# Supplementary material for: Integrative Analyses Identify a cGAS‐STING Pathway‐Driven Signature With Context‐Dependent Roles in Systemic Lupus Erythematosus
Source: Adv Sci (Weinh). 2026 Mar 3;13(25):e21560. doi: 10.1002/advs.202521560 (PMC13137784; doi:10.1002/advs.202521560)
Supplement: Supplementary file 2 — Supporting File 1: advs74501‐sup‐0002‐Tables.zip. [file ADVS-13-e21560-s002.zip]

Archive with 31 entries (30 files):
- Supplementary_table/
- Supplementary_table/TableS7.xlsx
- __MACOSX/Supplementary_table/._TableS7.xlsx
- Supplementary_table/TableS14.xlsx
- __MACOSX/Supplementary_table/._TableS14.xlsx
- Supplementary_table/.DS_Store
- __MACOSX/Supplementary_table/._.DS_Store
- Supplementary_table/TableS6.xlsx
- __MACOSX/Supplementary_table/._TableS6.xlsx
- Supplementary_table/TableS12.xlsx
- __MACOSX/Supplementary_table/._TableS12.xlsx
- Supplementary_table/TableS1.xlsx
- __MACOSX/Supplementary_table/._TableS1.xlsx
- Supplementary_table/TableS13.xlsx
- __MACOSX/Supplementary_table/._TableS13.xlsx
- Supplementary_table/TableS10.xlsx
- __MACOSX/Supplementary_table/._TableS10.xlsx
- Supplementary_table/TableS3.xlsx
- __MACOSX/Supplementary_table/._TableS3.xlsx
- Supplementary_table/TableS2.xlsx
- __MACOSX/Supplementary_table/._TableS2.xlsx
- Supplementary_table/TableS11.xlsx
- __MACOSX/Supplementary_table/._TableS11.xlsx
- Supplementary_table/TableS5.xlsx
- __MACOSX/Supplementary_table/._TableS5.xlsx
- Supplementary_table/TableS9.xlsx
- __MACOSX/Supplementary_table/._TableS9.xlsx
- Supplementary_table/TableS8.xlsx
- __MACOSX/Supplementary_table/._TableS8.xlsx
- Supplementary_table/TableS4.xlsx
- __MACOSX/Supplementary_table/._TableS4.xlsx
