# Supplementary material for: Integrative Analyses Identify a cGAS‐STING Pathway‐Driven Signature With Context‐Dependent Roles in Systemic Lupus Erythematosus
Source: Adv Sci (Weinh). 2026 Mar 3;13(25):e21560. doi: 10.1002/advs.202521560 (PMC13137784; doi:10.1002/advs.202521560)
Supplement: Supplementary file 2 — Supporting File 1: advs74501‐sup‐0002‐Tables.zip. [file ADVS-13-e21560-s002.zip › Supplementary_table/TableS7.xlsx]

## Sheet: Sheet1
Table S7: The gene expression matrix of PBMCs from 20 SLE patients and 6 healthy controls
Gene ID	SLE_1	SLE_10	SLE_11	SLE_12	SLE_13	SLE_14	SLE_15	SLE_16	SLE_17	SLE_18	SLE_19	SLE_2	SLE_20	SLE_3	SLE_4	SLE_5	SLE_6	SLE_7	SLE_8	SLE_9	HC_1	HC_2	HC_3	HC_4	HC_5	HC_6
ENSG00000127720	5.64851	6.2123	6.02551	5.1134	5.75002	6.62551	6.2306	6.92691	5.86721	6.60251	6.18534	6.70858	6.48984	6.66824	5.58862	6.2879	9.24192	8.21536	8.2092	7.18248	5.95341	7.37784	10.4275	7.80447	7.09191	7.06794
ENSG00000256574	0.313806	0.174177	0.413515	0.237833	0.345001	0.219025	0.123378	0	0.116182	0.370234	0.128861	0.521055	0.124805	0.300371	0.145159	0.127028	0.377221	0	0.0965788	0.276249	0.77317	0.653733	0.453368	0.246457	0.0875545	0.144244
ENSG00000109819	0.104602	0.174177	0.236294	0.475665	0	0	0.370135	0.41443	0.348547	0	0	1.4329	0.0624023	0.0600742	0	0	0	0.105325	0.0965788	0	0.386585	0.560342	0.997409	0.657218	0.0875545	0.937584
ENSG00000161057	45.7111	42.6152	38.9295	41.145	43.5277	56.4538	44.1077	58.3163	46.0082	41.4662	52.962	40.3166	53.666	47.3985	45.7976	47.8897	63.7504	67.1975	72.7238	64.1819	54.5085	53.8862	53.4067	49.2914	50.9567	43.5616
ENSG00000051596	19.979	9.63778	10.8695	9.21601	13.455	17.522	12.3995	14.4459	12.3734	8.7005	11.9197	9.44412	7.36348	13.757	10.016	13.8461	6.50707	8.00471	7.43657	8.6558	11.0563	10.0862	18.7694	10.5976	10.0688	13.7032
ENSG00000172244	1.30752	1.85789	2.83553	2.79453	2.35751	2.1355	1.17209	2.01295	1.80083	2.52993	1.80406	1.82369	1.12324	2.04252	0.508056	1.27028	1.98041	0.315976	2.51105	1.28916	1.15976	1.86781	2.44819	1.97165	1.22576	1.73092
ENSG00000182511	44.5081	116.06	105.565	55.8907	46.3452	77.535	85.7479	43.752	76.4479	42.8237	216.229	133.064	95.9748	71.4883	95.2242	84.1562	24.2365	122.914	56.8849	148.438	117.831	107.119	98.5622	150.996	58.0486	124.266
ENSG00000189241	120.135	80.1213	76.0277	126.17	120.52	63.4078	86.118	80.8731	104.274	132.297	71.969	111.897	103.463	79.7185	95.3694	116.675	152.869	93.0021	95.7096	107	105.074	80.7827	67.2798	69.0079	104.365	74.2134
ENSG00000100796	213.074	209.941	198.251	203.823	204.643	212.455	183.649	193.006	215.286	228.249	189.362	192.595	206.24	212.663	195.456	210.93	269.242	189.48	200.401	194.94	257.002	190.236	180.712	186.486	196.735	214.995
ENSG00000135541	4.23638	7.31542	8.5066	4.04315	10.4075	5.74941	7.03256	7.81497	7.26139	9.07073	5.92762	7.09938	10.7956	8.29024	7.91116	6.2879	7.16721	8.84732	9.27156	11.2341	3.32463	12.6077	6.07513	9.61182	12.6954	7.14006
ENSG00000143376	58.4725	119.369	119.033	73.1335	66.0677	102.285	76.6179	70.5716	81.2695	55.35	181.308	102.648	79.251	79.8386	98.8532	78.9481	39.8912	82.8909	43.7502	71.8248	70.7451	66.1204	65.7383	77.0588	56.9104	108.111
ENSG00000283297	2.19664	2.32236	3.78071	2.37833	2.24251	1.91647	2.40588	1.83533	1.68464	1.1107	1.28861	1.95396	1.80967	2.34289	1.74191	2.35002	1.13166	1.05325	0.869209	1.47333	1.23707	1.30747	2.08549	1.31444	2.10131	1.87517
ENSG00000165240	17.73	20.8432	22.1526	20.2752	17.9401	23.1072	20.6659	23.0305	20.7385	19.9309	22.3574	17.3251	19.7815	21.6267	21.4835	16.5137	18.2009	17.2733	19.5089	17.6799	12.2934	15.8764	21.8523	19.7987	22.2388	16.588
ENSG00000180739	58.9955	58.175	36.7438	48.3989	38.4101	62.6412	20.9126	94.1349	39.502	37.8873	163.01	28.4626	107.519	73.8913	69.8214	43.7612	18.4838	23.0662	16.8047	66.1156	141.413	36.7958	41.5285	55.7814	87.9047	63.8278
ENSG00000100218	0.156903	0.174177	0.177221	0.297291	0.115	0.0547563	0	0.118409	0.406638	0.0617057	0.0644307	0.0651319	0.187207	0.180223	0	0	0.282916	0	0	0.184166	0.077317	0.280171	0.0906736	0.164305	0.0875545	0.0721219
ENSG00000172172	8.10665	9.63778	9.21548	6.89714	9.83254	14.0176	9.00661	13.7946	11.2116	10.058	11.5331	8.9882	11.1076	10.8734	10.3063	9.40009	12.5426	13.3763	17.0944	12.7075	7.88634	12.8879	11.4249	11.9121	13.3958	8.72674
ENSG00000163870	20.3974	25.8362	20.085	24.3778	21.0451	24.038	19.1853	19.9519	26.78	20.116	27.3186	22.0146	23.9625	29.6767	25.9109	21.5313	17.7294	20.9597	22.2131	21.2712	24.2002	22.7872	25.1166	29.1641	19.6122	28.8487
ENSG00000029639	8.36816	6.2123	6.85254	7.61064	4.25502	7.11832	6.60074	6.51248	7.37758	6.60251	5.41218	5.14542	4.80498	6.54809	5.80635	5.97033	6.41276	7.26744	8.01604	4.97248	4.0978	6.63072	8.25129	7.14725	7.00436	6.13036
ENSG00000132604	28.3994	31.1776	30.6001	28.8372	29.7851	31.0468	27.8218	31.7927	36.0165	32.6423	28.1562	30.5469	32.0124	32.1397	19.5964	27.6286	32.2524	28.0165	25.5934	24.4941	27.6022	30.1651	29.9223	32.2858	28.4552	31.1566
ENSG00000139218	228.555	235.603	265.122	199.363	242.651	246.075	229.73	235.1	238.058	206.961	248.896	214.805	210.421	252.912	210.335	222.49	247.363	224.659	251.298	244.296	169.247	197.801	233.666	237.502	220.2	201.941
ENSG00000142185	51.7257	40.9896	44.5415	18.0753	14.6626	24.5856	31.3381	19.4782	23.6431	14.1923	50.5781	41.1634	35.8813	84.7647	41.8058	35.949	5.75263	30.5443	33.4163	36.649	42.8336	29.0444	51.6839	42.7192	48.2425	34.1858
ENSG00000131724	46.6525	201.581	188.917	91.3277	54.3952	93.7976	139.232	59.5004	75.0538	41.8981	187.042	106.426	66.5833	57.9115	116.853	82.7589	40.7399	204.542	69.247	158.383	181.076	111.882	121.412	122.571	70.5689	87.4838
ENSG00000162676	30.3346	31.1196	21.8572	26.1616	30.6476	57.2751	20.8509	63.4078	21.9585	24.0652	76.4148	21.4935	38.627	40.1896	18.8707	18.4826	16.0319	10.1112	18.6397	45.1207	36.4936	25.3088	26.5674	37.6257	29.8561	16.0111
ENSG00000101194	35.4601	41.9766	46.1956	27.2913	52.2102	30.116	32.6336	49.7909	65.3525	60.0396	33.5684	32.4357	48.4866	33.8819	35.7091	38.5531	37.3449	42.1301	23.855	31.4924	42.6017	32.1263	26.386	35.1612	43.427	30.5075
ENSG00000149483	33.3157	33.5	35.8577	36.3884	33.2926	30.1707	36.8901	35.4634	30.5559	34.9254	32.7308	28.2021	31.2636	30.5778	29.3221	36.5841	37.1563	31.2816	33.8991	32.8736	34.4061	40.438	35.0907	34.3397	34.6716	29.6421
ENSG00000112812	1.20292	0.696707	0.531662	0.475665	1.72501	0.657076	0.308446	1.53931	1.45228	0.370234	0.193292	0.260528	0.499219	1.68208	0.870953	0.317571	0.377221	0.421301	1.73842	0.460415	0.695853	0.933904	0.816062	1.47874	0.437772	0.721219
ENSG00000005884	13.546	5.63172	7.73864	6.59985	12.765	8.6515	5.92216	13.7354	14.8132	9.37926	3.54369	9.05333	10.234	11.5943	7.18536	8.51089	8.67609	8.21536	11.4929	7.09039	4.63902	10.1796	6.80052	7.88662	6.30392	9.95282
ENSG00000128595	46.1818	50.279	46.2546	46.2584	49.1627	52.8946	47.6857	84.011	49.4937	49.2411	66.6857	46.5693	61.0295	46.6777	64.378	48.9694	47.0584	65.9336	57.1746	70.2593	60.0753	40.6248	54.4041	51.1809	54.1962	51.2065
ENSG00000136531	0.104602	0.638648	0.413515	0.0594581	0.632502	0.219025	0.185067	0.118409	0.697094	0.308528	0.0644307	0.325659	0.187207	0.120148	0.362897	0.444599	0.660137	0.105325	0.386315	0.460415	0.309268	0.186781	0.362694	0.246457	0	0.288487
ENSG00000100211	2.92886	1.91594	3.48534	4.10261	2.99001	2.84733	3.51628	2.7234	2.26555	3.14699	1.61077	2.8658	1.93447	2.58319	1.37901	2.66759	2.64055	1.89585	2.31789	2.20999	1.39171	3.82901	3.26425	2.79318	3.76484	2.45214
ENSG00000183617	22.6986	19.2756	14.1186	21.9995	20.7001	14.839	14.682	19.8927	19.9253	22.5226	14.8191	24.685	19.4695	15.0786	23.7335	19.4353	34.3271	25.278	20.6679	28.7299	21.1075	21.4798	21.2176	18.895	23.0268	17.9583
ENSG00000175220	125.365	127.033	130.139	145.672	131.273	145.597	144.168	153.635	145.17	119.462	167.713	141.727	167.675	151.087	166.642	133.634	86.9495	118.491	118.212	100.831	148.294	117.485	123.679	142.206	129.143	147.994
ENSG00000168283	47.0709	42.4991	37.8662	42.2747	46.5752	38.5485	38.3706	39.5485	41.419	46.7112	31.2489	44.4851	49.3602	44.3348	38.9026	42.745	61.4871	46.4484	49.5449	41.2532	42.447	50.1506	44.7021	41.8155	44.3901	45.3646
ENSG00000204165	0.470709	0.174177	0.767957	0.594581	0.172501	0.492807	0.431824	0.710452	0.464729	0.617057	0.386584	0.325659	0.124805	0.480594	0.435477	0.381085	0.565832	0.315976	0.193158	0.368332	0.231951	0.373561	0.362694	0.246457	0.437772	0.937584
ENSG00000034510	664.118	596.497	552.102	647.915	632.732	728.314	713.003	626.027	706.911	626.498	637.413	769.664	703.524	600.982	696.835	676.87	1093.19	1291.92	1113.07	1043.58	705.131	990.685	881.347	952.556	876.07	635.033
ENSG00000187608	84.623	86.5078	49.5037	18.4915	31.1076	326.786	94.6928	64.7103	51.4688	158.152	247.671	21.7541	129.422	111.017	118.232	155.864	231.331	271.212	183.5	145.031	31.1588	14.6623	30.0129	26.2066	28.2801	26.1081
ENSG00000100652	0.209204	0.348354	1.24055	0.356749	0.747503	0.273782	0.308446	0.236817	0.406638	1.1107	0.386584	0.325659	0.312012	0.660816	0.870953	1.07974	0.282916	0.105325	0.289736	0.184166	1.31439	0.0933904	0.362694	0.164305	0.350218	0.721219
ENSG00000258472	0.209204	0.174177	0.177221	0.0594581	0.0575002	0.109513	0.185067	0.118409	0	0.123411	0.0644307	0.195396	0.187207	0	0.217738	0	0	0.105325	0	0	0.231951	0	0	0	0	0.144244
ENSG00000174684	4.65479	3.65771	3.42627	4.04315	5.98002	5.25661	3.70135	5.74282	6.68048	4.01087	2.57723	4.23357	4.36816	6.06749	3.91929	3.62031	4.14944	3.37041	5.69815	2.85457	3.40195	5.22986	4.35233	6.16142	5.42838	4.68792
ENSG00000261052	0.418408	0.116118	0.472589	0.297291	0.460002	0.383294	0.616891	0.532839	0.52282	0.0617057	0.451015	0.390791	0.374414	0.480594	0.362897	0.127028	0	0.105325	0.0965788	0	0.231951	0.373561	0.0906736	0.575066	0.525327	0.649097
ENSG00000167536	6.11922	4.58665	4.84403	6.83769	6.21002	8.43247	4.75006	5.92043	6.50621	6.04715	5.73433	7.42504	5.99062	6.66824	4.42735	6.16087	3.39499	3.05443	2.99394	3.86749	6.41731	4.20257	3.26425	3.28609	4.37772	6.2746
ENSG00000145103	0.784515	0.638648	0.64981	0.475665	1.035	2.35452	0.67858	1.53931	2.09128	0.925585	0.257723	0.521055	2.37129	1.56193	0.653215	1.46083	1.41458	0.737276	1.06237	0.552498	1.23707	0.560342	0.816062	0.410761	0.700436	0.721219
ENSG00000131652	18.8284	18.2305	20.5576	19.3834	18.5151	23.7642	21.838	19.4782	22.7136	18.5734	22.5507	21.1679	20.0312	20.7256	21.3384	19.6259	23.9536	25.91	19.6055	15.0095	22.4219	24.4683	21.399	26.6995	23.5522	25.9639
ENSG00000102805	27.6149	22.701	29.5959	19.859	23.6326	16.3721	26.9582	19.0046	14	27.6441	14.5613	15.9573	14.1029	18.9834	21.7738	23.8813	17.7294	14.4295	14.1005	16.7591	15.5407	16.7169	11.9689	10.4333	16.4602	16.2274
ENSG00000107185	53.9746	52.253	49.6218	53.0961	61.2377	45.393	45.2181	49.8501	58.9625	47.2665	52.1244	56.9253	41.6848	48.7202	50.9508	48.2707	45.7381	46.2378	47.9031	43.0949	45.6944	46.1348	52.5907	62.7643	61.9886	57.1926
ENSG00000119314	346.023	370.416	359.64	308.29	359.031	356.409	339.475	347.174	355.111	341.911	372.151	386.688	355.257	380.33	358.688	340.372	333.181	348.626	354.734	329.749	319.165	269.618	289.702	281.289	307.667	327.433
ENSG00000159259	3.71337	2.2643	1.89036	3.50803	4.42752	6.35173	6.47736	6.45327	5.51866	5.4301	6.57193	2.80067	3.80654	4.44549	3.41123	5.27167	5.09249	4.73963	4.73236	4.60415	2.39683	3.64222	4.443	3.779	4.46528	3.60609
ENSG00000196652	14.2259	14.2825	14.0595	15.9348	13.8001	15.8246	15.8541	15.2747	16.556	13.3284	18.6849	14.1336	18.2839	14.538	15.7497	16.1326	19.144	17.5893	18.2534	19.2454	21.6488	13.8218	15.1425	19.8809	15.8474	13.1983
ENSG00000100568	49.9998	53.9948	45.2504	43.6423	46.5177	53.7707	52.2507	50.7381	52.5144	51.0923	63.4642	53.0174	68.8922	53.2257	81.5793	52.0181	42.9089	59.8247	53.3115	48.1594	52.7302	40.3446	42.3446	49.62	42.0262	60.2939
ENSG00000008283	46.8617	23.0494	21.0302	25.8643	26.9676	31.5944	25.0458	31.3191	30.614	30.606	23.3239	42.2055	32.0748	40.9105	37.0881	26.4219	29.329	21.1704	41.046	30.2953	26.5971	39.7843	28.4715	38.858	18.3864	30.796
ENSG00000108468	34.5187	38.8414	33.0221	28.1832	38.3526	43.148	33.0037	35.049	40.78	34.2466	36.4678	39.5351	32.9484	36.405	39.2655	32.1382	45.8324	54.7691	48.8689	39.2274	34.7153	53.4193	48.7824	59.0675	49.1181	41.7586
ENSG00000164114	10.6171	7.37348	8.62474	11.3565	16.7326	6.62551	8.5131	8.2294	8.88795	14.254	5.92762	8.9882	8.54912	8.23017	5.87893	8.89198	17.918	6.84614	14.4868	9.02414	9.89658	7.84479	9.33938	6.07927	16.6354	8.87099
ENSG00000088970	30.753	25.7201	29.8912	29.6102	31.6251	25.0784	24.6757	26.9972	24.863	28.3846	22.8729	27.2251	29.2043	25.9521	25.6205	24.4529	37.8164	25.8047	28.8771	31.7686	27.5249	28.1105	30.285	27.7675	33.6209	26.1802
ENSG00000169313	3.19036	11.6118	5.84829	3.32966	7.30253	8.81577	4.44162	4.67714	3.48547	2.77675	12.1774	1.75856	13.6037	7.6895	16.6207	7.05007	1.60319	4.73963	1.73842	1.47333	3.55658	2.24137	4.53368	3.36824	1.31332	4.32731
ENSG00000158109	72.28	62.7617	52.6936	73.9659	68.0227	54.373	55.4585	58.1387	64.7716	65.7165	53.4774	81.0241	74.9452	66.1417	64.8134	70.7547	76.4816	66.2495	69.8265	62.064	64.5597	81.343	70	71.6368	68.7303	70.2467
ENSG00000136044	52.4579	44.7054	48.8539	52.3232	55.3152	46.1596	48.6727	50.0277	40.5476	50.9072	35.3724	49.4351	40.2495	43.5538	44.4186	45.2221	59.2238	40.5502	40.1768	43.3711	39.4317	42.2124	44.5207	40.3368	49.2932	45.2925
ENSG00000163898	0.156903	0.638648	0.472589	0.772956	0.345001	0.60232	0.185067	0.296022	0.348547	0.185117	0.451015	0.0651319	0.374414	0.841039	0.798374	0.254057	0.0943053	0.105325	0.289736	0.092083	0.541219	0.466952	0.453368	0.246457	0	0
ENSG00000102057	4.75939	4.5286	5.08033	5.76744	5.06002	5.96844	6.10722	5.03237	4.70538	6.17057	6.05648	4.55923	5.05459	6.54809	7.04021	5.65276	5.09249	4.73963	3.38026	5.24873	6.18536	3.64222	4.26166	4.27192	3.76484	5.6255
ENSG00000130349	7.16524	6.09619	7.73864	7.72956	7.82003	6.46125	6.10722	7.34134	7.72612	6.78762	7.02294	7.3599	6.98906	6.42794	6.82247	6.47844	10.2793	7.68874	8.30577	6.72206	6.64926	7.93818	7.61658	8.05092	8.49279	6.49097
ENSG00000113163	84.2046	97.4229	101.429	83.2414	84.2953	86.6793	89.696	81.6428	81.8504	83.7963	111.272	98.5445	105.647	97.6807	120.264	98.0658	85.8179	103.429	111.742	118.327	93.8629	81.6232	97.9274	90.6961	88.3425	83.8777
ENSG00000141968	128.608	142.244	122.4	110.235	134.378	142.093	125.661	145.287	139.186	126.188	148.964	140.034	144.836	151.327	145.667	134.65	126.181	156.935	138.397	132.507	132.212	141.673	150.699	178.681	154.271	139.051
ENSG00000179776	0.209204	0.696707	0.531662	0.178374	0.115	0.273782	0.0616891	0.177613	0.116182	0.185117	0.773168	0.911846	0.374414	0.240297	0.435477	0.444599	0	0.105325	0.193158	0.644581	0.231951	0.0933904	0.181347	0.328609	0.175109	0.144244
ENSG00000155760	0.418408	0.580589	0.413515	0.65404	0.345001	0.821345	0.370135	1.53931	1.85892	0.43194	0.451015	0.586187	0.624023	0.300371	1.52417	0.381085	0.660137	0.21065	0.579473	0.736664	1.62366	0.186781	0.634715	0.410761	0.437772	0.504853
ENSG00000125266	0.052301	0	0.236294	0.118916	0.115	0.328538	0.308446	0.296022	0.348547	0.43194	0.128861	0.130264	0.249609	0.480594	0.145159	0.190542	0.282916	0	0.0965788	0.092083	0.154634	0.186781	0.181347	0.246457	0	0.360609
ENSG00000132669	22.4371	54.4012	55.0566	14.0916	12.305	38.5485	33.3121	20.3663	21.5518	18.2032	54.7016	35.9528	39.9375	26.1924	54.9426	42.3004	13.2971	46.5537	37.7623	42.7265	35.4112	12.9813	33.9119	31.8751	14.6216	30.5797
ENSG00000184220	10.8786	5.45754	6.97068	7.31335	9.77504	5.74941	7.4027	8.1702	9.75931	10.2431	4.89673	6.64345	6.80185	7.08876	4.49993	8.19332	15.3718	7.89939	11.5895	7.91914	4.87097	11.954	8.97668	8.79029	14.1838	6.34672
ENSG00000107404	59.5185	49.292	47.0226	61.6581	58.1327	47.0904	55.767	43.2192	52.6306	60.4715	43.7484	60.7681	50.3587	49.3209	53.1281	50.3667	34.7044	42.3407	38.4384	40.2403	58.6836	45.4811	32.8238	39.1866	47.1919	58.2745
ENSG00000105829	8.62966	13.6438	16.068	11.297	13.2825	13.032	10.7339	12.8473	14.1742	10.9219	11.5331	11.5935	10.1092	15.5592	11.1047	10.9879	15.4661	11.0591	11.7826	15.7462	7.57707	14.1953	16.2306	16.4305	19.262	14.785
ENSG00000160111	5.1255	13.5858	13.646	12.6646	5.29002	9.03479	17.273	13.0842	20.7385	6.23227	19.5869	27.6159	8.36191	5.40668	14.153	8.57441	1.88611	21.9076	4.44262	17.6799	21.8807	14.3821	18.6788	12.2407	9.98121	34.6185
ENSG00000165985	2.30124	1.974	2.77646	1.54591	2.24251	1.53318	2.96108	3.13783	0.987549	2.46823	0.902029	1.69343	2.93291	2.34289	2.54028	2.35002	1.98041	1.2639	3.09052	1.93374	1.23707	1.49425	1.3601	0.575066	2.36397	2.01941
ENSG00000169026	10.5125	19.4497	15.8317	11.8916	6.03752	13.7438	17.7665	10.8344	12.4315	9.19414	31.4422	18.0415	14.5397	12.2551	22.4996	15.6245	4.99818	18.2213	10.2373	11.7866	18.7107	13.168	11.1528	14.541	7.44213	18.319
ENSG00000139211	32.4266	29.0295	23.7476	24.1995	26.8526	22.2858	19.8639	18.7086	28.1742	28.6931	15.6567	28.0718	21.8408	25.4114	13.5724	27.3111	40.2684	30.8603	24.6276	26.8882	18.8654	26.3361	28.8342	28.7533	35.372	21.5644
ENSG00000196220	1.67363	3.2513	4.017	5.05394	1.3225	1.53318	3.02277	1.89454	3.60165	2.65334	2.3195	2.60528	1.43525	2.40297	3.70155	2.35002	1.50889	1.36923	1.54526	1.93374	3.55658	3.36205	3.0829	5.5042	2.53908	3.67821
ENSG00000131238	182.792	319.905	291.824	266.194	146.683	255.329	407.518	216.214	221.211	138.838	460.228	428.372	305.023	174.996	351.139	239.131	141.269	459.007	413.357	402.863	297.439	257.197	273.925	435.982	232.019	357.075
ENSG00000088451	9.51878	9.87002	11.2831	10.5241	9.89004	10.4585	8.57479	11.6041	9.29458	11.4155	8.18269	9.96518	9.98437	10.9335	7.4031	9.78118	17.0693	10.6378	13.9073	11.3262	7.34512	13.2614	11.6062	12.8979	17.1607	9.88069
ENSG00000156049	0	0.0580589	0.118147	0.0594581	0.115	0.0547563	0.0616891	0.118409	0.232365	0	0.128861	0.0651319	0.187207	0.120148	0.362897	0.0635141	0	0	0.193158	0	0.695853	0	0	0.0821523	0	0.144244
ENSG00000099330	18.0438	21.1915	19.0808	15.578	17.2501	17.2482	16.9645	17.3469	22.6555	13.8838	28.4784	25.0106	20.9048	15.8596	21.1932	18.6096	8.8647	14.4295	10.4305	12.247	22.1127	13.4482	14.9611	15.3625	13.4834	27.5505
ENSG00000155792	0.418408	2.78683	1.41777	1.96212	0.805003	1.20464	1.41885	0.828861	0.406638	0.987291	1.35304	1.36777	1.56006	0.961187	1.37901	1.14325	0.471527	1.57988	0.676051	1.28916	1.46902	1.49425	2.08549	1.64305	1.31332	0.937584
ENSG00000221855	0	0	0.236294	0.237833	0.0575002	0.0547563	0.123378	0	0.0580911	0	0	0	0	0.120148	0.290318	0.0635141	0	0	0	0	0	0	0	0	0	0.0721219
ENSG00000178567	59.6231	56.201	56.4153	62.1932	57.1552	46.3786	50.7702	52.9287	51.1783	57.2011	46.3256	53.8641	56.4117	53.2257	48.1927	49.287	61.3928	58.7715	59.7823	67.8652	54.0446	71.4436	59.0285	58.821	60.6753	52.8653
ENSG00000101146	26.6212	21.8302	22.8024	28.1237	22.7126	19.4385	25.2925	24.629	21.6099	25.9781	21.9064	20.1258	24.1497	18.0223	24.9673	23.4367	30.7435	29.4911	31.4847	31.8607	38.8905	30.632	28.1088	35.4076	30.5565	23.656
ENSG00000131153	2.51045	0.52253	0.886104	1.60537	2.99001	4.16148	3.76304	9.5319	3.07883	4.07257	1.86849	0.976978	1.99687	1.622	1.52417	3.36625	3.67791	2.84378	4.34604	3.86749	1.62366	1.86781	1.08808	1.7252	2.01375	1.08183
ENSG00000164330	9.51878	11.786	18.2537	5.64852	20.1826	4.92807	2.8377	7.63736	22.0165	24.3737	1.54634	7.3599	13.3541	13.1563	9.65307	15.688	26.4055	4.95028	7.82288	5.34082	15.1541	4.94969	4.62435	3.94331	6.04126	6.85158
ENSG00000160285	57.7926	49.4081	51.2168	49.2908	48.8177	71.5118	58.0495	67.7298	51.4688	34.9871	48.9029	43.1824	60.8423	64.5197	27.7253	48.1437	30.9322	37.3904	39.1144	30.7557	32.0866	58.9293	51.2306	54.8777	41.3257	48.2495
ENSG00000105053	49.2152	44.357	42.3558	48.2206	49.1052	50.6496	41.7635	47.1267	48.9127	50.105	53.6707	53.8641	44.6801	46.7978	40.7171	51.637	53.1882	47.923	45.6818	42.8186	36.2617	51.1779	51.6839	55.1242	54.9842	52.1441
ENSG00000121671	39.2257	38.5511	34.3808	59.3987	41.8027	36.7962	40.4681	40.6142	40.3733	49.1177	35.8879	45.1364	53.354	35.5639	54.6523	47.9532	61.2042	37.6011	43.7502	57.9202	77.8582	42.6794	42.9793	50.3593	55.2469	35.484
ENSG00000154822	166.945	164.191	150.106	160.002	160.713	138.917	141.268	136.348	148.016	173.208	177.957	173.446	166.552	144.418	147.989	165.264	242.176	160.41	196.055	202.583	144.737	156.055	150.79	164.058	183.689	137.104
ENSG00000131686	15.4811	7.83795	8.86104	18.0158	8.05003	7.11832	19.6171	6.92691	8.48131	6.78762	3.28596	7.42504	8.0499	6.24772	2.97576	11.8136	7.45012	8.74199	1.835	5.89331	1.70097	9.24565	8.34197	6.32573	16.8105	10.1692
ENSG00000100577	5.387	6.38648	6.55717	6.48094	5.17502	6.78978	5.86047	6.92691	6.21575	5.80033	6.3142	5.73161	6.30264	6.12757	6.67731	5.71627	7.73304	8.42601	8.01604	5.61706	6.10804	5.32325	6.98186	5.66851	5.42838	5.55338
ENSG00000136026	102.092	107.583	103.024	92.1007	87.2853	90.1289	110.424	122.908	94.0496	77.996	159.852	134.693	106.334	86.3266	134.78	112.229	52.5281	141.241	102.856	147.333	160.046	60.4236	76.3471	82.0701	48.6803	105.442
ENSG00000243649	0.052301	0.290295	0.118147	0.178374	0.0575002	0.492807	0.308446	0	0.116182	0.123411	0.322153	0.0651319	0.312012	0.120148	0.217738	0.508113	0.282916	0.315976	0.0965788	0.276249	0	0.0933904	0.0906736	0.164305	0.175109	0.216366
ENSG00000078114	11.2447	0.0580589	0	0.0594581	2.81751	3.12111	16.5327	0.236817	11.502	7.89832	0	0.586187	8.1123	0.120148	23.5157	9.90821	2.45194	0.315976	21.7302	0.368332	0.386585	0.280171	0.181347	0.164305	9.45589	14.208
ENSG00000169291	0.261505	0.406412	0.531662	0.178374	0.287501	0.60232	0.493513	0.41443	0.464729	0.246823	0.257723	0.911846	0.249609	1.32163	0.653215	0.508113	0	0.315976	0.579473	0.184166	0.386585	0	0.0906736	0	0.0875545	0.288487
ENSG00000177045	1.25522	0.580589	0.531662	0.95133	1.15	1.36891	0.370135	2.13136	0.929458	0.740468	0.773168	0.521055	0.81123	0.780965	0.798374	0.952712	0.188611	0.105325	0.193158	0.460415	0.695853	0.0933904	0.453368	0.492914	0.262663	0.504853
ENSG00000181852	46.914	62.9359	54.5249	42.4531	51.9227	54.8111	49.2279	48.1331	63.6679	52.0796	64.3662	74.1852	53.4788	53.2257	63.2167	49.7316	53.5654	62.0365	41.8186	47.699	66.1834	49.6837	60.842	62.9286	52.4451	68.1552
ENSG00000167553	28.5563	26.3588	20.085	28.0048	21.6201	30.8278	36.2115	31.7927	32.3568	32.6423	28.2851	30.7423	33.8221	23.8495	42.1687	26.1678	23.6706	38.0224	32.0642	24.5862	31.468	21.4798	19.8575	21.4417	17.0731	24.5936
ENSG00000165905	16.0564	22.8172	20.6167	11.3565	35.0751	8.92528	8.14297	9.11747	31.6597	33.5679	1.41747	21.8192	13.7909	24.6905	11.1772	22.1664	27.2542	6.63549	7.33999	5.80123	18.2468	17.464	16.3212	16.184	12.6954	21.2038
ENSG00000181938	1.41213	1.21924	0.472589	0.535123	0.862503	2.1355	1.85067	4.0851	2.67219	1.97458	2.44837	1.30264	2.18408	1.44178	1.59675	1.52434	2.35763	1.6852	2.31789	1.84166	1.54634	1.30747	2.08549	2.21811	1.9262	1.6588
ENSG00000082258	98.7443	101.777	104.324	105.776	95.6803	89.6361	98.3942	96.3847	87.7176	102.74	94.5198	85.453	97.5349	93.3553	88.4018	97.5577	126.275	99.6376	109.327	119.155	102.909	108.52	115.337	99.8972	113.208	98.3021
ENSG00000116062	40.3241	35.2998	38.8704	35.4965	41.8027	42.5457	36.2732	50.6197	41.7675	38.0724	37.9497	33.8035	37.8158	45.5362	32.443	36.0125	43.2862	32.6508	36.8931	47.0544	32.5505	37.7297	42.8886	37.2971	43.9524	37.9361
ENSG00000076344	0.052301	0.116118	0.118147	0.0594581	0.172501	0	0.123378	0.0592043	0.116182	0.308528	0	0.130264	0.0624023	0.240297	0	0.127028	0	0	0	0.184166	0	0.186781	0	0	0.262663	0.0721219
ENSG00000142279	0.575311	0.638648	0.472589	1.18916	1.61001	0.930857	0.493513	0.651248	0.116182	0.925585	0.386584	0.521055	0.249609	0.780965	0.362897	0.571627	0.0943053	0.842601	0.579473	0.184166	0.231951	0.373561	0.634715	0.246457	0.350218	0.432731
ENSG00000008710	168.095	158.269	156.959	177.423	172.961	120.135	153.668	135.933	134.307	159.509	95.0352	174.163	126.552	154.451	138.264	144.876	69.5973	67.8294	76.7801	67.2206	129.583	111.695	100.557	108.687	112.42	149.509
ENSG00000170632	24.6861	29.1456	25.0472	24.7346	24.0926	36.4677	28.0069	22.8529	33.17	25.6696	23.8393	29.0488	23.7129	37.9669	24.3141	25.1516	22.1618	28.9644	21.5371	17.0354	22.4993	23.0674	25.6606	22.0168	23.2019	30.9403
ENSG00000186577	17.3116	18.2305	15.1819	17.8969	17.7101	21.6835	14.8671	16.0444	16.9626	13.9455	20.8755	17.6507	20.156	18.3226	20.6851	18.1015	17.3522	22.7502	19.8952	18.2324	19.2519	19.145	15.4145	18.4843	13.9212	16.588
ENSG00000197943	110.094	129.471	135.219	85.0251	139.783	112.634	87.5369	158.372	156.033	145.379	161.399	89.7517	139.532	161.54	122.369	125.694	163.525	109.644	102.373	124.496	154.17	102.916	123.135	131.772	127.129	103.206
ENSG00000154222	80.4912	64.039	62.7952	70.1606	72.5653	72.9354	71.3126	71.4596	86.1492	86.1411	68.6831	68.5839	69.953	73.8913	59.5151	69.8655	84.309	66.5655	62.8728	67.8652	60.8485	66.4006	71.5414	74.1835	75.1218	76.4492
ENSG00000213341	34.6756	37.0416	36.3303	34.4263	38.3526	41.7243	34.7927	40.3182	31.7178	34.1849	48.4519	36.3436	37.2542	35.3236	39.4106	31.1854	43.0032	43.078	42.6878	49.1723	29.9217	35.7685	42.5259	39.7617	40.1	36.5658
ENSG00000184156	0.941418	0.696707	0.236294	0.832414	1.38001	0.328538	0.246757	0.118409	0.174273	0.246823	0.193292	1.04211	0.312012	1.08134	0.653215	0.254057	0.282916	0.421301	0.579473	0.644581	0.695853	0.466952	0.453368	0.575066	0.175109	0.649097
ENSG00000047315	99.6857	112.576	115.194	87.5818	113.275	114.55	99.5663	126.697	114.73	99.2844	121.001	97.9584	93.4163	127.417	87.5308	93.2388	110.809	108.696	122.945	110.684	94.2494	137.19	145.712	146.231	140.613	98.23
ENSG00000171824	73.5875	66.4775	69.2343	63.4418	60.8927	76.0565	63.108	77.8537	73.0206	68.4933	60.7581	57.3161	70.9515	73.711	59.4426	65.6101	62.8074	66.6708	65.577	56.9994	60.3846	71.7238	68.9119	66.6255	71.3569	65.3424
ENSG00000186281	2.09204	2.49653	2.71739	4.22153	3.39251	1.04037	9.80857	3.61146	1.51037	2.83846	3.28596	1.69343	2.37129	0.961187	1.16127	3.55679	2.45194	1.05325	0.676051	0.736664	3.09268	1.58764	1.99482	3.94331	4.90305	1.44244
ENSG00000051341	2.56275	1.50953	1.29962	1.60537	2.41501	4.54477	3.57797	11.4264	4.41493	3.88746	3.02824	0.586187	1.18564	2.82349	1.30643	3.62031	2.73485	2.63313	4.24947	2.67041	0.618536	1.40086	1.99482	1.15013	1.05065	1.22607
ENSG00000143217	0.209204	0.174177	0.118147	0.297291	0.0575002	0.109513	0.185067	0.118409	0	0	0.128861	0.130264	0.436816	0	0.290318	0.254057	0.471527	0.105325	0.0965788	0.460415	0.695853	0.0933904	0	0.0821523	0	0.0721219
ENSG00000106714	0.104602	1.39341	0.767957	4.87557	2.87501	0.711832	2.59094	1.89454	2.14937	0.925585	3.35039	6.51319	1.06084	0.780965	0.580635	1.01623	0.754443	1.36923	0.482894	0.092083	0.850487	0.933904	1.3601	1.23228	0.262663	0.865462
ENSG00000115159	28.6609	42.2669	41.5878	26.994	28.2326	47.419	34.731	36.7659	28.2904	29.4953	68.1676	29.5047	36.8798	35.8643	36.4349	30.1057	32.441	51.9253	46.1647	48.5278	34.7927	30.9122	37.1762	29.0819	30.3814	30.1469
ENSG00000162636	80.3343	65.8388	64.3902	54.2258	51.2902	60.9985	64.2184	52.9287	49.726	50.4752	67.9099	64.8062	83.3695	70.7674	87.7485	61.1641	40.3627	56.349	64.9009	78.3626	58.4517	38.4768	54.9482	45.7588	51.2194	50.4853
ENSG00000044115	82.531	127.149	118.029	65.6418	72.6228	122.818	110.547	83.8926	104.39	57.2011	99.4165	122.969	130.983	107.172	130.861	102.194	49.6989	163.675	133.182	163.632	139.248	90.3085	138.459	150.503	85.7159	107.822
ENSG00000088766	8.00205	9.11525	8.92011	8.02685	6.38252	10.1299	7.71114	8.40702	7.55185	6.35568	12.4351	10.0954	7.36348	6.78838	7.69342	6.60547	0.848748	1.57988	1.44868	2.67041	8.04097	2.05459	1.45078	1.06798	0.963099	8.22189
ENSG00000100196	0.52301	0.754766	2.06758	0.891872	1.035	0.821345	0.493513	1.06568	1.21991	0.925585	0.386584	0.455923	0.249609	0.240297	1.08869	1.01623	0.754443	0.631951	0.482894	0.644581	0.77317	0.466952	0.272021	0.328609	0.525327	0.79334
ENSG00000143921	0.052301	0	0.0590736	0.0594581	0.0575002	0.0547563	0.0616891	0	0	0.0617057	0.0644307	0	0.0624023	0	0	0	0.0943053	0	0.193158	0	0.077317	0	0.0906736	0	0.0875545	0
ENSG00000110987	24.843	42.4411	46.1365	21.286	89.1828	18.6171	15.8541	26.7012	77.0289	84.8453	3.41482	26.6389	35.8813	45.6564	26.7092	56.6546	94.3053	21.1704	15.7423	12.247	28.9166	18.9582	20.9456	18.1557	29.2432	27.5505
ENSG00000114480	11.6108	15.9662	17.1313	11.416	14.0301	12.1559	14.2502	15.4523	14.6971	10.5517	23.3883	17.26	14.7894	13.757	16.3304	12.7028	12.354	21.2757	16.2252	19.8899	12.3707	18.7715	18.9508	21.031	16.3727	13.2704
ENSG00000143457	13.1275	14.747	17.663	14.8051	16.6751	16.5912	12.893	21.9648	19.1701	14.3774	13.5304	17.3902	9.92197	17.1211	9.58049	11.9407	15.3718	15.5881	13.9073	8.83997	8.89146	16.7169	21.1269	16.3483	18.9993	16.1553
ENSG00000130270	5.2301	7.7799	6.67532	6.59985	6.61252	7.72064	6.10722	5.92043	5.46057	4.3811	7.3451	7.94609	7.61309	8.23017	9.14501	5.77979	1.13166	5.89821	4.73236	5.06457	7.80902	6.16376	10.0648	6.49003	4.29017	5.55338
ENSG00000132612	52.824	48.6534	46.1365	51.788	44.7927	43.4218	45.65	45.6465	46.1244	45.7239	46.0035	50.8029	50.8579	49.0205	47.3944	45.2856	47.1527	39.6023	42.6878	42.2661	48.787	53.2325	41.1658	50.0307	48.943	51.6392
ENSG00000185269	0.052301	0	0.118147	0.0594581	0	0.0547563	0.0616891	0	0	0.123411	0.128861	0	0	0.0600742	0.0725794	0	0.188611	0	0	0.092083	0	0	0	0	0	0
ENSG00000163481	9.78029	12.9471	11.3421	11.7133	10.58	11.0608	10.117	11.5448	12.6058	11.4773	12.564	11.7237	13.4789	12.6156	10.2337	10.4163	12.7312	10.1112	12.3621	15.8383	11.7522	15.2226	14.8705	16.184	12.5203	13.9195
ENSG00000132185	30.8053	30.1906	31.7816	14.3889	58.9952	19.0552	8.94492	24.8658	74.0662	63.31	6.24977	23.5126	50.2963	62.8977	20.6851	36.6477	102.133	19.5905	41.9152	16.7591	24.0456	40.0645	33.2772	34.1753	39.3995	25.0984
ENSG00000214226	8.73427	6.44454	8.86104	9.81059	7.36003	8.70626	8.63648	6.39407	6.97094	7.40468	5.6699	7.5553	7.17627	10.1525	5.37088	6.85953	5.56402	3.37041	3.1871	4.41998	5.95341	3.73561	4.443	3.20394	3.93995	6.20248
ENSG00000145868	50.6274	56.7816	66.9895	52.2637	56.2352	53.2779	54.2247	52.5735	51.2364	55.2266	58.2453	46.2436	44.2433	55.028	42.3138	51.764	60.9213	48.8709	44.6194	55.5261	44.4573	49.0299	57.6684	49.7021	52.7954	51.2065
ENSG00000070669	1.62133	1.974	2.18572	2.91345	1.55251	2.19025	1.97405	3.37465	2.14937	2.96187	0.96646	1.75856	1.37285	3.4843	1.45159	2.66759	1.6975	1.79053	1.73842	0.368332	1.08244	1.9612	1.45078	1.15013	1.66354	2.3079
ENSG00000125633	71.757	71.4705	73.7829	78.6631	68.8853	56.7275	69.647	57.665	67.3857	70.2827	67.2012	73.3385	60.3431	68.5447	66.3376	71.8345	83.9318	88.1572	74.8485	91.8989	79.1726	83.3976	79.0673	80.7557	83.7021	67.7224
ENSG00000198899	2238.12	4145.87	2931.29	4075.38	3797.37	1419.89	3259.22	3905.95	3774.24	2587.07	3276.75	3463.13	4139.27	2175.23	4461.24	2375.62	2105.27	4133.7	2051.43	3346.2	6274.2	5434.95	3391.37	4791.2	3481.34	4610.68
ENSG00000182359	3.81797	3.2513	3.54442	3.68641	2.99001	2.79257	2.59094	2.7234	2.73028	2.03629	2.44837	2.67041	2.87051	3.24401	2.24996	2.60408	5.56402	4.00236	4.63578	3.13082	2.08756	4.94969	3.62694	5.83281	5.51593	2.81275
ENSG00000178585	22.5417	30.1906	26.2287	27.1129	21.1601	27.6519	27.6984	24.037	25.2116	19.6224	41.7511	36.1482	28.5179	22.2875	36.2897	24.1989	12.6369	27.7005	17.4808	22.0078	37.6534	20.8261	21.2176	21.031	18.5616	30.8682
ENSG00000162931	2.77195	1.62565	3.60349	2.73507	3.04751	2.68306	2.34419	2.7826	1.9751	2.46823	3.80141	2.47501	2.5585	2.28282	2.39512	2.35002	1.6975	1.57988	1.54526	1.56541	1.70097	2.33476	2.62953	1.97165	3.23952	2.81275
ENSG00000184730	65.2193	113.389	99.5981	91.8034	66.9302	108.801	85.3778	83.6557	91.784	76.7001	201.797	115.414	92.9171	87.9486	130.498	93.1752	73.5582	176.314	87.5004	119.155	118.991	120.1	131.295	200.862	125.553	119.722
ENSG00000164483	65.0624	35.1837	27.8237	46.5557	49.3352	69.9786	35.5946	64.4735	39.6182	39.8002	68.4898	21.233	57.847	61.0955	38.5397	54.7492	42.8146	28.6484	47.4202	58.9331	46.6995	38.757	39.443	56.2743	58.2237	37.6476
ENSG00000077312	66.4746	65.026	50.1535	71.8849	55.2577	62.3127	62.6762	63.7631	59.7758	69.4806	62.5622	65.0016	60.3431	54.7877	54.2168	61.3547	61.4871	56.9809	48.6757	50.0932	63.8639	55.3805	44.7927	50.3593	51.1318	58.4908
ENSG00000196169	6.53762	0.987002	0.886104	3.74586	2.53001	6.24222	3.20784	24.333	3.9502	2.65334	1.03089	4.55923	10.9828	24.9308	2.4677	1.58785	0.848748	1.05325	1.835	5.06457	2.24219	3.9224	1.81347	3.12179	1.66354	2.66851
ENSG00000284981	0.470709	0.928943	0.886104	0.772956	0.115	0.164269	0.74027	0.177613	0.174273	0.246823	0.257723	0.521055	0.436816	0.0600742	0.145159	0.381085	0.565832	1.05325	1.15895	0.644581	0.154634	1.49425	1.17876	0.657218	1.66354	0.216366
ENSG00000145022	36.4015	42.4991	34.6762	38.5289	37.3751	43.6408	31.7082	32.444	36.4812	35.0488	49.1606	31.5238	40.3119	41.9318	40.4267	36.3936	38.0051	47.3963	42.5912	37.8461	42.7563	45.7613	35.6347	41.8155	46.4914	45.7253
ENSG00000179841	5.54391	5.68977	4.72589	5.52961	6.38252	10.2942	4.81175	8.11099	5.51866	5.61522	8.31156	2.67041	11.482	7.32905	5.15314	5.33519	7.26151	5.89821	5.50499	8.28747	21.4941	4.8563	8.97668	7.96877	17.2482	6.13036
ENSG00000132275	20.2928	22.2946	24.5746	27.0535	21.3901	21.9573	23.01	22.4384	21.6099	22.5843	18.6205	22.7962	20.468	21.4465	19.0884	20.5786	22.9162	21.4863	20.2815	20.6266	22.7312	26.2427	26.2953	24.1528	26.9668	22.1414
ENSG00000204160	115.899	114.028	80.3401	153.818	154.561	124.954	110.547	142.564	118.854	135.752	110.434	161.006	117.753	126.276	140.586	113.881	115.524	117.964	101.215	78.731	119.377	96.0053	108.99	109.263	94.3838	112.51
ENSG00000261857	0.052301	0.0580589	0.118147	0.0594581	0	0	0	0.0592043	0.0580911	0	0	0.0651319	0.124805	0	0.145159	0.0635141	0	0	0	0	0.077317	0.0933904	0	0	0	0
ENSG00000115310	170.135	222.133	187.381	158.159	163.646	233.043	210.668	173.765	191.236	153.462	297.09	231.87	231.201	217.348	249.093	184.636	112.789	203.067	182.727	159.856	266.28	150.545	160.946	173.177	152.87	223.289
ENSG00000119669	78.5561	71.8189	49.9763	110.414	63.3077	82.682	77.0497	52.5735	74.3567	77.996	96.9037	83.3688	82.3711	58.0918	115.692	98.7645	31.8752	46.1324	34.1889	27.6249	78.7087	29.3246	24.9352	24.1528	28.0174	64.2606
ENSG00000170876	83.0017	90.688	85.5386	78.3064	74.4628	89.0885	77.79	71.1044	78.365	72.6276	94.0688	93.1386	106.958	86.6871	89.9259	72.2791	73.6525	94.3714	88.7559	81.6776	74.5336	102.169	106.269	117.313	94.1211	81.2813
ENSG00000186063	70.2402	69.8449	62.618	46.1395	73.1403	64.8862	58.4813	60.2108	82.4894	82.0068	53.3486	56.7299	64.212	72.87	55.0152	62.0533	80.8197	54.3478	48.4825	44.1078	45.0758	46.7886	36.9041	43.5407	52.6203	55.5338
ENSG00000171840	10.3556	9.17331	7.91586	10.1673	7.76253	6.78978	7.71114	9.41349	6.04148	6.66421	11.6619	9.76978	7.23867	6.84846	10.2337	6.47844	8.01595	10.6378	9.36814	9.85288	9.43268	8.96548	8.97668	10.0226	7.26702	9.95282
ENSG00000180376	33.1588	30.7132	31.9588	41.5018	36.1101	30.0612	31.153	34.0425	36.1908	40.1087	25.128	30.6771	21.6536	30.9983	21.5561	33.0909	52.4338	44.7632	43.8468	34.347	21.2622	41.3719	41.1658	29.7391	47.5421	38.5852
ENSG00000010319	3.08576	0.580589	1.71313	1.01079	4.14002	5.47563	1.85067	2.54579	3.42738	2.46823	1.15975	0.521055	2.30889	2.04252	2.8306	2.41354	3.39499	1.89585	5.0221	4.97248	1.70097	2.98849	1.54145	1.97165	0.963099	2.01941
ENSG00000241484	0.104602	0.580589	0.354442	0.178374	0.115	0.930857	0	0.41443	0.406638	0.370234	0.708737	0	0.499219	0.360445	0.217738	0.571627	0	0.105325	0.193158	0.644581	0.463902	0.280171	0.181347	0.246457	0.437772	0.144244
ENSG00000074356	73.0122	92.604	93.3363	74.5011	87.5153	83.6677	75.2607	83.9518	79.8172	72.0105	93.811	83.5642	72.8859	90.1714	77.7326	79.7738	68.1828	73.7276	71.1786	80.4806	74.4563	76.7669	88.7694	85.767	84.7528	84.7432
ENSG00000007384	0.418408	0.406412	0.413515	0.237833	0.460002	0.219025	0.185067	0.118409	0.290456	0.740468	0.322153	0.651319	0.374414	0.600742	0.0725794	0.317571	0	0	0.386315	0.092083	0.231951	0.186781	0.0906736	0.246457	0.175109	0.649097
ENSG00000102595	4.18408	5.45754	5.84829	2.61616	1.61001	6.24222	5.55202	6.92691	4.93775	3.39381	7.66725	4.2987	5.92822	4.86601	8.1289	5.14464	2.73485	8.21536	5.50499	8.28747	5.56682	5.41664	4.17098	4.68268	3.15196	4.83216
ENSG00000101336	156.589	295.113	242.852	185.985	170.948	299.517	276.799	173.232	209.999	136.308	389.032	309.898	301.278	303.375	355.857	237.924	115.524	406.766	284.811	217.316	255.455	237.492	273.018	303.471	227.467	318.562
ENSG00000129559	18.3576	16.6049	13.9414	17.3023	18.8026	21.4097	18.1366	15.3339	17.9502	16.2286	19.007	20.1909	15.351	14.538	18.8707	17.4664	16.975	23.1715	23.855	20.2583	19.02	19.9855	18.8601	17.9913	17.1607	19.1844
ENSG00000144026	23.6924	33.3839	38.6341	29.1345	21.4476	17.0292	16.7794	26.0499	25.8506	15.4264	17.0741	24.0337	13.7285	20.7256	11.903	18.038	14.6173	16.7467	12.7484	18.9691	17.8602	39.8777	33.5492	19.4701	29.0681	31.2288
ENSG00000186051	0.261505	0.0580589	0.177221	0	0.230001	0.0547563	0	0.118409	0	0	0.0644307	0.130264	0	0.300371	0.290318	0.0635141	0.0943053	0	0	0.184166	0	0.373561	0	0.0821523	0.175109	0
ENSG00000175518	0.941418	0.987002	0.472589	0.416207	0.862503	1.42366	0.431824	0.355226	0.52282	0.740468	0.515445	0.325659	0.624023	0.841039	0.435477	1.39731	1.22597	1.05325	2.12473	1.56541	0.695853	0.466952	0.997409	0.492914	0.875545	0.865462
ENSG00000137501	43.3052	30.4809	31.1909	42.8099	14.4326	35.5916	15.9158	54.1128	23.4107	30.606	36.21	24.8804	36.131	31.9595	27.5076	31.3125	27.6315	17.5893	35.9273	43.7394	38.04	34.2743	39.2617	66.7077	48.155	31.0124
ENSG00000256683	16.684	13.5858	15.8317	18.8482	18.9751	16.6459	18.5684	15.8668	15.2199	22.8311	17.3318	14.4593	21.5288	15.8596	20.7577	19.3083	36.2133	24.1195	21.4405	25.507	25.9012	21.9467	16.5933	16.8412	17.3358	13.9916
ENSG00000041353	9.88489	17.1274	11.224	12.3078	17.9976	17.0292	9.62351	16.814	13.1286	8.57709	29.8958	6.51319	25.7722	17.782	27.0721	12.6393	4.80957	7.37276	8.88525	13.352	13.6078	10.0862	22.3057	18.895	14.0087	17.8141
ENSG00000006715	27.7195	49.5243	49.6809	30.2642	42.3202	49.664	41.085	44.2256	43.9169	32.0252	69.3918	44.2246	47.613	46.2571	45.5799	40.268	35.4588	50.1348	61.6173	45.9494	37.0348	56.0342	59.6632	67.6113	50.4314	39.4507
ENSG00000143799	157.949	127.439	128.012	105.598	197.341	158.081	113.878	231.134	218.307	178.576	111.336	115.544	137.909	169.349	105.24	161.961	199.456	155.249	195.862	131.495	101.363	187.248	197.668	198.644	192.532	131.767
ENSG00000081985	16.4748	4.81889	3.60349	6.71877	5.98002	14.7842	4.87344	11.5448	12.722	18.0181	28.3495	7.09938	9.92197	9.0712	11.9756	10.8609	16.5034	11.1645	7.82288	11.8787	6.57195	7.09767	8.52331	9.28321	11.9074	11.5395
ENSG00000137842	16.4225	19.2175	22.2707	12.3673	17.8826	18.8909	16.5944	19.419	15.5103	18.5734	22.744	16.1527	18.9079	19.1637	17.9997	18.2921	18.1066	18.0106	17.4808	18.7849	20.7983	11.3936	10.7902	12.5693	10.2439	13.9195
ENSG00000188811	35.7739	44.5893	50.3898	38.2316	34.6151	40.3554	44.5396	36.2331	34.1576	37.5787	57.3433	34.1942	35.0077	40.8505	34.7656	31.376	32.0638	42.9727	32.2573	40.8849	22.4219	46.7886	45.1554	44.5265	46.3163	39.3785
ENSG00000148229	74.0582	58.6976	58.7192	73.2524	63.4802	62.0389	70.0172	68.381	69.0123	72.2573	62.3044	68.9747	74.5084	57.3709	67.4263	66.6898	107.885	96.6885	86.1483	94.6613	86.9816	88.4407	75.8938	82.6452	87.7296	65.6309
ENSG00000115484	70.6586	64.097	60.6686	64.5121	76.0728	76.1113	69.8321	84.1294	82.4894	69.7891	67.2012	72.4267	59.1574	67.4033	54.5072	65.8006	69.9746	68.988	70.7922	56.9994	65.7195	76.2065	69.9093	77.2231	87.2043	75.0788
ENSG00000175066	60.46	67.1742	66.3396	61.6581	47.6677	66.3647	55.3352	73.0582	46.4729	54.2393	83.9531	50.7377	71.0139	70.0465	71.4182	46.6829	30.272	39.8129	42.5912	81.5856	71.1317	51.2713	66.8264	55.2063	73.108	53.1538
ENSG00000110719	475.782	551.269	448.428	474.476	400.029	524.949	473.834	430.771	455.899	473.591	813.824	538.25	657.284	493.99	777.181	466.702	211.621	465.116	349.132	387.67	662.839	373.935	341.749	363.113	399.424	656.958
ENSG00000143545	0.836816	0.928943	0.767957	0.475665	0.575002	0.766588	0.370135	0.296022	0.813276	0.246823	1.61077	1.10724	0.374414	0.420519	1.08869	0.76217	0.565832	0.947927	1.44868	0.368332	1.23707	0.560342	0.634715	0.410761	0.350218	0.360609
ENSG00000092470	12.2384	7.66378	6.55717	11.1187	12.9375	13.3605	11.2274	19.715	10.863	11.3538	7.79611	8.20662	7.9251	11.4742	6.02409	9.52712	8.95901	10.2165	10.8168	8.83997	5.95341	8.77869	8.52331	8.05092	12.4327	7.57279
ENSG00000100814	26.7781	17.9402	17.0132	23.486	24.4951	19.6575	20.5425	18.5902	17.834	21.4119	15.2056	22.4054	18.3463	15.9197	13.8627	22.2299	36.9677	23.8035	26.1728	22.2841	22.8085	28.3907	20.7642	24.1528	24.3402	21.2038
ENSG00000119688	49.4767	42.1508	45.5457	48.2206	52.2677	41.3958	41.6402	47.0675	46.3567	52.9435	40.5269	51.6496	49.0482	47.1582	41.8058	44.3964	58.8465	46.7644	41.6254	51.7507	44.7665	62.3848	59.0285	61.2034	59.0993	52.5047
ENSG00000149328	4.70709	5.34142	5.61199	1.90266	4.02501	4.59953	0.801959	10.7752	1.80083	1.66605	2.19064	1.4329	6.36504	6.84846	1.81449	1.39731	1.50889	0.526626	2.70421	4.14374	4.5617	2.98849	3.4456	4.43622	2.36397	1.6588
ENSG00000204291	0.156903	0.348354	0.0590736	0.297291	0.345001	0.492807	0.123378	0.473635	0.116182	0.185117	0.837599	0.260528	0.187207	0.120148	0.362897	0.317571	0	0.105325	0	0	0.154634	0.0933904	0.0906736	0	0.350218	0.649097
ENSG00000163823	82.2172	110.776	116.966	117.668	118.508	173.687	265.017	142.86	60.7052	104.468	220.611	148.24	196.817	166.285	255.915	154.911	108.074	354.419	206.968	172.748	102.445	74.5255	83.4197	92.0927	74.7715	50.4132
ENSG00000170989	164.434	101.545	130.139	248.059	203.896	100.916	171.434	188.092	225.742	240.467	71.4536	183.998	157.441	174.816	136.595	218.489	250.475	117.964	233.334	102.765	156.026	173.799	170.104	167.262	167.492	135.228
ENSG00000132470	1.09832	1.39341	1.06332	1.30808	1.3225	0.930857	0.863648	0.947269	1.16182	1.48094	0.773168	1.82369	1.31045	0.901113	1.45159	1.27028	0.660137	0.842601	0.289736	0.644581	0.850487	1.21407	0.362694	0.657218	0.78799	1.73092
ENSG00000154710	6.01461	5.80589	6.79346	6.71877	5.23252	3.55916	8.38972	5.20998	5.51866	4.75134	5.54104	5.927	4.68018	3.78467	6.96763	4.76356	3.01777	3.37041	2.99394	3.86749	5.87609	3.26866	1.7228	2.30026	3.06441	4.97641
ENSG00000161955	12.7091	30.6551	27.8237	16.6483	12.5925	21.2455	26.2179	12.1961	19.4605	10.9219	34.7281	20.4514	22.4024	21.6267	35.5639	22.357	6.12985	29.0698	15.0663	25.1387	32.4731	15.9698	19.0414	32.9431	13.7461	26.2524
ENSG00000182118	3.19036	3.71577	3.66256	2.79453	2.76001	2.95684	2.77601	2.6642	4.18256	3.20869	2.64166	3.32173	2.87051	3.24401	2.54028	4.70005	2.92347	2.63313	2.41447	4.60415	4.71634	1.68103	1.99482	2.62887	2.36397	3.46185
ENSG00000162739	119.822	103.693	100.543	68.912	161.921	137.384	68.4749	156.122	158.415	108.479	114.107	79.982	99.1573	137.99	51.4588	83.7116	109.677	75.6235	104.885	81.3093	66.338	127.198	98.8342	125.693	105.153	90.8735
ENSG00000139168	33.4203	24.7912	20.4395	19.7401	27.4276	26.8854	27.0815	30.6086	26.0248	27.3356	22.2286	21.4284	23.1513	24.27	26.5641	26.8665	26.5941	25.0674	28.8771	20.1662	27.6795	17.464	18.2254	19.7987	20.7504	23.2954
ENSG00000065054	2.35354	3.07712	2.48109	3.03237	2.76001	2.35452	3.76304	2.7826	3.60165	3.08528	3.93027	4.55923	3.68174	2.94364	3.48381	4.00139	1.7918	1.57988	2.12473	1.47333	4.94829	2.52154	2.72021	3.69685	2.53908	3.9667
ENSG00000164733	296.337	605.264	544.363	373.219	264.961	530.644	528.306	353.746	351.858	202.765	625.171	620.121	496.411	346.208	715.778	404.712	164.469	747.493	468.6	869.632	520.498	429.689	465.065	578.681	341.2	466.412
ENSG00000212864	2.24894	3.2513	1.83128	1.8432	4.65752	1.64269	2.40588	1.89454	1.91701	1.60435	1.93292	0.976978	3.49453	2.28282	7.83858	2.47705	0.0943053	0.842601	0.289736	1.28916	3.40195	1.68103	0.725388	0.903675	0.525327	3.02912
ENSG00000124164	33.0019	35.7643	33.4357	31.7506	34.3851	38.658	29.4257	35.7002	43.3941	28.3846	29.1227	32.8265	28.5179	33.5214	29.9753	27.9462	38.0051	33.1774	35.3478	29.6507	29.0712	44.1736	36.9948	39.1866	37.736	41.2537
ENSG00000198939	1.51673	1.21924	1.53591	1.427	0.690003	0.711832	0.801959	0.651248	0.697094	0.925585	0.322153	1.30264	0.312012	0.901113	0	0.889198	1.7918	0.631951	0.965788	0.552498	0.309268	1.12068	1.08808	1.23228	1.66354	1.15395
ENSG00000169951	12.2384	15.1534	13.5869	13.1997	15.0651	13.3058	10.1787	12.7289	14.3485	16.7839	13.2727	15.8922	11.9188	15.0186	12.1208	13.1474	8.8647	8.42601	9.0784	7.36664	12.68	12.7011	11.4249	12.8979	10.6816	19.2565
ENSG00000275074	16.3179	17.1854	16.5406	18.4915	13.57	20.8074	14.3736	16.5772	19.9834	13.5135	20.1024	20.256	22.0904	15.4991	13.4272	17.784	12.8255	12.4284	12.3621	12.247	13.9171	14.3821	12.4223	16.4305	10.9443	15.7947
ENSG00000187003	0	0	0.118147	0.0594581	0	0.109513	0	0.0592043	0	0.123411	0	0.130264	0	0	0	0	0.0943053	0	0	0	0	0	0	0.0821523	0	0.0721219
ENSG00000198887	109.204	111.183	117.438	108.749	100.683	97.0282	108.635	111.186	103.867	104.9	102.574	111.897	101.903	99.3627	118.958	113.182	132.31	140.925	133.086	151.569	109.017	110.668	109.624	107.948	125.728	104.721
ENSG00000278311	124.319	122.388	131.262	133.959	105.398	95.7688	136.703	102.305	105.958	131.988	121.13	102.062	108.33	95.3378	134.635	126.647	183.141	130.077	122.365	182.416	137.779	122.622	112.254	107.291	129.756	111.717
ENSG00000175164	1.20292	4.35442	3.89886	0.535123	21.9651	3.39489	0.0616891	3.55226	0.580911	0.802174	3.86584	1.88882	2.30889	4.02497	9.79822	3.49328	0.565832	3.68638	0.0965788	0.092083	2.24219	1.21407	2.26684	2.38242	0.700436	2.957
ENSG00000270106	0	0	0.118147	0.118916	0.0575002	0.0547563	0.0616891	0.177613	0.116182	0.123411	0	0	0.124805	0	0.0725794	0.127028	0.0943053	0.21065	0.0965788	0.092083	0.154634	0.0933904	0	0	0	0.0721219
ENSG00000124406	154.288	130.749	143.785	125.635	153.181	106.337	107.771	138.361	141.336	148.834	120.034	104.993	134.477	144.779	113.732	135.603	213.319	135.027	127.001	183.89	136.31	132.334	162.668	151.571	187.542	99.2397
ENSG00000166974	115.114	109.383	98.2394	106.965	135.125	112.634	98.9494	115.567	138.547	129.088	147.095	109.096	150.327	133.004	137.901	121.757	133.442	100.691	110.679	114.367	122.161	104.224	127.124	129.801	152.958	107.606
ENSG00000165959	31.7467	67	75.2598	43.8801	33.6376	36.9058	63.1697	35.049	46.7053	24.4971	36.5322	89.1004	47.1138	33.8819	75.7004	61.6722	17.1636	62.4578	39.5007	52.3952	45.3851	46.1348	50.9585	50.2772	24.7779	51.2065
ENSG00000140650	8.94347	10.1603	9.80622	7.78902	9.37253	12.4297	9.31506	15.2155	14.0581	11.0453	11.2109	10.5514	9.54756	11.8947	7.83858	10.0987	10.5622	10.6378	12.845	10.6816	14.2263	10.6465	11.3342	11.9942	12.4327	13.631
ENSG00000184787	208.158	187.182	189.567	201.92	187.796	170.128	201.107	164.706	187.983	202.827	143.552	182.565	172.605	158.115	179.634	182.921	204.265	186.847	185.142	184.074	192.365	190.89	192.591	179.01	216.61	181.747
ENSG00000130856	34.8848	31.7582	34.499	34.0695	32.5451	31.1563	31.2764	28.9509	28.7551	31.4082	27.8985	33.9988	26.7706	35.3236	32.2978	32.5828	33.8556	26.3313	28.1044	30.4795	33.7875	28.2973	27.8368	29.8213	29.5934	28.1996
ENSG00000132475	1460.87	934.168	853.732	1634.21	1427.21	937.921	1394.24	895.288	912.263	1447.12	1191.07	1347.12	1269.39	966.954	1501.45	1562.19	2320.67	2361.6	1888.31	1882.45	1319.96	1022.81	933.847	995.111	1283.81	788.869
ENSG00000162704	211.976	317.002	298.144	193.061	240.408	344.801	252.555	265.472	255.891	201.346	404.818	317.062	283.743	276.101	299.39	244.847	212.847	422.775	407.273	335.09	198.318	305.293	305.479	321.215	282.363	249.181
ENSG00000180694	24.6861	25.1395	17.0723	16.8861	32.0276	19.7123	14.1885	30.1942	20.4481	21.9672	24.2259	16.3481	26.6458	27.0334	25.2576	20.134	21.5016	14.0082	20.4747	18.5087	33.0917	13.9152	16.1399	17.9092	19.8749	20.3384
ENSG00000175305	5.80541	5.05113	5.61199	4.3999	4.77252	5.47563	5.6754	5.15078	4.64729	5.05986	4.96116	4.62436	3.55693	4.68579	4.06445	4.38248	4.62096	4.00236	5.21525	4.23582	2.78341	3.73561	3.26425	3.69685	3.32707	5.04853
ENSG00000173826	0.104602	0	0.0590736	0	0	0	0	0	0.116182	0.246823	0	0	0	0	0	0.0635141	0	0	0	0	0	0	0	0	0	0
ENSG00000096006	1.62133	0.928943	0.236294	0.832414	1.0925	0.273782	0.246757	0.532839	0.929458	2.77675	8.05383	17.4553	0.312012	2.58319	0.580635	0.571627	1.32027	1.6852	0	0.092083	0.154634	0.186781	0.544041	0.821523	0	0.79334
ENSG00000115474	0.104602	0.174177	0.708883	0.0594581	0.345001	0.273782	0.370135	0.236817	0	0.123411	0	0.716451	0.249609	0.120148	0.290318	0.254057	0.282916	0	0	0.276249	0.154634	0	0.0906736	0.0821523	0	0.144244
ENSG00000204764	0.156903	0.116118	0.354442	0	0.172501	0.219025	0.431824	0.0592043	0.174273	0	0.386584	0.0651319	0.561621	0.300371	0.217738	0.127028	0	0.421301	0	0.092083	0.463902	0	0.453368	0.575066	1.05065	0.216366
ENSG00000107566	11.0355	31.5841	24.2792	10.7025	14.7201	24.3118	14.5586	16.814	16.3236	11.9092	61.7246	20.256	10.2964	17.3614	14.8062	14.9258	14.3344	25.8047	21.4405	51.3823	22.8858	24.3749	25.6606	31.8751	18.5616	20.9153
ENSG00000136982	1.35983	0.870884	0.886104	0.535123	1.3225	2.08074	1.60392	3.55226	1.45228	1.29582	0.579876	0.0651319	0.873633	1.08134	0.362897	1.3338	0.848748	0.631951	0.965788	1.105	0.927804	0.466952	0.544041	0.328609	0.525327	0.576975
ENSG00000145919	14.8535	16.6629	14.3549	13.4375	14.4901	13.1963	11.5976	10.716	17.6016	13.5752	10.6311	15.306	13.4165	13.757	12.5562	15.1164	22.6333	12.1124	11.9758	10.6816	14.5356	14.2887	15.4145	18.0735	15.1469	17.8862
ENSG00000184792	38.232	17.2435	7.44327	7.43227	12.5925	7.88491	6.47736	4.55873	8.13276	24.312	6.37864	5.60134	3.61934	20.6055	43.9831	6.41493	6.9786	4.21301	5.69815	7.55081	5.48951	8.03157	5.71243	5.99712	4.8155	11.9722
ENSG00000167994	0.627612	0.406412	0.354442	0	0.0575002	0.219025	0.0616891	0.118409	0	0.925585	0.193292	0.0651319	0.124805	0.120148	0.435477	0.698655	0.377221	0.105325	0.386315	0.368332	0.541219	0.466952	0.362694	0.164305	0.0875545	0
ENSG00000151746	12.9183	12.0182	14.1777	10.643	15.6976	10.0752	11.9677	15.5707	16.1493	15.3647	7.53839	10.7468	11.6692	13.2163	10.7418	14.2907	17.3522	8.95264	12.845	12.9837	10.1285	16.2499	12.785	9.77612	13.3958	12.3328
ENSG00000065613	108.263	113.912	115.489	117.906	109.768	99.6017	106.907	108.936	101.253	105.764	113.205	125.639	128.05	119.668	121.861	99.9712	116.844	117.648	124.973	129.1	110.486	105.344	125.311	120.682	129.318	93.6142
ENSG00000104320	53.4516	62.4714	61.3775	52.6799	59.5702	74.4686	69.462	68.1442	64.365	67.1975	85.1773	64.3503	68.393	69.7461	62.9264	56.1465	85.0634	87.5252	66.3496	70.2593	59.6114	61.1707	68.0052	68.3507	65.5783	60.4381
ENSG00000064042	0.156903	0.696707	0.413515	0.535123	0.345001	0	0.925337	0.355226	0.290456	0.0617057	0.193292	0.846715	0.249609	0.480594	0.290318	0.381085	0.377221	0.21065	0.289736	0.368332	0.618536	0.933904	1.90414	0.246457	0.350218	0.216366
ENSG00000163125	133.629	104.158	110.822	116.181	140.761	98.3424	112.706	131.73	120.946	144.638	93.4245	118.866	109.641	116.784	104.369	137.445	118.353	87.5252	108.941	102.12	98.4246	85.2654	89.9482	91.3533	104.715	94.6239
ENSG00000147138	84.2046	46.9697	54.584	82.2901	108.445	56.7275	60.7638	77.4985	69.477	91.818	32.4731	55.6226	68.705	81.0401	50.2976	67.7696	124.766	43.6046	118.212	70.4435	46.8541	67.9882	66.5544	49.7843	68.4676	51.9999
ENSG00000198113	23.7447	48.6534	38.7523	24.3778	27.0826	50.2663	33.4972	30.4902	37.3526	25.1759	77.7678	46.5042	48.1122	49.1407	42.0235	33.2179	4.99818	24.8567	15.7423	16.7591	35.7978	20.4525	19.7668	23.3312	18.2989	43.9943
ENSG00000146426	3.29496	3.36742	4.07608	3.62695	6.21002	3.61392	3.51628	4.61794	4.5892	4.07257	2.70609	2.80067	7.17627	4.26527	6.31441	2.41354	3.96082	3.47573	5.40841	3.03874	3.47927	3.9224	3.26425	2.38242	4.11506	4.03882
ENSG00000128683	0.104602	0.116118	0.0590736	0	0.115	0	0	0.0592043	0	0.0617057	0	0	0	0.180223	0.145159	0	0.282916	0	0	0	0	0	0	0	0	0
ENSG00000116030	65.4285	53.1239	48.2041	59.8744	59.9727	66.4194	60.8255	62.283	55.6513	61.7057	65.7837	63.1128	67.5817	55.6888	68.7327	62.6885	100.152	104.167	103.726	85.453	68.9668	65.6534	66.101	74.5121	72.4076	57.1205
ENSG00000187187	8.21126	7.83795	14.6503	10.7025	10.5225	7.93967	14.4969	9.82792	8.88795	9.25585	5.47661	9.37899	6.05303	8.89098	6.09667	8.63792	10.0907	6.84614	6.66394	6.81414	3.86585	8.6853	11.4249	6.81864	8.6679	9.01523
ENSG00000141084	53.347	48.5373	45.5457	43.1072	43.5277	44.0241	39.5427	41.6799	53.0953	58.9906	42.2021	47.2858	42.9952	45.8967	49.4266	54.5586	58.9408	48.2389	44.716	42.9107	37.4988	49.4969	56.1269	56.3565	50.0812	53.2259
ENSG00000143199	0.209204	0.0580589	0.118147	0.118916	0.115	0.711832	0.185067	0.118409	0.406638	0.123411	0.193292	0.195396	0.0624023	0.0600742	0.145159	0.0635141	0.282916	0.21065	0.0965788	0.092083	0.154634	0.373561	0	0.0821523	0.175109	0.144244
ENSG00000178665	1.62133	1.62565	2.06758	2.25941	1.035	1.64269	2.03574	1.18409	1.68464	2.34482	0.96646	2.60528	1.06084	1.80223	2.03222	1.52434	1.7918	2.00118	1.25552	1.01291	1.08244	1.86781	3.4456	1.23228	2.18886	1.37032
ENSG00000168646	27.5626	7.02513	8.86104	30.502	12.1325	11.3346	26.7731	10.0055	16.3236	24.6206	4.25242	27.6159	10.4836	15.1387	14.661	15.3069	19.6155	14.8509	28.5873	10.7737	19.4066	21.3864	15.6865	9.20106	14.7092	25.459
ENSG00000141371	0	0	0	0	0	0	0.185067	0	0.0580911	0	0.0644307	0.0651319	0	0.0600742	0	0.0635141	0	0.105325	0.289736	0.092083	0.154634	0.0933904	0.181347	0	0.175109	0.216366
ENSG00000014914	20.4497	32.8033	28.4735	19.2644	14.6626	27.3234	42.3187	15.0379	26.9543	11.2304	33.5039	34.064	29.4539	28.1147	33.6043	28.2638	8.01595	45.0792	41.046	20.3503	29.5351	29.1378	25.4793	20.8667	29.681	35.3397
ENSG00000197756	523.585	434.281	423.558	626.927	594.15	397.312	471.243	380.033	496.97	547.885	332.527	564.889	412.043	413.311	481.637	447.457	937.961	634.058	633.846	632.334	599.207	743.948	687.306	623.043	717.246	535.793
ENSG00000185527	1.83053	3.42548	2.77646	3.92424	1.61001	3.0116	2.96108	2.54579	4.24065	4.19598	5.54104	3.25659	3.55693	2.28282	4.71766	3.55679	2.73485	4.31833	1.64184	2.76249	5.33487	3.64222	2.35751	4.92914	5.25327	5.84187
ENSG00000144045	0.156903	0.116118	0.295368	0.0594581	0.115	0.383294	0.0616891	0.41443	0.813276	0.370234	0.515445	0.260528	0.249609	0.240297	0.0725794	0.254057	0.188611	0.421301	0.193158	0.460415	0.077317	0.560342	0.272021	0.410761	0.0875545	0.216366
ENSG00000104442	26.2028	29.3778	27.7055	24.4373	32.5451	27.4329	26.8965	29.6022	32.8796	26.3483	24.0971	29.8955	23.9001	30.4576	21.919	25.0881	37.7221	28.6484	30.6155	30.6636	20.721	31.5659	29.8316	30.232	31.6072	25.8196
ENSG00000113391	46.3387	43.1378	43.4782	45.2476	49.4502	33.1276	40.4064	42.9231	39.2696	39.3682	46.3256	45.0061	44.7425	35.7442	50.9508	37.0287	48.4729	43.1833	45.392	44.7523	50.1787	41.5587	38.3549	37.4614	48.6803	41.2537
ENSG00000204913	0.104602	0.174177	0	0	0.115	0	0.0616891	0	0	0.0617057	0	0	0.0624023	0	0	0.0635141	0	0	0	0	0	0	0	0	0.0875545	0
ENSG00000146223	66.7884	73.909	64.8628	57.7933	72.9103	83.6677	61.8125	80.3995	91.6097	70.0976	83.0511	66.2391	65.2104	73.8312	59.8055	65.7371	84.309	65.4069	69.1504	59.7619	63.6319	75.5528	79.43	88.0672	80.9879	74.7904
ENSG00000073754	0.104602	0.0580589	0	0.0594581	0.0575002	0.0547563	0	0.177613	0	0	0.128861	0	0.312012	0.240297	0.145159	0	0.0943053	0	0	0.092083	0.077317	0.0933904	0.0906736	0	0.175109	0
ENSG00000076321	29.184	22.4688	25.5789	30.3831	25.2426	23.2167	25.4776	24.2738	20.3319	29.1251	19.3936	23.0567	27.0826	21.026	20.3948	27.3111	35.0816	23.5928	30.1326	33.242	23.5044	25.2154	22.3057	24.81	27.317	25.5311
ENSG00000066135	14.2259	14.1664	12.819	11.3565	15.7551	14.0176	14.8054	18.4718	18.3568	15.4264	18.1694	13.808	16.4118	16.3402	11.6853	14.7353	16.3148	14.8509	16.6115	15.1937	14.8449	14.4755	15.4145	21.6882	15.4971	11.9722
ENSG00000152078	2.24894	0.174177	0.177221	0.65404	0.632502	0.657076	0.308446	1.00647	0.813276	1.049	0.451015	0.455923	0.499219	1.14141	0.798374	0.635141	0.377221	0.21065	0.77263	0.276249	0.927804	0.466952	0.453368	0.410761	0.350218	0.79334
ENSG00000170175	6.48532	7.54766	6.08458	5.8269	8.51003	11.4441	5.18189	8.2294	7.49376	7.46639	8.31156	6.96911	7.36348	7.86972	8.85469	6.54196	6.69568	7.58341	7.91946	7.27456	5.79878	6.35055	10.1554	10.6798	9.28078	10.1692
ENSG00000151718	6.85143	10.3345	9.92436	8.79981	3.96751	6.0232	14.1268	6.98611	8.5394	6.60251	13.1439	11.5935	11.7316	9.5518	10.8143	9.14604	5.18679	12.639	9.5613	10.2212	9.58731	8.12496	12.6943	8.79029	10.5941	10.4577
ENSG00000108771	56.0144	69.1482	64.2721	39.9559	24.8401	83.7224	72.9782	46.5938	44.4397	65.6548	98.1279	34.7153	69.953	55.3283	59.9506	78.2494	91.2876	96.7938	70.2128	99.7259	38.8905	42.1191	42.7979	50.6058	43.3395	43.778
ENSG00000186153	8.21126	6.79289	6.4981	6.9566	8.51003	7.28259	7.21763	7.34134	7.43567	7.03445	5.34774	8.72767	7.48828	7.62942	7.47568	6.60547	8.58179	6.10886	7.14683	8.47164	8.11829	9.52582	6.98186	7.80447	10.3314	6.70733
ENSG00000139908	13.2845	12.3085	13.1143	13.6754	12.995	11.3346	14.5586	11.3672	11.9087	11.539	8.76257	10.877	11.2324	13.6368	11.6127	11.4961	9.71345	8.32069	9.5613	10.1291	7.80902	12.3275	10.2461	9.28321	14.1838	10.5298
ENSG00000110841	4.49789	5.5156	7.02976	5.05394	6.03752	3.83294	4.565	3.84828	5.63484	6.84933	2.77052	5.66647	3.99375	3.78467	3.99187	6.2879	7.73304	4.00236	2.70421	3.68332	4.17512	4.20257	5.44041	4.76483	4.02751	5.33702
ENSG00000069849	68.6189	73.7348	70.2976	52.9177	53.5327	75.728	105.303	77.3209	69.1866	52.82	108.115	52.366	103.276	71.4282	108.942	57.7343	48.0957	95.1086	92.3293	106.54	83.5024	56.7813	67.0984	68.1042	63.6521	58.1302
ENSG00000141569	43.2529	39.1317	42.7693	40.0153	42.6652	38.4389	37.1369	39.4893	40.2572	41.8364	36.9832	33.2824	34.5085	36.7053	35.4913	25.5962	35.2702	32.2295	29.0702	28.5457	42.3697	39.5975	35.6347	38.9402	36.4227	45.7253
ENSG00000135476	5.1255	0.928943	0.945178	2.02158	4.94502	6.46125	6.84749	18.9454	5.51866	6.97274	2.64166	1.4329	4.24336	3.00371	2.68544	4.9541	2.35763	3.68638	5.0221	4.60415	1.23707	1.49425	1.90414	1.64305	2.71419	1.94729
ENSG00000198380	38.755	33.7322	36.7438	31.0372	38.0076	32.4157	31.2147	57.1322	40.6057	41.5896	31.3133	30.0909	34.5709	37.8467	35.9994	36.5841	46.021	42.1301	60.072	58.6569	40.9007	34.1809	33.4585	34.1753	35.1094	28.7045
ENSG00000011143	8.94347	8.59272	8.5066	8.74035	7.36003	9.03479	9.12999	7.87418	8.5394	9.68779	8.56928	7.29477	6.67705	8.65069	4.49993	8.51089	8.7704	7.79406	8.78867	6.44581	4.40707	13.2614	12.2409	12.5693	12.9581	11.5395
ENSG00000152904	8.21126	9.05719	9.33363	6.77823	6.61252	14.839	7.64945	9.17667	9.46886	8.20685	11.9197	7.62043	7.23867	10.9936	7.69342	8.32035	10.3736	9.58459	8.69209	5.80123	5.87609	8.21835	8.61399	11.0906	9.36833	10.674
ENSG00000115762	105.805	128.891	132.975	114.219	115.518	131.36	146.327	116.573	107.701	94.5331	164.556	144.788	148.143	132.764	172.521	126.076	108.734	187.268	177.802	168.788	143.114	146.81	163.938	177.86	143.414	102.918
ENSG00000249709	0.732214	0.638648	1.06332	0.356749	0.632502	0.766588	0.987026	1.12488	0.290456	0.555351	0.837599	0.455923	0.686426	0.72089	0.580635	0.571627	0.565832	0.315976	0.482894	0.368332	0.463902	0.0933904	0	0	0.525327	0.360609
ENSG00000164035	0.052301	0.116118	0	0.0594581	0.115	0.0547563	0	0.118409	0.0580911	0.185117	0.257723	0	0	0	0.0725794	0.0635141	0.188611	0	0	0	0	0.0933904	0.0906736	0	0.0875545	0.0721219
ENSG00000122966	2.87655	2.14818	1.59499	1.427	3.85251	6.40649	5.05851	11.0712	4.53111	4.68963	5.47661	1.75856	2.6833	3.42423	1.66933	4.89059	2.35763	3.68638	3.95973	2.76249	1.39171	3.08188	1.99482	1.47874	2.36397	1.6588
ENSG00000244165	7.53134	6.67678	9.56992	10.4646	8.56753	6.40649	9.87026	7.10452	5.69293	12.156	8.05383	8.53228	7.86269	7.86972	6.38699	9.01901	8.58179	6.10886	5.40841	5.15665	11.7522	6.72411	7.43523	5.66851	7.7048	7.21219
ENSG00000129595	3.29496	1.68371	1.35869	0.95133	2.18501	2.35452	0.431824	1.3025	3.02074	1.17241	2.5128	1.17237	2.24648	4.62571	1.81449	0.825684	1.41458	0.21065	2.60763	0.460415	2.86073	1.12068	1.63212	2.62887	1.22576	0.721219
ENSG00000173890	23.5354	36.461	40.4654	25.4481	26.7951	20.9169	21.8996	23.6817	30.5559	27.8293	38.0785	36.9298	16.8486	19.404	19.669	25.4057	33.4784	33.8094	16.7081	23.2049	36.1844	13.7284	22.9404	22.2633	30.5565	24.3051
ENSG00000151876	10.1464	8.59272	10.397	10.2268	11.96	8.6515	9.56182	11.012	11.3278	10.6134	10.2445	9.11846	10.3588	9.67195	7.04021	8.95549	11.4109	8.32069	12.1689	9.48455	8.58219	12.2341	8.43264	7.14725	9.63099	10.8904
ENSG00000168918	285.354	354.276	328.213	257.929	311.594	336.751	264.461	330.834	335.825	320.561	436.647	299.607	324.555	355.579	317.39	289.243	307.813	279.849	276.602	288.312	373.75	332.75	329.508	418.237	367.992	367.533
ENSG00000125355	1.88284	5.05113	5.1394	2.91345	1.3225	4.32575	2.59094	3.07863	1.27801	2.09799	8.44042	1.4329	3.80654	2.28282	1.08869	1.96894	1.88611	4.21301	3.09052	5.4329	2.31951	2.61493	1.63212	2.71103	1.05065	2.09153
ENSG00000188986	76.8825	77.1022	68.1709	66.6526	68.3678	83.6129	64.4035	75.2487	82.3732	67.9379	74.9973	79.2655	77.9405	73.5909	78.6761	73.1048	56.7718	78.1513	67.6051	66.576	78.0902	84.3315	74.987	90.614	75.2969	78.7571
ENSG00000197181	0.993719	0.696707	0.708883	0.832414	1.035	0.60232	1.1104	0.710452	1.21991	1.41923	0.515445	0.325659	0.748828	0.841039	0.870953	0.698655	1.60319	0.421301	0.579473	0.736664	1.00512	0.373561	1.08808	0.821523	1.13821	1.15395
ENSG00000136098	7.74055	9.34749	10.2197	8.32414	5.86502	8.54199	8.63648	8.70304	7.26139	6.17057	11.8552	8.46715	10.7956	9.61187	7.4031	10.2258	5.75263	13.4816	10.0442	8.56372	10.7471	9.43243	9.79274	7.88662	6.21637	11.5395
ENSG00000134897	14.6966	7.83795	9.98344	9.33493	8.05003	13.1415	8.94492	8.46622	8.94604	9.44097	9.92232	4.81976	9.17314	8.95106	7.69342	10.0987	5.75263	8.42601	6.3742	9.39247	6.10804	6.8175	6.25648	5.3399	7.61724	9.2316
ENSG00000240403	3.92257	12.5988	6.91161	5.47015	3.50751	14.5104	2.03574	0.355226	6.68048	8.7622	13.5304	2.99607	12.2309	2.58319	10.3789	3.04868	10.4679	5.37158	2.22131	9.94497	45.1531	4.76291	6.25648	9.94043	14.2714	10.5298
ENSG00000235863	13.3891	15.0953	15.8908	11.5349	12.995	18.8362	11.4742	15.2747	16.8464	9.13244	23.7105	15.827	14.6645	15.6794	16.403	11.6231	6.12985	12.4284	10.9134	10.6816	13.2985	10.1796	11.6969	13.3087	9.71855	16.1553
ENSG00000040933	196.39	208.257	212.429	203.109	183.368	220.613	176.246	231.548	185.078	190.177	238.522	189.859	180.093	210.8	190.303	185.461	192.1	178.947	198.759	208.2	165.149	220.962	243.731	225.59	263.101	192.926
ENSG00000152763	0.679913	0.232236	0.413515	0.416207	0.460002	0.876101	0.74027	0.41443	0.52282	0.43194	0.193292	1.04211	0.561621	0.72089	0.435477	0.952712	1.13166	1.15858	1.25552	0.552498	0.077317	0.933904	0.816062	0.410761	0.700436	0.721219
ENSG00000131381	53.0855	45.1698	45.9002	59.3392	48.9902	38.0556	52.991	42.1535	45.6596	53.3754	38.2718	47.2858	47.6754	40.9706	50.9508	55.7019	78.1791	41.7088	53.7944	60.0381	65.4102	50.711	50.1425	39.5974	48.3301	43.7058
ENSG00000153237	0	0.0580589	0	0	0	0	0.0616891	0	0	0.0617057	0	0.0651319	0.187207	0.0600742	0.145159	0	0	0	0	0	0.077317	0.0933904	0	0	0.0875545	0.0721219
ENSG00000148426	1.83053	4.2383	3.66256	5.23232	3.22001	2.57355	4.44162	2.36817	4.47302	3.33211	3.28596	3.71252	6.92666	4.56564	7.4031	4.19193	3.86652	3.79171	3.1871	5.70915	10.2058	1.30747	1.99482	2.38242	1.48843	3.24548
ENSG00000121851	18.7238	19.4497	15.9499	18.7293	18.5726	22.0668	18.1366	16.3996	14.4647	17.401	19.2003	16.5435	17.223	16.6406	14.4433	16.1326	33.3841	30.6496	31.7744	34.7153	17.9375	31.7527	29.7409	29.7391	30.0312	19.9056
ENSG00000166664	0.104602	1.39341	0.767957	0.95133	0.805003	1.31415	0.863648	0.118409	1.27801	0.123411	1.99735	0.455923	2.12168	1.32163	3.26607	2.35002	0.0943053	0.842601	1.25552	2.57832	1.93293	0.280171	1.54145	1.64305	0.612881	0.721219
ENSG00000137054	21.9141	17.4757	19.1989	21.5238	23.8051	15.7698	22.825	20.5439	22.0746	20.9182	13.015	22.7962	16.5366	18.9834	15.0239	20.0705	29.046	17.168	17.4808	22.0078	19.7158	27.6435	25.7513	20.6202	28.3677	24.3051
ENSG00000115944	57.0081	53.5884	47.7905	57.3177	50.4852	46.1596	53.9163	49.4948	54.2571	43.1323	53.4774	63.4385	44.9297	48.3597	55.9587	45.4761	54.6971	76.9927	64.9975	74.7714	57.7558	66.5873	75.0777	63.9966	71.4445	56.832
ENSG00000155886	0	0.0580589	0	0.118916	0.115	0.0547563	0	0	0.116182	0	0.0644307	0	0.0624023	0	0	0.127028	0	0	0	0	0.077317	0	0.0906736	0	0	0.432731
ENSG00000115266	5.4393	6.27036	7.50235	5.41069	6.84253	6.46125	4.99682	6.03884	5.51866	6.78762	3.41482	6.38293	4.74258	6.24772	5.73378	5.33519	2.73485	2.1065	3.76657	1.74958	4.94829	3.64222	3.89896	4.51838	4.11506	6.13036
ENSG00000138802	79.4975	74.1412	78.1544	78.782	69.0003	59.4106	74.6439	63.171	67.5019	76.4533	72.9355	71.3846	77.2541	71.248	78.4584	76.9791	89.5901	68.7773	84.5064	94.5693	84.8941	60.3302	66.1917	58.9853	77.1355	62.8903
ENSG00000164896	83.1063	80.0633	70.0613	83.5982	84.1228	71.895	72.7932	81.1099	87.5434	72.319	66.5569	84.6063	73.4476	77.1353	59.37	79.5197	62.1472	71.3051	67.5086	66.7602	74.7655	93.8573	81.6062	86.2599	87.4669	94.119
ENSG00000278845	20.0836	19.3336	18.9626	24.3184	17.8826	18.2886	23.6886	18.5902	23.8174	18.3883	18.2339	25.0758	18.9079	18.1424	17.1287	20.1975	21.8788	26.1206	22.3097	21.5474	20.9529	25.4022	24.0285	20.7024	26.4415	23.079
ENSG00000004864	11.1401	17.5338	17.6039	13.1403	12.2475	12.7582	14.9905	11.6633	11.3278	12.2177	15.2701	12.9612	13.7285	14.4779	19.7416	13.7826	14.9945	19.2745	14.4868	14.8254	18.2468	16.2499	14.9611	14.1302	15.0594	14.4965
ENSG00000181396	18.5669	20.3206	19.9078	18.432	22.1376	21.0264	20.1723	25.1026	22.0165	21.1033	17.2674	24.4896	20.2808	19.9446	16.1852	20.5786	21.5959	24.7514	15.7423	17.2195	19.7932	21.1996	23.1218	20.7024	24.4277	19.0402
ENSG00000151846	1.04602	1.45147	1.1224	1.18916	0.862503	0.547563	1.41885	1.12488	0.697094	1.17241	0.837599	1.69343	0.936035	1.02126	1.52417	1.07974	4.80957	4.10768	3.47684	3.22291	1.39171	3.45544	3.53627	2.71103	4.90305	1.80305
ENSG00000139613	148.273	158.559	161.98	150.132	154.043	145.159	141.021	149.669	159.925	154.017	148.255	161.397	145.585	165.144	159.312	151.545	113.638	120.492	110.583	111.236	131.98	145.596	148.614	154.036	144.815	152.898
ENSG00000176402	0.156903	0.116118	0	0.297291	0.115	0	0.431824	0.118409	0.0580911	0.246823	0	0	0	0.120148	0	0	0.188611	0	0	0	0.077317	0.186781	0.0906736	0.0821523	0.0875545	0.0721219
ENSG00000100425	104.027	92.0234	94.3405	101.198	86.6528	89.0338	82.4784	84.0702	85.5683	95.397	84.1464	96.5906	89.4225	90.0512	80.1277	85.7441	82.5172	69.0933	71.9512	102.857	104.223	86.9464	82.6943	89.7924	75.2969	83.7335
ENSG00000047188	64.121	66.7097	84.4752	80.1496	77.7403	63.4078	73.1633	66.6641	58.9625	73.0595	52.962	59.0095	56.7861	64.6999	63.2167	62.4979	77.6133	62.3525	69.247	75.0477	53.0395	70.6965	75.3497	66.4612	87.7296	68.9485
ENSG00000092421	4.02718	2.90295	4.54867	3.62695	3.04751	3.5044	4.31824	3.31544	3.71783	3.76405	2.89938	5.60134	2.7457	4.14512	2.68544	3.36625	3.96082	3.05443	2.22131	2.94666	2.08756	4.38935	4.8057	4.10761	4.20262	3.82246
ENSG00000187266	8.42046	9.23137	8.74289	8.44306	10.12	7.22783	7.89621	5.86123	8.01658	7.83662	12.113	8.92307	10.2964	7.02868	11.6853	7.93927	6.03554	8.21536	8.40235	6.53789	9.81926	7.19106	5.16839	7.0651	5.86615	8.00553
ENSG00000113580	136.139	132.897	136.165	142.046	154.906	123.202	132.015	136.999	124.199	149.143	142.263	153.581	160.998	142.917	153.215	148.051	184.933	161.148	169.882	156.541	144.737	118.419	138.731	126.104	155.672	125.925
ENSG00000104853	100.575	94.1135	87.1926	91.0899	88.5503	93.469	88.4005	104.022	104.622	90.152	104.571	98.8051	110.015	98.6418	115.329	94.8266	61.0156	78.4673	76.0075	88.2155	116.826	84.2381	78.7953	96.7754	85.9785	103.928
ENSG00000169122	3.24266	4.29636	3.48534	1.90266	2.87501	1.14988	2.15912	3.07863	3.89211	2.40652	6.95851	3.64739	4.43057	3.30408	6.45957	2.98516	1.60319	5.16093	4.5392	7.82706	11.9068	1.77442	1.54145	1.97165	1.83864	6.2746
ENSG00000111652	29.8116	35.1256	32.904	32.4641	29.6701	37.2343	33.0654	28.8325	33.8671	26.5951	42.782	37.6462	32.8236	30.5778	34.9833	29.9152	24.3308	38.7597	30.712	33.3341	35.4112	40.1579	36.3601	45.6767	34.3214	36.5658
ENSG00000158864	49.529	54.169	51.2759	47.3287	51.5202	62.915	54.2247	64.2367	59.8339	48.6858	58.3097	56.274	51.9187	54.6074	51.8217	52.1451	54.1313	77.8353	70.2128	67.4048	47.8592	72.5643	75.0777	74.43	71.2694	60.4381
ENSG00000168268	7.63595	4.87695	3.95793	4.3999	11.385	9.80138	7.9579	45.8834	20.8547	14.9945	6.24977	5.27568	8.92353	7.32905	9.50791	11.242	8.11026	10.6378	14.68	9.11622	10.0512	7.00428	6.07513	6.65433	7.7048	4.97641
ENSG00000166710	6088.15	5972.46	5058.89	5137.6	5565.73	6828.72	5927.03	5601.74	5063.69	5470.15	7883.03	5410.25	7291.71	5758.23	6777.76	5626.4	9808.13	11291	11123	11357	5379.64	7144.64	6584.9	7084.32	6378.87	4862.09
ENSG00000051825	64.2256	46.9697	54.2296	68.4958	63.4802	69.7596	64.5885	66.8417	52.3401	63.0632	49.8693	53.1476	48.7362	60.5548	42.5316	57.3533	64.4105	45.1845	47.7099	52.0269	45.3078	53.4193	53.6787	40.994	64.6152	47.961
ENSG00000078142	61.1399	60.6135	66.9304	62.0148	62.7327	57.4941	64.897	62.1054	52.1078	62.6312	57.7943	60.0516	55.4757	55.5086	56.7571	61.0371	71.1062	63.7217	62.8728	70.996	40.5914	65.4666	66.2824	62.6822	72.32	58.3466
ENSG00000144031	0.418408	0.290295	0.531662	0.416207	0.460002	0.219025	0.246757	0.41443	0.348547	0.802174	0.322153	0.260528	0.374414	0.480594	0.870953	0.254057	0.377221	0.315976	0.0965788	0.276249	1.08244	0.373561	0.453368	0.492914	0.437772	1.08183
ENSG00000146826	51.3073	60.9038	59.5462	69.9228	63.1927	55.5777	52.991	49.9093	63.726	64.5441	54.2506	66.9556	57.2853	57.8515	52.2572	54.8762	38.9481	39.9182	32.0642	35.452	54.1992	52.4854	46.6062	57.7531	42.8142	72.5546
ENSG00000048740	401.462	490.075	581.107	428.455	409.919	392.658	416.402	399.333	343.609	378.811	616.086	350.865	354.445	413.791	418.13	394.677	398.534	333.354	374.436	467.874	476.814	351.054	380.92	346.765	370.443	355.272
ENSG00000137857	3.55647	3.94801	4.37145	4.63774	5.06002	3.39489	3.82473	4.73635	3.07883	2.65334	3.93027	3.12633	2.43369	3.60445	3.04834	2.79462	1.41458	0.842601	1.835	1.56541	1.15976	4.01579	2.53886	4.51838	2.71419	3.10124
ENSG00000164066	0.261505	1.10312	0.945178	0.178374	0.230001	0.273782	0.555202	0.296022	0.290456	0.0617057	0.579876	0.911846	0.686426	0.300371	0.870953	0.190542	0.0943053	1.47455	0	0.368332	0.541219	0.373561	0.362694	0.0821523	0.262663	0.360609
ENSG00000011566	17.7823	13.2374	17.1904	15.9348	13.1675	13.9081	16.2242	11.1896	11.7344	14.1306	16.4942	14.7849	16.3494	14.6581	18.7255	16.8948	16.692	16.3254	17.6739	22.7445	15.6954	14.4755	11.7876	11.7478	12.6078	11.5395
ENSG00000014216	157.008	209.36	166.588	152.986	178.711	198.82	151.817	161.036	205.004	157.781	212.621	191.944	195.631	176.017	215.271	164.692	132.593	209.07	183.596	192.914	187.803	189.022	197.668	211.049	170.469	167.972
ENSG00000063761	7.74055	8.70884	10.3379	10.7025	8.79753	7.61113	10.4255	8.11099	9.8174	7.83662	8.24712	9.96518	9.92197	7.92979	9.72564	10.6704	7.63873	12.2177	9.17498	7.45872	9.35536	11.0201	11.6969	13.8837	12.2576	11.4674
ENSG00000093134	6.06692	10.5667	12.9962	12.3078	20.5851	13.5796	9.25337	9.5911	8.77176	14.254	22.6152	11.854	12.1685	6.48801	12.2659	15.7515	19.5212	14.8509	10.7202	21.8237	22.3446	6.63072	9.70207	11.7478	9.63099	13.4147
ENSG00000226174	0.52301	1.45147	1.47684	1.18916	0.805003	1.14988	1.04872	0.888065	0.929458	1.1107	1.6752	1.95396	1.18564	1.44178	0.943533	0.76217	0.754443	2.31715	0.965788	0.736664	0.695853	1.9612	1.26943	1.7252	2.36397	1.37032
ENSG00000156113	0.418408	1.56759	1.24055	0.95133	0.862503	2.79257	3.70135	2.30897	1.91701	1.23411	1.15975	0.455923	1.18564	0.780965	0.362897	3.49328	1.03736	2.1065	3.1871	0.828747	1.85561	1.49425	1.90414	1.31444	1.05065	0.432731
ENSG00000080493	7.00833	4.29636	3.30812	5.23232	4.19752	6.57076	2.03574	6.21646	3.36929	2.96187	5.28331	2.54014	5.11699	7.56935	4.06445	3.17571	2.82916	1.15858	5.21525	4.23582	11.211	6.44394	5.25907	7.96877	7.61724	4.03882
ENSG00000154188	0.52301	1.74177	1.41777	1.90266	2.07001	1.20464	0.863648	1.3025	0.52282	0.678762	1.73963	3.12633	0.873633	1.26156	2.1048	0.76217	0.848748	1.15858	1.06237	1.93374	0.927804	1.30747	3.0829	3.69685	1.22576	2.16366
ENSG00000231925	718.72	669.245	613.479	665.812	726.458	598.651	639.84	804.528	741.127	736.58	722.074	584.168	744.397	734.587	699.884	696.432	355.343	389.703	295.241	342.088	596.655	347.412	333.044	382.419	351.356	614.406
ENSG00000131378	79.5498	81.0503	87.0745	76.047	89.1253	74.7971	81.7381	95.6742	103.286	87.2518	82.7934	62.9174	91.1074	98.3415	83.5389	81.6157	81.857	67.7241	76.2972	74.6793	88.0641	84.1447	80.2461	86.9993	100.25	82.1468
ENSG00000119714	9.15267	5.74783	5.55292	7.31335	9.48753	9.30857	4.00979	14.3867	9.35267	8.94732	9.47131	4.42897	6.98906	9.37158	6.38699	5.58924	5.75263	3.37041	6.66394	5.70915	8.35024	10.0862	11.5155	20.3738	8.6679	10.2413
ENSG00000133740	7.68825	9.52166	9.03826	5.1134	12.305	7.66588	4.13317	10.1831	14.8713	15.9201	5.54104	8.01122	8.17471	10.6331	6.74989	9.65415	18.8611	7.89939	6.85709	6.53789	4.0978	10.5531	9.6114	7.64016	10.0688	7.86128
ENSG00000196453	28.5563	23.3977	21.9163	28.0642	27.2551	26.3925	22.4548	28.5957	32.2987	29.6187	21.9709	24.4245	28.2683	26.7931	23.0803	28.3273	20.5586	17.3787	19.7021	22.2841	32.6278	21.3864	19.5855	22.0168	23.2895	27.9112
ENSG00000092096	9.83259	4.64471	7.3842	16.1726	9.54503	2.08074	11.906	3.49306	4.76347	11.4155	1.99735	12.0494	4.99219	6.18764	5.15314	9.20955	5.46971	5.26626	4.05631	2.85457	5.33487	12.4209	7.25388	7.31155	7.7048	13.2704
ENSG00000131187	1.30752	3.13518	1.94943	2.31887	1.49501	2.90209	0.925337	1.3617	1.62655	1.48094	3.67255	2.60528	1.31045	1.08134	1.01611	1.71488	0.377221	1.05325	0.77263	1.65749	2.24219	0.747123	0.725388	1.39659	0.437772	1.37032
ENSG00000136100	67.1545	82.9662	83.1756	65.1067	78.1428	89.8004	70.3873	81.5836	71.3359	70.7147	82.0847	72.8826	64.6488	82.4218	73.0149	61.4182	65.3536	77.5193	73.3999	76.4289	47.9365	88.7208	88.2254	90.614	89.3931	74.8625
ENSG00000165655	7.42674	11.6698	6.91161	14.6267	3.27751	5.20185	9.87026	3.78908	12.1991	5.05986	7.47396	14.1336	19.1575	6.48801	24.677	20.134	0.660137	8.84732	8.40235	3.7754	16.0819	4.29596	2.62953	3.12179	3.76484	6.49097
ENSG00000163104	39.4873	40.8735	44.2461	40.2532	47.2077	43.0385	39.5427	46.5938	46.2406	45.6622	41.3001	38.8186	38.5022	38.5076	31.935	41.8558	56.6775	43.394	52.4423	46.1336	31.5453	46.9754	48.7824	51.3452	51.8323	40.244
ENSG00000048392	26.935	37.6802	40.8199	26.4589	34.6726	28.8566	35.5946	30.4902	38.3402	37.5787	36.0167	38.2324	36.3806	34.0621	40.4267	34.3611	60.4497	34.8626	36.7965	39.4115	32.6278	26.8964	37.6295	36.2292	33.2707	23.1511
ENSG00000070601	0	0.0580589	0	0	0.115	0	0.0616891	0	0	0.0617057	0.0644307	0.0651319	0	0	0	0.127028	0	0.21065	0	0	0	0	0	0.0821523	0.175109	0.144244
ENSG00000121716	9.20498	23.3977	27.5283	23.1887	7.99253	6.95405	36.4583	24.5106	7.14521	8.39197	36.661	7.03424	7.36348	16.8208	12.3385	6.7325	4.43235	6.84614	16.515	6.44581	8.81414	31.1924	31.6451	11.337	10.1563	24.6657
ENSG00000125875	66.3177	75.825	62.0273	67.3066	66.4127	73.8663	56.754	70.9268	69.8836	70.5296	80.4739	66.5648	66.7705	77.3155	79.91	62.3074	68.4657	71.8318	58.4302	59.854	69.3534	70.9767	74.8057	79.9342	72.6702	73.5643
ENSG00000148795	0.052301	0	0.118147	0.118916	0.0575002	0.0547563	0.0616891	0	0.0580911	0.185117	0.257723	0	0.0624023	0.120148	0	0	0	0.105325	0.289736	0.184166	0	0	0.0906736	0	0	0.0721219
ENSG00000101439	284.831	707.216	585.951	456.282	148.523	681.169	573.339	276.425	326.763	156.424	798.103	621.944	607.612	351.915	916.969	550.032	45.2666	520.096	290.509	413.453	601.062	224.23	218.433	326.72	209.168	423.139
ENSG00000116525	28.3471	25.5459	25.1063	28.421	25.3576	23.6	24.2438	26.7604	25.6182	29.0017	23.3239	25.8574	25.6474	25.7718	27.8705	26.8665	18.9554	16.2201	23.7584	25.0466	32.3185	21.6666	18.8601	21.6882	18.8242	28.3439
ENSG00000163521	1.93514	6.5026	4.96218	4.69719	1.66751	4.27099	8.32803	2.42738	4.93775	5.24498	8.37599	6.1224	5.11699	2.52312	8.27406	4.82707	4.90388	7.79406	3.95973	5.9854	4.63902	7.65801	2.53886	5.42205	3.93995	3.53397
ENSG00000135090	129.706	142.012	127.245	120.046	124.488	138.917	134.112	130.605	135.991	126.62	160.497	118.41	147.394	154.571	154.739	128.87	103.736	128.075	130.671	117.866	134.918	104.784	113.795	119.367	120.738	118.136
ENSG00000198049	0	0.116118	0.236294	0.237833	0.172501	0.0547563	0.185067	0.118409	0.0580911	0.123411	0	0	0.0624023	0	0.145159	0	0	0	0.193158	0.092083	0.463902	0	0	0	0.262663	0
ENSG00000091831	5.2824	4.70277	7.50235	4.3999	6.72752	4.27099	6.97087	8.93986	4.70538	6.17057	3.67255	5.14542	3.18252	6.54809	3.48381	5.52573	4.99818	4.21301	5.31183	3.68332	2.62878	4.76291	3.80829	3.69685	4.02751	4.18307
ENSG00000186310	5.91001	3.36742	2.59924	8.50251	4.14002	2.02598	6.97087	3.67067	2.09128	6.66421	2.64166	6.18753	3.68174	3.12386	3.99187	3.68382	8.11026	4.21301	6.47078	2.76249	6.10804	5.60342	6.5285	3.86116	4.37772	9.01523
ENSG00000116151	5.85771	5.92201	5.19848	6.71877	5.29002	5.09234	4.87344	4.85476	4.70538	5.92374	3.54369	6.1224	4.05615	5.94735	4.71766	4.70005	4.90388	3.15976	2.99394	3.95957	4.17512	4.8563	3.71762	4.27192	5.25327	5.33702
ENSG00000164932	0.209204	0.116118	0.413515	0.118916	0.115	0.492807	0.308446	0.236817	0	0.0617057	0.257723	0.0651319	0.0624023	0.300371	0.217738	0.127028	0.0943053	0.21065	0.386315	0.184166	0	0.280171	0	0.0821523	0.0875545	0.144244
ENSG00000075945	12.7614	11.6118	13.1143	11.7727	16.5026	18.2886	11.4742	16.9324	16.0912	14.1923	18.1694	9.96518	16.9734	16.5204	14.0078	14.2272	19.8984	13.1656	17.191	13.1679	12.0615	13.7284	14.6891	16.184	20.3126	10.2413
ENSG00000158352	0.156903	1.16118	0.295368	0.535123	1.035	0.657076	0.308446	0.651248	0.464729	0.308528	0.708737	0.390791	1.12324	0.841039	1.88707	0.190542	0	0.105325	0.0965788	0.092083	0.695853	0	0.272021	0	0.0875545	0.432731
ENSG00000138434	101.935	142.244	134.097	134.256	102.753	113.51	165.635	96.6807	95.4438	107.059	162.816	127.919	138.346	114.081	203.222	128.044	101.567	177.262	121.496	146.872	133.913	104.317	117.513	110.002	102.001	112.438
ENSG00000162191	112.499	106.016	93.4544	113.03	111.435	99.328	112.891	90.8787	112.639	108.355	98.7078	119.387	114.383	100.264	117.579	114.452	141.081	125.864	112.997	124.588	117.908	132.614	114.521	120.517	121.263	108.832
ENSG00000102900	40.0626	50.9757	45.4276	41.0261	42.3202	50.8686	50.1533	49.258	46.5891	46.4644	55.1526	40.9028	52.0435	50.8828	51.8217	46.4288	49.6046	62.3525	54.9533	50.7377	54.0446	59.6764	56.5803	52.0024	58.3989	48.3216
ENSG00000050438	7.21754	11.9021	12.878	8.14577	7.93503	8.92528	10.0553	12.9065	7.8423	7.28127	6.95851	6.38293	15.5382	13.2163	10.7418	8.70144	5.75263	7.89939	11.5895	8.6558	8.58219	10.7399	9.97409	9.03675	12.6078	12.405
ENSG00000124356	37.2906	35.9965	37.3345	34.7236	37.3751	45.9406	33.0654	36.8251	38.1078	36.7766	42.4598	36.3436	37.8782	37.6665	39.2655	41.6653	53.1882	42.8673	39.211	42.2661	26.9836	32.6866	35	34.0932	36.0725	35.9167
ENSG00000206531	0	0.290295	0.767957	0.237833	0.230001	0	0.74027	0	0.987549	0.308528	0.193292	0	0	0.180223	0.725794	0.127028	0	0.421301	0.482894	0.184166	0.231951	0.560342	0.181347	0.492914	0.175109	0.432731
ENSG00000172995	0	0	0.177221	0.178374	0.0575002	0	0.185067	0	0	0	0	0.0651319	0	0	0.145159	0	0	0	0	0.184166	0	0.186781	0.0906736	0.0821523	0.0875545	0
ENSG00000213934	0.366107	0	0.118147	0	0.0575002	0.0547563	0	0	1.68464	0.185117	0	0	0	0.0600742	0	0	0.282916	0.105325	0	0	0	0.186781	0	0	0.0875545	0
ENSG00000150753	74.1628	78.3215	73.7829	58.7446	75.7278	98.8899	87.9687	97.6872	84.755	67.506	97.548	87.3419	79.8126	89.2102	89.4179	79.2656	81.2912	125.337	116.764	87.0185	77.7809	101.702	113.886	131.033	111.019	84.6711
ENSG00000179195	72.0708	74.9541	66.1034	62.6094	79.0053	73.3187	57.8027	83.5373	76.9127	65.9634	55.2171	61.8753	64.6488	71.3081	70.1843	63.006	65.2593	66.1442	65.577	65.2869	78.9407	75.366	70.272	67.5292	71.3569	68.4436
ENSG00000172531	188.754	178.821	153.709	158.099	177.906	217.109	170.509	215.504	210.929	152.104	202.763	188.296	207.363	192.358	229.278	181.142	138.535	196.642	180.023	142.545	209.993	173.426	169.65	199.055	158.911	187.084
ENSG00000071054	239.591	234.906	234.758	259.475	273.874	196.466	255.146	206.268	242.414	283.476	210.817	283.91	214.227	192.778	258.092	245.355	316.206	268.263	267.813	286.839	261.486	228.62	237.202	216.06	235.259	222.784
ENSG00000166321	4.39328	4.35442	4.96218	4.81611	4.25502	3.99721	5.79878	4.55873	4.24065	4.25769	4.18799	5.60134	4.18096	5.22646	4.42735	4.12842	2.73485	4.73963	2.60763	4.97248	4.25244	5.41664	4.53368	4.76483	6.12881	4.6158
ENSG00000165891	1.77823	0.52253	0.295368	0.772956	2.76001	3.8877	1.7273	6.45327	1.74273	3.2704	1.28861	0.130264	2.6209	2.52312	0.798374	1.65137	1.60319	1.47455	2.99394	1.47333	0.850487	0.466952	0.634715	0.246457	1.22576	0.79334
ENSG00000124588	32.4266	33.0936	34.9125	39.064	32.8901	51.1424	19.4938	35.8778	38.9211	27.0888	51.4801	49.37	40.0623	35.3236	43.9831	37.1558	20.1813	47.5017	28.4907	31.2161	36.1844	33.9007	44.8834	39.5152	23.2895	42.4076
ENSG00000188316	0.052301	0	0.64981	0	0.0575002	0.109513	0.308446	0.0592043	0	0.123411	0.193292	0.0651319	0.124805	0	0.145159	0	0	0	0	0.184166	0	0	0	0	0	0.144244
ENSG00000076258	3.97488	5.68977	5.67107	4.81611	4.31252	5.58514	3.82473	2.54579	5.34439	4.25769	4.44572	4.4941	2.87051	5.70705	3.62897	3.74733	4.90388	3.58106	3.28368	2.39416	2.01024	2.80171	4.71503	4.02546	5.42838	5.40914
ENSG00000242247	49.4767	48.5953	42.9465	41.9775	47.2652	51.3067	47.0071	63.0526	49.3194	47.8836	57.3433	47.6114	53.7284	50.5825	59.2248	44.5234	51.4907	66.4602	71.2751	65.8394	51.8024	57.5285	63.7435	64.9003	60.8504	47.6725
ENSG00000151952	0.052301	0.638648	0.354442	0.713498	0.0575002	0.383294	0.185067	0.41443	0.232365	0.246823	0.386584	0.390791	0.312012	0.360445	0.0725794	0.76217	0.471527	0.526626	0.193158	0.368332	0.309268	0.0933904	0.453368	0.410761	0.262663	0.216366
ENSG00000137880	0.366107	1.10312	0.886104	0.713498	0.632502	0.821345	1.17209	0.473635	0.871367	0.740468	1.15975	0.976978	0.374414	0.600742	0.580635	0.698655	0.660137	0.421301	0.386315	0.460415	0.618536	0.560342	0.816062	0.328609	0.350218	1.22607
ENSG00000121653	2.51045	3.71577	2.77646	4.04315	2.93251	2.6283	1.29547	1.89454	2.55601	4.62792	1.28861	2.34475	1.99687	1.56193	2.75802	2.60408	1.6975	0.421301	1.3521	1.84166	2.55146	0.747123	0.816062	0.657218	0.612881	1.80305
ENSG00000112312	6.01461	2.90295	2.48109	3.62695	5.29002	5.20185	4.07148	10.5976	4.93775	6.91103	4.12356	2.21448	3.99375	3.4843	3.62897	3.87436	6.12985	3.37041	7.53314	8.83997	6.18536	3.08188	3.0829	2.95748	4.8155	2.74063
ENSG00000103855	0	0	0	0.0594581	0.172501	0.328538	0.74027	0.118409	0	0	0.515445	0.0651319	0.249609	0.360445	0.217738	0.0635141	0	0.105325	0.289736	0.460415	0.154634	0	0.0906736	0.164305	0.0875545	0.144244
ENSG00000157350	64.2779	70.6577	66.4578	59.0419	71.1278	74.8519	59.6534	66.2497	66.5725	64.2973	77.0591	82.0662	69.329	66.8025	69.1682	66.1817	40.6456	53.1892	41.3357	56.9994	58.2197	53.6061	47.8756	53.4811	51.3069	61.7363
ENSG00000176986	99.3719	92.5459	88.9648	87.8197	85.2728	101.354	84.2057	106.272	95.618	86.3879	110.499	86.2346	96.3492	98.762	84.2647	87.3319	77.4247	77.414	85.7619	94.6613	98.5792	99.3674	99.5596	125.529	95.7846	87.1953
ENSG00000197329	155.962	201.697	230.21	196.866	189.348	118.712	217.886	138.953	104.39	222.079	264.552	163.221	147.27	114.922	260.125	194.226	380.333	218.234	142.743	482.607	342.128	106.652	103.549	86.342	92.6327	150.59
ENSG00000144824	6.95603	8.24437	8.44752	6.12419	8.33753	6.46125	4.44162	7.69656	6.91285	8.20685	7.21623	6.1224	7.05146	7.86972	6.53215	4.63653	4.80957	3.47573	8.11262	7.64289	14.5356	7.09767	8.88601	12.5693	14.3589	6.13036
ENSG00000155629	227.928	316.886	258.388	181.05	194.351	331.111	287.903	202.42	235.792	227.015	487.16	232	349.016	363.269	426.404	285.115	271.128	418.141	320.738	259.766	313.289	221.989	260.777	262.312	288.405	256.826
ENSG00000126107	58.1587	52.5433	51.5122	48.5178	49.0477	58.5345	45.2798	65.3616	56.2322	52.82	61.9179	49.37	63.7752	55.2082	57.0474	50.4302	43.0032	51.3987	54.8567	61.051	50.9519	64.0658	60.0259	72.7869	54.0211	57.6254
ENSG00000197312	51.3596	64.9099	72.8968	51.6097	65.9527	70.3619	59.53	68.7362	60.2405	60.9652	55.3459	57.4463	45.7409	63.6787	52.8378	61.0371	68.3714	56.9809	56.3054	58.3806	41.4419	58.7425	68.3679	53.1525	62.0761	53.3702
ENSG00000172575	208.001	114.376	115.134	154.175	164.221	150.361	138.924	170.864	168	186.104	72.0979	142.574	134.789	167.307	94.4258	147.67	191.911	107.748	168.433	150.279	80.7963	132.614	122.5	130.704	148.58	125.348
ENSG00000059915	6.27612	3.88995	4.13515	9.63222	5.98002	4.38051	7.64945	4.0259	5.75102	5.98545	2.12621	6.44806	4.49297	4.20519	4.49993	7.87575	7.63873	5.16093	2.02815	2.85457	4.32975	5.7902	4.08031	4.92914	6.47903	6.2746
ENSG00000198498	7.94975	9.98613	10.8695	8.3836	9.89004	12.1559	9.43844	10.5976	12.3734	10.6134	8.56928	10.356	7.11387	11.8947	9.65307	8.38387	11.5053	12.323	14.2937	9.48455	7.03585	11.7672	10.6995	10.269	13.0456	10.0249
ENSG00000086288	3.19036	4.76083	6.32087	3.86478	1.66751	5.31136	4.25655	4.44033	1.56846	1.54264	5.41218	4.36384	3.30732	3.42423	9.79822	3.49328	1.13166	5.68756	1.73842	5.52498	7.49975	4.10918	4.08031	4.27192	3.76484	5.91399
ENSG00000106665	17.2593	37.1577	28.8279	26.7562	28.2901	30.2802	31.3998	21.3136	35.9003	22.0906	38.9805	34.1942	34.7581	32.2598	55.5958	32.4557	14.523	29.0698	22.1165	25.7832	48.6324	26.2427	29.2876	37.5436	21.9762	29.2815
ENSG00000198075	0	0.0580589	0.0590736	0.178374	0.230001	0	0	0	0.116182	0.0617057	0.128861	0	0	0.120148	0.217738	0	0	0	0	0	0.231951	0	0.272021	0.0821523	0	0
ENSG00000083099	19.4037	22.2366	16.4225	17.9564	23.0001	21.4645	21.838	24.1554	26.2572	23.6333	27.5763	23.9034	23.2137	23.9696	25.0399	18.7367	33.8556	33.1774	32.2573	28.0853	25.2053	26.4295	25.6606	28.7533	25.3033	24.5936
ENSG00000185559	0.261505	0.348354	0.118147	0.118916	0	0	0	0.0592043	0.116182	0	0	0	0.249609	0.0600742	0.435477	0	0	0	0	0	0	0.0933904	0	0	0	0.144244
ENSG00000204947	0.836816	1.2773	0.590736	0.891872	0.575002	0.821345	0.616891	1.3617	1.51037	0.740468	1.03089	1.30264	0.936035	1.32163	0.217738	0.76217	0.754443	0.842601	0.193158	0.736664	0.386585	1.12068	1.17876	1.06798	0.963099	1.00971
ENSG00000114854	1.20292	0.52253	0.945178	1.30808	0.920003	0.492807	0.925337	0.592043	0.580911	1.35752	0.257723	1.04211	0.499219	0.841039	0.217738	0.952712	1.13166	0.631951	1.25552	0.460415	0.618536	1.02729	0.362694	0.821523	1.75109	1.08183
ENSG00000185792	0.732214	0.290295	0.64981	1.01079	0.517502	0.492807	0.616891	0.41443	0.232365	0.925585	0.128861	0.521055	0.81123	0.360445	1.01611	0.444599	0.0943053	0.105325	0.289736	0.460415	0.541219	0.280171	0.181347	0.0821523	0.175109	0.79334
ENSG00000180611	10.6694	6.03813	5.43477	4.10261	5.63502	9.36333	11.7826	2.13136	7.78421	10.2431	4.25242	5.47108	8.36191	6.78838	9.29017	9.27306	15.749	10.5325	20.0884	10.4975	3.01536	5.32325	4.53368	4.76483	8.843	7.28431
ENSG00000129472	29.4455	26.649	26.465	26.5183	28.6926	25.9545	24.1821	29.839	28.1161	30.4826	26.6099	23.187	26.0218	29.2561	24.6044	27.057	21.7845	19.0639	25.4002	21.5474	29.5351	23.441	20.9456	21.606	24.7779	26.5408
ENSG00000172732	44.3512	47.9567	44.8369	38.41	42.8377	54.2088	40.4681	49.3172	49.0289	40.5406	50.4492	44.5502	42.6208	54.8477	36.2897	40.522	30.0834	40.3395	34.382	36.3728	39.4317	52.1118	45.1554	51.0166	44.1275	53.875
ENSG00000091140	38.232	40.1768	40.938	36.21	41.4002	44.0241	41.6402	52.8695	42.1742	39.7384	54.5728	39.7305	50.4835	48.1795	43.0396	38.6166	63.4675	55.717	63.3557	64.9185	47.8592	49.2167	56.8523	60.4641	60.2375	39.8113
ENSG00000140675	0.784515	0.638648	0.64981	0.832414	0.402501	0.876101	0.925337	0.41443	0.406638	1.049	0.257723	0.781583	0.249609	0.480594	0.362897	0.889198	0.471527	0.315976	0.77263	0.460415	0.231951	0.466952	0.272021	0.246457	0.175109	0.79334
ENSG00000084110	9.62338	30.0745	30.0685	20.7509	13.1675	15.8246	15.5457	15.6892	18.473	10.3666	45.488	20.8422	17.223	14.7783	26.056	19.6259	9.43053	25.278	11.2997	17.0354	12.8346	12.8879	18.4974	27.6853	9.63099	31.95
ENSG00000135845	32.5835	24.7331	20.6167	29.4912	26.2776	26.5021	26.7114	25.6355	27.4771	28.508	27.9629	28.3975	29.0171	26.2524	26.7818	26.5489	45.1723	33.4934	33.5128	37.9382	24.5095	38.1967	31.3731	32.5323	30.9943	29.2815
ENSG00000277972	12.866	13.4697	13.0553	12.7835	11.5575	20.6431	14.1268	14.9195	13.4771	10.7985	19.6514	13.4172	15.4134	16.0999	16.6933	12.8299	10.2793	15.2722	14.5834	12.7995	16.9324	16.2499	14.8705	14.7874	13.7461	14.3522
ENSG00000125319	1.20292	0.928943	0.945178	1.1297	1.3225	0.985614	1.23378	2.24976	1.85892	1.48094	1.35304	1.04211	0.936035	1.08134	1.37901	1.46083	1.41458	0.842601	0.869209	1.28916	1.39171	0.933904	0.906736	0.410761	0.700436	1.00971
ENSG00000076555	28.1902	30.7132	32.5496	39.0045	22.8851	21.0812	33.3121	20.0111	21.9004	24.0652	13.3371	34.4548	23.4633	26.1323	19.3787	31.7571	30.4606	25.1727	27.4284	24.9545	21.958	30.9122	32.5518	25.878	30.2063	34.6906
ENSG00000123472	41.2655	35.3579	29.3596	34.6046	40.4801	36.2487	34.4842	43.3376	39.1534	34.9254	31.12	34.1942	32.3868	35.8042	33.5317	35.6949	34.4215	36.9691	40.0802	32.137	25.36	37.3561	31.5544	32.5323	37.1231	38.0082
ENSG00000161526	64.2779	59.2782	60.7277	75.3335	58.9952	57.1656	66.3775	58.9083	63.3193	65.9016	68.1676	59.8562	70.9515	60.735	71.4182	65.229	76.1987	72.0424	70.3093	84.4401	83.3477	80.0355	72.2668	90.9426	75.3844	61.4478
ENSG00000165209	40.0626	44.5312	52.5755	34.4857	65.4352	23.8738	25.4776	38.838	64.4231	66.5187	11.0821	39.6653	35.8813	40.1896	32.5156	44.7775	101.473	32.8615	38.6315	25.9674	35.0246	42.586	40.3497	34.6683	47.367	32.3827
ENSG00000173699	0	0	0.118147	0.0594581	0.0575002	0.219025	0.0616891	0	0.0580911	0	0	0	0.0624023	0	0	0	0	0	0	0	0.154634	0	0	0	0	0
ENSG00000187531	61.8198	64.097	56.4744	59.8744	52.5552	66.8575	53.2994	58.9083	63.3774	59.2991	72.7422	61.0286	71.0139	57.4309	67.3537	57.7979	48.7559	59.7194	47.6133	56.0786	67.5751	64.4394	60.1166	71.8011	58.0486	62.9624
ENSG00000096088	0	0.116118	0.118147	0.0594581	0	0.109513	0.123378	0.236817	0	0.123411	0.128861	0	0.187207	0	0	0.0635141	0	0	0.193158	0.092083	0.309268	0	0	0	0.0875545	0.0721219
ENSG00000127743	0.575311	0.638648	0.354442	0.594581	0.345001	0.164269	0.431824	0.118409	0.348547	0.370234	0.193292	0.325659	0.312012	0.420519	0.290318	0.317571	0.188611	0.631951	0.193158	0.092083	0.231951	0.373561	0.0906736	0	0.78799	0.360609
ENSG00000101255	12.2907	12.1343	10.397	11.2376	14.6051	12.9772	8.75986	11.2488	10.166	8.45368	15.5922	8.46715	15.9126	7.92979	9.43533	15.1164	8.67609	12.639	7.91946	9.39247	10.3605	8.49852	8.97668	12.8979	12.1701	11.5395
ENSG00000116120	24.9999	21.2496	28.6507	29.2534	28.3476	23.0524	26.8348	27.3524	30.0331	28.5697	20.6178	20.1258	20.0936	26.1924	17.4916	26.5489	29.1404	22.9609	29.1668	23.2049	19.7932	27.5502	27.9275	22.5097	34.4089	24.6657
ENSG00000168772	0.156903	0.0580589	0.177221	0.535123	0	0.0547563	0.123378	0.532839	0.0580911	0.123411	0	0.195396	0.374414	0.0600742	0.508056	0	0.282916	0.21065	0.0965788	0.092083	0.77317	0.373561	0.453368	0.328609	0.175109	0.504853
ENSG00000130734	32.3743	30.0165	24.87	34.9019	28.2901	28.09	27.6984	29.543	27.6514	31.5933	32.1509	26.8995	33.9469	27.7543	30.7737	29.9787	18.5782	17.2733	16.7081	19.4295	39.1224	19.7054	17.6813	17.7449	21.0131	30.796
ENSG00000171735	11.297	15.0953	13.2916	12.724	16.1576	12.6487	9.68519	11.1896	13.3029	10.7368	9.98675	16.5435	12.8549	13.5768	16.3304	12.9569	14.6173	14.4295	21.5371	14.2729	16.3912	12.7011	10.6088	10.6798	9.63099	14.2801
ENSG00000197168	0.732214	1.10312	1.24055	0.65404	1.15	0.821345	0.801959	1.00647	0.406638	1.1107	0.644307	1.10724	0.374414	0.961187	0.943533	0.508113	0.471527	0.421301	0.869209	0.828747	0.309268	0.653733	0.544041	0.492914	0.262663	0.865462
ENSG00000071242	14.2259	13.0052	13.9414	20.3347	12.8225	19.4385	13.5716	11.2488	13.0124	20.2395	6.3142	14.0685	13.1045	18.1424	15.9675	12.0677	20.1813	10.0059	11.2997	8.47164	11.5976	14.0086	14.5078	9.36536	15.7598	14.1359
ENSG00000078618	174.581	175.222	168.95	155.364	157.033	182.558	179.886	205.676	153.419	170.801	222.801	205.947	187.082	168.688	190.376	175.108	203.888	243.091	227.926	228.182	166.464	167.729	169.741	179.092	173.621	156.072
ENSG00000172292	27.8764	45.4021	46.3137	42.5126	31.2226	26.8306	45.2798	25.3987	33.9252	32.9508	45.6169	35.6923	29.3291	32.3199	35.1284	38.4896	50.9249	52.6626	34.2855	41.1611	44.6119	28.951	39.715	32.1215	48.943	36.0609
ENSG00000105376	1.04602	4.47054	1.47684	0.832414	0.805003	0.985614	1.35716	0.828861	1.74273	0.617057	3.60812	0.781583	2.49609	1.92237	0.798374	1.65137	0.188611	1.57988	0.965788	1.56541	1.15976	1.40086	0.634715	1.8895	0.437772	2.38002
ENSG00000138115	0.156903	0.174177	0.531662	0	0.575002	0.438051	0.246757	0.355226	0.52282	0.123411	0.0644307	0	0.187207	0.300371	0.0725794	0.190542	0.471527	0.631951	0.193158	0.368332	0.541219	1.21407	0.181347	0.328609	0.437772	0.0721219
ENSG00000170289	0.261505	0	0.0590736	0.297291	0.0575002	0.219025	0.431824	0.651248	0.348547	0.370234	0.193292	0.130264	0.187207	0.0600742	0.290318	0.127028	0.377221	0.21065	0.193158	0	0.309268	0	0	0	0.175109	0.216366
ENSG00000183960	5.2301	7.72184	12.6417	4.22153	9.83254	3.34014	1.48054	2.84181	11.3859	13.1433	0.515445	4.4941	5.3042	5.5869	3.55639	9.01901	21.7845	3.68638	2.22131	2.11791	12.2934	4.8563	4.89637	2.79318	6.04126	5.40914
ENSG00000125531	2.14434	2.61265	2.42202	1.54591	2.47251	1.2594	1.78898	1.77613	2.55601	1.60435	0.322153	2.21448	2.24648	1.92237	2.17738	1.96894	1.41458	0.631951	1.54526	1.47333	2.31951	1.40086	2.90155	1.47874	1.66354	2.38002
ENSG00000107262	67.416	67.9289	54.8794	66.8904	49.7377	71.0737	71.9295	63.1118	57.1617	68.6167	81.2471	68.5187	76.6301	57.3108	89.6356	72.6602	65.165	81.627	65.577	67.681	76.9304	52.4854	45.8808	53.8919	50.2563	64.9097
ENSG00000105205	1.77823	24.7331	25.9924	44.772	4.71502	1.69745	21.3444	8.64383	38.224	11.7241	6.44307	14.0685	6.11543	15.9797	56.6845	20.4516	12.9198	33.2828	23.855	28.2695	51.8797	25.7757	15.5959	45.0194	13.1332	34.0415
ENSG00000089060	56.2759	57.0719	55.8245	84.7279	56.9827	45.2835	71.436	46.1202	61.2281	66.8889	52.1244	77.4418	51.1699	52.625	51.0233	61.7993	56.3946	61.0886	49.1586	45.5811	69.9719	72.2841	65.3756	61.3678	67.8547	80.0553
ENSG00000015676	71.1294	58.9879	63.3269	71.1119	66.1252	66.8027	61.5041	60.0332	67.56	71.1466	57.3433	58.3582	60.3431	64.5798	55.3781	74.6926	96.2858	67.8294	69.8265	66.3919	59.998	75.7396	72.3575	77.3053	75.2969	63.3951
ENSG00000112996	38.232	32.2227	29.3596	36.5668	33.3501	38.6032	31.0913	34.5753	38.224	38.0724	34.7926	31.9798	39.6255	38.4475	31.4995	37.7274	46.1153	32.5455	36.4102	38.859	42.8336	35.4883	30.6477	34.6683	38.0862	39.5228
ENSG00000215529	0.889117	0.812825	1.71313	1.48645	1.3225	1.20464	1.04872	0.592043	1.04564	1.17241	1.09532	1.30264	1.06084	1.26156	0.725794	0.952712	0.188611	0.631951	0.676051	0.644581	0.231951	1.40086	0.906736	1.15013	0.963099	1.37032
ENSG00000155085	8.47276	12.2504	13.4688	11.1781	10.695	8.70626	10.2404	8.93986	10.7469	10.1814	10.2445	6.57832	8.36191	11.4742	8.41921	11.4325	11.8825	11.3751	9.46472	8.6558	6.18536	8.87208	9.79274	8.54384	10.0688	7.86128
ENSG00000164296	1.77823	1.68371	2.54016	2.73507	2.07001	1.53318	2.34419	1.77613	1.85892	1.85117	2.57723	2.21448	2.37129	1.68208	1.95964	1.90542	4.14944	2.00118	2.22131	4.51207	2.08756	2.42815	2.90155	2.62887	1.75109	1.80305
ENSG00000125746	39.9057	42.0347	38.6341	37.5775	42.2052	45.174	37.7538	44.5809	43.6845	39.3682	48.774	36.7344	44.4929	43.9743	35.7817	38.4896	33.3841	46.7644	43.8468	39.5036	36.1844	53.0457	47.6036	51.3452	51.482	27.0457
ENSG00000156860	284.936	267.768	232.632	348.009	282.959	254.015	289.63	246.823	272.622	325.868	278.405	308.595	296.536	252.432	326.245	317.19	176.634	193.904	150.47	163.632	357.359	196.68	160.492	174.902	190.168	315.172
ENSG00000196611	0	0.174177	0.118147	0.178374	0.460002	0.164269	0.123378	0.118409	0	0.185117	0.0644307	0	0.312012	0.420519	0	0	0	0	0.289736	0.368332	0.077317	0.0933904	0.181347	0	0	0
ENSG00000137124	4.65479	4.41248	3.54442	3.44857	4.14002	6.78978	3.9481	7.22293	5.57675	3.76405	6.05648	3.51712	4.80498	4.92608	4.79024	4.57302	2.73485	3.68638	5.31183	5.80123	5.72146	8.12496	6.34715	7.39371	6.12881	5.12065
ENSG00000198715	21.8095	16.6629	14.1777	22.4752	14.7776	28.2543	12.893	19.3006	19.8672	20.3629	32.022	26.3133	30.8892	22.9483	34.4027	24.5165	13.4857	20.6437	30.2292	25.9674	21.8807	13.9152	21.2176	20.8667	12.3452	21.7808
ENSG00000005471	3.45187	6.61872	8.92011	2.25941	8.97003	2.08074	2.77601	4.0259	8.59749	9.44097	0.257723	4.23357	3.80654	7.50928	2.97576	6.16087	15.6547	3.68638	0.965788	1.105	6.03073	4.20257	6.5285	4.68268	4.55283	6.2746
ENSG00000152219	36.2969	25.9523	28.06	32.7614	30.3601	28.0352	32.0167	30.135	23.2365	31.3465	25.9011	28.5929	25.0857	20.4853	17.3465	29.4706	50.9249	36.5478	40.3699	38.3986	18.4788	45.7613	39.8057	38.1187	49.2932	31.7336
ENSG00000109466	27.7195	35.8804	39.2249	27.5886	33.2926	37.07	38.9875	26.1683	25.3858	33.1976	46.9055	26.183	29.3291	29.0158	33.0962	36.2666	43.7577	40.1289	38.9212	46.7782	32.6278	22.8806	26.2047	32.7788	30.7316	26.1802
ENSG00000185272	6.06692	1.39341	2.71739	5.41069	2.47251	2.08074	6.60074	2.07215	2.09128	6.72592	1.6752	3.0612	1.80967	1.68208	1.16127	2.98516	6.88429	4.10768	4.44262	3.40707	2.86073	4.66952	3.4456	1.06798	2.71419	3.53397
ENSG00000180011	51.0458	65.2582	57.0651	54.3447	51.8652	62.477	51.202	54.7048	48.3318	50.2284	56.9567	63.5687	51.9187	53.1657	60.5313	41.7923	55.0743	65.9336	49.6415	48.0673	41.5966	53.4193	44.7021	64.4074	62.9517	45.6531
ENSG00000154451	487.027	214.528	205.163	184.023	202.286	302.036	359.956	266.893	195.07	429.471	358.363	184.714	373.977	217.469	241.69	182.159	488.879	171.575	245.986	264.462	146.206	164.647	235.751	262.312	149.456	203.888
ENSG00000163882	21.0773	23.4558	21.8572	20.3941	22.8851	23.2167	18.6301	19.5374	23.8755	20.2395	20.2312	23.9034	20.9048	22.8282	18.29	19.3718	19.5212	23.2769	18.9294	18.6929	18.4014	26.5229	26.93	28.9176	24.4277	22.6463
ENSG00000081026	4.23638	2.961	2.83553	4.3999	3.22001	2.51879	4.87344	4.61794	3.71783	3.82575	1.6752	4.23357	2.24648	3.9649	3.26607	3.23922	5.94124	1.89585	5.31183	3.86749	3.71122	2.70832	2.99223	3.20394	2.45153	2.52426
ENSG00000143315	10.4602	15.0373	17.7221	13.9727	14.0876	14.1271	12.9547	12.7289	11.5601	10.6751	14.8835	16.9994	9.79717	15.4391	11.3224	10.3528	8.95901	7.58341	7.82288	10.1291	5.56682	20.5459	20.4016	16.4305	11.5572	14.6407
ENSG00000129353	338.544	325.478	285.562	358.235	373.004	302.474	289.26	324.913	368.53	356.474	353.789	327.613	361.559	331.97	380.897	330.655	382.314	321.136	297.366	262.805	309.809	375.429	319.262	280.139	405.202	336.737
ENSG00000167077	31.799	21.5979	20.1441	21.3455	30.6476	24.9689	24.1205	41.443	32.4729	26.4717	16.4942	30.4817	25.7098	22.7681	17.782	32.9638	24.6137	20.4331	31.1949	41.7136	24.6641	30.7254	25.2072	27.3567	18.7367	30.2191
ENSG00000272333	192.154	186.427	189.154	205.071	196.881	190.881	177.541	178.146	170.498	193.817	150.768	183.477	156.567	188.993	165.771	177.204	140.138	123.23	126.132	137.848	170.329	161.379	160.855	150.257	151.382	186.147
ENSG00000104823	31.276	35.3579	33.4947	25.8643	33.6376	38.3294	27.6984	37.1803	42.4065	44.0578	45.2948	34.5199	35.8813	36.3449	33.314	37.5369	40.6456	49.2922	49.2552	39.964	31.9319	49.4035	46.5155	55.2063	42.9893	39.3064
ENSG00000135776	42.4161	44.8795	44.5415	39.0045	37.8926	52.2375	42.7506	46.061	40.0829	40.1704	55.797	41.6844	46.4897	42.4725	46.9589	41.2842	44.5121	57.0862	48.8689	44.0157	43.7614	36.4222	39.8964	40.1725	35.7222	46.9513
ENSG00000198860	30.8053	26.9393	25.1063	26.5778	29.2101	38.2199	31.5231	36.0554	31.3692	33.1359	32.5375	27.0297	31.4508	32.1998	28.9592	28.7719	40.457	33.5987	42.1083	35.544	27.6795	34.928	29.5596	31.1357	37.0356	29.1372
ENSG00000101883	0.104602	0.0580589	0.413515	0.0594581	0.172501	0.164269	0.185067	0.236817	0.406638	0.185117	0	0.0651319	0	0.120148	0.0725794	0.381085	0.282916	0.315976	0.0965788	0.460415	0.154634	0.373561	0	0.164305	0.175109	0.144244
ENSG00000276409	0	0	0	0	0.0575002	0.219025	0	0.118409	0.0580911	0.0617057	0.193292	0	0.0624023	0.0600742	0	0.0635141	0.0943053	0	0	0.092083	0	0	0.0906736	0.0821523	0.175109	0
ENSG00000125744	4.02718	3.2513	2.71739	2.97291	5.46252	5.20185	3.82473	2.60499	3.60165	2.46823	3.60812	3.97305	5.3666	6.96861	5.51604	3.62031	1.7918	2.73845	2.99394	1.47333	4.0978	2.05459	1.26943	1.7252	3.15196	2.66851
ENSG00000165792	55.2822	54.8657	54.8203	57.7339	49.1052	46.3238	47.0071	53.1655	51.1783	51.3391	45.1659	45.3318	41.3103	43.7941	36.7252	41.4747	55.1686	41.4981	45.2954	48.1594	48.6324	72.004	62.5648	60.5462	60.5877	55.2453
ENSG00000165810	2.24894	3.48354	2.89461	2.61616	5.69252	1.2594	2.09743	0.888065	4.24065	2.59164	0.128861	3.45199	3.99375	0.901113	0.580635	3.55679	0.471527	1.89585	1.06237	1.28916	2.24219	4.66952	0.725388	4.76483	1.31332	3.46185
ENSG00000196917	0	0	0	0.118916	0.0575002	0.109513	0.246757	0.0592043	0	0.370234	0.128861	0.0651319	0.0624023	0	0.0725794	0.0635141	0.188611	0.105325	0.0965788	0	0.077317	0	0.181347	0	0	0
ENSG00000076356	5.64851	7.4896	7.85679	6.42148	5.34752	6.24222	6.29229	5.68362	5.86721	4.62792	11.0821	9.90005	16.0998	10.1525	14.5885	8.38387	3.01777	7.68874	6.85709	7.18248	7.19048	3.9224	8.06995	8.05092	3.67729	5.33702
ENSG00000117519	1.77823	1.74177	2.48109	2.97291	3.22001	0.60232	3.63966	2.07215	1.21991	3.08528	0.644307	2.27962	1.56006	1.38171	1.66933	2.15948	7.16721	1.05325	0.77263	0.552498	2.62878	2.8951	2.44819	2.05381	3.76484	2.52426
ENSG00000162482	0.52301	0.348354	0.472589	1.48645	1.15	0.60232	1.1104	0.769656	0.639003	3.76405	0.257723	0.846715	0.436816	0.240297	0.653215	0.76217	2.35763	0.315976	0.193158	0.828747	0.77317	1.21407	0.453368	0.821523	0.437772	0.360609
ENSG00000139697	116.108	105.783	115.312	111.841	126.098	105.461	113.693	122.079	104.855	108.787	104.635	106.165	108.081	116.304	102.337	108.609	120.805	92.0542	113.383	96.9634	101.595	85.639	94.3912	84.7812	98.9366	88.4935
ENSG00000204120	60.983	53.9948	68.998	58.6257	61.2377	59.0821	65.6372	66.0128	54.4895	65.8399	59.5339	58.0976	57.847	59.2332	56.1765	60.5925	70.4461	53.0839	65.0941	78.6389	62.4721	63.1319	69.0933	72.1297	62.1637	50.7017
ENSG00000140511	91.056	44.4151	44.8959	89.4845	87.8603	44.1336	67.6113	51.9222	69.7094	87.1284	34.406	86.8208	37.8158	52.8653	43.9831	64.1493	65.3536	55.401	55.9191	33.7024	28.6073	81.1562	72.5388	46.909	50.1687	80.1995
ENSG00000204311	2.51045	1.62565	2.59924	4.10261	2.07001	1.91647	3.08446	1.48011	1.39419	1.85117	1.48191	1.36777	1.24805	1.56193	1.08869	1.65137	3.86652	9.37394	1.93158	1.84166	1.39171	2.80171	3.0829	2.13596	2.45153	1.51456
ENSG00000160888	75.6272	127.846	72.1879	108.095	102.925	168.704	83.157	76.788	112	108.602	158.693	126.095	82.1215	89.1501	133.474	147.924	174.371	297.86	101.215	82.2301	152.624	115.43	85.7772	109.098	102.789	168.982
ENSG00000178057	27.5626	30.6551	26.3468	28.0048	33.9251	30.0065	26.5263	32.9768	33.4024	27.7058	29.2515	31.4587	31.2636	31.0584	35.3462	28.5178	17.1636	22.4343	27.3318	24.9545	29.5351	23.5344	21.0363	25.878	21.8011	28.1275
ENSG00000115524	895.079	772.358	807.359	995.627	850.026	710.792	890.174	741.712	764.015	945.269	707.578	863.388	795.942	766.367	765.423	837.116	1173.91	962.04	995.534	1032.8	865.177	1035.05	993.692	942.615	1073.59	872.747
ENSG00000180901	56.7466	47.7244	39.4612	59.1014	48.0127	49.0069	44.7246	43.5152	51.4107	51.0306	51.4801	51.3891	56.1621	47.2784	54.5072	47.6991	58.7522	55.1904	47.5168	48.2515	58.0651	49.9638	45.6995	51.3452	44.6528	53.1538
ENSG00000143333	2.71965	0.638648	0.590736	1.60537	1.38001	1.14988	0.370135	2.7826	3.9502	6.47909	0.902029	0.455923	0.873633	1.14141	1.16127	2.54057	10.8451	2.1065	3.38026	1.105	3.17	1.30747	0.997409	0.575066	0.78799	0.79334
ENSG00000115129	4.75939	9.7539	9.629	6.30256	4.77252	6.35173	6.97087	5.03237	8.82985	3.88746	12.113	8.9882	8.17471	5.16638	8.99985	6.92304	3.11208	9.90057	6.3742	7.64289	7.80902	6.63072	8.52331	8.05092	4.29017	7.64492
ENSG00000258790	0.052301	0.348354	0.64981	0.0594581	0.230001	0.219025	0.370135	0.236817	0	0	0	0.195396	0.249609	0.0600742	0.145159	0.0635141	0.377221	0.526626	0.193158	0.184166	0.154634	0.186781	0.181347	0	0	0.360609
ENSG00000249242	0.261505	0.406412	0.0590736	0.356749	0.517502	0.273782	0.123378	0.177613	0.174273	0.246823	0.0644307	0.260528	0.124805	0.240297	0.435477	0.381085	0.188611	0	0.289736	0.184166	0.386585	0.280171	0.0906736	0	0	0.360609
ENSG00000007541	29.184	30.7712	25.3426	28.5994	25.8176	23.2167	24.4289	25.4579	28.4066	30.6677	25.6434	32.4357	32.7612	27.8144	32.2253	25.4057	20.4643	25.3834	23.0823	22.192	27.3702	30.0717	25.5699	30.5606	21.8011	27.6227
ENSG00000184857	2.35354	4.5286	3.78071	2.67562	3.45001	4.38051	1.97405	3.43385	4.00829	2.65334	3.60812	3.45199	2.93291	3.06378	1.95964	2.09597	4.05513	3.26508	2.89736	3.40707	2.62878	4.29596	6.5285	6.90079	4.37772	5.40914
ENSG00000010610	322.854	392.13	359.994	412.402	279.394	275.534	546.689	290.693	355.402	287.98	305.466	461.98	406.239	332.991	507.33	381.656	278.106	591.506	454.983	422.201	421.61	493.568	484.65	585.992	416.234	506.584
ENSG00000138207	0	0	0	0	0	0.219025	0.185067	0.0592043	0	0.0617057	0.451015	0.260528	0.124805	0	0.0725794	0	0	0.105325	0.289736	0.092083	0.154634	0	0	0	0	0
ENSG00000072401	39.9057	69.3804	56.9469	34.9019	52.3827	59.5749	54.0397	42.9824	40.8962	34.9871	81.0538	73.7293	58.5958	43.3135	71.7811	51.0019	41.4944	99.111	51.7662	59.7619	62.0856	56.5012	60.0259	61.2856	45.3532	57.1205
ENSG00000151881	13.0229	11.4957	13.8232	13.4375	15.6401	13.3605	10.6105	11.4856	10.2821	16.7839	8.69814	10.2908	9.11074	13.2764	6.74989	7.81224	18.4838	9.37394	11.686	10.7737	8.1956	14.1953	12.9663	12.7336	14.3589	10.8183
ENSG00000167992	1.04602	0.348354	0.177221	0.535123	0.517502	0.273782	0.185067	0.177613	0.290456	0.678762	0.579876	0.390791	0.249609	0.300371	0.580635	0.317571	0.0943053	0.105325	0.0965788	0.184166	0.463902	0.280171	0.362694	0.492914	0.350218	0.432731
ENSG00000205356	145.658	138.296	128.662	184.499	157.896	141.49	151.077	149.728	144.821	160.126	116.168	162.569	133.042	138.171	118.304	166.153	128.067	130.287	109.037	120.445	117.29	155.869	125.13	140.316	157.511	168.405
ENSG00000205089	2.35354	0.812825	1.53591	1.36754	1.95501	1.20464	1.35716	0.888065	1.21991	2.52993	0.322153	2.21448	1.99687	1.38171	1.45159	1.58785	1.6975	1.6852	2.22131	0.92083	1.39171	2.33476	1.45078	1.23228	0.78799	1.37032
ENSG00000136522	15.8472	11.2054	10.9286	13.0808	12.1325	13.1963	12.6463	14.5051	15.3361	13.7604	15.1412	10.356	15.4134	12.3753	15.0239	13.5285	24.2365	18.9585	24.4344	22.4683	19.3293	15.0358	18.5881	17.6627	19.6122	13.7753
ENSG00000108523	124.424	116.466	105.86	117.251	127.535	140.669	102.466	128.059	131.983	114.217	126.091	123.555	112.324	129.34	107.78	112.039	107.98	122.388	112.128	98.9892	116.903	134.202	118.238	141.877	115.484	129.531
ENSG00000129317	44.4558	45.7504	56.179	44.5342	51.9802	49.0617	55.2735	54.468	45.0206	48.9326	40.4625	41.6844	39.6255	49.6814	34.9833	45.5396	58.6579	37.7064	47.4202	49.4486	30.0763	38.2901	45.4275	35.9827	62.689	41.1095
ENSG00000105679	0.104602	0.0580589	0.0590736	0.0594581	0	0.0547563	0	0.0592043	0.174273	0	0.0644307	0.130264	0.0624023	0.120148	0	0.127028	0	0	0	0	0.077317	0	0.0906736	0	0	0.0721219
ENSG00000150527	52.1964	53.2981	51.8075	48.8746	49.7952	55.4134	56.2605	53.2839	50.4231	50.0433	66.2991	53.0825	56.5365	47.0381	54.2168	52.3992	56.9604	59.7194	56.3054	52.3032	57.6785	43.9869	43.7953	52.2488	53.846	52.7211
ENSG00000122696	14.1213	14.3406	13.5869	12.3673	13.8001	11.6083	11.906	15.6892	13.2448	11.107	15.7855	12.5053	12.9173	14.7182	12.9191	12.4488	10.185	8.11004	8.40235	10.4054	12.0615	8.21835	7.16321	8.46168	9.45589	14.4244
ENSG00000177576	6.01461	9.57972	8.86104	7.96739	6.84253	6.62551	6.29229	6.45327	6.79666	6.10886	5.6699	9.37899	6.92666	6.00742	6.60473	7.43115	5.09249	5.26626	3.57341	4.14374	5.10292	6.53733	6.61917	6.16142	7.35458	6.49097
ENSG00000105298	36.8199	36.5191	34.9716	40.8477	34.7301	34.9345	37.2602	34.4569	37.4107	36.7766	34.857	39.5351	35.0701	37.6065	33.2414	37.4733	17.918	21.2757	21.2473	23.4812	33.4783	30.2585	30.9197	28.9176	34.584	37.2149
ENSG00000132383	94.4033	77.2764	70.0613	90.0196	90.1028	85.8579	88.4005	93.7205	93.4106	69.9125	81.5048	81.2846	90.0466	86.6871	91.5227	80.2819	91.3819	97.3205	100.925	82.3222	63.168	123.089	124.404	113.945	128.092	93.542
ENSG00000129003	320.396	370.59	490.724	258.583	334.766	394.081	355.391	334.505	285.402	302.543	340.838	272.056	228.517	407.123	321.237	331.163	365.622	254.466	354.058	369.069	180.922	206.019	359.339	241.528	253.47	259.855
ENSG00000197822	0.366107	0.0580589	0.0590736	1.54591	2.58751	1.14988	0.0616891	1.00647	0	10.2431	0.0644307	0.390791	0	2.1026	0.362897	0.127028	12.1654	3.05443	0	0.828747	0.154634	0.0933904	0.634715	0.575066	0	0.216366
ENSG00000166896	7.74055	7.60572	6.61624	7.07552	7.41753	3.17587	3.3929	6.27566	8.42322	6.66421	6.70079	11.0724	7.9875	6.96861	8.20148	4.76356	7.63873	10.5325	9.0784	5.06457	5.79878	7.84479	7.43523	2.95748	7.7048	10.8183
ENSG00000165219	79.9682	82.3275	91.4459	80.8036	80.2703	85.8579	92.2869	87.0896	79.9334	88.5476	80.2806	73.7944	71.2011	88.249	81.6519	92.032	91.2876	73.0957	80.8364	87.8472	82.8065	60.7037	72.2668	62.6822	70.3938	73.4922
ENSG00000091844	0.313806	0.290295	1.18147	0.713498	1.035	0.60232	0.493513	0.592043	0.580911	0.43194	0.451015	0.911846	0.873633	1.26156	0.508056	0.698655	0.282916	0.315976	0.579473	0.184166	1.00512	2.42815	1.45078	1.7252	0.963099	1.29819
ENSG00000153064	79.8113	104.448	122.696	43.5828	180.493	58.1512	33.5589	58.8491	206.863	154.264	19.3292	67.4766	108.33	112.038	44.0557	97.3037	224.352	55.0851	75.1383	43.279	93.5536	103.85	87.6813	75.5801	87.2043	62.746
ENSG00000139546	21.548	17.5919	16.5406	22.8319	25.3001	19.6575	18.1983	22.3792	21.7261	21.4736	18.556	23.4475	22.9017	20.0648	18.5803	22.1664	27.4429	22.9609	22.5994	20.6266	19.4066	25.4022	22.487	25.9601	28.9805	22.502
ENSG00000220008	18.8807	26.7652	32.3133	16.6483	23.6901	16.9197	15.9158	19.3006	23.1784	16.9074	27.4475	19.6698	16.5366	17.2413	14.2981	16.3231	1.98041	3.89703	2.89736	4.97248	12.8346	6.8175	2.72021	3.12179	5.34082	21.3481
ENSG00000119866	29.4978	62.1811	69.5887	28.5399	58.0177	23.4357	27.0198	27.5892	64.0745	66.0868	17.1386	35.4969	45.4913	40.4299	43.1122	42.618	52.3395	29.7017	21.6336	22.3762	44.9985	31.7527	30.829	25.9601	33.9711	43.6337
ENSG00000170482	3.39956	3.36742	2.89461	2.43778	4.02501	2.79257	3.51628	4.0851	2.90456	4.68963	1.54634	2.21448	2.24648	2.46304	2.61286	3.42976	3.30069	2.31715	1.93158	1.28916	1.77829	1.77442	1.63212	1.39659	2.01375	2.01941
ENSG00000139572	1.41213	1.04506	1.18147	1.96212	0.920003	1.20464	1.48054	1.00647	1.16182	3.14699	2.96381	2.67041	1.74727	1.622	2.1048	2.09597	1.7918	2.73845	1.835	2.76249	2.93805	0.747123	0.453368	0.903675	0.875545	1.29819
ENSG00000111845	7.32214	9.69584	8.62474	7.55118	8.51003	12.594	9.93195	8.2294	7.95849	8.82391	9.14915	9.24873	8.48672	10.9335	9.14501	9.33658	12.0711	13.4816	11.2997	10.5895	12.7573	10.7399	13.4197	12.5693	11.9074	9.52008
ENSG00000186446	1.35983	1.33536	1.83128	1.1297	1.43751	1.31415	1.04872	1.12488	1.51037	1.17241	0.773168	1.6283	2.30889	1.20148	0.870953	1.46083	1.41458	1.2639	1.25552	2.11791	0.850487	1.49425	0.816062	2.30026	1.05065	1.6588
ENSG00000101464	8.00205	9.92808	7.02976	7.78902	8.16503	9.41809	8.26634	11.012	10.224	7.34297	6.57193	7.62043	8.36191	10.8134	6.74989	8.70144	6.88429	8.42601	10.1408	6.90623	4.32975	10.0862	9.6114	12.0764	10.3314	7.78916
ENSG00000007944	180.334	165.41	128.78	207.331	141.796	102.668	181.366	139.841	142.788	172.591	149.415	172.925	151.138	110.416	144.288	187.748	188.045	188.637	136.949	211.975	235.276	107.679	80.9715	101.951	128.005	120.66
ENSG00000164972	0.209204	0.290295	0.472589	0.178374	0.230001	0.273782	0.123378	0.118409	0.348547	0.123411	0.193292	0.0651319	0.187207	0.240297	0.145159	0.381085	0	0.21065	0.193158	0.184166	0	0.373561	0.362694	0	0.0875545	0.216366
ENSG00000077092	0.784515	0.290295	0.295368	0.535123	0.690003	0.328538	0.370135	0.177613	0.174273	0.246823	0.257723	0.0651319	0.0624023	0.600742	0.435477	0.635141	0.377221	0.526626	0.579473	0.092083	0.231951	0.466952	0.544041	0.739371	0.175109	1.00971
ENSG00000171067	15.2196	24.0945	19.9669	10.9998	21.2176	22.3406	12.6463	25.5171	27.0124	21.4736	20.3601	14.1336	20.78	23.0084	18.5803	17.9745	22.8219	20.3278	17.0944	14.6412	17.551	16.7169	17.0466	19.6344	16.5478	19.3287
ENSG00000205277	0.575311	0.232236	0.472589	0.0594581	0.575002	1.31415	0.308446	0.769656	0.116182	0.370234	0.386584	0.260528	0.124805	0.300371	0.290318	0.317571	0.565832	0.105325	0.0965788	0.092083	0.231951	0.280171	0.453368	0.410761	0	0.144244
ENSG00000132744	1.46443	0.638648	0.886104	0.891872	1.15	0.60232	1.85067	2.13136	1.10373	2.03629	0.451015	0.455923	1.24805	1.44178	1.01611	1.65137	1.88611	0.21065	1.25552	1.105	1.93293	1.21407	0.816062	1.06798	2.27642	1.22607
ENSG00000135951	5.1778	8.53466	10.6332	7.72956	5.52002	2.51879	5.61371	6.27566	5.63484	3.64063	4.76787	7.3599	5.429	3.4843	1.45159	3.23922	6.78998	6.21419	6.95367	3.49915	4.94829	6.72411	9.15803	2.54672	6.21637	9.73645
ENSG00000241489	3.76567	4.29636	3.54442	3.56749	3.62251	1.86171	3.20784	2.7234	2.26555	1.66605	3.09267	5.34081	5.11699	2.16267	2.39512	3.87436	0.754443	1.36923	2.31789	4.14374	6.18536	2.42815	1.54145	4.35407	1.57598	3.24548
ENSG00000066455	40.4287	41.0477	37.689	35.4965	44.8502	43.8051	36.7667	48.962	43.0455	40.2321	44.0061	46.5042	41.1855	46.8579	39.2655	40.268	54.6028	55.2957	52.8286	48.1594	33.9422	45.7613	42.6166	45.1838	41.6759	46.0859
ENSG00000228278	1.09832	1.79983	1.24055	1.54591	0.977504	0.273782	1.29547	1.53931	1.56846	1.1107	2.44837	2.60528	2.18408	0.961187	1.01611	1.58785	0.660137	0.947927	0.386315	1.84166	0.927804	2.52154	1.3601	2.13596	1.05065	1.6588
ENSG00000197530	140.062	144.393	122.873	128.37	128.8	173.687	99.0111	129.658	119.377	102.617	247.929	94.1156	175.538	132.163	128.756	131.728	31.8752	62.6685	36.9897	73.4822	199.091	96.7524	93.0311	100.39	110.756	151.889
ENSG00000171055	15.8472	21.4818	23.6885	14.3294	15.7551	22.3953	21.2211	15.8668	23.4688	14.8094	24.8058	22.1448	19.0327	20.9659	25.8383	16.4502	15.4661	30.9656	22.8892	24.1258	19.02	17.6508	19.4041	25.2207	21.8011	26.3245
ENSG00000248746	0.313806	0.348354	0.118147	0.475665	0.460002	0.164269	0.123378	0.888065	0.406638	0.185117	0.128861	0	0.499219	0.540668	0.290318	0.127028	0.754443	0.105325	0.0965788	0.276249	0.463902	0.747123	0.181347	0.821523	0.175109	0
ENSG00000198563	366.421	338.658	345.108	419.596	342.586	295.027	359.339	325.742	285.634	388.129	316.612	362.719	328.174	310.704	344.027	344.437	292.912	310.077	265.398	330.762	439.779	417.362	368.951	330.416	389.793	435.977
ENSG00000163221	49.7905	86.7981	75.6142	83.1819	46.0577	70.4714	32.3251	44.1664	52.8049	27.6441	124.609	133.716	42.184	33.4013	78.8938	44.3964	20.2756	195.484	57.7541	120.353	61.2351	50.4308	67.3705	70.7331	30.469	65.4866
ENSG00000118217	81.2757	81.6308	85.1251	82.5874	75.3828	82.682	80.8128	77.8537	77.3774	76.0214	104.829	91.1846	81.8719	85.786	83.3212	89.809	80.6311	85.1027	92.5225	106.724	68.3482	67.8014	81.5155	86.6707	78.1862	75.151
ENSG00000184056	5.64851	4.76083	4.66681	4.28099	4.48502	3.99721	4.93513	4.20351	4.99584	4.81304	3.86584	4.55923	4.18096	3.66453	4.79024	4.76356	6.60137	4.00236	5.0221	5.70915	5.02561	5.32325	5.53109	6.81864	5.60349	4.90429
ENSG00000138757	188.65	139.806	136.637	182.18	178.423	155.07	181.181	175.067	163.585	199.68	161.592	149.217	188.081	154.15	166.352	200.768	384.766	180.211	248.207	237.206	236.59	139.058	145.894	159.293	189.38	139.844
ENSG00000142867	50.6797	39.422	35.9758	59.8744	51.2902	35.044	58.1112	38.9565	42.058	62.261	53.0264	48.7187	63.6504	33.8819	67.5715	58.0519	68.3714	62.9845	42.2049	52.0269	65.6421	26.5229	18.044	17.1698	30.9943	33.4645
ENSG00000187288	0.052301	0	0.118147	0	0.0575002	0.0547563	0	0	0	0	0	0.0651319	0	0	0.0725794	0.0635141	0	0	0	0	0	0	0.0906736	0.0821523	0.0875545	0
ENSG00000011304	318.618	293.488	289.992	302.583	345.634	293.987	346.446	349.72	335.709	333.272	345.928	323.64	328.049	308.962	331.833	326.971	234.915	291.856	270.807	281.866	381.946	293.339	235.933	264.366	308.717	298.512
ENSG00000147679	24.2154	20.1464	23.2159	29.2534	25.9901	20.3146	26.0945	22.024	23.2945	27.7058	20.8755	23.187	28.8923	21.6868	21.3384	23.6908	51.585	26.4366	31.5813	35.3599	28.9166	20.1723	24.4819	22.8383	28.9805	22.9347
ENSG00000156471	91.7359	100.094	87.7243	97.7492	105.858	78.0825	106.722	92.9508	113.103	88.3008	107.084	113.981	89.2353	83.1427	108.434	87.0144	113.921	121.756	104.305	100.923	121.31	118.886	117.15	114.438	124.24	108.616
ENSG00000135698	12.5522	17.5919	17.7221	12.7835	13.9726	12.7582	12.7697	11.9593	12.3153	15.6732	16.8164	14.1988	8.42432	16.5204	15.0239	14.5447	18.9554	23.2769	20.0884	26.7041	16.7005	9.89938	13.8731	13.3908	19.0869	11.251
ENSG00000182545	0.052301	0.0580589	0.0590736	0.0594581	0.115	0	0.0616891	0.0592043	0.174273	0.0617057	0	0	0	0.120148	0	0	0	0	0	0	0	0	0	0	0.0875545	0
ENSG00000198650	0.052301	0.174177	0.118147	0.0594581	0.0575002	0	0	0.0592043	0	0.308528	0	0.0651319	0.0624023	0	0	0	0.282916	0	0.0965788	0	0.077317	0	0.181347	0.0821523	0	0.144244
ENSG00000102054	89.5916	74.3735	69.057	82.2901	89.2978	76.4398	83.2186	95.023	83.5932	94.0394	71.518	76.53	89.0481	79.7185	80.2729	81.2981	119.768	87.2093	104.885	96.0426	81.1829	98.5268	93.0311	89.8746	114.434	76.4492
ENSG00000173113	48.2738	42.9055	36.5075	44.1179	53.6477	47.7475	40.3447	40.4958	49.9584	42.145	41.4933	56.7299	40.6863	49.5612	48.2653	43.8883	50.5477	55.2957	53.2149	43.279	48.0139	52.8589	51.2306	55.2063	47.4545	44.9319
ENSG00000112096	254.235	255.517	243.088	351.398	486.739	221.435	371.43	217.517	251.302	250.093	269.513	391.378	255.912	322.659	391.566	238.305	265.752	328.088	232.369	310.228	288.779	160.912	213.083	232.327	177.385	231.006
ENSG00000134121	0.470709	0.580589	0.354442	1.427	0.0575002	0	0.123378	0.710452	0.348547	0.246823	0.0644307	0.716451	0.0624023	0.420519	0.217738	0.317571	0.282916	0	0.0965788	0.368332	0.463902	2.52154	2.44819	1.47874	1.31332	0.288487
ENSG00000121542	7.06063	5.92201	8.86104	7.72956	7.82003	7.22783	7.21763	8.28861	8.01658	8.7005	6.18534	6.31779	6.05303	7.02868	5.6612	7.1771	8.8647	7.37276	9.94761	8.47164	6.10804	7.7514	8.43264	9.61182	9.19322	9.15948
ENSG00000171291	15.4811	18.1144	24.1611	16.4699	19.5501	5.96844	16.1626	14.0906	14.6971	18.45	10.3733	15.1106	11.4196	15.4991	7.54826	13.7191	19.0497	11.0591	12.5552	9.48455	10.1285	15.2226	15.9585	9.1189	21.2757	16.588
ENSG00000141642	7.00833	7.31542	4.66681	3.50803	5.23252	5.74941	6.47736	5.506	6.73857	5.36839	6.63636	4.75463	6.17783	5.5869	2.4677	5.08113	7.26151	5.89821	7.14683	6.53789	5.33487	7.00428	7.52591	7.88662	7.44213	6.9237
ENSG00000164898	0.209204	0.174177	0.531662	0.297291	0.517502	0.492807	0.308446	0.473635	0.52282	0.123411	0.579876	0.455923	0.374414	0.360445	0.290318	0.127028	0.0943053	0.315976	0.0965788	0.368332	0.154634	0.373561	0.362694	0.328609	0.0875545	0.360609
ENSG00000214575	0.209204	0.116118	0.177221	0.178374	0.0575002	0.0547563	0.0616891	0.0592043	0.174273	0	0	0.130264	0.249609	0.240297	0.145159	0.190542	0.0943053	0.105325	0.0965788	0	0	0.0933904	0.0906736	0.0821523	0.0875545	0.360609
ENSG00000173262	0.104602	0	0.118147	0.178374	0.115	1.14988	0	1.3025	0.0580911	0.185117	1.09532	2.47501	0	0.540668	3.55639	0.254057	0.377221	1.15858	0.289736	0.460415	0	0.186781	0.272021	0.246457	0.0875545	0
ENSG00000197496	0.156903	0.232236	0	0.475665	0.115	0	0.185067	0.0592043	0.290456	0.185117	0.579876	0.0651319	0.499219	0.240297	0.290318	0.190542	0.377221	0.21065	0	0.184166	0.231951	0.186781	0.272021	0.575066	0.175109	0.432731
ENSG00000006282	17.0501	36.9835	29.4187	36.4478	15.4101	10.4037	10.6105	32.8584	31.9501	10.9836	50.7714	35.562	39.1887	11.354	11.2498	31.7571	11.5996	34.652	12.2655	34.9915	64.9463	40.8116	13.057	34.9147	16.0225	34.7627
ENSG00000171116	0.156903	0	0	0.237833	0.0575002	0.109513	0.185067	0.177613	0.0580911	0.123411	0	0	0	0	0.0725794	0	0.188611	0.105325	0	0.092083	0	0	0.181347	0	0.0875545	0.0721219
ENSG00000135318	34.1002	24.9073	31.5453	20.5725	33.0051	18.8362	14.682	17.7613	43.975	40.3555	4.38128	32.5008	21.5288	30.0371	12.4111	29.026	54.98	12.8497	18.4465	12.8916	18.6334	34.2743	24.1192	19.963	36.7729	20.699
ENSG00000188051	0.418408	0.174177	0.354442	0.65404	0	0.219025	0.493513	0.236817	0.232365	0.123411	0.257723	0.260528	0.436816	0.300371	0.145159	0.508113	0.188611	0.105325	0	0	0	0.186781	0.0906736	0.0821523	0.350218	0.216366
ENSG00000146070	5.80541	7.25737	9.09733	4.16207	4.65752	8.76101	10.9807	7.75577	6.91285	3.2704	9.02029	11.9191	6.36504	10.2126	6.38699	10.2258	1.98041	39.4969	10.0442	21.4553	19.8705	6.16376	9.2487	17.9092	2.36397	17.742
ENSG00000181036	56.2759	56.5494	37.3936	34.3073	35.8801	84.3247	21.036	126.875	35.4356	19.1905	76.4148	16.7389	86.4272	75.8737	44.8541	22.8016	19.3326	16.2201	15.9355	42.174	85.5899	60.05	62.1114	113.617	63.7397	33.753
ENSG00000147140	340.741	326.001	292.001	367.451	345.174	291.796	367.852	343.74	354.937	341.973	313.391	357.9	316.941	309.082	341.414	344.056	361.378	362.003	340.247	341.996	378.467	382.153	360.246	348.326	377.097	360.537
ENSG00000151239	79.1314	61.8328	48.7357	77.474	53.5327	57.7679	72.7315	54.3496	54.2571	67.0123	69.8428	65.2622	71.8251	47.5788	79.1116	71.0088	84.4033	76.4661	75.5246	87.9393	95.0999	40.0645	36.7228	31.2179	48.5052	51.7835
ENSG00000163736	66.6838	197.981	116.848	106.668	249.436	50.2115	56.9391	60.9213	77.784	39.6767	83.18	68.7793	155.819	110.597	290.535	48.2707	18.1066	31.9135	56.6917	38.3065	146.98	29.5114	79.9741	102.69	32.7454	86.6905
ENSG00000161243	0.313806	0.116118	0.0590736	0.297291	0.172501	0.109513	0.0616891	0.0592043	0.116182	0	0.0644307	0.260528	0.374414	0.300371	0.217738	0	0	0	0	0.092083	0.386585	0.280171	0.0906736	0.0821523	0	0.216366
ENSG00000264324	0.104602	0.232236	0.118147	0.0594581	0.115	0.0547563	0.246757	0.118409	0.116182	0.246823	0.0644307	0.130264	0.0624023	0.300371	0.145159	0.127028	0.282916	0.421301	0	0.368332	0.077317	0.0933904	0	0.0821523	0.175109	0.144244
ENSG00000138050	14.069	11.3795	12.4055	13.8537	12.1325	11.8821	15.1138	9.70951	10.7469	14.0689	10.7599	9.05333	12.5429	9.73202	11.6127	14.9258	18.8611	11.1645	15.7423	19.0612	16.0819	12.0474	10.7902	8.62599	12.0825	10.3855
ENSG00000179057	0.679913	1.45147	1.24055	0.95133	1.43751	0.766588	0.801959	0.947269	0.987549	0.740468	0.451015	1.56317	0.249609	0.841039	0.870953	0.889198	1.60319	1.15858	0.482894	0.092083	1.15976	1.49425	0.725388	0.657218	0.525327	2.16366
ENSG00000147475	25.4183	37.7964	38.1025	38.1127	28.6351	33.9489	40.5915	30.3718	31.5435	30.606	48.3874	39.4699	33.5101	31.2987	41.5154	37.3463	35.1759	51.0827	35.3478	41.4374	36.6483	36.5156	38.899	39.5974	44.8279	38.2967
ENSG00000080819	17.5731	16.5468	18.3719	11.8322	17.6526	21.6287	15.3606	20.1887	21.668	16.8456	20.4889	17.0646	13.0421	16.7006	14.0804	16.0056	14.8059	16.852	17.191	16.0224	11.9841	19.5186	19.1321	25.4672	17.2482	16.0111
ENSG00000135114	41.7362	44.7054	31.9588	8.74035	9.37253	88.4315	63.6632	34.9898	15.6846	57.016	86.7881	9.96518	67.0201	53.2858	62.7812	69.4845	99.3978	135.027	94.1643	100.094	13.2985	8.87208	19.5855	24.8921	15.322	9.73645
ENSG00000182318	2.82425	4.41248	4.72589	2.08104	4.19752	3.94246	2.77601	4.38112	5.69293	3.33211	3.93027	3.51712	3.18252	3.54438	2.8306	2.54057	1.22597	2.1065	2.02815	2.11791	2.39683	4.8563	5.25907	5.42205	4.20262	3.9667
ENSG00000204531	0.732214	0.290295	0.708883	0.475665	0.920003	0.438051	0.801959	0.41443	0.639003	0.863879	0.322153	0.260528	0.436816	0.480594	0.290318	0.571627	0.943053	0.315976	0.193158	0.184166	0.077317	0.280171	0.816062	0.328609	0.350218	0.360609
ENSG00000087087	195.815	154.901	148.57	185.093	182.276	150.854	167.301	174.298	169.452	198.631	129.634	167.389	175.288	170.671	166.207	165.581	162.111	151.247	150.856	169.525	223.06	190.049	162.034	177.367	167.93	175.256
ENSG00000164619	0	0	0	0.0594581	0	0.0547563	0.0616891	0	0	0.0617057	0	0	0	0.180223	0	0.0635141	0.0943053	0.105325	0	0.184166	0.154634	0	0	0.0821523	0	0.144244
ENSG00000185716	12.6568	14.8631	17.5449	14.27	14.8926	12.8677	13.1398	13.617	12.5477	13.8221	11.8552	14.5244	10.3588	14.8383	8.56437	9.59063	12.9198	12.7443	11.5895	13.0758	8.27292	18.2111	15.2332	15.3625	16.9856	12.4771
ENSG00000147488	0.104602	0.348354	0.413515	2.5567	0.0575002	0.164269	0.185067	0.118409	0.0580911	0.246823	0.0644307	0.130264	0.0624023	0.240297	0	0.444599	0	0	0.0965788	0.368332	0.309268	0	0.362694	0	0	0.144244
ENSG00000187601	9.10037	7.83795	7.62049	10.643	14.3176	11.3893	8.5131	15.926	15.9751	12.2177	7.53839	11.5935	9.04834	11.4141	9.94338	10.6069	20.5586	12.955	16.3218	10.037	6.57195	16.1565	15.4145	12.9801	15.8474	12.1165
ENSG00000185100	1.72593	3.48354	2.65831	3.15128	2.07001	1.80696	2.2825	1.71693	1.3361	2.59164	1.54634	3.0612	2.12168	3.00371	2.8306	2.85814	2.92347	2.63313	1.44868	1.47333	2.31951	2.24137	2.62953	2.30026	2.18886	2.45214
ENSG00000254999	76.3072	94.5199	75.8505	84.8468	73.7153	91.224	91.7934	79.1562	84.8712	64.7292	85.3062	93.5945	77.8781	80.7998	124.256	72.8507	86.1951	133.342	130.092	101.568	102.986	109.173	116.062	112.22	96.5726	93.9748
ENSG00000086548	1.09832	0.232236	0.0590736	0.535123	0.747503	0.657076	0.555202	0.473635	4.41493	4.3811	41.4933	18.758	0.374414	1.622	0.943533	1.01623	1.7918	0.105325	0.0965788	0.092083	0.231951	0.280171	1.54145	0.246457	0	0.865462
ENSG00000135763	14.7489	13.2955	15.5364	16.6483	15.4676	18.0148	14.8054	14.4459	16.2074	16.7839	13.7237	15.3711	13.5413	15.2588	12.1208	15.4974	24.708	17.6946	15.0663	16.2987	15.85	23.3476	21.943	15.1982	22.0637	13.4147
ENSG00000182272	7.58364	7.7799	6.79346	1.8432	4.48502	3.28538	1.23378	2.07215	2.55601	3.57893	6.89408	2.8658	4.30576	8.23017	2.75802	2.22299	1.60319	0.631951	2.41447	2.30208	1.85561	3.73561	0.816062	0.246457	0.612881	2.52426
ENSG00000099999	10.4079	8.01213	7.14791	9.03764	7.24503	7.61113	8.20465	11.1896	9.70122	8.02174	10.4378	10.4862	9.11074	8.23017	9.36275	8.70144	5.3754	9.47927	7.14683	6.81414	10.4378	6.8175	8.34197	7.72231	7.26702	8.43826
ENSG00000162399	0	0.116118	0.118147	0.0594581	0.0575002	0.0547563	0.0616891	0.118409	0.0580911	0.0617057	0.322153	0.0651319	0.249609	0	0.217738	0.0635141	0.565832	0	0	0	0	0	0	0.0821523	0.175109	0
ENSG00000167131	0	0	0.0590736	0.0594581	0.0575002	0	0	0	0	0	0.0644307	0.0651319	0.124805	0	0.0725794	0.127028	0	0	0	0	0.077317	0	0	0	0.0875545	0.0721219
ENSG00000161395	34.1002	28.3908	27.7646	33.8911	31.5676	25.1332	29.3023	31.0231	29.6265	26.7186	31.12	30.0258	34.8205	29.4364	26.7818	29.0895	24.1422	23.6982	28.201	28.1774	32.937	37.076	36.3601	37.9544	32.5703	41.1095
ENSG00000085563	9.51878	19.9142	15.8908	18.4915	14.7776	17.3578	9.19168	23.4449	19.2863	16.5371	43.0397	16.0876	12.6677	19.1036	16.0401	12.7028	18.0123	9.26862	11.2997	15.4699	25.5146	27.3634	33.4585	34.8326	34.2338	13.5589
ENSG00000161091	75.9933	87.7851	87.2517	96.5006	64.8602	77.0421	99.0111	76.2552	81.1533	81.3898	82.6645	90.3379	98.3461	87.7684	105.095	89.0468	38.3823	64.9856	47.7099	46.9623	71.9048	71.4436	56.1269	56.7672	65.5783	95.4172
ENSG00000108518	661.189	600.736	481.686	590.717	626.35	825.725	642.616	727.148	649.11	568.618	757.64	650.993	686.987	679.319	746.189	601.796	464.737	611.097	615.4	513.823	770.309	597.231	517.474	583.938	577.422	703.765
ENSG00000112029	11.5062	4.81889	4.31237	5.41069	8.33753	11.0608	8.75986	23.0305	10.6888	11.2921	11.0821	4.36384	9.85957	9.49172	6.67731	8.57441	10.3736	9.90057	12.1689	11.6945	10.8244	5.60342	9.06736	6.81864	7.79235	7.86128
ENSG00000196123	13.3368	14.3986	12.5827	11.5943	9.20003	13.7986	12.0294	12.1961	9.70122	11.2304	21.1977	12.1145	15.2886	11.1137	11.6127	11.6231	6.78998	15.4828	12.4587	13.352	10.5151	9.61921	11.4249	10.5976	8.75545	13.0541
ENSG00000215187	0.104602	0.290295	0.118147	0.297291	0.402501	0.109513	0.185067	0.118409	0.232365	0.123411	0.322153	0.195396	0.0624023	0.120148	0.217738	0.317571	0	0	0	0.184166	0.077317	0	0.272021	0	0.0875545	0.144244
ENSG00000184481	48.3261	39.3639	35.6805	37.3397	36.6851	46.5976	29.7342	30.431	38.5725	46.5261	43.4263	42.5963	42.496	38.2673	48.9185	37.9815	42.4374	44.2366	37.0862	36.649	39.277	41.1852	41.4378	51.3452	41.4133	39.7391
ENSG00000213619	35.4601	31.7002	31.8407	34.3073	31.6251	31.7587	33.4972	34.7529	33.112	31.4082	34.4704	34.9758	37.1918	29.7367	34.6204	34.3611	36.1189	39.6023	39.4041	43.4632	42.2924	42.6794	32.5518	31.5465	41.0631	33.6809
ENSG00000165935	0.104602	0	0.0590736	0	0.115	0.0547563	0	0	0	0	0.0644307	0	0.0624023	0.120148	0	0.0635141	0.0943053	0.105325	0.193158	0	0	0	0	0	0	0.0721219
ENSG00000172967	0.052301	0.0580589	0.0590736	0.178374	0	0.0547563	0.123378	0.0592043	0.116182	0.246823	0.322153	0.195396	0	0.180223	0.145159	0.0635141	0.188611	0.105325	0.0965788	0	0.231951	0	0	0	0	0.0721219
ENSG00000163467	0.313806	0.348354	0.177221	0	0.115	0.273782	0.0616891	0.296022	0.232365	0.123411	0.257723	0.260528	0.187207	0.120148	0.435477	0.190542	0	0.21065	0	0.184166	0.077317	0.466952	0.362694	0.575066	0.525327	0.216366
ENSG00000158220	0.104602	0	0.295368	0.237833	0.0575002	0.109513	0.185067	0.0592043	0.0580911	0.185117	0.257723	0.0651319	0.0624023	0.360445	0.217738	0.254057	0	0	0.482894	0	0.077317	0	0.181347	0.164305	0.262663	0.216366
ENSG00000179097	0.156903	0.0580589	0.118147	0.0594581	0	0	0	0.296022	0.232365	0.123411	0.128861	0.0651319	0.124805	0.0600742	0.0725794	0.190542	0	0.21065	0.193158	0	0.309268	0	0.272021	0.246457	0	0.144244
ENSG00000100836	114.173	116.931	115.312	122.365	102.005	94.5094	103.083	96.0294	108.456	102.431	104.507	117.172	112.449	94.6169	128.32	108.8	62.3358	60.9833	56.0157	66.9444	114.893	81.5298	71.1787	66.7077	72.32	103.567
ENSG00000205846	1.20292	7.43154	7.26605	1.8432	0.690003	3.28538	3.9481	3.78908	3.89211	1.54264	7.73168	2.80067	1.12324	0.300371	2.39512	2.09597	0.754443	8.21536	2.80078	8.74789	3.32463	2.05459	0.997409	2.79318	1.66354	5.04853
ENSG00000126756	32.7404	29.4359	26.9376	42.0369	38.9851	24.9689	33.1888	27.53	31.0788	34.2466	23.7749	37.7765	30.3899	25.7718	31.1366	27.057	51.3021	37.8117	39.1144	31.3082	37.1895	48.7498	41.9819	37.0507	47.4545	35.7003
ENSG00000134453	122.803	109.731	112.831	116.657	102.753	98.4519	117.024	103.489	108.224	116.685	100.834	117.107	107.207	94.8572	110.611	115.85	123.257	115.963	106.72	118.879	124.016	123.555	109.534	111.481	111.895	112.149
ENSG00000136274	0.889117	0.290295	0.236294	0.356749	0.345001	0.383294	0.123378	0.177613	0.174273	0.246823	0.322153	0.195396	0.436816	0.480594	0.145159	0.508113	0.282916	0	0	0.644581	0.541219	0.186781	0.0906736	0.246457	0	0.144244
ENSG00000004455	94.1941	108.802	100.189	87.6413	93.5528	123.804	103.391	98.9305	107.294	99.7163	121.001	107.142	106.583	106.391	108.579	103.846	108.734	145.875	131.347	113.538	104.223	117.205	119.054	118.135	115.484	110.635
ENSG00000173947	0.156903	0.116118	0.472589	0.535123	0.172501	0.328538	0.370135	0.118409	0.0580911	0.185117	0.128861	0.325659	0.187207	0.360445	0	0.381085	0.471527	0.21065	0.482894	0	0	0.373561	0.634715	0.0821523	0.262663	0
ENSG00000213420	5.4916	5.86395	7.44327	9.5133	6.15252	4.38051	9.12999	3.55226	6.73857	8.20685	1.03089	7.16451	4.55537	4.56564	2.39512	5.8433	6.69568	4.84496	3.66999	4.3279	5.33487	8.77869	5.16839	2.62887	8.23012	5.33702
ENSG00000125462	1.98744	0.580589	0.82703	0.713498	0.977504	1.2594	0.370135	0.947269	0.580911	0.617057	0.193292	0.716451	0.748828	0.780965	1.01611	0.635141	0.660137	0.526626	0.965788	0.828747	1.31439	0.466952	0.544041	0.328609	0.175109	0.576975
ENSG00000138964	158.681	201.871	198.369	166.364	177.848	172.318	181.798	142.15	181.302	188.387	196.191	209.204	168.986	184.127	206.561	186.859	167.581	207.912	148.055	178.089	218.73	184.82	181.8	209.242	220.9	219.467
ENSG00000105136	5.4916	6.44454	9.3927	7.19444	6.03752	5.09234	6.16891	6.45327	7.9004	6.04715	6.05648	6.64345	6.80185	6.12757	3.04834	5.33519	6.22415	6.10886	5.11867	6.62998	3.94317	11.487	9.52072	9.77612	10.8568	7.57279
ENSG00000167632	46.8617	56.3752	46.3137	50.8962	52.4402	43.367	50.215	51.3302	45.892	46.7729	52.7043	42.7917	62.4647	51.4836	60.4587	57.1627	43.2862	50.7667	51.9594	52.9477	58.1424	38.8504	42.4352	45.4302	52.1825	46.4465
ENSG00000151466	19.9267	28.7392	32.4905	23.6643	17.3651	30.8826	35.5329	25.4579	19.6929	20.6714	42.5887	24.685	29.0795	28.7755	37.5236	32.5192	34.7044	39.4969	30.1326	29.1903	28.2207	18.3045	24.3912	24.7278	28.5428	30.1469
ENSG00000129480	5.4393	4.93501	3.83978	3.74586	5.52002	6.73503	4.50331	4.85476	5.75102	4.75134	5.02559	4.36384	3.80654	5.64698	3.70155	4.5095	2.82916	4.52898	3.95973	3.49915	4.40707	3.64222	3.53627	5.42205	3.93995	5.40914
ENSG00000188993	0.261505	0.464471	0.0590736	0.356749	0.345001	0.109513	0.123378	0.296022	0.174273	0.246823	0.0644307	0.0651319	0.249609	0.120148	0.217738	0.381085	0.0943053	0.315976	0.676051	0.184166	0.154634	0.280171	0.362694	0.246457	0.262663	0.144244
ENSG00000160883	142.416	272.645	232.927	153.164	128.915	206.377	203.636	131.256	179.502	87.0667	416.673	284.105	228.954	188.513	328.204	176.76	46.6811	403.29	221.262	305.439	248.497	206.579	263.497	363.277	187.629	277.886
ENSG00000164076	0	0.0580589	0	0	0	0.0547563	0	0	0.116182	0.0617057	0	0.0651319	0.124805	0.0600742	0	0	0	0	0	0.092083	0	0.186781	0	0	0.0875545	0.0721219
ENSG00000170209	2.30124	0.464471	1.1224	2.14049	2.24251	0.930857	0.74027	0.947269	1.45228	2.2214	0.322153	0.976978	0.936035	0.901113	1.01611	3.30274	2.35763	0.947927	1.93158	0.552498	1.23707	1.77442	0.725388	1.97165	1.57598	3.17336
ENSG00000168079	0.209204	0.174177	0.118147	0	0.0575002	0.0547563	0.801959	0.236817	0	0.0617057	0.193292	0.130264	0.249609	0	0.0725794	0.0635141	0	0.315976	0	0.184166	0.463902	0.747123	0.544041	0.492914	0	0.576975
ENSG00000185950	180.961	388.356	369.801	266.848	190.326	93.6881	214.863	132.262	161.435	231.705	730.064	242.747	167.987	114.622	273.552	231.318	131.462	126.706	101.601	378.277	692.76	79.0083	58.2124	64.8181	69.956	275.938
ENSG00000170091	0.052301	0	0	0	0	0.0547563	0	0.118409	0	0.0617057	0.0644307	0.0651319	0.0624023	0.0600742	0.0725794	0	0.188611	0.105325	0	0	0	0	0.0906736	0	0	0
ENSG00000129071	52.8763	64.3873	65.1582	48.9341	71.5303	49.8283	44.5396	57.369	72.8463	68.8635	58.8896	69.3655	54.8517	51.0631	48.4105	52.9708	79.9709	71.0945	59.6857	70.9039	54.0446	78.6347	72.8109	75.9087	65.6659	56.6157
ENSG00000213214	0.784515	0.348354	0.472589	0.0594581	1.035	0.438051	1.04872	1.18409	1.3361	0.678762	0.257723	0.976978	0.436816	0.660816	0.290318	0.952712	0.565832	0.105325	1.15895	0.736664	0.541219	0.747123	0.816062	0.328609	0.875545	0.432731
ENSG00000164329	102.248	92.8362	105.683	99.8897	93.8978	98.9447	101.602	90.3458	97.9998	98.4822	104.571	93.7899	95.538	95.3978	103.353	99.4631	126.369	109.012	112.611	104.238	98.4246	85.639	93.4844	88.8888	105.766	97.4366
ENSG00000249662	0	0.348354	0.236294	0.475665	0.230001	0	0.246757	0.177613	0.174273	0.185117	0.322153	0.325659	0	0.300371	0.0725794	0	0.282916	0.21065	0.0965788	0.644581	0.077317	0.280171	0.181347	0	0.175109	0.0721219
ENSG00000156983	55.0729	59.7426	55.0566	65.9391	47.2077	58.9726	56.1988	58.7899	58.9044	57.016	73.5154	78.2234	74.134	57.0705	83.3212	72.8507	46.7754	71.9371	55.8225	74.1268	86.2858	59.2095	53.7694	68.7615	62.6015	62.9624
ENSG00000047578	30.9622	34.8934	34.6762	35.4371	31.7401	31.8134	32.8186	30.2534	34.7385	30.8528	37.7564	32.3705	33.5101	31.7192	37.2333	33.9801	26.3112	26.4366	39.5973	33.4261	31.6227	27.9237	31.2824	29.0819	25.741	30.3633
ENSG00000214046	32.1128	35.8804	42.8874	35.7343	29.9001	29.0209	40.8999	26.938	31.4273	32.3338	33.8905	36.0179	35.8813	33.4013	36.4349	32.0746	18.6725	21.697	19.1226	26.4278	27.1383	23.2542	23.1218	24.4814	25.2157	33.9694
ENSG00000108669	662.34	567.236	559.073	715.103	585.87	535.736	573.092	525.379	549.077	641.492	499.853	551.732	589.764	524.147	485.992	570.738	598.179	476.596	527.417	516.77	569.826	629.638	532.254	498.5	628.641	521.585
ENSG00000119912	35.5647	33.9064	34.0855	26.994	36.9726	37.3986	33.6206	48.2515	37.1783	33.1359	32.2153	31.0679	32.6364	39.709	33.0236	39.0612	30.5549	34.02	45.5852	41.4374	28.3753	31.4726	35.544	38.0365	35.8098	32.8876
ENSG00000172053	156.485	163.784	149.043	195.677	163.761	130.32	182.662	157.188	163.527	152.413	133.694	187.645	162.558	136.368	184.279	138.207	166.072	182.739	160.61	179.93	204.503	238.706	211.179	217.293	216.785	184.993
ENSG00000243708	0.575311	1.91594	1.83128	0.65404	0.287501	0.711832	0.370135	1.18409	0.813276	0.43194	0.451015	1.95396	2.30889	1.26156	0.580635	1.20677	1.13166	0.21065	0.869209	1.47333	1.39171	1.21407	0.725388	1.7252	0.437772	1.44244
ENSG00000163132	0.052301	0.116118	0	0.0594581	0	0	0	0.118409	0.0580911	0.0617057	0.0644307	0.0651319	0.0624023	0	0.0725794	0.0635141	0	0	0	0	0.231951	0	0	0	0	0.0721219
ENSG00000070371	3.39956	8.24437	10.3379	3.86478	4.71502	6.07795	4.68837	5.20998	5.80911	2.46823	14.9479	10.0954	3.05771	5.40668	6.96763	3.93788	1.41458	8.21536	3.76657	5.06457	5.33487	4.8563	7.25388	10.5155	3.23952	7.50067
ENSG00000107014	0.418408	0.52253	0.354442	0.891872	0.632502	0.492807	0.370135	0.236817	0.348547	0.493645	0.128861	0.911846	0.312012	0.901113	0.435477	0.190542	0.660137	1.15858	0.77263	0.184166	0.154634	1.21407	1.08808	1.06798	0.963099	0.504853
ENSG00000006047	0.052301	0.116118	0.295368	0.297291	0.0575002	0.219025	0.555202	0.118409	0.290456	0.370234	0	0.390791	0	0.240297	0	0.127028	0	0.105325	0	0.092083	0	0.186781	0.0906736	0.246457	0.0875545	0
ENSG00000038945	8.57736	17.5338	14.2958	3.74586	2.53001	7.22783	19.0619	2.6642	1.56846	1.97458	69.5207	9.11846	44.1185	4.50557	27.9431	13.9731	1.32027	25.0674	19.4123	18.9691	11.0563	12.9813	4.35233	7.55801	4.64039	2.957
ENSG00000168813	78.19	53.6464	65.3354	76.1064	78.3728	57.8227	59.4683	62.579	73.4272	88.5476	41.3645	66.3694	55.7253	61.2156	39.4832	69.8655	97.606	52.5573	77.9391	60.7748	45.2305	64.9997	63.6528	52.5775	74.3338	62.746
ENSG00000158079	6.38072	7.4896	8.86104	8.97818	8.68253	3.23062	8.01959	4.61794	6.79666	7.03445	3.28596	5.47108	3.43213	5.94735	5.2983	7.43115	8.48748	4.63431	5.79473	4.78832	4.71634	6.25715	5.53109	5.25775	7.7048	7.06794
ENSG00000184012	0	0	0	0	0	0.219025	0.0616891	0.118409	0	0.123411	0.0644307	0	0	0.120148	0	0.127028	0.188611	0.21065	0.0965788	0	0	0	0	0	0	0
ENSG00000177239	77.9808	76.812	73.3694	98.4032	81.1328	70.4166	76.5562	78.3865	78.1326	78.2428	75.706	100.629	74.5084	77.6159	78.0229	71.9615	61.3928	66.4602	59.6857	67.8652	76.6985	85.4522	82.6943	86.0134	79.1493	84.6711
ENSG00000053372	14.8535	14.1083	12.5236	13.8537	16.9626	16.2626	14.5586	19.419	17.4273	16.352	13.9815	16.9343	17.2854	14.7783	13.282	14.3542	20.9358	18.4319	19.7986	15.7462	17.2417	21.6666	17.4093	17.9913	16.0225	17.3092
ENSG00000077063	0.052301	0.580589	1.29962	0.237833	0	0.0547563	0.431824	0	0.174273	0.123411	0.193292	1.10724	0.124805	0.240297	0.435477	0.127028	0	0.105325	0.193158	0	0.386585	0.653733	0.544041	0.410761	0.0875545	0.649097
ENSG00000183813	16.4225	7.54766	9.92436	14.0916	27.1976	21.9025	8.63648	17.0509	21.4937	22.1523	8.44042	11.5935	11.1076	20.9058	22.7899	16.1326	34.1385	16.5361	67.7983	23.8495	14.3036	23.1608	36.9948	19.8809	9.45589	17.3814
ENSG00000108691	10.5125	0.870884	1.00425	3.9837	0.977504	13.1963	20.9126	2.54579	0.52282	11.8475	3.22153	1.6283	9.48516	16.0398	23.0077	10.7974	21.6902	64.3537	24.1447	1.47333	0.463902	1.40086	1.99482	1.7252	2.01375	0.576975
ENSG00000107147	2.98116	2.14818	3.48534	1.07025	1.66751	1.36891	2.52925	2.96022	1.39419	1.78946	1.86849	2.60528	1.49766	1.8623	2.8306	1.7784	1.22597	0.526626	2.41447	1.56541	2.62878	2.52154	1.54145	2.30026	1.22576	1.87517
ENSG00000170619	17.8869	20.4948	18.6673	20.9293	17.1351	22.3406	20.3574	18.827	19.6929	17.5861	27.1897	23.5777	27.2074	23.0084	29.1044	20.7691	21.4073	27.5952	24.7242	27.9012	39.1997	19.4252	21.399	25.0564	19.8749	23.9445
ENSG00000145990	35.5124	55.2721	39.5202	34.3668	35.0176	38.6032	24.2438	41.3838	42.6389	41.0343	186.333	19.9304	72.1995	55.1481	57.7732	42.9356	30.5549	35.3893	23.6618	53.9606	60.9258	35.5817	36.0881	34.2575	67.417	39.9555
ENSG00000151632	0.575311	0.638648	0.767957	1.72429	0	0.219025	0.370135	0.710452	0.639003	0.43194	0.128861	0.390791	0.936035	0.420519	0.145159	0.317571	0.754443	0.526626	0.193158	0.736664	0.154634	0.280171	0.272021	0.657218	0.78799	1.80305
ENSG00000121057	34.8848	25.9523	28.6507	29.3723	34.0401	29.6779	28.1919	30.9047	30.614	30.6677	19.2648	27.2251	25.7098	32.1397	15.8223	25.4057	36.9677	25.0674	31.0984	26.7962	25.5919	38.2901	34.9093	33.0252	38.524	33.2482
ENSG00000131368	53.6085	47.8406	61.7319	51.788	46.2877	42.1076	57.3092	42.1535	44.0912	56.7075	31.571	41.5541	37.5662	46.7377	41.5154	43.6342	54.3199	44.6579	40.4665	50.2773	36.6483	65.0931	55.5829	53.399	59.8873	51.495
ENSG00000126259	0.156903	0.116118	0.236294	0.594581	0.402501	0.328538	0.123378	0.355226	0.116182	0.43194	0.322153	0.260528	0.312012	0.240297	0	0.190542	0.565832	0.315976	0.0965788	0.184166	0.077317	0.0933904	0	0.328609	0.0875545	0.144244
ENSG00000013573	39.6965	9.81196	9.3927	38.5883	47.3227	14.5652	63.9716	70.3348	68.3152	40.047	52.1244	34.6502	10.4212	60.4346	54.4346	63.9587	38.6652	36.2319	30.9052	12.4312	32.5505	46.7886	50.7772	49.8664	49.5558	68.8764
ENSG00000158578	437.655	20.1464	2.0085	14.0321	5.98002	9.30857	4.00979	0.355226	41.0704	435.519	40.2047	8.07635	2.12168	10.6932	52.6201	120.677	159.753	15.7988	11.5895	0.552498	2.01024	0.280171	2.53886	0.903675	3.67729	2.81275
ENSG00000124226	99.215	114.724	101.193	105.36	97.2904	92.8667	107.277	88.2737	96.5475	98.6674	118.746	101.475	115.881	90.7721	124.691	110.705	123.446	137.449	116.474	118.419	107.161	120.66	112.617	116.245	110.231	120.804
ENSG00000120963	89.3301	89.5269	88.256	96.4411	85.7903	80.6561	117.826	88.5697	91.8421	99.9632	80.4095	81.3497	85.4288	79.1177	99.0709	93.0482	108.64	106.062	84.7962	100.555	74.0697	94.7912	86.3212	84.6168	114.346	80.8486
ENSG00000259224	0.052301	0.174177	0.236294	0	0.172501	0.109513	0.0616891	0.0592043	0.116182	0	0.0644307	0	0.124805	0	0.0725794	0.190542	0	0	0	0	0	0	0.181347	0	0	0.0721219
ENSG00000182400	6.22382	9.23137	10.8695	9.21601	7.87753	8.54199	6.97087	8.58463	6.79666	7.34297	6.89408	8.01122	5.55381	7.4492	5.51604	4.38248	4.24374	6.53016	5.8913	5.52498	3.24731	9.15226	8.43264	9.20106	8.49279	7.14006
ENSG00000175928	0.889117	0.754766	0.82703	1.1297	2.01251	2.19025	0.801959	4.20351	1.3361	0.370234	0.451015	0.781583	2.6833	1.14141	0.653215	0.889198	0.188611	1.36923	0.0965788	0.736664	1.15976	1.58764	2.17617	1.47874	1.48843	1.00971
ENSG00000184677	116.161	130.052	143.135	124.03	127.823	98.9994	145.648	122.079	102.008	151.117	89.172	136.061	101.217	117.625	102.627	120.232	140.421	114.91	110.196	128.824	122.702	158.95	158.225	126.843	132.558	138.474
ENSG00000139197	23.2216	24.3847	21.5028	24.0805	20.5851	22.012	21.838	21.1359	26.4315	22.4609	20.8755	25.7271	23.9625	21.2663	19.8868	21.0232	27.8201	33.0721	27.0421	25.8753	21.5714	33.4338	30.829	33.3538	33.8836	28.8487
ENSG00000261611	0.313806	0.116118	0.118147	0.475665	0.287501	0	0.123378	0.473635	0.232365	0.493645	0.128861	0.0651319	0.312012	0.0600742	0.217738	0.381085	0.0943053	0.105325	0.193158	0.184166	0.231951	0.186781	0.362694	0.0821523	0.262663	0.0721219
ENSG00000183814	5.387	4.41248	4.54867	3.92424	6.55502	3.55916	4.62669	5.86123	5.05393	7.6515	3.35039	4.81976	5.3042	6.30779	3.04834	5.33519	9.24192	6.95146	4.92552	5.70915	2.62878	4.38935	5.25907	4.84698	6.56659	4.54368
ENSG00000005238	40.7425	71.1802	53.6388	52.3826	37.4326	70.5809	50.7702	42.0351	51.4688	38.566	101.929	63.6339	74.446	62.6574	75.2649	54.9397	17.6351	56.349	45.392	35.1757	53.9673	44.1736	52.8627	66.0504	41.9386	62.746
ENSG00000234965	6.17152	2.72877	2.12665	1.78374	9.66004	2.84733	1.78898	1.53931	9.23649	5.55351	0.193292	3.32173	14.9766	9.3115	1.08869	5.27167	0.282916	0.526626	0.386315	0.092083	6.41731	0.186781	0.272021	0.246457	0.437772	1.58668
ENSG00000204954	3.03346	3.71577	4.60774	3.56749	3.27751	3.8877	4.25655	4.91396	4.29874	3.82575	3.73698	3.19146	2.80811	4.08505	1.81449	1.90542	2.92347	3.15976	2.89736	4.23582	3.6339	4.38935	3.62694	4.43622	4.55283	3.75034
ENSG00000134107	200.208	184.221	125.59	218.687	123.97	119.259	161.009	154.109	140.987	209.244	192.519	195.656	238.065	127.538	295.761	252.215	170.881	320.294	196.731	196.781	311.742	104.037	115.246	129.718	141.401	113.953
ENSG00000136824	22.2279	17.8241	15.7136	13.9132	21.6776	25.8997	25.3542	40.555	24.2821	22.7694	22.0997	13.808	16.911	23.1286	12.3385	20.7691	20.1813	21.697	26.5592	22.192	8.65951	19.5186	19.8575	20.7024	24.4277	14.8571
ENSG00000100122	0.156903	0.174177	0.177221	0.118916	0.115	0.164269	0.246757	0.592043	0.232365	0.0617057	0.257723	0.195396	0.374414	0.120148	0.290318	0.381085	0.0943053	0.105325	0.289736	0.092083	0	0.373561	0.0906736	0.164305	0	0.0721219
ENSG00000164603	26.935	30.539	29.4187	31.8696	33.8676	27.4877	31.0296	28.1221	30.0912	30.4209	29.7025	32.6311	31.4508	27.9946	31.7172	30.0422	36.9677	39.8129	36.7965	36.649	22.6539	31.5659	26.2953	27.7675	34.9342	23.8002
ENSG00000157600	66.2131	111.705	110.468	113.387	69.0578	75.5637	110.485	66.6049	91.2612	66.0868	109.725	108.64	92.8547	71.8487	149.441	90.8887	58.8465	116.384	72.917	95.8584	119.377	89.9349	95.0259	119.696	74.684	103.062
ENSG00000175544	4.96859	3.59965	3.18997	5.1134	5.23252	3.0116	4.93513	5.26919	3.19501	4.50451	2.12621	2.80067	5.74101	7.2089	5.58862	2.73111	3.39499	2.1065	2.70421	1.38125	3.40195	2.80171	1.99482	1.31444	3.76484	2.957
ENSG00000160746	9.25728	16.2565	16.0089	9.63222	10.8675	10.4037	13.8184	10.6568	13.0124	9.37926	26.03	16.0876	15.2262	10.8734	16.1852	11.115	8.29887	21.2757	16.1287	22.9287	17.3963	14.9425	14.4171	20.2095	13.0456	11.9001
ENSG00000171791	358.21	243.441	257.206	253.767	232.933	177.137	243.24	138.538	255.311	306.183	118.166	248.869	159.001	212.482	142.836	218.235	426.543	219.182	288.384	190.98	202.339	205.179	158.407	171.78	220.024	249.181
ENSG00000121101	0.941418	0.52253	1.24055	1.01079	1.38001	0.876101	1.78898	1.3025	0.639003	0.493645	0.579876	0.260528	0.936035	0.780965	0.725794	1.3338	0.943053	0.737276	0.869209	0.92083	1.08244	0.560342	0.906736	0.0821523	0.350218	0.79334
ENSG00000170540	120.449	82.4437	70.7111	84.3711	92.7478	105.461	93.0889	109.41	96.3732	97.1864	102.445	88.384	112.449	103.568	101.031	90.4441	120.428	108.274	130.188	103.501	101.595	87.5068	83.1477	94.8859	96.4851	86.402
ENSG00000121691	118.148	144.044	129.785	112.019	99.0729	107.487	127.203	103.548	122.63	87.6837	163.138	156.317	121.31	119.968	195.819	140.493	84.6862	182.213	146.703	129.008	136.542	165.768	173.64	182.46	141.313	170.785
ENSG00000184983	28.3471	41.2799	35.5032	27.4102	28.0601	30.6088	38.3706	30.431	25.6182	21.5353	26.2233	26.9646	34.1341	24.9308	35.7817	26.4854	41.683	37.8117	40.7562	51.4744	31.7	29.0444	38.2642	31.4643	35.5471	26.7572
ENSG00000146918	16.1087	10.1603	9.21548	11.8916	17.1926	72.4426	14.6203	23.9186	14.639	18.8819	13.9815	9.83492	11.4196	13.8771	53.9991	40.395	20.5586	19.1692	22.9857	17.1274	10.2058	18.4913	14.5984	11.7478	15.8474	11.9001
ENSG00000196526	10.8263	6.2123	5.55292	5.52961	4.31252	3.5044	8.88324	3.84828	3.65974	4.81304	2.44837	2.54014	4.24336	4.56564	3.04834	4.12842	4.24374	1.47455	4.73236	3.40707	2.78341	2.98849	7.70725	2.38242	3.23952	3.82246
ENSG00000130522	853.657	695.198	513.054	1086.6	960.139	582.388	702.454	486.186	852.197	1201.29	535.225	832.255	952.696	646.639	1005.01	1038.46	204.265	177.473	139.749	129.653	1059.32	109.173	63.0181	57.0958	130.544	672.464
ENSG00000111605	127.091	120.879	135.81	156.791	119.658	118.493	152.989	134.098	98.174	127.175	89.0432	107.272	102.652	107.653	100.813	101.051	144.759	115.752	98.7035	118.603	102.832	150.078	141.995	110.002	142.801	94.4796
ENSG00000037280	5.2824	10.5087	11.3421	18.4915	8.62503	0.821345	8.63648	3.25624	8.59749	21.0416	3.73698	17.3902	5.49141	7.02868	4.64508	18.3556	16.0319	4.84496	9.17498	9.48455	15.5407	11.6738	22.9404	12.9801	7.79235	23.1511
ENSG00000177688	0.470709	0.348354	1.1224	0.475665	0.690003	0.219025	0.308446	0.41443	0.174273	0.555351	0.257723	0.325659	0.0624023	0.300371	0.362897	0.444599	1.03736	0.105325	0.386315	0.644581	0.231951	0.280171	0.0906736	0.0821523	0.262663	0.432731
ENSG00000173918	0.104602	0	0.0590736	0.0594581	0	0.109513	0.0616891	0.0592043	0.0580911	0.0617057	0	0.195396	0	0	0.0725794	0	0.188611	0	0	0.092083	0	0.0933904	0.0906736	0.0821523	0	0
ENSG00000179361	57.8449	51.7305	45.9593	59.2203	54.2802	53.0589	51.6338	62.1054	57.6845	63.5568	57.2789	54.5805	63.2136	56.0492	60.8216	59.7668	49.8875	54.7691	46.2612	52.119	59.6114	52.5788	45.2461	49.62	48.8554	60.5824
ENSG00000185304	2.82425	1.33536	0.886104	4.75665	1.035	0.876101	4.31824	2.48658	2.6141	2.40652	2.06178	3.38686	4.30576	1.68208	1.23385	2.47705	1.98041	1.05325	3.28368	2.67041	4.63902	1.68103	1.7228	0.492914	1.22576	4.54368
ENSG00000066279	7.68825	1.62565	1.89036	3.56749	8.62503	13.1963	10.2404	28.0037	7.02903	9.44097	4.57458	1.30264	4.80498	6.12757	3.41123	8.76495	5.75263	4.95028	10.6237	6.53789	1.08244	2.80171	2.81088	2.62887	3.41463	2.66851
ENSG00000197142	71.8616	63.9809	59.3099	56.7825	75.4403	83.6677	66.686	78.3865	77.4355	72.3807	84.3397	62.9174	77.1917	85.5457	70.0392	68.5318	78.8393	77.73	86.1483	64.7344	65.4875	80.6893	80.5181	91.3533	82.4763	74.6461
ENSG00000189077	21.3911	27.0555	24.3974	25.0319	21.6201	26.0093	18.1983	20.4255	22.0746	19.499	35.8879	29.1791	24.8361	25.2912	28.2334	21.5948	16.5977	28.1218	20.7644	30.9399	27.6022	21.9467	20.4016	28.6711	17.3358	27.6948
ENSG00000197965	28.1379	32.6872	30.1275	30.4426	23.9201	21.1359	30.9063	23.9778	28.5808	19.6841	35.1147	38.4278	28.7051	23.9696	37.3784	23.2462	18.8611	40.2342	37.4726	22.8366	36.2617	29.2312	27.7461	34.011	37.0356	31.0124
ENSG00000062725	44.7174	40.4671	50.3307	45.7233	46.8627	44.1336	43.7376	44.2848	40.141	45.4771	43.684	44.941	41.4976	42.2922	33.5317	43.3802	60.2611	41.0768	41.1426	42.7265	39.0451	48.4696	44.43	42.062	48.6803	47.6725
ENSG00000239306	63.5457	68.7998	78.4497	66.4742	66.5852	71.5118	69.0301	69.6243	79.2363	66.0251	78.6054	61.745	50.7331	72.6898	51.8217	68.5318	44.9836	48.7656	48.386	45.1207	42.0605	64.8129	68.4585	80.7557	71.9698	65.4866
ENSG00000137142	0.052301	0.0580589	0	0	0.0575002	0	0.0616891	0	0	0	0	0.130264	0	0	0.145159	0	0	0	0	0	0	0	0	0	0.262663	0
ENSG00000117697	33.5772	39.8865	43.5372	33.5344	43.8152	36.3034	37.507	34.8714	37.2945	40.1704	37.0476	40.512	37.2542	37.0057	38.6848	36.8382	46.3982	47.5017	38.7281	39.8719	27.2929	38.0099	35.6347	39.5974	40.1	39.09
ENSG00000072163	6.11922	5.05113	4.48959	7.61064	10.81	2.84733	5.42864	5.15078	11.502	13.3901	3.09267	7.68556	4.24336	6.18764	6.16925	3.68382	8.8647	4.21301	6.3742	2.76249	2.24219	9.7126	3.62694	5.91496	5.60349	7.42855
ENSG00000138286	19.2991	22.701	21.0893	18.2537	19.0326	16.5364	19.0619	16.6364	16.9626	19.0053	22.6796	18.8231	18.4087	17.3014	14.5885	19.0542	24.6137	22.013	18.8329	20.4424	17.6283	21.3864	22.5777	19.3058	20.838	21.5644
ENSG00000189221	0.418408	0.870884	0.531662	0.118916	0	0.547563	0	0.118409	0	0.0617057	6.82965	0.325659	0	0.120148	0.217738	0.0635141	0.188611	0.842601	0	1.01291	0	0.0933904	0	0.0821523	0	0.144244
ENSG00000143702	51.5165	63.4003	74.9644	58.8636	59.1677	48.2403	65.5756	39.3709	52.921	49.2411	53.4774	69.0398	51.7939	53.1056	67.644	59.4492	49.3217	54.4531	53.5046	64.0898	63.0907	43.4265	42.9793	47.3197	41.8511	61.4478
ENSG00000106560	67.8344	75.4185	70.7111	73.9659	66.8727	76.5493	85.3778	62.9934	77.3193	63.1249	108.566	85.1274	65.5849	71.7286	55.3055	70.6912	94.0224	105.746	88.1764	80.4806	44.7665	112.068	112.526	106.798	85.4532	88.9262
ENSG00000160785	34.4664	34.3709	34.0855	33.2966	32.3151	39.8078	32.8803	34.3977	31.253	35.3573	44.6504	36.2785	33.8845	32.1998	37.7413	31.5665	31.8752	32.0189	26.9455	32.9657	31.468	42.586	35	43.9515	36.7729	41.4701
ENSG00000172215	2.87655	1.45147	2.54016	4.93503	4.02501	2.1355	2.34419	5.03237	3.48547	3.14699	2.77052	2.47501	2.18408	2.94364	1.16127	2.03245	2.26333	1.57988	5.69815	6.44581	3.32463	5.04308	4.443	8.9546	2.53908	1.58668
ENSG00000198728	214.8	179.402	183.719	231.649	198.261	173.632	203.698	179.093	192.398	223.56	154.762	210.637	197.379	185.569	194.876	192.638	160.696	153.669	147.283	158.475	182.004	209.288	191.231	192.236	205.228	216.438
ENSG00000214113	13.7029	13.76	11.3421	16.9456	17.3651	11.4988	17.0879	11.7817	16.3817	14.3157	8.05383	20.7119	13.7285	12.7357	11.8304	12.7028	22.3504	16.0094	15.1629	15.1937	13.3758	21.9467	16.6839	16.2662	20.4878	14.5686
ENSG00000185897	0.679913	2.67071	0.886104	0.535123	0.517502	0.985614	0.431824	0.532839	1.68464	1.85117	5.79876	1.30264	1.62246	0.72089	0.725794	1.3338	1.32027	1.47455	0.869209	0.828747	1.23707	0.280171	0.362694	0.246457	0.175109	0.865462
ENSG00000196236	20.0313	17.0113	22.0935	21.8211	18.9751	16.4817	19.4321	18.3533	16.9626	19.499	14.9479	18.8882	17.3478	18.2626	16.4755	14.7988	23.1048	14.9562	12.3621	16.4829	11.8295	14.0086	13.6917	13.0622	17.3358	17.4535
ENSG00000164535	20.4497	41.396	45.9002	34.3073	21.9651	26.9401	36.5817	24.2146	27.8257	22.214	33.1174	28.0718	26.7082	33.6416	32.0075	36.1395	18.8611	29.0698	21.1508	34.1628	29.1485	31.3792	38.4456	31.7108	30.3814	33.2482
ENSG00000115616	0	0.0580589	0.0590736	0	0.0575002	0.164269	0	0.0592043	0	0.123411	0.0644307	0.130264	0.187207	0.120148	0	0	0	0	0	0	0	0	0	0.164305	0	0
ENSG00000160209	75.1565	111.415	110.704	80.2685	87.9753	82.1892	118.073	86.0239	86.8463	76.515	115.911	126.616	88.0497	107.893	115.256	105.942	58.4693	95.3193	101.408	67.8652	104.765	98.6202	83.057	89.2174	89.0429	144.893
ENSG00000205670	0.366107	0.812825	0.295368	1.07025	1.43751	2.02598	0.493513	0.888065	1.04564	0.308528	0.128861	1.04211	1.31045	1.14141	0.725794	0.889198	0.943053	0.842601	0.676051	1.38125	4.63902	4.38935	6.61917	0.739371	2.18886	0.432731
ENSG00000142405	21.3388	69.2062	73.074	30.6209	22.7701	39.4793	28.0686	26.2867	23.7593	13.1433	76.0282	77.4418	25.0857	31.539	45.3621	32.0746	6.31846	61.7206	31.3881	51.4744	35.8751	30.4453	48.2383	74.9229	20.4878	56.255
ENSG00000173153	24.7907	34.8354	28.2963	27.1724	26.6801	35.5916	29.6725	26.5235	30.8464	25.4844	45.1015	33.4778	32.3244	28.9558	41.8058	26.4854	11.0337	26.3313	23.9515	20.8108	26.7517	30.3519	27.9275	30.232	29.9436	36.4937
ENSG00000260314	2.45815	5.74783	5.49384	0.832414	0.977504	1.04037	1.60392	0.888065	1.62655	2.09799	1.22418	2.47501	0.561621	2.76341	3.12092	2.35002	1.6975	3.68638	2.41447	3.13082	1.93293	1.9612	3.0829	3.86116	1.31332	2.81275
ENSG00000185686	0	0	0	0.118916	0	0.0547563	0	0.0592043	0	0.0617057	0.128861	0.0651319	0	0	0	0	0	0	0	0	0.077317	0	0	0	0	0.144244
ENSG00000104723	0	0	0	0.0594581	0	0	0.185067	0	0	0	0	0.0651319	0	0	0	0	0	0.105325	0	0.276249	0.077317	0	0	0	0	0
ENSG00000168958	55.0729	51.0919	46.2546	50.8962	51.7502	51.7447	45.5883	59.1451	55.3028	52.203	46.8411	49.2397	48.9234	48.9605	43.1122	53.5424	68.1828	61.2993	54.4704	54.5131	52.6529	52.6722	48.9637	49.0449	55.8598	47.0234
ENSG00000167779	0.418408	0.174177	0.0590736	0.118916	0.230001	0.164269	0.185067	0.236817	0.174273	0.0617057	0.0644307	0.325659	0.436816	0.660816	0.290318	0.127028	0.377221	0	0.193158	0.460415	0.927804	0.466952	0.0906736	0.164305	1.13821	0.360609
ENSG00000111667	58.1587	57.5364	52.1029	57.9122	62.3877	62.9698	57.9878	63.8223	68.4895	62.1993	54.2506	59.2049	57.5974	62.5973	51.0233	61.4817	66.2024	77.3087	76.2006	57.5519	48.0139	91.4292	85.2331	87.4922	78.6239	63.9
ENSG00000177697	19.0899	34.5451	25.5789	28.3021	26.2201	26.283	29.9809	18.7086	15.0456	9.62608	44.0061	41.2285	31.5756	14.9585	27.9431	24.6435	9.33623	38.7597	10.9134	32.2291	33.0917	24.2815	42.2539	46.9911	26.3539	43.4174
ENSG00000163362	0.209204	0.406412	0.118147	0.0594581	0.172501	0.438051	0.246757	2.07215	0.464729	0.43194	0.451015	0.390791	0.312012	0.780965	0.145159	0.317571	0	0.421301	0.289736	0.368332	0.077317	0.280171	0.181347	0	0.0875545	0.0721219
ENSG00000137656	13.0229	13.818	12.1692	11.297	11.2125	17.1935	12.9547	13.2026	17.9502	11.7241	14.3036	13.8731	14.0405	16.3402	11.3224	11.9407	14.1458	13.7976	11.9758	11.8787	11.4429	17.8376	17.5907	23.1669	12.5203	17.0929
ENSG00000123500	0.836816	0.580589	2.2448	1.427	0.690003	1.2594	1.17209	1.06568	0.580911	0.740468	0.193292	0.716451	0.249609	0.841039	3.12092	1.46083	0.471527	0.421301	0.386315	1.105	1.00512	0.466952	0.816062	0.0821523	0.525327	0.865462
ENSG00000125482	18.0438	19.1014	18.1947	18.7293	20.5276	20.0956	18.0749	20.7807	22.946	18.7585	23.195	20.9073	21.5912	20.245	18.5803	17.8475	26.877	19.3798	18.5431	20.9949	21.5714	20.5459	22.9404	22.5097	24.0775	23.2232
ENSG00000105339	101.621	203.613	195.238	150.251	170.546	165.638	149.843	135.341	134.771	150.747	265.905	148.891	170.67	178.18	207.069	139.096	121.937	170.837	109.424	187.941	189.272	113.469	117.694	148.613	108.13	140.638
ENSG00000106617	73.4306	82.2114	85.7749	72.0633	59.1102	68.7739	78.2218	59.0267	62.6223	66.3336	104.571	78.5491	81.0606	64.6999	90.6517	83.267	71.2005	97.8471	75.0417	113.354	88.9146	55.1003	58.5751	60.1355	57.8735	66.6406
ENSG00000204978	0.052301	0	0.0590736	0	0.115	0	0.246757	0.118409	0.116182	0	0	0.260528	0	0	0	0.0635141	0	0	0	0	0.231951	0	0	0.0821523	0	0.0721219
ENSG00000104691	3.50417	5.34142	4.48959	4.28099	4.02501	5.69466	5.36695	6.51248	5.57675	5.86204	5.34774	5.27568	4.68018	4.80594	3.99187	4.57302	4.99818	4.21301	4.15289	4.97248	5.33487	5.60342	5.98445	6.32573	6.21637	5.55338
ENSG00000204681	146.181	168.197	195.652	151.44	130.64	101.299	183.772	99.8777	146.332	123.288	119.068	187.971	141.529	154.631	164.102	145.828	113.732	160.305	139.749	119.432	132.212	186.034	180.35	138.673	88.7803	176.554
ENSG00000175274	28.3471	48.8276	40.2291	24.5562	56.1777	21.2455	30.9679	31.3191	46.1244	35.851	35.9523	53.4081	53.5412	46.0168	32.3704	33.2179	21.6902	22.9609	33.5128	27.717	50.72	33.5271	32.0984	35.2433	22.3264	49.692
ENSG00000169991	71.2863	72.6317	57.833	90.971	71.7028	65.1053	60.8872	80.3403	64.7716	75.1575	66.7502	83.434	82.9951	82.0614	85.0631	67.8331	61.9586	70.8838	61.2309	57.5519	83.4251	87.1332	70.4534	83.9596	97.1855	83.3729
ENSG00000006634	30.4915	16.6629	17.8993	29.4912	25.7601	19.2742	27.0198	26.7012	23.6431	33.5679	17.5896	20.6468	30.5771	19.8245	23.3706	29.7246	67.0511	22.8556	34.1889	31.8607	50.6426	15.4094	16.7746	16.7591	21.9762	17.9583
ENSG00000155304	41.6316	29.0295	26.7603	37.7559	42.7802	24.5308	30.4127	64.8288	40.8381	47.9453	32.2798	30.0909	44.6801	32.3199	36.3623	44.7775	90.7217	41.8141	60.748	63.5373	60.1526	25.9625	30.1036	33.1895	36.2476	27.7669
ENSG00000221983	377.509	311.254	294.246	465.022	403.364	303.46	369.765	327.696	369.75	356.906	276.214	480.999	319.874	299.71	411.743	309.123	670.605	579.815	509.453	589.239	432.434	639.07	590.104	579.749	620.761	396.814
ENSG00000198478	14.8012	49.0017	35.2079	28.6588	58.5927	21.355	12.7697	17.5245	17.0207	14.8711	29.8314	13.7428	25.7098	21.7469	58.0635	8.89198	14.4287	6.95146	11.9758	8.10331	25.9785	13.0747	14.7798	14.7874	24.165	17.165
ENSG00000130475	82.8448	69.3224	65.0991	80.6252	73.1978	69.4858	74.3354	65.0064	89.4604	85.2155	53.0264	80.1774	62.2775	82.0013	64.0151	73.2953	63.6561	70.4625	57.0781	47.9753	67.9617	95.0714	79.8834	75.9909	77.048	94.0469
ENSG00000179454	42.7299	35.4159	31.1909	48.5178	39.6751	33.3466	34.9777	32.0888	31.7759	39.8619	32.7952	37.8416	39.9375	32.1397	39.701	38.172	56.5832	37.8117	46.8407	49.1723	34.3288	38.2901	37.5389	35.7362	47.1919	32.7433
ENSG00000116981	0.209204	0	0	0.594581	0.115	0.0547563	0.246757	0.118409	0	0.0617057	0	0.130264	0	0	0.0725794	0.190542	0.0943053	0	0.0965788	0	0.077317	0	0	0	0	0
ENSG00000109390	11.297	10.4506	9.74714	9.0971	12.995	12.2107	10.919	13.7946	12.0249	10.1197	10.2445	15.2409	10.1092	9.91224	11.9756	10.3528	18.2952	19.5905	18.6397	17.2195	8.73682	16.7169	13.329	14.4588	14.534	12.9819
ENSG00000143450	1.30752	1.45147	1.1224	1.48645	1.43751	1.14988	1.1104	1.06568	0.639003	0.802174	0.579876	1.4329	0.748828	0.901113	0.508056	0.571627	0.754443	1.2639	0.965788	1.105	1.08244	0.933904	1.45078	0.575066	0.525327	1.08183
ENSG00000123454	1.98744	1.85789	3.48534	5.17286	1.78251	0.438051	3.26952	1.95374	1.62655	3.02358	0.322153	2.73554	1.68486	1.74215	2.17738	2.73111	2.07472	1.79053	2.31789	1.01291	2.01024	3.9224	0.997409	1.39659	0.700436	3.10124
ENSG00000145536	0.052301	0.290295	0.354442	0.297291	0.287501	0.273782	0.246757	0.236817	0.116182	0.370234	0.193292	0.0651319	0.374414	0.0600742	0.0725794	0.317571	0	0.21065	0	0.092083	0.077317	0.0933904	0	0.492914	0.0875545	0.0721219
ENSG00000109063	9.98949	10.799	13.1143	12.5457	10.005	10.5132	9.99364	8.88065	10.0498	14.3157	8.56928	11.3981	7.67549	9.85217	6.96763	12.5758	16.7864	10.5325	10.7202	10.5895	9.97389	11.954	13.7824	11.7478	15.322	9.59221
ENSG00000145349	61.7675	79.6568	85.1251	58.5068	83.9503	61.8199	78.592	62.1646	77.9002	95.7055	46.1968	55.6878	64.836	76.5345	63.2167	76.344	126.652	57.1916	59.6857	53.5002	76.2346	50.9911	50.5958	47.8126	61.7259	54.2356
ENSG00000130962	0.627612	1.21924	0.64981	0.416207	0.517502	0.383294	0.308446	0.532839	0.232365	0.123411	0.902029	0.521055	0.561621	0.240297	0.290318	0.381085	0.282916	0.737276	0.0965788	1.01291	0.541219	0.747123	0.997409	0.410761	0.350218	0.576975
ENSG00000137573	0	0	0	0	0	0	0	0	0	0.0617057	0	0	0	0.0600742	0	0	0.0943053	0.315976	0.193158	0	0	0	0.0906736	0.0821523	0	0.0721219
ENSG00000130054	1.09832	0.928943	0.177221	0.832414	0.345001	1.64269	0.616891	0.118409	0.406638	2.1597	0.708737	0.130264	0.187207	0.360445	0.362897	1.14325	1.22597	0.21065	0.579473	0.184166	0	0.280171	0	0	0.437772	0.576975
ENSG00000185567	4.86399	2.78683	4.37145	2.43778	3.79501	0.766588	2.8377	3.07863	2.96265	8.7622	0.644307	3.0612	2.49609	5.52683	4.9354	4.89059	7.26151	2.42248	2.80078	1.28916	2.39683	3.82901	3.4456	2.21811	4.11506	2.88487
ENSG00000165071	69.7172	62.8778	64.2721	84.6684	60.7777	64.8862	68.9068	54.8232	75.4604	66.1485	107.019	112.092	80.187	70.5872	83.1035	60.0844	79.4994	117.332	72.0478	98.9892	59.6887	73.4048	92.9404	94.2287	79.4119	98.3742
ENSG00000087253	35.9308	72.8059	63.7995	49.1124	41.4577	53.935	77.1114	42.0351	44.9045	32.1486	123.9	68.9747	62.1527	53.6463	106.837	59.0681	24.5194	86.9986	63.9351	62.8927	65.4875	40.0645	51.1399	56.6851	37.2982	57.4811
ENSG00000123091	134.1	158.036	100.189	126.884	145.533	89.4718	97.7156	94.7861	99.3939	112.304	126.284	106.165	151.138	120.148	240.165	92.5401	103.924	109.644	109.134	112.525	153.629	77.514	88.4974	98.5827	91.3193	106.019
ENSG00000196873	6.17152	7.95407	9.3927	11.8916	8.97003	8.92528	8.38972	7.45975	5.46057	10.49	6.3142	5.40595	6.17783	5.8272	10.6692	6.09736	6.60137	7.05679	6.76051	6.16956	5.64414	6.16376	5.71243	4.68268	3.67729	5.40914
ENSG00000160961	39.9057	47.4922	50.4489	47.7449	44.1602	38.8222	45.835	30.2534	45.0787	31.0997	39.7537	45.6575	41.6848	38.6878	52.112	41.5382	38.0994	36.0212	37.2794	43.279	40.0502	45.8547	43.7047	46.9911	40.888	49.0429
ENSG00000091527	387.76	359.675	301.689	405.207	354.316	340.256	434.477	478.904	375.153	391.399	436.002	413.392	464.398	358.643	457.831	417.542	439.652	420.353	432.769	380.579	516.168	290.164	280.816	281.618	287.091	372.221
ENSG00000141655	1.20292	3.42548	2.59924	2.97291	1.0925	5.31136	1.66561	1.48011	1.85892	2.40652	24.1615	1.75856	3.55693	2.46304	2.61286	4.31896	2.92347	2.42248	10.0442	3.49915	3.55658	2.80171	2.72021	2.95748	2.71419	2.74063
ENSG00000010626	6.43302	4.93501	3.83978	4.99448	3.85251	4.49002	3.51628	3.31544	4.29874	5.24498	2.64166	4.55923	3.18252	5.5869	4.42735	3.23922	7.45012	4.52898	2.80078	3.40707	3.71122	4.20257	5.53109	5.01129	4.64039	5.91399
ENSG00000120256	0.470709	0.232236	0.295368	0.237833	0.0575002	0.164269	0.246757	0.0592043	0.0580911	0.123411	0.257723	0.325659	0.124805	0.240297	0.217738	0.127028	0	0	0.676051	0	0.077317	0	0.181347	0	0.175109	0.0721219
ENSG00000150760	0.941418	2.03206	2.2448	1.30808	0.862503	1.36891	0.863648	0.41443	1.10373	0.678762	1.28861	1.4329	1.74727	1.98245	2.1048	1.46083	0.471527	2.42248	1.54526	0.92083	2.16488	1.30747	2.44819	1.64305	2.10131	1.15395
ENSG00000234545	25.7321	19.2756	20.9121	22.059	20.1251	19.548	21.9613	20.5439	19.5186	24.5589	15.8499	18.6929	23.5257	17.4215	19.3787	23.1191	26.1226	18.6426	19.7986	22.4683	26.3651	18.4913	16.0492	16.184	20.4002	20.9875
ENSG00000198805	60.6169	28.3328	23.7476	67.6039	32.2001	41.0125	57.0624	31.1415	40.0248	50.2284	46.5834	38.4929	31.7628	40.1896	51.9669	29.5341	31.6866	48.5549	48.1928	39.3194	42.0605	30.8188	32.4611	40.0082	23.0268	32.0221
ENSG00000167377	1.83053	1.2773	1.47684	1.78374	1.43751	1.2594	1.29547	1.06568	1.62655	1.54264	1.03089	1.10724	1.37285	1.32163	0.725794	1.14325	1.22597	0.947927	0.77263	1.93374	1.31439	1.9612	0.816062	1.47874	1.31332	1.37032
ENSG00000108055	83.6816	70.0771	68.7026	72.5389	82.2828	83.7224	74.5822	89.3986	78.7716	78.7364	81.7625	75.6833	69.017	90.7721	63.8699	79.6467	117.882	92.5808	102.084	91.9909	66.4153	92.9234	85.6865	91.189	97.7108	77.531
ENSG00000101444	25.6275	32.4549	31.1909	29.848	30.2451	29.8422	43.059	42.2719	36.8298	28.94	28.6716	32.5659	34.6957	27.7543	34.9833	35.5679	36.5905	47.1857	37.5691	43.0028	32.4731	39.9711	47.3316	46.4982	40.7128	36.4937
ENSG00000179564	0.156903	0.174177	0	0.178374	0.172501	0.219025	0.246757	0.0592043	0.116182	0.0617057	0	0	0.0624023	0.120148	0	0.127028	0	0.105325	0.0965788	0.092083	0.154634	0.0933904	0	0.0821523	0	0.0721219
ENSG00000174343	0.104602	0.0580589	0.177221	0.118916	0.0575002	0	0.0616891	0.118409	0.116182	0	0.193292	0.0651319	0	0.120148	0	0.0635141	0.0943053	0.21065	0	0	0	0.280171	0.0906736	0.164305	0.175109	0.144244
ENSG00000111671	7.42674	8.53466	7.44327	7.19444	8.28003	10.8965	5.42864	7.28213	22.307	6.35568	7.3451	6.96911	15.4134	9.67195	7.83858	7.49467	6.12985	6.42484	5.40841	4.69623	4.48439	9.05887	10.8808	11.4192	10.3314	11.9722
ENSG00000141295	31.6944	22.643	23.1568	29.4912	24.1501	22.7239	26.2179	26.938	26.9543	25.6078	23.7105	25.7271	25.8346	20.7857	22.6448	25.3421	25.4624	28.2271	21.4405	32.3211	26.5971	40.7182	30.9197	36.0649	32.3952	29.1372
ENSG00000163380	1.09832	0.406412	0.767957	0.416207	0.345001	0.766588	0.555202	0.651248	0.406638	0.370234	0.579876	0.455923	0.312012	0.600742	0.435477	0.825684	0.471527	0.105325	0.579473	0.552498	0.309268	0.747123	0.272021	0.328609	0.612881	0.576975
ENSG00000234068	0.052301	0	0	0.0594581	0	0.109513	0	0	0	0.0617057	0	0	0.0624023	0	0	0	0.282916	0	0	0	0	0.0933904	0	0	0	0.0721219
ENSG00000174792	0	0.116118	0	0.118916	0.230001	0.164269	0.246757	0.236817	0.348547	0.185117	0.0644307	0.260528	0.187207	0	0.145159	0.190542	0.377221	0.105325	0	0.092083	0.077317	0.0933904	0.0906736	0.0821523	0.262663	0.288487
ENSG00000157764	59.3616	62.7036	71.5972	58.8041	62.0427	59.5201	57.8027	54.172	59.9501	64.359	45.037	60.6378	50.1715	60.0742	59.5151	60.656	62.4301	43.71	55.8225	52.3032	45.1531	47.4423	53.6787	48.8806	52.5327	57.3369
ENSG00000093072	401.672	628.081	569.883	418.526	358.571	701.757	713.126	461.735	457.7	425.275	743.852	539.487	789.39	530.696	694.367	618.31	273.108	939.817	618.49	693.477	602.763	430.063	548.575	550.831	476.909	578.201
ENSG00000115641	2.30124	2.20624	1.71313	1.30808	2.41501	4.7638	0.925337	2.24976	1.56846	0.863879	1.54634	0.976978	2.93291	1.8623	4.20961	1.27028	1.88611	2.00118	1.3521	2.11791	1.54634	1.86781	1.45078	2.30026	1.22576	3.02912
ENSG00000056097	119.246	110.138	121.751	118.381	127.363	106.556	123.008	119.711	113.394	127.36	122.934	110.92	135.975	122.371	127.159	115.659	163.337	126.39	141.488	161.882	117.676	120.38	117.422	130.54	139.037	104.649
ENSG00000063244	236.087	208.838	203.686	231.292	228.851	223.68	226.708	241.08	232.19	229.668	219.064	252.451	225.397	211.581	246.625	233.923	185.97	216.654	192.385	198.347	267.053	230.394	216.256	217.375	238.411	233.17
ENSG00000106853	0.104602	0.174177	0.413515	0.535123	0.575002	0.273782	0.493513	0.236817	0.174273	0.43194	0.257723	0.586187	0.249609	0.300371	1.23385	0.444599	0.0943053	0.947927	0.0965788	0.276249	0.154634	0.186781	0.453368	0.246457	0.262663	0.0721219
ENSG00000198843	87.9703	88.9463	76.5003	89.6034	84.0653	95.9331	88.0304	105.265	86.672	84.7836	121.645	92.1616	116.568	86.0263	116.2	91.1428	128.915	147.666	143.806	153.226	118.45	85.9191	106.179	107.537	94.3838	78.6128
ENSG00000132376	81.2234	63.2842	54.9384	80.328	73.7728	70.3071	64.2801	70.8084	67.8505	71.6403	71.4536	67.0207	76.7549	66.3219	81.797	77.7413	85.5349	75.5182	79.0014	76.0606	86.0538	69.1089	66.1917	78.1268	68.3801	65.703
ENSG00000113273	34.2572	64.6776	60.4914	33.8911	27.4851	55.7967	57.4943	44.5217	42.6389	36.1595	74.2241	49.5002	62.5895	50.2821	78.0229	57.0992	16.8807	46.4484	37.0862	44.6603	55.7456	20.5459	28.1088	33.5181	25.3033	43.778
ENSG00000147168	102.928	71.3544	56.7697	70.6363	94.1853	102.285	62.6762	101.891	100.788	106.936	80.7316	71.7102	83.1199	89.3303	59.1522	79.7102	93.7395	62.5632	95.9993	62.6165	72.678	80.0355	70.1813	76.4838	77.3982	73.4922
ENSG00000186231	2.03974	1.16118	1.29962	3.21074	1.3225	0.876101	1.85067	1.3025	1.16182	1.72776	0.257723	1.56317	1.12324	0.72089	0.798374	1.96894	3.4893	1.2639	1.64184	0.552498	0.618536	1.02729	2.35751	1.47874	2.27642	0.865462
ENSG00000100012	0.052301	0.174177	0	0.0594581	0	0	0.123378	0.0592043	0	0.308528	0	0.0651319	0	0	0.290318	0.0635141	0	0.105325	0	0	0	0.186781	0	0.0821523	0.175109	0
ENSG00000111276	230.7	182.363	210.834	279.334	302.969	128.787	220.107	209.228	220.398	265.026	148.77	276.68	235.444	209.058	207.359	224.713	339.028	226.028	349.905	276.709	221.745	226.752	194.948	172.684	264.415	212.327
ENSG00000100604	0.052301	0.290295	0.354442	0.178374	0.172501	0.328538	0.123378	0	0.174273	0.185117	0.257723	0.195396	0.249609	0.120148	0.362897	0.254057	0	0.105325	0.193158	0.092083	0.154634	0	0.0906736	0.0821523	0	0.144244
ENSG00000235750	111.976	129.529	115.016	76.4037	137.138	140.231	92.5954	107.87	158.415	158.83	126.284	105.449	98.5957	170.671	75.5552	102.639	212.753	103.008	145.061	78.6389	63.0907	131.961	123.044	124.214	121.526	124.122
ENSG00000105383	30.4915	73.4445	67.9346	43.8207	22.5976	63.1888	66.6243	33.9241	44.614	20.548	88.4633	98.3492	44.8673	51.7239	91.0146	55.5749	13.4857	132.394	54.6636	71.2723	81.8014	66.5873	72.2668	85.5205	38.1738	72.2661
ENSG00000092067	0.418408	1.50953	1.06332	0.772956	0.402501	1.2594	0.616891	0.41443	1.39419	1.1107	4.25242	2.99607	0.936035	1.38171	1.08869	0.76217	0.0943053	1.47455	0.482894	0.644581	0.927804	1.68103	1.99482	1.7252	1.48843	1.94729
ENSG00000091513	0.418408	0.638648	0.354442	0.0594581	0.172501	0.657076	0.123378	0.769656	0.174273	0.370234	0.193292	0.0651319	0.312012	0.360445	0.435477	0.317571	0.188611	0.631951	0.386315	0.552498	0.231951	0.0933904	0.272021	0.328609	0.350218	0.144244
ENSG00000171819	0	0	0.354442	0.0594581	0.172501	0.164269	0.123378	0.177613	0.0580911	0	0	0.0651319	0.0624023	0.120148	0.145159	0.0635141	0.377221	0	0	0.092083	0	0	0.0906736	0	0	0
ENSG00000106688	0.627612	0.290295	0.236294	0.65404	1.15	0.711832	0.67858	0.355226	0.290456	0.370234	0.257723	0.651319	0.374414	0.300371	0.362897	0.444599	0.0943053	0.631951	0	0.460415	0.077317	1.02729	0.453368	0.575066	0.437772	0.360609
ENSG00000183850	0.052301	0.116118	0.295368	0	0.230001	0.0547563	0	0.177613	0.464729	0.0617057	0.193292	0.130264	0	0	0.0725794	0.127028	0	0	0.0965788	0.092083	0.231951	0.186781	0.181347	0	0	0
ENSG00000253309	0.784515	0.580589	0.708883	0.416207	0.632502	0.438051	0.616891	0.532839	0.174273	0.802174	0.193292	0.586187	0.124805	0.600742	0.362897	0.381085	0.188611	0.105325	0.289736	0.368332	0.077317	0.280171	0.181347	0.164305	0.262663	0.504853
ENSG00000109220	29.4455	29.552	25.2244	29.6696	26.3351	26.6663	26.2796	22.7937	26.4896	26.1015	40.398	33.3475	30.1403	26.9132	26.7818	26.6124	31.1208	25.8047	19.8952	29.0062	31.0041	16.0631	16.0492	16.9234	17.8611	23.9445
ENSG00000117174	29.7593	24.9073	29.0051	29.2534	32.4876	28.8566	25.8477	30.9047	31.6597	32.5189	22.6152	25.4666	24.7113	30.3375	18.6529	27.184	39.4196	28.3325	32.4505	23.7574	20.0251	29.418	27.3834	32.5323	33.8836	28.1996
ENSG00000170264	2.40585	1.68371	2.54016	2.79453	2.93251	1.64269	3.9481	3.19703	3.07883	3.08528	0.579876	2.67041	3.24492	2.46304	2.1048	2.03245	2.64055	2.42248	2.31789	1.74958	1.62366	1.9612	2.81088	1.97165	2.71419	2.09153
ENSG00000165102	62.8135	87.1464	98.1212	80.5658	59.0527	73.2092	74.6439	67.789	65.2944	60.7184	75.3194	90.7287	82.1839	72.87	94.7887	79.9008	48.3786	83.9442	69.3436	80.3885	94.0948	90.682	88.2254	90.614	74.2462	89.6475
ENSG00000166133	18.8284	11.7279	8.68382	15.2213	14.0301	10.6227	11.1657	11.9001	11.3278	14.6242	8.37599	11.0724	18.2215	10.2126	13.2095	13.592	17.8237	11.0591	14.5834	12.0629	10.1285	10.5531	9.88342	8.54384	11.1194	10.5298
ENSG00000093009	2.87655	0.580589	0.0590736	1.427	1.72501	3.99721	4.31824	7.22293	2.38174	3.08528	2.3195	0.586187	1.49766	1.56193	0.725794	2.41354	2.16902	2.73845	3.76657	3.31499	0.541219	1.02729	1.54145	0.657218	2.80174	0.79334
ENSG00000147234	6.06692	6.15425	3.83978	2.61616	9.60254	12.813	1.78898	12.7881	4.5892	2.34482	6.63636	1.88882	9.85957	9.67195	5.73378	3.17571	2.35763	1.2639	3.95973	6.62998	5.18024	4.10918	3.98964	10.5155	3.50218	4.47155
ENSG00000166741	0	0.464471	0.531662	0.0594581	0.115	0	0.0616891	0.118409	0.0580911	0.123411	1.03089	0	0.187207	0.0600742	0.145159	0	0.282916	0.105325	0.0965788	0.460415	0.309268	0	0	0	0	0
ENSG00000186792	1.88284	2.09012	1.35869	1.8432	3.62251	2.08074	1.41885	2.90101	2.84647	1.54264	3.9947	3.38686	1.74727	2.28282	2.61286	2.09597	0.943053	2.21183	2.51105	1.93374	2.78341	2.05459	1.63212	2.21811	1.05065	2.52426
ENSG00000141279	78.0331	89.701	96.7625	81.9928	84.3528	82.025	77.2965	81.406	90.506	76.3916	92.3936	88.8399	78.1277	84.8248	86.5873	77.1062	66.108	82.9962	66.8325	67.4048	74.3016	74.2453	75.9844	79.7699	75.472	83.3007
ENSG00000215148	0	0.116118	0.0590736	0.416207	0	0.0547563	0.123378	0.118409	0	0	0	0.0651319	0	0	0.290318	0.0635141	0	0	0	0.092083	0.154634	0	0	0	0	0
ENSG00000101365	79.3929	72.5737	67.2258	80.9225	71.0703	71.5665	73.1016	71.0452	71.0455	71.8254	73.3865	79.9168	80.6238	67.3432	82.4502	78.821	82.0456	95.214	80.257	100.186	83.8116	94.3243	87.4093	90.7783	93.8584	77.0983
ENSG00000273213	0.993719	1.62565	1.47684	0.832414	0.575002	0.930857	0.493513	1.12488	0.813276	1.049	2.64166	0.781583	2.18408	3.00371	0.725794	1.3338	1.32027	0.842601	0.869209	0.368332	0.77317	0.280171	0.725388	0.739371	0.175109	0.79334
ENSG00000167695	1.41213	1.33536	1.41777	1.54591	2.58751	1.14988	0.863648	1.06568	1.45228	2.59164	1.22418	2.01909	0.748828	1.92237	0.870953	1.27028	1.7918	0.842601	0.77263	0.736664	1.23707	1.12068	1.26943	1.7252	1.40087	1.44244
ENSG00000134245	2.51045	1.974	3.72164	1.90266	3.56501	2.08074	2.52925	1.48011	2.32365	1.97458	0.96646	2.27962	1.93447	1.14141	0.870953	2.22299	1.03736	1.79053	1.44868	1.38125	1.08244	1.58764	1.90414	1.47874	1.22576	2.66851
ENSG00000136205	23.0124	65.2002	66.6941	24.6157	18.4001	42.3266	49.6598	29.3061	31.0207	16.352	86.0149	46.5693	29.5787	30.8781	39.701	47.9532	11.8825	61.5099	37.7623	55.1577	52.4983	34.5544	54.5855	52.5775	29.7685	41.1095
ENSG00000134256	15.7949	24.0945	22.9796	23.5454	17.8251	31.7039	29.4257	11.3672	22.3651	11.2304	16.3654	25.662	28.3931	26.0121	22.7174	23.5002	9.24192	48.6602	29.4565	22.3762	16.3139	27.9237	34.3653	34.2575	28.0174	20.0499
ENSG00000205129	0.156903	0.116118	0.0590736	0.178374	0.0575002	0.0547563	0	0.0592043	0.290456	0.0617057	0	0.130264	0	0	0.0725794	0	0.188611	0	0.289736	0.184166	0.231951	0.186781	0	0	0.175109	0.144244
ENSG00000143190	47.8554	47.1438	69.1161	47.3287	51.3477	50.8686	56.5689	54.2312	41.5352	51.3391	36.661	40.7074	42.9952	52.2045	50.1524	54.6857	39.6082	24.3301	37.5691	39.5036	46.0036	23.7212	30.1036	21.1131	28.105	35.6282
ENSG00000145604	20.6066	18.4627	17.3086	14.6267	15.4101	15.6603	14.4353	18.2349	19.6348	15.1796	20.1024	15.306	12.9173	17.1211	14.5159	13.5285	16.975	20.3278	14.1005	16.4829	11.0563	23.8145	23.2124	20.0452	20.4002	19.1844
ENSG00000197557	0.889117	1.50953	1.71313	1.1297	1.72501	1.20464	0.801959	1.65772	1.27801	1.48094	1.73963	1.4329	1.06084	1.38171	1.08869	1.3338	1.6975	1.36923	1.44868	1.65749	1.39171	2.05459	2.53886	2.62887	2.01375	1.15395
ENSG00000182902	0.313806	0.406412	0.236294	0.0594581	0.230001	0.219025	0.123378	0.236817	0.290456	0.43194	0.386584	0	0.0624023	0.240297	0.362897	0.381085	0.188611	0	0.193158	0.276249	0.309268	0.280171	0.181347	0.575066	0.0875545	0.216366
ENSG00000167081	20.0836	28.8553	29.4187	27.4697	19.8376	22.1216	27.5134	16.6956	24.7468	23.6333	28.4139	26.3133	29.0795	25.2312	33.6043	27.8192	21.9731	27.4899	22.5029	21.8237	22.8858	23.6278	24.3005	22.2633	24.2526	23.2954
ENSG00000183578	0.209204	0.0580589	0.236294	0	0.230001	0.109513	0.0616891	0.0592043	0	0.123411	0.0644307	0	0.124805	0.420519	0.290318	0.254057	0	0.21065	0	0.368332	0.309268	0	0	0.164305	0	0
ENSG00000146006	0.156903	0.116118	0.295368	0	0.172501	0.0547563	0.185067	0.296022	0	0.185117	0.0644307	0.130264	0.124805	0.360445	0.217738	0.190542	0.188611	0.105325	0	0.368332	0.077317	0	0.181347	0	0.175109	0
ENSG00000164825	0	0.0580589	0.177221	0	0	0.164269	0	0	0.116182	0.308528	0.128861	0	0.124805	0	0.290318	0.127028	0.377221	0.105325	0.77263	0.092083	0	0	0	0	0.0875545	0
ENSG00000085831	0.366107	0.696707	0.413515	1.01079	0.460002	0.109513	1.35716	0.296022	0.232365	0.370234	0.708737	0.716451	0.436816	0.480594	0.798374	0.317571	0.471527	0.315976	0.289736	1.01291	0.850487	1.9612	0.544041	0.739371	2.01375	1.00971
ENSG00000198818	30.0208	30.0745	34.4399	26.34	26.7376	30.7731	25.2309	26.8196	26.141	18.2032	41.6866	31.2633	35.1949	28.7155	38.4671	29.407	24.5194	39.0756	33.0299	26.7962	24.6641	37.6363	40.3497	37.8722	32.1325	25.459
ENSG00000143401	126.673	87.0884	76.3231	88.1764	119.485	113.674	103.329	151.326	108.108	120.881	87.7546	97.2419	110.265	102.667	96.3129	107.72	125.992	104.693	156.554	106.816	89.1465	96.0987	91.3083	98.8292	100.337	97.653
ENSG00000102898	39.3303	38.3769	32.2542	36.0911	41.8602	41.4505	39.1726	39.4893	40.0248	32.2721	40.2047	36.4087	46.4897	40.0695	55.741	37.9815	37.7221	40.2342	39.7905	39.5957	37.0348	40.8116	36.5414	36.0649	37.9111	38.8737
ENSG00000182993	1.41213	2.14818	3.66256	2.43778	1.72501	2.29977	2.71432	1.95374	1.3361	1.97458	1.48191	1.56317	0.81123	1.38171	1.59675	1.65137	1.6975	1.05325	1.54526	1.65749	1.15976	1.9612	1.63212	0.739371	1.48843	1.29819
ENSG00000120658	0.052301	0.116118	0.0590736	0	0.0575002	0	0	0.0592043	0	0.185117	0	0	0.187207	0	0	0.0635141	0	0	0	0.092083	0	0.186781	0.272021	0.246457	0	0
ENSG00000153531	0.52301	0.754766	0.708883	1.30808	1.55251	0.328538	0.925337	1.3617	0.697094	1.049	0.193292	1.04211	1.74727	0.901113	1.66933	0.635141	0.282916	0.526626	0.965788	1.105	1.62366	0.466952	1.08808	1.39659	0.78799	0.79334
ENSG00000119673	18.0438	11.6118	9.45178	15.2213	10.4075	11.3346	13.6333	13.6762	13.3029	13.4518	9.53574	12.0494	12.6053	23.489	8.92727	13.9096	10.4679	5.68756	8.88525	9.11622	14.9995	8.40513	6.43782	5.5042	7.52969	9.52008
ENSG00000188343	3.81797	3.83189	4.78496	2.97291	4.48502	4.70904	4.13317	4.85476	3.71783	3.57893	2.89938	3.38686	2.87051	4.44549	2.61286	3.17571	4.43235	4.10768	3.38026	3.31499	2.01024	4.76291	4.98705	4.43622	4.29017	3.82246
ENSG00000183571	0	0.0580589	0	0.118916	0.115	0.0547563	0	0	0.116182	0.0617057	0	0.0651319	0	0	0	0	0	0.105325	0	0	0	0	0	0	0	0
ENSG00000087077	9.67568	11.1473	8.80197	9.81059	11.845	15.5508	10.117	10.3016	9.64313	12.3411	12.3063	9.96518	10.4212	12.5555	8.1289	13.9731	10.6565	10.7432	10.3339	7.27456	7.88634	9.61921	7.25388	8.62599	5.95371	8.29401
ENSG00000187730	0	0.0580589	0.0590736	0.118916	0.115	0.109513	0	0.0592043	0	0.0617057	0.0644307	0.0651319	0	0.360445	0.0725794	0	0	0.105325	0	0.092083	0.541219	0	0	0.0821523	1.05065	0
ENSG00000163026	5.91001	6.2123	6.91161	6.24311	6.78502	8.2682	4.50331	6.39407	6.91285	6.60251	7.53839	4.81976	6.24023	6.48801	3.77413	4.57302	8.11026	5.68756	5.69815	6.81414	4.48439	11.6738	10.1554	13.3908	8.49279	7.06794
ENSG00000240344	18.933	13.5277	15.7726	22.6536	12.075	15.6603	23.5036	18.6494	18.8796	23.0779	18.3627	21.233	12.9173	16.5805	8.78211	14.6083	25.2738	25.4887	27.0421	21.5474	20.1797	25.8691	24.2098	18.5664	21.4509	17.2371
ENSG00000083844	45.5019	57.3042	56.1199	40.4315	59.4552	47.638	39.9129	44.2848	52.3982	45.1685	48.2586	44.4851	41.3727	59.1731	41.8783	43.3802	37.7221	27.8058	35.6376	33.1499	40.5914	40.5314	45.6088	42.8835	42.9017	45.6531
ENSG00000093144	39.1211	51.6144	54.8203	33.0587	46.8052	50.5401	50.4	49.4356	53.7924	43.5025	53.4774	50.0213	40.6239	49.1407	43.6202	41.1572	51.7736	78.3619	61.2309	52.8557	44.6119	56.9681	60.0259	64.8181	54.2838	52.8653
ENSG00000125841	1.98744	1.39341	1.29962	1.427	2.53001	1.64269	1.17209	1.53931	1.85892	1.91288	1.73963	1.23751	2.93291	2.22275	1.74191	2.66759	2.26333	1.05325	0.676051	1.38125	3.55658	1.68103	1.3601	1.47874	2.10131	1.73092
ENSG00000135436	0.784515	0.52253	2.18572	1.07025	0.747503	0.821345	1.17209	0.532839	0.464729	0.555351	0.515445	0.260528	0.499219	1.08134	0.580635	0.190542	0.282916	0.315976	0.0965788	0.184166	0.077317	0	0.453368	0.328609	0.350218	0.360609
ENSG00000172037	3.29496	8.94107	8.2703	5.88636	3.79501	7.11832	3.51628	3.01942	5.86721	3.45552	7.02294	7.42504	8.42432	3.00371	10.7418	6.2879	0.943053	8.84732	1.73842	6.53789	11.3656	6.72411	7.52591	5.17559	1.40087	8.5825
ENSG00000092850	0.209204	0.232236	0.0590736	0.178374	0.172501	0	0.493513	0	0	0.43194	0.322153	0.195396	0.124805	0.120148	0.725794	0.254057	0.188611	0.526626	0	0.092083	0.541219	0.0933904	0.0906736	0	0.0875545	0
ENSG00000136052	1.35983	1.2773	1.35869	0.95133	1.3225	1.42366	1.48054	2.30897	1.45228	1.29582	0.579876	1.82369	2.05928	1.14141	1.45159	1.3338	0.848748	1.79053	2.41447	1.47333	2.08756	1.21407	1.26943	1.39659	1.48843	1.94729
ENSG00000139719	16.3179	16.0823	17.5449	11.8322	14.3176	24.5856	14.5586	21.3136	17.6597	13.3284	18.1694	18.1067	13.7285	20.3652	15.0965	15.2434	12.9198	18.8532	21.1508	15.3779	14.3036	20.7327	20.6736	21.1953	17.1607	17.0208
ENSG00000215305	56.3805	62.0069	53.6979	57.3771	51.6352	54.9206	52.991	55.1784	51.5849	48.1921	53.6707	60.247	64.524	57.9115	46.8863	53.6059	54.5085	62.8791	62.9694	61.6035	63.4773	76.2999	67.1891	80.2628	72.5827	58.0581
ENSG00000162542	24.5815	16.9532	18.3719	24.2589	22.1376	28.528	26.3413	28.0629	27.7676	18.5734	25.1924	22.4054	24.4617	25.2912	20.4674	26.93	19.144	19.8011	16.7081	22.192	24.8188	26.1493	21.8523	25.1386	22.0637	27.2621
ENSG00000114805	0	0.464471	0.236294	0.416207	0.460002	0.328538	0.431824	0.236817	0.52282	0.123411	0.0644307	0.325659	0.748828	0.72089	0	0.317571	0.282916	0.105325	0.289736	0.368332	0.154634	0.0933904	0.634715	0.657218	0.0875545	0.865462
ENSG00000121318	0.261505	0.174177	0.177221	0.237833	0.172501	0.109513	0.308446	0.355226	0.0580911	0.246823	0.128861	0.0651319	0	0.240297	0	0.0635141	0.0943053	0.315976	0.0965788	0	0	0.280171	0.453368	0.246457	0.175109	0
ENSG00000174628	0.732214	0.406412	0.177221	0.832414	0.862503	0.492807	0.616891	0.532839	0.580911	0.925585	0.0644307	0.716451	0.686426	1.38171	0.362897	0.635141	1.32027	0.315976	0.77263	0.368332	0.541219	0.466952	0.362694	0.492914	0.612881	0.721219
ENSG00000117500	111.558	115.421	103.202	113.743	111.148	121.45	142.934	126.164	108.398	108.417	177.764	113.46	126.178	112.879	143.635	116.866	106.565	159.252	161.48	141.071	140.872	86.0125	95.3886	117.724	97.7984	109.697
ENSG00000178691	94.1941	89.9333	86.0702	88.9494	105.57	97.3567	82.4167	109.291	97.4769	104.9	81.5048	92.7478	87.1761	93.2952	84.1196	101.94	124.483	102.587	94.454	81.8618	77.549	93.5771	93.1217	88.5602	101.826	94.8402
ENSG00000154065	0.470709	0.348354	0.295368	0.475665	0.115	0.219025	0.431824	0.473635	0.116182	0.370234	0.193292	0.651319	0.0624023	0.120148	0.435477	0.317571	0.471527	0.105325	0.77263	0	0.309268	1.21407	0.362694	0.410761	0.175109	0.79334
ENSG00000005194	24.5815	28.565	30.6592	25.8643	24.4376	27.3782	27.0815	29.4246	24.9211	29.8038	31.3777	23.2521	27.0202	26.733	24.8222	25.5327	36.4962	36.3372	34.8649	42.0819	30.6175	39.7843	34.2746	36.7221	39.6622	28.9209
ENSG00000204439	11.4539	16.5468	13.1143	11.297	13.11	22.6691	12.5846	16.222	18.4149	11.2921	25.0635	16.5435	18.0343	17.9021	15.8949	14.8623	11.6939	20.7491	15.7423	13.1679	14.7675	18.3979	19.5855	25.0564	16.4602	17.0208
ENSG00000154127	59.0478	45.9246	42.533	52.5015	34.0976	53.5517	53.5462	49.9685	49.6098	60.163	77.3168	47.0252	67.2073	64.0992	53.9991	51.891	72.898	62.2472	95.613	64.8264	52.189	48.8432	40.8938	34.0932	60.2375	43.3452
ENSG00000155906	10.6694	11.5537	10.6332	9.92951	9.54503	13.1415	11.4125	10.8936	9.46886	10.3666	9.79346	8.85794	9.17314	12.3753	7.25794	9.27306	11.3166	13.1656	10.2373	9.11622	7.34512	11.3936	12.3316	11.0084	8.58034	11.0346
ENSG00000185842	0.836816	0.52253	1.18147	0.832414	0.402501	0.711832	0.616891	0.473635	0.406638	0.617057	1.03089	0.325659	0.187207	0.780965	0.653215	0.381085	0.754443	0	0.579473	0.276249	0.386585	0.0933904	0.362694	0.164305	0.262663	0.504853
ENSG00000095139	96.2338	124.769	102.67	80.8631	118.968	135.686	88.894	138.065	146.332	100.95	136.915	112.027	98.2837	136.308	79.039	111.594	134.102	105.115	122.365	97.3318	111.027	120.38	129.935	151.982	123.627	139.628
ENSG00000145911	4.55019	6.61872	5.73014	6.24311	4.54252	5.53039	4.565	3.61146	8.94604	10.3666	0.773168	7.62043	4.68018	4.26527	5.95151	6.54196	10.3736	4.84496	2.12473	2.67041	7.49975	7.19106	5.53109	6.65433	10.3314	6.05824
ENSG00000075891	0	0	0.0590736	0	0.230001	0	0	0.118409	0	0	0	0.130264	0	0	0	0	0	0	0.0965788	0	0	0	0.0906736	0	0	0
ENSG00000249115	36.0877	28.0425	29.0642	38.2316	37.7201	29.7874	37.507	30.7271	37.2945	40.2321	20.2957	32.1752	27.769	33.1009	23.9512	31.8841	32.9126	24.4354	27.5249	24.3099	31.0814	43.7067	33.0052	34.9147	38.1738	38.3688
ENSG00000169710	94.7694	72.922	66.5169	95.0141	98.7854	110.443	83.5271	126.283	94.3981	119.215	57.4721	85.3879	89.1105	87.0475	94.4258	107.148	82.7058	56.349	76.2006	71.8248	130.434	78.1677	78.5233	66.7898	73.108	81.065
ENSG00000175262	0.418408	1.2773	1.47684	1.54591	0.402501	0.547563	1.29547	0.710452	0.987549	0.308528	0.708737	1.69343	0.312012	0.961187	0.943533	0.698655	0	1.57988	0.676051	1.38125	1.46902	0.840513	1.08808	2.46457	0.78799	1.6588
ENSG00000182405	5.64851	5.34142	5.55292	8.85926	6.67002	5.69466	4.07148	5.92043	6.44812	7.28127	5.41218	6.38293	6.11543	5.5869	4.13703	4.9541	11.128	6.10886	6.85709	5.52498	5.87609	9.52582	6.5285	6.24357	8.93056	5.76975
ENSG00000167964	0.52301	0.116118	0.177221	0.0594581	0.287501	0.273782	0.185067	0.592043	0.232365	0.308528	0	0.325659	0.499219	0.120148	0.290318	0.190542	0.0943053	0.21065	0.193158	0.092083	0.231951	0	0.181347	0.0821523	0.175109	0.288487
ENSG00000139626	152.928	99.3388	82.3486	129.738	140.818	147.514	86.8583	196.854	144.879	153.956	99.1588	105.839	131.919	173.554	81.6519	132.935	121.465	93.0021	164.57	96.7793	104.533	141.953	110.803	111.316	151.119	105.082
ENSG00000160218	161.296	143.696	134.57	158.575	135.183	143.078	142.193	171.752	135.875	147.723	177.571	134.497	157.191	162.14	160.255	140.049	147.776	127.97	129.802	151.569	173.113	130.933	131.749	140.645	154.621	136.094
ENSG00000159593	53.6085	34.8934	35.2669	51.7286	47.4952	36.9058	47.0071	40.6142	37.6431	48.5624	28.5428	41.3587	38.9391	38.9882	35.8542	42.1099	79.2165	42.446	58.913	52.3032	37.3441	54.2598	44.9741	42.2263	53.058	37.5755
ENSG00000124215	2.77195	4.29636	3.89886	2.43778	1.61001	1.7522	3.57797	1.71693	2.43983	2.34482	3.09267	3.58225	1.43525	1.8623	1.88707	1.90542	3.20638	2.63313	1.64184	2.39416	2.31951	1.9612	2.99223	2.79318	3.15196	2.88487
ENSG00000112304	9.67568	11.1473	9.80622	8.97818	9.25753	13.7986	10.9807	13.5578	11.0373	9.31755	11.2109	9.31386	11.0452	11.7145	8.78211	10.7974	13.3914	10.6378	12.0723	9.30038	5.56682	9.52582	12.513	11.4192	10.2439	9.30372
ENSG00000172179	0.156903	0.116118	0.177221	0.535123	0	0.0547563	0	0	0	0.123411	0.257723	0	0	0.120148	0	0	0.188611	0	0	0.368332	0	0.0933904	0.0906736	0.0821523	0.0875545	0.288487
ENSG00000146122	0.052301	0.987002	0.295368	0.178374	0.0575002	0.383294	0.185067	0.473635	0.174273	0.0617057	26.03	0.260528	0.0624023	0.120148	0.0725794	0.0635141	0.282916	0.21065	0	0	0.231951	0.280171	0.181347	0.410761	0	0.216366
ENSG00000147119	12.1338	10.6248	7.44327	10.9403	10.465	15.1675	12.7697	11.4856	11.8506	7.89832	10.2445	12.0494	23.2137	18.6831	23.5883	12.4488	4.14944	9.90057	7.53314	5.15665	12.8346	6.35055	3.89896	7.31155	7.79235	14.208
ENSG00000183682	9.67568	7.7799	10.3379	9.5133	9.66004	4.7638	8.26634	9.47269	10.7469	7.5898	4.44572	8.46715	10.546	6.78838	5.87893	9.59063	5.56402	6.31951	7.33999	9.30038	6.95853	11.8606	11.7876	6.40788	8.14257	7.64492
ENSG00000079482	0.784515	2.03206	2.36294	0.297291	0.460002	4.27099	2.03574	1.00647	1.56846	0.493645	3.41482	1.95396	2.18408	1.38171	3.26607	1.3338	0.660137	1.2639	0.676051	0.828747	2.08756	1.58764	4.08031	1.56089	1.05065	1.73092
ENSG00000132823	81.9034	62.123	60.0778	101.673	76.3603	42.2171	67.6113	49.8501	63.2613	106.627	57.15	71.9056	83.8063	50.2821	81.797	80.2819	175.879	86.156	87.9833	96.5951	124.635	57.0615	52.0466	47.7305	77.048	61.3757
ENSG00000173482	2.24894	19.74	13.5869	18.432	2.87501	10.2394	13.3249	31.0231	10.224	8.7622	7.08737	17.8461	13.7909	15.6794	4.35477	7.93927	11.5053	4.10768	9.75446	16.2066	28.0661	16.9037	7.97927	19.6344	6.47903	10.6019
ENSG00000138175	8.83887	8.70884	9.45178	10.9403	7.99253	9.08955	8.75986	9.82792	8.82985	6.84933	5.73433	10.8119	7.67549	9.25143	12.4837	9.20955	7.63873	12.5337	10.2373	10.3133	6.57195	9.24565	11.0622	9.1189	8.843	8.72674
ENSG00000119917	88.4933	209.419	117.556	17.3023	13.8001	426.059	263.474	100.292	62.0413	281.131	482.457	18.2369	159.376	205.874	171.36	215.503	406.173	379.487	176.16	127.351	17.319	17.3706	44.6114	37.4614	37.9111	25.3148
ENSG00000169045	929.598	762.081	929.405	994.794	860.491	660.909	966.545	831.703	724.164	945.886	573.755	834.079	658.906	726.778	740.165	877.956	917.402	808.16	837.917	850.663	830.075	1068.76	902.746	816.758	1000.84	774.156
ENSG00000015568	1.77823	0.580589	1.18147	0.891872	1.2075	0.657076	0.925337	0.355226	0.406638	1.1107	0.708737	1.36777	2.6209	0.420519	0.798374	1.3338	4.24374	2.21183	1.64184	1.84166	0.850487	0.933904	3.53627	1.80735	2.53908	0.649097
ENSG00000117682	25.3137	22.5849	27.0557	23.1292	19.5501	23.8738	23.9354	30.135	26.3734	21.7821	23.9038	22.731	19.0327	26.0722	24.0238	21.8489	19.5212	25.8047	26.2694	25.8753	16.3912	28.8576	26.2047	28.3425	30.2939	26.3966
ENSG00000138193	3.08576	3.77383	5.78921	2.73507	4.19752	3.77819	4.68837	5.03237	4.87966	3.33211	1.86849	2.01909	3.55693	5.46675	2.03222	3.30274	3.86652	2.73845	2.31789	2.20999	1.00512	4.48274	2.81088	2.71103	3.15196	2.66851
ENSG00000119950	107.583	50.6854	48.7948	65.6418	43.6427	32.9085	53.8546	36.4699	47.6347	85.3389	40.1403	66.4345	54.602	50.4623	64.2328	61.5452	85.6293	48.9762	54.3738	64.2739	79.3273	36.3289	33.2772	33.1895	46.3163	48.7544
ENSG00000100994	73.9536	78.4376	77.091	84.2522	81.8228	78.3563	89.4492	94.9638	104.216	77.6874	127.573	91.1195	111.825	79.1778	82.5954	79.7102	59.5067	72.3584	73.3033	86.558	115.048	103.943	103.821	89.1352	116.973	80.8486
ENSG00000205710	1.25522	0.812825	0.590736	1.18916	2.30001	0.383294	1.85067	1.00647	0.639003	1.72776	1.35304	1.69343	1.24805	0.780965	0.870953	1.58785	1.41458	0.947927	0.965788	0.644581	4.0978	0.373561	0.362694	0.246457	0.262663	1.44244
ENSG00000143633	10.8786	11.844	12.2873	10.7025	11.6725	12.9772	8.14297	11.7817	14	11.2304	12.2418	8.20662	10.4212	12.135	8.78211	10.3528	15.5604	10.5325	13.3279	12.3391	9.74194	13.9152	13.057	15.5268	10.6816	14.0638
ENSG00000065882	96.0769	155.888	131.025	97.5708	134.148	126.87	104.872	138.301	141.278	126.003	167.326	108.184	144.961	130.181	128.538	136.047	130.99	145.349	132.023	117.13	131.98	98.4334	111.891	112.302	107.955	115.467
ENSG00000244486	6.06692	4.2383	4.2533	7.78902	6.61252	4.49002	5.36695	4.20351	3.65974	7.34297	2.64166	6.44806	6.86426	4.80594	6.89505	4.70005	2.07472	0.737276	1.25552	0.828747	5.02561	1.68103	1.17876	1.47874	1.31332	5.69763
ENSG00000198131	19.1422	12.8891	17.663	13.1997	19.3776	12.7035	14.0034	16.5772	18.2406	16.6605	10.0512	12.5053	14.2277	16.6406	8.99985	13.9731	18.9554	9.47927	13.6176	11.8787	9.66463	14.0086	13.601	16.1018	13.9212	13.4147
ENSG00000203760	1.25522	0.754766	0.64981	1.07025	0.805003	1.53318	1.66561	1.95374	1.56846	1.78946	1.54634	1.17237	1.18564	1.26156	1.01611	1.65137	2.26333	2.31715	2.51105	2.67041	1.15976	1.49425	1.7228	2.13596	1.22576	1.15395
ENSG00000205221	0.156903	0.290295	0.354442	0.237833	0.460002	0.711832	0.123378	0.41443	0.580911	0.246823	1.15975	0.0651319	0.748828	0.240297	0.145159	0.381085	0.282916	0.737276	0	0.092083	0.386585	0.280171	0.544041	0.492914	1.66354	0.721219
ENSG00000105173	5.2824	2.14818	1.71313	5.41069	7.07253	4.65429	6.16891	10.3608	5.28629	8.45368	1.80406	3.12633	6.17783	4.62571	4.9354	3.55679	7.0729	3.79171	8.88525	4.41998	5.18024	4.01579	3.17357	2.38242	4.11506	3.89458
ENSG00000170180	0.627612	0	0	0.0594581	0.115	0.109513	0	0	0.116182	0.246823	0.128861	0.0651319	0	0	0.290318	0.0635141	0	0.105325	0.0965788	0	0	0	0	0	0	0
ENSG00000171136	0.313806	0.348354	0.590736	0.0594581	0.115	0.273782	0.185067	0.355226	0	0.246823	1.80406	0.130264	0.124805	0.120148	0.217738	0.127028	0.188611	0	0	0.276249	0.077317	0	0.453368	0.164305	0.0875545	0.288487
ENSG00000134198	16.3179	21.5979	15.9499	23.0103	16.3876	28.8566	11.8443	18.0573	18.5311	12.0326	40.2692	17.3902	20.7176	20.245	20.4674	12.3853	16.4091	19.5905	20.5713	21.8237	17.1644	18.3045	21.943	26.1244	13.6585	16.1553
ENSG00000241360	3.97488	2.72877	2.36294	3.62695	3.16251	4.98283	3.33121	4.91396	4.24065	4.56622	3.02824	3.77765	4.43057	3.7246	3.99187	3.74733	0.0943053	0.315976	0.193158	0.184166	3.94317	0.280171	0.0906736	0.164305	0.175109	4.18307
ENSG00000206199	0.104602	0.116118	0.236294	0.118916	0.0575002	0.0547563	0.246757	0.41443	0.0580911	0.0617057	0.128861	0.195396	0.0624023	0.120148	0.0725794	0.190542	0.188611	0.105325	0	0	0	0.0933904	0.181347	0.164305	0.0875545	0
ENSG00000183317	0.470709	0.116118	0	0.297291	0.517502	0.164269	0	0.236817	0.0580911	0.0617057	0.128861	0.260528	0.249609	0.480594	0	0.0635141	0	0.21065	0.289736	0	0.231951	0.186781	0.181347	0.0821523	0.0875545	0.144244
ENSG00000107020	12.1338	8.12825	7.02976	12.0105	10.925	11.6631	10.6722	10.5384	11.444	11.9709	8.56928	9.76978	10.546	8.53054	8.34664	10.2893	19.6155	13.1656	17.9637	14.457	9.97389	11.954	11.7876	10.1047	13.0456	9.2316
ENSG00000100156	0.52301	1.2773	1.53591	1.01079	0.862503	0.821345	0.431824	0.236817	0.755185	1.29582	2.77052	0.586187	0.873633	1.20148	0.725794	0.952712	0.471527	0.105325	0.289736	0.460415	1.00512	0.0933904	0.453368	0.575066	0.612881	0.937584
ENSG00000112619	0.889117	0.174177	0.531662	0.297291	0.172501	0.766588	0.370135	0.532839	0.348547	0.493645	0.451015	0.195396	0.436816	0.120148	0.217738	0.571627	0.565832	0	0.386315	0.184166	0.154634	0	0.0906736	0	0.437772	0.504853
ENSG00000094804	3.50417	0.754766	0.590736	0.95133	4.83002	4.54477	3.82473	13.913	3.77592	6.23227	2.5128	0.976978	2.24648	2.40297	0.943533	4.00139	2.82916	4.63431	5.8913	6.07748	1.08244	1.68103	0.997409	1.31444	2.8893	1.87517
ENSG00000168615	27.3011	47.4922	41.8832	31.2155	27.1976	39.8078	37.1985	24.6882	26.6057	19.8075	48.9673	49.4351	40.1247	27.514	56.0313	31.6936	14.1458	68.4614	49.7381	70.0752	53.5807	26.803	35.1813	41.0761	20.6629	37.1428
ENSG00000188505	0.156903	0	0	0	0	0.109513	0.0616891	0	0.0580911	0.0617057	0	0	0.187207	0	0.217738	0	0	0	0	0.184166	0	0.0933904	0	0	0.0875545	0.0721219
ENSG00000174516	8.99577	11.5537	10.397	17.1239	11.04	8.32296	10.7339	6.8085	11.7925	10.2431	11.5331	15.5014	13.6661	15.2588	15.6046	13.1474	6.12985	10.0059	11.9758	7.55081	11.5202	8.12496	10.3368	10.7619	7.79235	20.3384
ENSG00000171103	12.0815	8.88301	11.8738	9.5133	10.4075	8.81577	9.80857	10.716	11.5601	11.107	10.7599	7.81583	10.2964	7.62942	7.47568	9.90821	10.9394	8.11004	9.94761	8.37955	8.73682	9.43243	9.06736	9.77612	11.2945	8.51038
ENSG00000196935	0.993719	4.47054	6.4981	1.07025	0.747503	1.04037	1.29547	0.947269	0.464729	1.049	16.1077	0.260528	1.06084	0.540668	2.32254	0.825684	1.13166	0.737276	1.25552	1.19708	1.39171	0.186781	0.634715	0.492914	0.78799	1.00971
ENSG00000163359	0.836816	3.48354	3.48534	10.1673	8.85503	3.66867	3.76304	6.09805	1.21991	6.04715	3.86584	2.67041	2.80811	1.50186	2.54028	2.47705	4.43235	1.47455	2.99394	2.11791	4.02048	7.28445	3.89896	3.53255	8.05501	3.46185
ENSG00000089154	160.407	129.646	141.836	155.602	163.013	137.493	142.502	187.737	165.211	161.299	115.073	151.692	124.181	138.591	118.232	155.8	171.541	132.71	158.196	152.305	120.228	173.426	192.5	163.565	184.215	137.825
ENSG00000226321	14.4874	12.1924	4.78496	8.02685	8.74003	2.68306	14.6203	13.4986	11.2116	4.62792	3.09267	2.47501	44.7425	46.5575	84.2647	9.65415	0.660137	4.84496	13.3279	1.47333	13.1439	5.41664	7.16321	8.13308	27.8423	26.6851
ENSG00000162944	0.418408	0.290295	0.413515	0.237833	0.115	0.383294	0.555202	0.532839	0.174273	0.678762	0.322153	0.716451	0.187207	0.420519	0.508056	0.317571	0.188611	0.21065	0.289736	0.276249	0	0.280171	0.634715	0.0821523	0.350218	0.360609
ENSG00000153802	0	0.0580589	0.177221	0	0.115	0.0547563	0	0	0	0	0	0	0.0624023	0.120148	0.0725794	0	0	0	0	0	0	0	0.181347	0	0.0875545	0.0721219
ENSG00000121552	27.1965	45.5182	43.5963	29.5507	19.7801	32.9085	43.4292	20.9583	28.9875	13.6987	66.1059	71.9056	38.9391	33.161	69.2408	29.28	14.7116	115.436	54.7602	95.4901	75.9253	55.3805	49.2357	58.4924	32.3076	58.9957
ENSG00000197448	344.82	265.794	260.101	276.421	281.061	307.347	321.709	237.409	272.622	289.955	224.734	306.576	258.408	266.369	283.205	292.927	358.36	346.52	436.246	308.846	262.801	363.755	306.749	308.071	278.598	282.501
ENSG00000095370	74.7904	106.19	83.471	70.6957	86.3078	109.567	76.2478	97.3911	106.191	75.8363	116.813	77.7675	108.455	142.075	97.4742	83.4576	57.5263	102.271	74.0759	39.964	67.1885	108.706	115.246	138.262	116.798	113.231
ENSG00000197601	67.2591	101.893	116.021	68.4363	61.4677	113.127	98.5792	87.504	75.5185	53.9925	134.596	84.6715	69.8282	97.0198	91.8856	74.8197	58.9408	111.855	99.5727	87.2947	78.786	83.1174	115.518	124.296	83.0892	88.9984
ENSG00000139291	23.5877	27.8683	31.5453	20.6914	32.8901	26.7211	21.3444	29.7798	33.6929	29.6804	22.5507	23.4475	24.9609	29.977	22.7174	20.7056	29.5176	22.6449	23.0823	19.7978	23.3497	23.7212	25.3886	25.5494	29.4183	20.3384
ENSG00000075624	5491.4	7174.57	5826.72	6166.58	6583.95	6895.9	8064.19	6760.54	6616.06	4693.58	8628.3	7561.75	7126.6	6838.07	8121.86	6044.58	2637.81	6159.42	5490.12	4498.16	6852.68	5164.49	4596.79	5956.94	4820.23	6371.1
ENSG00000034152	168.775	148.863	117.32	144.483	127.65	129.061	135.408	120.244	134.888	137.789	165.136	144.788	171.045	141.415	233.706	151.735	82.0456	143.769	95.9993	104.698	188.422	88.4407	101.192	115.917	98.4988	141.431
ENSG00000174640	0	0	0.0590736	0.0594581	0.0575002	0	0	0	0	0	0.128861	0.0651319	0.124805	0	0.145159	0.0635141	0	0	0	0	0	0	0	0.0821523	0	0.0721219
ENSG00000168026	12.1338	15.734	19.6715	8.91872	14.1451	11.7726	11.5359	8.52543	15.1037	18.1415	8.44042	10.8119	9.67236	15.7394	13.3546	16.3866	19.8984	15.3775	8.40235	10.6816	11.2883	10.5531	12.3316	10.269	7.44213	12.4771
ENSG00000152784	31.9559	20.3206	16.4225	29.4912	27.3701	18.9457	21.5295	24.3922	27.8837	30.1741	25.1924	23.1218	26.833	22.7681	15.532	20.7056	14.8059	10.2165	16.6115	10.7737	19.1746	22.8806	11.2435	19.8809	13.9212	26.7572
ENSG00000157450	55.4914	61.1941	66.6941	57.4366	56.4652	57.0561	53.6079	55.2376	62.1575	62.0142	59.4695	62.3312	54.1652	62.0567	52.6927	62.6249	67.6169	71.9371	69.7299	62.8927	41.7512	62.3848	66.101	62.2714	71.8822	61.6642
ENSG00000164916	201.934	138.064	171.373	192.942	166.923	127.473	177.11	146.057	149.817	181.723	131.245	155.795	147.27	133.605	165.481	195.751	108.545	80.5738	113.673	105.435	141.104	84.0513	93.3938	81.8237	111.807	135.589
ENSG00000182871	59.5708	41.338	31.5453	100.722	30.3026	20.3146	74.8289	75.7816	53.6762	84.2282	38.4651	90.6636	50.1715	43.3135	23.1528	38.5531	29.6119	19.8011	15.8389	13.7204	55.5136	27.8303	17.772	13.6373	87.0292	35.2676
ENSG00000136732	83.577	59.2782	53.5798	93.052	84.5828	52.5661	66.4392	64.7695	73.6015	95.5821	47.3565	58.293	49.1106	48.3597	61.0393	73.3588	83.3659	66.8815	51.6696	63.169	67.8843	69.5758	57.0337	62.025	71.7947	56.255
ENSG00000226979	7.26984	4.47054	3.83978	7.90793	7.87753	11.7726	6.10722	5.20998	9.70122	8.57709	2.83495	6.70858	5.17939	8.83091	5.15314	6.92304	12.6369	6.21419	6.66394	3.68332	4.40707	7.37784	6.5285	7.96877	8.75545	10.3855
ENSG00000113648	192.52	320.137	307.36	242.827	200.331	286.102	310.42	224.384	206.34	201.407	398.31	268.474	258.845	234.71	333.067	271.904	169.372	348.416	265.978	305.347	340.195	221.522	234.028	231.177	208.993	264.543
ENSG00000152402	0.052301	0	0	0.178374	0	0	0	0	0	0	0	0.521055	0	0.0600742	0	0.127028	0	0	0	0	0.154634	0	0	0.0821523	0	0
ENSG00000138778	5.96231	1.91594	1.18147	3.62695	6.49752	9.25382	7.4027	18.1757	6.62239	6.04715	4.63901	0.976978	5.3042	6.24772	3.70155	6.2879	4.43235	5.05561	7.82288	3.31499	1.85561	2.42815	3.71762	4.27192	4.46528	3.67821
ENSG00000241973	230.857	243.441	253.721	253.292	232.243	232.769	266.312	234.686	241.311	238.863	224.927	238.513	233.51	229.123	274.06	255.009	215.393	225.08	234.01	233.891	229.013	235.624	239.741	256.562	248.917	231.367
ENSG00000117475	16.2656	17.8241	17.663	14.27	15.1226	23.2167	15.8541	18.827	18.2406	19.1288	22.744	13.4172	19.3447	20.0648	16.3304	17.0218	16.4091	18.7479	21.1508	19.3374	12.0615	15.6896	18.1347	17.827	18.6491	15.5783
ENSG00000240583	0.52301	0.52253	0.118147	0.832414	0.230001	0.492807	0.185067	0.118409	0.639003	0.123411	0.515445	0.325659	0.312012	0.480594	0.580635	0.317571	0.0943053	0.105325	0.193158	0.644581	0.309268	0.0933904	0	0.164305	0.262663	0.360609
ENSG00000012124	113.755	181.086	209.829	59.9338	287.214	72.3331	44.046	91.7667	296.613	254.844	14.4969	90.4031	151.638	189.114	69.3134	168.122	339.782	79.5205	85.8585	39.8719	92.4711	137.844	137.733	119.039	138.511	92.8208
ENSG00000159082	38.3889	39.4801	46.2546	42.0964	32.0276	46.4334	42.5655	41.5614	34.39	35.2339	51.0291	39.7956	40.0623	41.3311	70.9101	44.2058	30.4606	40.0236	44.9091	44.7523	32.8597	32.0329	37.9922	38.6116	40.0124	41.4701
ENSG00000137393	30.5961	114.492	114.957	27.8264	34.5001	51.5257	57.3092	43.9888	38.224	25.361	142.005	54.4503	44.4929	88.7897	66.5553	39.9504	26.6884	81.7323	61.6173	158.291	93.0124	68.6419	56.3083	46.6625	63.7397	68.4436
ENSG00000181234	0	0	0	0	0	0	0	0	0	0	0	0	0.124805	0	0.0725794	0	0	0.105325	0	0.184166	0	0.186781	0	0.246457	0	0
ENSG00000166592	1.04602	0.232236	0.354442	1.24862	1.265	0.383294	1.78898	0.236817	0.406638	1.41923	0.579876	1.17237	0.998437	0.540668	2.17738	1.71488	0.754443	1.2639	0.579473	0.368332	1.00512	0.186781	0.0906736	0.328609	0.175109	0.576975
ENSG00000162390	0.418408	0.987002	0.945178	1.01079	0.460002	0.876101	1.41885	0.947269	0.697094	0.493645	1.22418	1.56317	0.936035	0.901113	1.16127	0.76217	0.471527	1.36923	0.676051	0.644581	1.70097	1.12068	0.816062	1.23228	0.437772	0.865462
ENSG00000125726	2.40585	1.33536	1.00425	0.95133	2.30001	6.24222	1.60392	2.54579	1.68464	1.85117	0.386584	0.781583	3.12012	1.32163	0.508056	1.84191	2.73485	1.89585	4.05631	1.01291	0.618536	1.49425	0.997409	1.8895	0.525327	1.22607
ENSG00000151838	0	0	0	0.0594581	0.0575002	0	0.185067	0.118409	0.0580911	0.0617057	0	0.130264	0	0	0.145159	0.127028	0	0	0	0	0	0	0.0906736	0	0	0
ENSG00000274523	25.1045	24.2686	20.6758	20.5131	26.0476	26.0093	21.8996	31.0823	27.8257	22.2757	22.293	24.0988	24.6489	24.7506	21.5561	20.8962	22.0675	22.1183	22.5994	18.6929	19.6385	27.4568	26.386	31.4643	29.2432	26.6851
ENSG00000164543	78.5561	91.9073	85.5386	84.7279	118.163	98.1233	69.462	102.305	106.481	105.27	80.796	65.4575	72.1371	99.7833	57.4103	89.936	156.264	71.0945	68.8607	90.4255	105.77	102.169	103.731	100.226	117.323	95.7057
ENSG00000230510	0.261505	0.116118	0.82703	0.237833	0.345001	0.438051	0.431824	0.651248	0.464729	0.43194	0.128861	0.390791	0.499219	0.480594	0.290318	0.0635141	0.282916	0.421301	0.386315	0.368332	0.618536	0.560342	0.634715	0.246457	0	0.216366
ENSG00000186818	28.4517	85.1144	57.5377	36.9235	20.7576	61.9294	64.4035	49.0804	34.5061	23.5716	88.3989	50.0213	56.7237	38.2072	54.5072	62.5614	15.2775	92.2649	55.1465	84.0718	53.658	38.5702	52.5	51.9202	30.9067	40.3161
ENSG00000158792	17.207	12.9471	10.6332	18.2537	17.8826	12.3202	28.1919	11.4856	15.6846	15.4264	18.1694	21.4284	22.0904	13.3365	27.435	11.6231	9.14762	12.5337	12.0723	10.8658	30.1536	8.03157	5.44041	7.0651	8.31768	13.9195
ENSG00000166246	0.784515	0.52253	0.82703	0.95133	0.632502	0.328538	0.987026	0.651248	0.871367	0.555351	0.128861	0.781583	0.312012	0.420519	0.362897	0.698655	0.754443	0.737276	0.193158	0.184166	0.386585	0.560342	0.453368	0.657218	0.525327	0.576975
ENSG00000173269	0.209204	0.348354	0.413515	0.237833	0.115	0.273782	0.67858	0	0.232365	0.246823	0	0.130264	0.312012	0.0600742	0.653215	0.127028	0	0.21065	0.869209	0.368332	0.154634	0.0933904	0.272021	0.164305	0.262663	0.432731
ENSG00000165272	72.3846	33.5	36.0349	41.7396	58.7652	61.2723	47.4389	93.1876	85.8587	76.1448	14.4325	67.7372	45.0545	59.113	39.6284	63.0695	62.6187	64.775	111.742	56.1706	39.7409	68.6419	70.6347	58.821	64.7903	72.2661
ENSG00000072506	31.0145	28.1586	24.5746	25.567	26.2201	34.387	30.7829	34.9898	28.2323	30.1741	28.6072	32.0449	35.5693	27.514	32.9511	30.1057	36.9677	42.8673	48.386	41.6215	30.3856	39.8777	34.1839	44.6087	31.9574	29.9306
ENSG00000131941	0.627612	0.754766	0.886104	0.594581	2.99001	0.273782	0.801959	0.710452	0.52282	0.863879	0.0644307	0.390791	1.24805	0.841039	0.290318	0.698655	1.7918	0.631951	0.482894	0.460415	0.541219	0.933904	0.816062	0.903675	1.66354	1.22607
ENSG00000172640	0.261505	0.0580589	0.177221	0.178374	0	0	0.185067	0.0592043	0	0	0	0.195396	0	0.120148	0.0725794	0	0.0943053	0.105325	0	0.092083	0	0	0	0.0821523	0.0875545	0.0721219
ENSG00000113328	83.4201	75.883	63.445	92.3385	89.3553	70.1976	91.1765	80.1035	82.5475	87.9306	62.1756	91.1846	74.3836	74.7323	70.2569	73.4859	119.485	94.898	79.8706	81.3093	92.6258	91.5226	90.8549	81.0843	97.7108	93.1093
ENSG00000165807	0.052301	0.232236	0.0590736	0.0594581	0	0.109513	0.246757	0.118409	0.174273	0	0.0644307	0.0651319	0.0624023	0.300371	0.145159	0	0.188611	0.21065	0.193158	0.092083	0.077317	0.0933904	0.0906736	0.0821523	0.175109	0.0721219
ENSG00000181830	24.9476	26.9393	21.3256	18.1942	20.8151	36.5225	19.3704	25.3987	29.3941	24.8057	40.2692	25.0106	35.8813	28.7155	25.2576	21.6583	18.7668	25.4887	21.9234	15.2858	22.4219	28.5775	27.2021	36.0649	23.3771	33.9694
ENSG00000198924	11.1401	9.34749	7.02976	7.43227	11.73	19.3837	9.50013	17.1693	12.4896	8.57709	16.9453	6.96911	9.11074	13.8771	7.4031	9.33658	11.4109	9.90057	12.0723	12.3391	5.33487	10.7399	11.4249	12.2407	13.5709	9.52008
ENSG00000178467	55.7529	45.286	45.3094	62.7283	46.4602	40.3007	50.8935	41.2654	52.282	53.6839	40.6557	55.6878	43.4944	47.4586	34.7656	43.6342	42.4374	37.0745	41.1426	44.1078	45.5397	55.9408	43.886	45.4302	46.9292	57.0484
ENSG00000178404	0.470709	1.2773	1.89036	1.01079	0.747503	1.04037	1.48054	1.3025	0.580911	0.863879	0.708737	0.911846	0.624023	0.841039	2.24996	1.14325	0.754443	0.631951	0.386315	0.736664	0.850487	0.186781	0.544041	0.328609	0.612881	0.937584
ENSG00000144597	74.7904	58.117	47.4361	86.9873	57.8452	41.1768	102.034	45.9426	40.0829	63.4334	61.7246	79.2655	61.7783	39.7691	95.5145	63.006	44.6064	93.2128	70.1162	99.5417	97.3421	32.8734	34.3653	33.8467	34.0587	40.9652
ENSG00000167601	1.62133	2.2643	1.24055	2.61616	0.345001	10.4585	3.51628	1.53931	1.51037	3.45552	4.25242	1.10724	3.24492	2.04252	3.04834	4.5095	2.64055	6.00354	3.1871	4.05165	2.78341	1.68103	1.63212	1.06798	1.48843	1.37032
ENSG00000161513	8.94347	6.03813	4.78496	5.47015	8.05003	13.5796	7.15594	10.5384	8.48131	9.19414	9.34245	6.57832	9.36035	10.5731	11.395	6.92304	5.84693	7.16211	6.3742	6.35373	4.40707	8.49852	4.71503	7.72231	4.55283	5.40914
ENSG00000154265	66.0039	28.2166	41.8832	58.3879	64.9177	24.038	29.8575	30.2534	34.39	48.3155	16.4298	30.612	18.5335	46.137	30.4108	25.9773	51.9622	26.1206	52.6354	26.4278	26.6744	32.0329	31.6451	22.5097	38.1738	24.1608
ENSG00000221829	16.9978	10.7409	10.456	14.3889	15.4101	16.4269	12.893	22.2608	15.1618	13.205	11.5975	11.7889	12.8549	14.538	9.8708	13.6555	10.4679	9.58459	12.2655	11.3262	10.3605	13.2614	11.2435	13.473	13.1332	12.3328
ENSG00000198718	15.2719	18.2305	16.895	18.8482	20.4126	18.7814	15.2372	18.7678	18.3568	20.2395	18.4916	19.9955	22.34	18.5029	16.8384	20.9597	25.7454	20.8544	18.4465	22.5603	19.02	16.7169	17.0466	15.5268	19.262	16.1553
ENSG00000125170	1.83053	1.50953	1.94943	2.31887	3.22001	1.53318	1.54223	1.18409	1.9751	2.03629	1.35304	3.12633	1.56006	1.98245	1.23385	1.52434	1.88611	0.737276	0.965788	2.11791	2.78341	4.10918	1.63212	3.4504	2.27642	3.17336
ENSG00000145428	5.0732	7.7799	9.86529	6.24311	5.17502	6.57076	10.117	4.38112	3.07883	5.4301	10.5022	6.83885	3.36973	6.12757	6.60473	6.16087	3.96082	9.79524	4.73236	11.7866	5.95341	4.76291	4.89637	3.94331	4.55283	8.00553
ENSG00000176083	23.117	16.3726	13.8232	8.3836	12.075	18.6719	1.7273	71.5188	6.33193	6.60251	7.73168	15.9573	39.2511	34.6027	8.63695	7.05007	4.24374	2.21183	13.4244	12.3391	3.55658	13.8218	6.07513	26.6173	7.44213	5.04853
ENSG00000047644	89.8008	139.864	132.975	100.544	109.768	65.2148	99.9364	100.115	133.435	129.582	106.117	103.364	101.404	89.2102	93.9178	107.021	105.056	75.5182	63.1625	71.7327	86.3631	76.8603	75.9844	76.2373	60.4126	93.542
ENSG00000137074	17.9392	18.753	21.68	18.9077	18.6876	21.9025	19.1853	22.024	16.2074	18.3883	21.1333	17.781	19.2199	18.1424	21.5561	20.388	24.708	18.0106	19.1226	21.8237	18.2468	16.997	20.4922	21.031	22.414	19.7614
ENSG00000174697	0	0.116118	0.118147	0	0	0	0	0.177613	0.174273	0.123411	0.0644307	0.195396	0.0624023	0.0600742	0	0	0	0	0	0	0.077317	0	0.0906736	0.164305	0	0.0721219
ENSG00000020577	13.4414	17.4757	13.8823	6.77823	9.48753	19.8218	19.6788	9.70951	13.6514	20.116	19.3936	6.18753	27.3946	19.8245	27.5076	18.1015	19.9927	24.5408	16.2252	13.9966	5.33487	6.07037	10.0648	7.39371	15.4096	9.80857
ENSG00000183111	0.627612	0.464471	0.295368	0.475665	0.172501	0.328538	0.370135	0.473635	0.0580911	0.43194	0.322153	0.260528	0.374414	0.120148	0.290318	0.508113	0.660137	0.421301	0.193158	0.184166	0.463902	0.280171	0.0906736	0.164305	0.262663	0.144244
ENSG00000115183	0.784515	2.20624	1.53591	0.594581	0.460002	0.657076	0.370135	1.71693	1.21991	0.43194	2.25507	1.4329	0.124805	0.600742	0.580635	0.952712	0.660137	0.631951	0.579473	1.65749	1.08244	0.280171	1.08808	1.31444	1.40087	0.576975
ENSG00000183648	10.8786	11.4957	12.051	13.497	12.2475	17.084	13.2632	10.3608	11.5601	10.1197	10.7599	16.1527	10.9204	9.01113	12.7014	10.4798	17.6351	24.7514	25.7865	25.0466	10.2058	22.1335	26.5674	27.2746	20.9255	12.8377
ENSG00000136856	4.96859	6.96707	6.67532	6.06473	5.34752	6.40649	7.77283	9.29508	6.04148	4.44281	7.08737	4.62436	10.0468	6.18764	9.14501	5.3987	2.07472	5.37158	4.15289	5.70915	10.0512	7.09767	4.62435	6.81864	6.56659	7.21219
ENSG00000152578	0.104602	0.116118	0.177221	0.118916	0.287501	0	0	0.177613	0.174273	0.0617057	0	0.260528	0.124805	0.120148	0.435477	0	0.377221	0.105325	0.193158	0	0	0.280171	0	0	0	0.0721219
ENSG00000137288	12.6045	11.3215	14.2367	13.9132	12.765	10.9513	10.5488	10.7752	10.5726	14.0689	9.47131	10.6165	10.2964	9.91224	7.54826	7.55818	13.7686	12.4284	12.0723	8.47164	8.89146	14.7557	15.6865	11.9121	15.322	11.5395
ENSG00000015133	372.749	328.439	315.276	349.436	347.589	330.126	312.394	399.866	296.73	360.855	317.772	275.964	357.378	330.408	320.366	337.07	312.245	271.002	307.12	325.882	404.213	316.126	303.484	318.34	319.224	288.92
ENSG00000167085	22.4371	21.714	20.4395	18.6699	20.6426	26.0093	23.0717	27.7668	25.1535	23.1396	26.5454	22.0797	23.2761	21.6868	21.7738	22.6745	28.5745	33.9147	31.5813	28.3616	23.5817	35.3949	30.1943	34.8326	31.0818	24.0887
ENSG00000108256	221.495	245.763	247.223	253.054	199.641	194.221	250.335	191.289	179.85	227.756	208.24	217.28	209.734	205.274	261.068	228.079	244.817	247.935	211.508	280.117	195.38	208.634	212.992	206.367	252.157	194.224
ENSG00000137285	0.052301	0.0580589	0.118147	0	0.287501	0.328538	0	0.236817	0.580911	0.0617057	0.193292	0.325659	0.312012	0	0.653215	1.07974	0	0.315976	0.482894	0.368332	1.08244	0.280171	0	0.0821523	0.0875545	0.288487
ENSG00000174227	67.7298	76.9861	83.7664	73.1335	80.1553	85.4746	65.4522	74.0054	65.004	63.1249	58.052	77.5069	54.1652	66.5622	59.0797	64.2763	65.4479	55.6117	61.8104	66.1156	53.2714	79.5686	79.9741	69.9116	67.3294	74.3576
ENSG00000166734	129.55	134.581	116.021	124.386	128.57	110.498	109.683	131.078	123.792	123.658	136.464	136.451	135.039	110.176	138.409	123.916	104.49	113.857	107.975	110.5	139.866	89.0944	85.0518	89.7924	86.4163	121.093
ENSG00000186049	5.54391	4.81889	6.20273	10.8808	8.51003	1.14988	9.87026	7.10452	5.9253	0.555351	1.6752	6.77372	3.55693	8.89098	2.97576	5.27167	0.0943053	0.526626	1.3521	2.20999	3.09268	2.05459	8.79534	3.779	5.7786	15.1456
ENSG00000163281	23.2739	15.8501	22.0345	20.0374	21.3901	17.303	18.1366	17.6429	18.2406	21.8438	14.1103	17.9764	15.663	22.4077	14.2256	19.4988	29.1404	15.0615	25.0139	18.5087	20.5663	23.1608	24.7539	20.4559	21.7135	23.2232
ENSG00000176894	1.04602	1.04506	1.29962	0.713498	1.15	1.47842	1.04872	1.3025	0.987549	0.617057	0.773168	0.911846	0.436816	0.901113	0.580635	0.698655	0.377221	0.315976	0.676051	0.460415	1.39171	0.0933904	0.362694	0.492914	0.875545	0.865462
ENSG00000285589	4.23638	3.94801	4.37145	5.70798	4.65752	4.32575	5.1202	4.0259	4.47302	2.77675	2.38393	3.71252	4.74258	4.20519	5.44346	3.87436	2.26333	2.31715	2.60763	3.7754	4.5617	3.73561	4.17098	5.42205	4.37772	5.6255
ENSG00000114107	5.80541	3.94801	4.19423	5.8269	4.48502	5.36612	5.92216	5.506	2.96265	4.3194	3.60812	3.58225	3.49453	4.56564	2.8306	4.76356	7.16721	5.47691	5.8913	5.89331	4.02048	4.48274	5.44041	5.09344	7.26702	3.89458
ENSG00000101452	15.7426	13.9341	14.7684	14.3889	14.1451	12.8677	15.1138	15.6892	18.1825	14.5625	12.8861	14.7198	17.2854	16.22	11.903	14.5447	17.8237	15.6935	16.9979	19.982	13.1439	21.5732	19.0414	18.7307	18.1238	17.2371
ENSG00000162078	0.470709	1.79983	1.41777	0.772956	1.265	2.46403	3.08446	1.24329	0.929458	0.925585	2.57723	1.23751	1.99687	1.50186	3.55639	1.96894	1.13166	4.42366	2.12473	0.736664	1.93293	3.26866	1.63212	1.39659	1.83864	1.73092
ENSG00000172935	0	0	0	0.0594581	0.0575002	0.0547563	0	0	0	0	0.0644307	0.0651319	0	0	0	0.127028	0	0.315976	0	0	0.077317	0	0	0	0.0875545	0.0721219
ENSG00000110079	5.2301	13.7019	8.09308	2.79453	3.04751	14.4009	8.26634	4.79555	3.65974	6.41739	26.481	3.90791	18.9079	9.25143	13.3546	13.5285	6.9786	26.9632	27.8147	14.5491	3.47927	4.66952	8.70466	7.88662	10.8568	7.28431
ENSG00000151065	14.9058	16.721	16.3043	15.3997	19.0901	16.3721	10.6105	15.1563	16.0912	15.5498	12.8861	15.6968	15.2262	19.5241	12.4837	13.9731	17.8237	14.8509	15.9355	14.457	9.04609	18.6781	15.1425	20.3738	15.6723	15.0013
ENSG00000100129	174.842	209.36	189.981	295.685	243.053	126.049	254.098	184.422	209.767	176.17	130.859	303.775	178.471	174.756	259.762	165.899	232.746	217.918	201.367	209.213	313.83	333.123	318.808	299.281	309.155	301.397
ENSG00000130177	107.688	83.3726	79.0405	60.8851	88.2628	80.8751	60.332	74.9527	72.3235	93.8543	77.8967	69.626	67.2073	89.5706	67.4263	61.0371	104.868	66.8815	74.0759	55.2498	58.6063	79.2884	88.2254	87.9851	94.8215	69.3091
ENSG00000100314	0.575311	0.638648	0.64981	0.832414	0.920003	0.328538	0.67858	0.296022	0.464729	0.43194	0.322153	0.195396	0.249609	0.540668	0.508056	0.254057	0.282916	0.105325	0.193158	0.828747	0.077317	0.186781	0.272021	0.246457	0.0875545	0.360609
ENSG00000166507	5.1778	4.12218	3.60349	4.34044	4.14002	3.34014	3.9481	3.19703	2.49792	3.82575	3.35039	3.45199	2.99531	3.06378	3.04834	4.19193	1.41458	1.57988	1.835	3.03874	3.17	1.21407	2.44819	1.64305	1.75109	3.67821
ENSG00000229474	80.9619	98.4099	95.1676	64.0364	86.6528	99.8208	38.1856	126.875	58.7882	72.8127	41.9444	38.1673	89.485	112.038	31.2817	50.3667	80.6311	33.5987	53.9875	100.278	48.8644	41.8389	44.8834	64.8181	56.6478	37.5755
ENSG00000126254	49.0583	51.7886	42.8874	45.6044	46.6327	60.3415	49.0429	53.9944	58.4397	48.5006	59.3406	49.3048	59.3446	55.2082	53.491	55.6384	29.8005	50.7667	41.5289	46.0415	55.9002	45.3877	31.6451	42.2263	42.3764	53.7308
ENSG00000111371	464.485	359.036	385.751	362.754	456.897	323.829	337.686	417.035	415.236	445.515	290.518	325.659	303.525	395.288	219.48	397.217	591.955	302.599	512.544	445.313	365.632	407.836	426.982	403.614	499.323	338.828
ENSG00000156313	11.6108	12.773	19.3761	17.005	14.1451	13.7986	17.0262	12.8473	13.7095	12.4028	12.4995	16.9994	12.2933	14.8984	18.2174	13.592	18.4838	14.6402	13.8108	12.5233	9.66463	12.3275	13.057	14.1302	12.3452	12.1886
ENSG00000143157	82.0603	88.714	94.3996	84.1333	83.0303	78.5206	86.2414	69.3875	86.5558	82.5622	86.8525	91.4452	99.0325	88.3692	105.676	83.9657	89.1185	91.5276	82.3817	83.4272	82.9612	93.4838	89.9482	88.478	92.2824	90.3687
ENSG00000205531	182.269	146.425	162.925	166.899	189.751	165.255	156.629	184.185	164.514	175.738	149.608	154.688	145.897	157.695	128.974	168.249	175.125	141.557	180.506	172.379	131.748	170.344	158.679	148.778	181.413	147.994
ENSG00000168872	14.6443	13.3536	15.7726	16.1132	16.3876	14.8937	16.471	15.0971	18.0663	15.3647	13.466	15.4363	14.6021	13.9372	12.774	14.0366	13.8629	12.1124	9.94761	12.8916	14.7675	13.9152	13.329	14.2945	16.0225	15.0735
ENSG00000169689	14.069	11.3795	9.45178	12.4268	11.615	13.4153	11.5976	13.321	11.502	10.7985	11.5331	10.4862	11.1076	9.73202	10.9595	9.20955	8.95901	15.6935	12.5552	12.8916	13.3758	15.8764	11.9689	13.5551	13.4834	11.4674
ENSG00000134996	101.046	103.867	82.9984	87.8197	96.0829	122.052	95.3714	100.825	99.9168	94.1628	135.047	118.735	104.524	100.504	119.829	101.75	100.152	148.509	111.066	91.5305	113.115	90.4953	91.943	107.291	92.0198	100.394
ENSG00000159214	2.30124	2.43847	2.18572	2.85399	2.99001	2.46403	1.66561	2.42738	2.84647	3.82575	2.44837	2.34475	4.36816	3.66453	3.70155	2.03245	1.88611	2.00118	2.89736	2.39416	2.93805	4.29596	2.17617	1.80735	1.13821	1.6588
ENSG00000135968	178.189	91.8492	90.1463	112.733	143.118	106.994	149.041	118.764	127.742	166.79	79.5074	120.168	98.4085	92.6945	106.91	111.277	238.31	144.085	171.524	152.674	86.4404	131.213	125.492	94.8037	135.885	98.8791
ENSG00000114904	24.3723	33.5581	30.0094	20.0969	18.5151	31.8134	25.6627	27.1748	28.058	21.7204	33.1174	26.6389	26.3962	22.3476	32.0801	27.4381	16.5034	28.6484	23.5652	29.5586	25.128	21.293	26.7487	28.7533	22.5015	25.3148
ENSG00000020633	639.746	535.187	375.708	442.725	402.616	546.578	351.566	613.949	407.567	428.176	800.809	372.229	745.833	547.877	529.83	438.502	273.863	244.46	283.845	450.378	918.526	342.276	293.51	390.963	435.846	448.165
ENSG00000104133	173.639	231.075	240.607	163.629	178.538	249.798	172.359	212.07	160.854	170.678	225.25	146.612	181.092	222.455	168.892	179.809	210.678	179.369	184.852	212.251	144.119	158.297	191.956	191.661	190.694	162.491
ENSG00000168944	100.313	80.6438	83.5891	96.0249	99.5904	77.3707	80.3193	79.1562	85.9168	107.306	57.6654	97.0465	93.9155	82.1815	75.5552	84.4738	140.043	83.6282	102.567	89.0443	74.9202	82.8373	80.2461	77.3874	86.679	81.3535
ENSG00000186827	16.6317	5.98007	5.1394	6.65931	19.3776	11.3346	4.13317	11.7225	13.9419	20.4863	8.24712	9.05333	11.8564	11.0537	15.7497	16.0691	7.26151	6.95146	15.1629	4.60415	5.72146	6.63072	4.17098	5.75066	9.01811	14.6407
ENSG00000165914	3.13806	12.5407	5.61199	6.00527	9.71754	5.53039	5.24358	4.38112	5.46057	4.01087	7.28066	4.95002	12.2933	10.2727	23.298	5.08113	2.26333	4.52898	5.69815	6.16956	7.96365	5.13647	5.98445	7.2294	2.8893	6.49097
ENSG00000106991	38.3889	48.6534	45.3094	38.1721	32.6601	35.7559	52.9293	29.2469	44.4978	33.753	40.5269	56.5345	48.6738	40.0094	44.6364	51.9546	21.7845	54.2425	23.9515	33.8866	54.8951	55.6607	47.3316	51.263	37.9111	47.0234
ENSG00000196531	488.805	451.873	406.958	602.133	496.572	365.882	534.845	411.885	440.389	453.66	347.346	587.946	469.515	392.525	539.338	437.231	764.062	691.144	615.786	663.642	580.883	745.629	637.798	597.494	739.135	562.046
ENSG00000014123	51.0458	53.4723	64.213	56.3069	60.6052	56.2347	58.1112	60.2108	65.0621	58.0033	50.8358	50.7377	43.3696	54.5474	47.6847	52.7167	61.0156	46.4484	65.9633	57.644	40.9007	54.54	52.9534	57.5887	63.2143	54.3799
ENSG00000101017	17.207	21.2496	23.6885	11.7727	33.5801	20.0956	19.6171	12.3737	39.9667	35.5425	9.34245	16.804	24.3993	18.9834	24.0238	26.93	53.2825	19.8011	18.5431	12.8916	24.8188	22.6939	22.3964	25.3851	17.686	20.2662
ENSG00000111344	0.418408	0.870884	1.18147	0.65404	0.230001	0.109513	0.555202	0.473635	0.348547	1.17241	0.193292	0.325659	0.249609	0.540668	0.0725794	0.190542	0.943053	0.526626	0.289736	0.368332	0.463902	0.373561	0.0906736	0.164305	0.875545	0.144244
ENSG00000166272	97.9598	104.39	92.8637	75.6902	94.1853	107.487	85.8096	97.2135	106.249	77.1321	134.273	112.678	114.009	105.13	144.361	91.7144	73.3696	112.171	106.14	100.923	80.1777	100.395	102.824	127.5	99.2868	97.3645
ENSG00000258366	3.19036	2.32236	4.017	3.44857	3.33501	3.55916	3.14615	3.84828	2.14937	3.08528	2.77052	3.12633	2.49609	3.84475	3.04834	4.0649	1.6975	1.57988	1.93158	1.56541	1.77829	2.70832	1.99482	1.97165	2.18886	2.81275
ENSG00000177150	10.5125	14.2244	10.3379	8.85926	12.0175	14.839	9.80857	12.5513	14.5809	12.4028	12.1774	10.0954	10.4836	12.3152	9.07243	9.59063	15.2775	12.4284	12.2655	10.9579	11.5202	11.487	13.057	12.7336	16.11	11.9722
ENSG00000204525	2803.65	2715.65	2173.49	3363.67	2345.61	2362.41	2703.09	2813.8	2828.63	2556.77	3277.39	2100.89	3847.6	2495.72	4764.19	2872.49	1650.82	2671.57	2241.69	3224.56	3079.38	2062.99	1678.46	2798.02	1340.63	2543.74
ENSG00000204882	0.209204	0.464471	0.177221	0.237833	0	0.328538	0.123378	0.118409	0.580911	0.123411	0.193292	0	1.06084	1.20148	0.725794	0.254057	0	0	0.193158	0.092083	0	0.186781	0.181347	0.164305	0.350218	0.216366
ENSG00000078900	1.51673	0.406412	0.767957	0.772956	2.01251	1.47842	1.91236	6.8085	2.43983	4.01087	0.773168	0.521055	1.87207	1.08134	0.870953	1.96894	0.565832	0.737276	2.02815	2.02583	1.23707	0.0933904	0.362694	0.575066	1.22576	0.504853
ENSG00000137462	85.7736	210.347	230.328	107.203	91.3103	185.514	236.023	102.779	85.1035	82.6856	319.512	117.237	94.4147	124.173	171.287	127.219	74.6898	243.406	170.462	355.625	153.706	114.403	122.137	125.036	68.5552	110.563
ENSG00000130255	339.329	225.617	210.361	340.992	323.324	248.758	295.306	212.011	275.003	237.814	179.375	354.513	231.325	226.72	244.52	239.194	421.168	379.381	393.945	358.019	278.187	416.334	355.078	351.283	370.18	308.465
ENSG00000126231	0.209204	0.464471	0.531662	0.65404	0.575002	0.438051	0.370135	0.41443	0.580911	0.246823	0.193292	0.390791	0.124805	1.20148	0.217738	0.508113	0.282916	0.21065	0.0965788	0	0.231951	0.560342	0.906736	0.492914	0.612881	0.721219
ENSG00000112578	4.86399	4.5286	3.72164	4.10261	5.23252	7.83015	5.98385	7.57816	5.86721	5.12157	4.05913	4.6895	5.17939	5.88727	5.15314	3.74733	3.20638	3.79171	6.3742	4.14374	3.86585	5.32325	3.62694	5.99712	5.7786	4.68792
ENSG00000158715	2.82425	23.5139	24.5155	17.6591	5.80752	3.34014	11.7826	2.90101	24.5726	7.21956	3.41482	7.29477	4.55537	8.35031	37.3058	12.8934	5.84693	11.6911	5.69815	3.86749	17.319	15.6896	10.0648	17.5806	6.30392	20.9153
ENSG00000175482	11.0355	14.2825	13.3506	13.6159	11.155	12.7582	11.2274	9.23588	14	10.8602	9.02029	15.0455	12.2933	11.0537	14.153	11.5596	19.6155	19.3798	13.7142	15.6541	9.81926	20.8261	19.3135	24.8921	16.898	12.9819
ENSG00000100345	1838.8	1911.18	1778.47	1583.91	2078.23	1719.62	1714.34	2066.05	1938.15	1634.95	1851.54	1947.51	1790.32	1959.56	1992.81	1830.03	1380.63	1605.58	1855.47	1876.38	1890.86	1777.13	2032.72	2278.25	1765.97	1732.01
ENSG00000092531	21.4957	28.4489	28.119	24.1995	29.5551	22.9429	25.9711	21.1952	25.4439	18.8202	27.1897	25.4014	28.9547	26.2524	34.0398	19.3083	26.9713	37.4958	32.6436	29.0062	20.9529	37.1694	35.4534	36.7221	34.7591	26.4687
ENSG00000004779	18.7761	18.695	16.1271	18.1942	19.8951	19.7123	20.1723	24.037	19.4605	18.3266	19.6514	18.8231	20.8424	16.8809	18.5078	19.8164	22.539	23.0662	25.5934	20.9028	19.9478	22.4137	16.8653	19.6344	22.9393	20.0499
ENSG00000109756	73.0122	58.7556	69.5887	87.4629	69.4028	55.0849	84.2057	77.6761	54.5476	70.0359	73.5154	66.6951	86.9889	62.9578	101.902	78.1224	56.3946	64.6697	76.2006	111.697	85.8219	41.1852	47.4223	51.4273	42.639	49.692
ENSG00000284638	0	0.0580589	0	0.0594581	0.0575002	0.219025	0	0.118409	0	0.0617057	0.0644307	0.195396	0.0624023	0	0.217738	0.0635141	0	0	0	0.092083	0	0	0.0906736	0	0	0
ENSG00000105856	69.508	60.091	76.0277	90.0196	82.9728	51.4709	81.0595	68.2626	57.975	89.0413	61.4024	63.3082	83.4943	62.7775	80.8535	88.1576	177.294	65.9336	97.7377	115.104	105.692	68.2684	70.7254	71.0617	77.3106	60.0054
ENSG00000063015	0.52301	0.290295	0.590736	0.713498	0.805003	0.711832	0.185067	0.532839	0.464729	0.617057	0.322153	0	0.436816	0.780965	0.362897	0.508113	0.0943053	0	0.0965788	0.460415	0.541219	0.0933904	0.181347	0.246457	0.175109	0.721219
ENSG00000198890	11.297	8.65078	11.9329	8.74035	10.12	14.7842	11.2274	12.1369	15.0456	9.93461	14.7546	10.6165	11.1076	11.5943	8.56437	10.9244	19.9927	12.8497	12.2655	13.1679	14.6129	13.0747	14.2357	16.6769	15.5847	11.1068
ENSG00000170962	9.93719	9.87002	5.96643	5.23232	8.45253	16.5912	2.03574	13.1434	4.99584	4.3811	30.4757	3.90791	16.8486	11.5943	9.8708	5.52573	2.82916	5.79289	4.73236	12.3391	20.0251	11.8606	13.4197	16.1018	20.6629	10.1692
ENSG00000121022	35.0417	36.4029	35.7986	35.4371	38.4101	41.0125	33.5589	40.6142	38.1078	40.047	44.8437	34.7153	35.8189	38.2673	35.6365	34.2341	48.5673	45.3952	45.0057	43.1869	28.8392	46.9754	51.4119	52.9061	48.2425	42.5519
ENSG00000120875	20.2928	2.43847	2.83553	11.416	28.9226	6.68027	9.56182	9.47269	17.3693	22.4609	4.12356	5.73161	22.2776	6.30779	17.2739	23.3097	25.8397	7.58341	22.9857	10.1291	32.1639	5.32325	8.34197	3.53255	2.53908	9.73645
ENSG00000268320	0.052301	0.348354	0.118147	0.118916	0.0575002	0.0547563	0.123378	0	0	0.0617057	0.128861	0	0.124805	0.120148	0.290318	0.254057	0	0	0.0965788	0.092083	0	0	0	0	0	0.216366
ENSG00000134697	36.8722	38.2608	39.9338	31.8696	37.3751	39.9721	42.6272	44.5217	38.6306	36.468	42.5242	36.6041	35.8189	39.2885	40.8622	40.522	40.7399	53.8212	53.1183	49.3565	41.1326	46.9754	44.7927	45.6767	46.8417	35.3397
ENSG00000156042	2.45815	2.09012	3.78071	3.62695	3.33501	2.02598	4.31824	2.48658	2.6141	2.09799	1.54634	3.19146	1.68486	2.34289	2.4677	3.49328	1.60319	1.6852	0.482894	3.22291	1.77829	3.17527	3.89896	1.7252	3.76484	3.02912
ENSG00000167110	51.5688	57.4203	52.2211	56.6042	51.9227	54.8658	49.3513	56.0665	56.1741	61.3971	64.8817	53.4081	49.4851	58.0317	51.8217	54.8762	55.3572	51.2934	45.1023	46.6861	48.8644	55.6607	53.3161	58.821	51.2194	55.1011
ENSG00000154310	65.167	44.8215	58.4829	65.4634	69.5753	70.4714	58.4196	70.2163	58.2654	61.9525	47.6143	44.0292	46.2401	68.3644	48.9185	57.4168	55.6402	31.2816	57.4644	64.5502	45.7717	50.711	59.7539	57.0958	57.786	56.7599
ENSG00000178127	21.8618	13.5858	19.7306	20.2752	13.34	9.08955	19.4321	11.1304	8.07467	21.6587	8.24712	9.90005	11.9188	10.6932	14.0078	16.6407	10.5622	5.16093	6.66394	11.7866	13.2985	5.13647	4.35233	2.21811	5.86615	11.6837
ENSG00000119321	92.0498	159.372	147.152	98.0465	85.1578	138.095	128.684	107.456	109.85	93.3607	203.472	139.513	125.366	131.803	156.699	121.566	73.7468	173.892	117.247	136.743	106.543	124.676	148.705	168.248	123.715	125.059
ENSG00000283761	1.46443	0.580589	0.472589	0.772956	0.920003	0.657076	0.863648	0.710452	0.813276	0.863879	0.322153	0.325659	0.124805	0.480594	0.870953	0.698655	0.377221	0.315976	0.0965788	0.460415	0.695853	0.0933904	0.181347	0.246457	0.700436	0.576975
ENSG00000282936	1.04602	0.638648	1.06332	1.427	0.920003	0.383294	0.925337	1.12488	0.580911	0.987291	0.579876	1.23751	0.499219	1.20148	1.01611	0.571627	1.50889	1.6852	1.54526	1.28916	0.695853	1.40086	1.7228	1.64305	1.40087	0.721219
ENSG00000139200	1.83053	1.79983	2.18572	1.36754	1.265	0.766588	1.78898	0.828861	1.21991	0.925585	0.515445	1.36777	1.18564	2.22275	1.45159	1.14325	0.848748	1.05325	1.93158	1.56541	0.850487	2.70832	0.997409	1.64305	1.31332	2.81275
ENSG00000165646	2.71965	3.36742	2.89461	3.50803	1.95501	1.7522	2.46757	2.01295	1.91701	2.2214	1.86849	2.54014	1.87207	2.16267	5.22572	2.28651	1.32027	1.47455	2.22131	5.52498	4.5617	1.58764	2.99223	4.60053	1.22576	2.45214
ENSG00000135870	143.775	170.635	175.508	150.786	161.748	159.505	147.19	135.578	137.211	146.798	187.622	147.263	126.115	139.072	160.11	158.15	98.9263	121.861	101.504	97.7922	122.393	73.0313	94.0285	86.5063	76.3475	131.262
ENSG00000167721	27.7718	25.1976	26.2877	28.5399	26.1051	24.3118	28.3153	27.8852	31.0207	29.6187	21.3265	26.7692	25.3978	24.4502	23.0077	26.2949	30.3663	25.4887	25.4968	27.9012	30.7722	27.0832	26.93	29.3284	28.1925	27.9833
ENSG00000164707	1.93514	2.38042	5.19848	3.21074	4.08251	4.70904	4.62669	1.95374	0.987549	2.96187	1.73963	2.14935	1.49766	2.94364	3.12092	1.96894	2.26333	2.42248	0.965788	2.11791	1.15976	2.98849	3.80829	4.10761	3.50218	2.74063
ENSG00000134183	0.52301	0.406412	1.24055	1.07025	1.2075	0.711832	0.801959	0.41443	0.639003	0.678762	0.193292	1.04211	0.312012	0.780965	0.943533	0.825684	0.188611	0.21065	0.386315	0.092083	1.15976	0.186781	0.181347	0.410761	0.612881	0.721219
ENSG00000081760	13.9121	16.8371	17.4858	17.9564	15.9276	16.1531	16.0392	19.9519	14.4647	15.6115	16.3654	13.6126	14.9142	13.6368	14.8788	17.9745	15.2775	19.1692	17.6739	13.9966	15.3861	20.4525	16.2306	14.8696	16.4602	13.8474
ENSG00000204227	42.05	35.7643	33.0812	40.491	37.7201	39.9174	38.6174	36.0554	44.2655	42.7003	37.4986	50.6726	40.1871	36.8255	43.2573	44.2694	55.0743	57.0862	46.0681	47.5148	41.2873	54.2598	48.7824	52.5775	56.21	40.0998
ENSG00000259529	0.993719	1.21924	0.413515	1.07025	0.575002	1.69745	1.04872	1.18409	0.580911	0.43194	1.28861	1.56317	0.249609	1.26156	0.653215	0.825684	0.660137	0.737276	0.579473	0.368332	0.77317	1.02729	1.08808	0.821523	0.700436	1.44244
ENSG00000172340	61.0876	52.195	51.5122	71.4687	64.5727	65.5981	75.3841	62.6382	57.0455	69.4189	67.8455	62.0056	58.5334	57.7313	56.1039	76.5345	97.9833	80.4684	87.6935	74.6793	56.2095	60.2368	73.8083	73.362	89.218	60.8708
ENSG00000204498	12.7091	13.76	12.819	9.75114	10.695	11.1703	9.56182	9.17667	11.5601	11.107	12.3707	15.1106	11.794	10.3928	12.1208	12.3853	8.39318	9.79524	7.24341	9.39247	10.7471	13.8218	9.6114	10.7619	11.2945	14.4965
ENSG00000130066	517.257	881.741	615.192	800.901	823.058	685.768	1191.77	689.02	531.534	1058.87	1561.93	649.56	1088.73	899.371	1326.32	831.273	1367.62	1707.32	1171.79	1175.26	806.416	443.604	555.376	525.2	693.081	677.008
ENSG00000101310	41.6839	52.6594	51.0396	39.1235	52.6702	55.1396	48.5493	75.0119	63.8422	51.4008	72.4201	48.914	51.8563	66.9827	53.2007	51.3829	42.0602	74.4649	72.7238	70.0752	43.1429	61.8244	65.3756	87.8208	67.1543	50.8459
ENSG00000156858	77.8239	80.4697	74.3146	79.3766	71.7603	87.9387	64.4651	71.0452	85.1035	83.858	83.1156	80.6984	78.3149	78.7573	74.3939	75.8359	43.4748	59.0874	45.8749	48.7119	80.7963	70.2296	56.7616	64.0788	59.7122	91.5226
ENSG00000103978	48.3784	45.4021	44.8369	46.2584	44.7352	51.0876	46.8221	46.8306	48.6223	44.6132	52.2533	44.2246	54.4772	51.003	49.7169	48.2707	59.4124	55.2957	58.237	55.9865	60.5392	45.3877	44.43	41.8977	50.7816	45.3646
ENSG00000175556	10.3033	8.70884	10.1607	11.7133	4.42752	6.18746	11.6592	5.4468	5.46057	9.13244	11.4687	8.72767	6.73945	3.90482	10.6692	10.1623	5.18679	7.16211	8.01604	7.55081	12.448	4.48274	4.62435	5.3399	4.64039	8.87099
ENSG00000126803	0.418408	0.406412	0.354442	0.356749	0.230001	0.711832	0.308446	0.177613	0.639003	0.493645	0.193292	0.455923	0.249609	0.540668	0.217738	0.444599	0.282916	0.315976	0	0.276249	1.54634	0.186781	0.634715	0.492914	0.437772	0.360609
ENSG00000172031	0.993719	1.16118	0.236294	0.178374	0.402501	1.53318	0.123378	1.65772	0.348547	0.246823	0.0644307	0.716451	0.436816	1.80223	0.870953	0.381085	0	0	0	0.552498	1.00512	0.280171	0.181347	0.821523	0.525327	0.144244
ENSG00000171295	16.7886	13.2374	20.4985	14.4483	16.5026	11.225	18.1983	15.5707	12.0249	16.4754	16.301	12.831	12.7925	16.0999	15.9675	14.8623	9.99637	9.47927	13.0381	13.8125	14.3036	9.99277	12.9663	10.0226	14.534	12.7656
ENSG00000040199	30.8576	21.8302	22.6252	25.4481	31.7401	20.3146	25.0458	24.4514	24.9211	28.2612	18.556	25.8574	25.4602	30.2774	29.4673	26.4854	41.2114	17.5893	24.9173	17.6799	24.8188	19.7988	23.0311	18.895	25.4784	21.4923
ENSG00000114942	327.823	257.201	245.923	438.92	381.284	183.926	327.508	249.073	276.979	308.405	151.67	418.212	239.687	223.957	270.358	253.485	639.673	404.343	432.576	409.033	383.028	664.379	524.909	488.724	660.511	362.773
ENSG00000133059	38.5981	38.8995	44.8959	52.3232	39.7901	31.3206	49.0429	35.8778	39.5601	35.6042	35.8879	49.4351	38.3774	37.1859	49.354	43.5072	45.3609	34.02	41.6254	47.6069	49.019	34.0875	34.2746	34.9969	44.1275	41.9028
ENSG00000105640	1001.93	804.581	726.074	1104.67	1003.26	650.834	880.859	706.13	888.678	973.777	528.847	984.013	690.17	735.188	778.269	764.075	1121.1	779.196	790.787	805.082	984.864	1042.42	909.002	808.132	1021.24	961.961
ENSG00000040633	12.4999	18.8691	18.1356	13.4375	15.9276	26.283	11.2274	16.222	19.4605	14.6242	25.0635	19.4093	20.156	21.7469	17.5642	14.4177	9.90206	17.168	13.4244	13.7204	8.81414	17.931	24.3912	27.2746	15.4096	18.6796
ENSG00000187037	5.2824	10.5087	11.4012	4.69719	3.62251	11.1703	7.52607	7.10452	5.28629	2.83846	20.1668	8.20662	3.99375	7.38913	10.5966	6.2879	2.64055	10.4272	4.05631	11.7866	11.0563	4.8563	9.97409	9.28321	3.76484	8.51038
ENSG00000100373	1.56903	3.65771	2.2448	0.891872	0.575002	1.47842	3.02277	1.12488	1.04564	0.802174	0.579876	1.75856	3.43213	0.660816	1.88707	1.46083	0.0943053	3.15976	2.99394	1.105	3.94317	3.17527	3.17357	3.12179	0.78799	2.59639
ENSG00000147570	0.156903	0.696707	0.413515	0.416207	0.747503	0.164269	0.185067	0.177613	0.639003	0.246823	0.386584	0.651319	0.624023	0.0600742	0.0725794	0.381085	0.188611	0.737276	0.386315	0.644581	0.541219	0.653733	0.0906736	0.739371	0.525327	1.00971
ENSG00000109475	313.388	308.525	310.668	469.422	437.692	256.807	368.839	253.158	315.725	337.53	210.431	496.696	216.037	272.016	336.406	306.138	880.057	509.037	671.126	629.664	404.059	788.401	666.904	568.905	733.794	365.081
ENSG00000106123	58.1064	48.9437	48.7357	59.5176	69.6328	33.1276	58.0495	37.3579	66.2239	58.2501	26.4166	74.1852	67.8937	78.4569	46.8863	61.4182	61.6757	60.4567	63.1625	40.0561	47.4726	59.0227	50.8679	74.7586	57.1731	67.7224
ENSG00000204856	5.1778	6.32842	6.85254	5.94581	5.98002	5.31136	6.72412	4.91396	6.73857	6.84933	3.73698	6.77372	5.17939	5.64698	3.41123	4.19193	7.26151	7.68874	4.05631	5.70915	3.86585	7.19106	6.1658	5.75066	9.01811	5.91399
ENSG00000224712	0	0.348354	0.177221	0.0594581	1.0925	0.219025	0.863648	0.177613	0.580911	0.740468	0	0.390791	0.624023	0	0	0.190542	0.282916	0	0.193158	0.092083	0.077317	0.466952	0.453368	0.164305	0	0.288487
ENSG00000106809	0.156903	0.290295	0.295368	0.475665	0.632502	0.876101	0.370135	1.24329	0.464729	0.43194	0.128861	0.0651319	0.124805	0.180223	0.217738	0.444599	0.754443	0.737276	0.676051	0.184166	0.231951	0.373561	0.0906736	0.164305	0.175109	0.0721219
ENSG00000168118	26.0982	30.8293	24.5155	27.0535	30.9926	26.3378	24.4906	24.1554	25.5601	20.0543	22.2286	29.7001	28.3931	29.8569	45.7976	24.707	23.1048	31.2816	26.0763	33.242	32.0092	27.7369	26.8394	28.0139	28.893	31.5172
ENSG00000071189	46.4433	44.1828	49.3265	43.0477	45.1377	43.0932	55.952	44.5809	43.8007	51.6476	55.4104	46.5042	49.5475	46.137	55.0152	42.2369	59.4124	51.504	58.7199	65.0106	45.9263	41.3719	46.7876	46.909	49.2932	37.3591
ENSG00000175567	348.011	280.715	270.557	270.535	357.709	407.989	294.751	382.874	407.451	329.138	343.48	366.693	473.447	372.04	375.889	392.898	306.87	371.271	380.231	266.396	347.308	562.49	472.772	386.362	538.635	315.1
ENSG00000134574	60.8784	54.7496	53.8751	54.5231	47.4952	64.0101	61.319	53.6391	45.8339	54.3627	79.8296	38.6232	61.1543	46.8579	43.838	54.5586	45.9267	53.8212	55.6294	53.1319	39.1997	54.073	42.2539	46.6625	47.6296	60.6545
ENSG00000136518	23.3262	22.2366	21.9163	19.5617	23.2301	25.6807	23.0717	33.1544	27.5352	24.8674	22.5507	20.4514	19.9063	26.1323	17.9271	21.7218	24.4251	22.5396	25.3036	20.4424	15.0768	32.4065	30.557	27.7675	29.9436	25.7475
ENSG00000162664	53.5562	50.221	58.0103	67.0093	52.8427	43.367	62.3677	51.6262	45.892	61.8291	47.7431	47.7417	55.3509	47.1582	59.0071	62.879	75.1614	46.975	55.0499	70.8118	59.998	38.2901	38.0829	33.9289	45.4408	42.9125
ENSG00000116014	2.61505	0.870884	0.531662	3.80532	1.78251	0.711832	2.65263	0.592043	1.3361	1.66605	0.579876	1.75856	0.499219	1.14141	1.01611	0.508113	0	0	0.289736	0.460415	0.077317	0.373561	0.181347	0.164305	0.875545	1.15395
ENSG00000162896	0.209204	0.116118	0.118147	0.118916	0.690003	0.328538	0	0.532839	0.464729	0.43194	0.0644307	0.0651319	0.312012	0.420519	0.217738	0.127028	0.282916	0	0.193158	0.092083	0.386585	0.186781	0.0906736	0	0.262663	0.288487
ENSG00000182986	19.5083	14.4567	15.3001	7.49173	24.2651	17.2482	10.4255	17.2877	22.3651	15.6732	11.6619	17.4553	13.3541	17.001	9.43533	14.4812	20.7472	17.168	17.2876	13.9045	17.0871	19.612	19.8575	27.8496	30.7316	20.0499
ENSG00000108950	7.06063	4.5286	2.77646	1.78374	10.12	2.57355	3.51628	4.73635	2.03319	4.62792	7.73168	1.6283	10.9828	5.40668	3.41123	5.3987	1.50889	1.47455	4.73236	2.11791	3.01536	2.33476	1.45078	0.985827	1.22576	3.02912
ENSG00000169126	0	0.116118	0	0	0.115	0	0	0	0.0580911	0	0	0	0.124805	0	0.0725794	0	0	0.105325	0.0965788	0.092083	0.154634	0.0933904	0.362694	0	0.0875545	0
ENSG00000197380	0.156903	0.580589	0.0590736	0.535123	0.115	0.219025	0.74027	0.177613	0.464729	0.555351	0.0644307	0.781583	0.748828	0.240297	0.217738	0.508113	0.188611	0.842601	0.193158	0.184166	0.463902	0.0933904	0.272021	0.246457	0.350218	0.360609
ENSG00000122705	47.9077	65.2582	51.8666	45.5449	48.0702	69.1025	59.6534	59.6188	57.2198	43.6259	80.5383	63.8944	59.5942	59.0529	68.9505	55.4478	33.9499	63.1951	56.1123	49.6327	65.4875	48.2828	50.0518	55.6992	41.8511	58.2745
ENSG00000188092	10.8786	8.53466	11.6966	15.5186	14.3176	10.568	9.12999	12.1961	10.0498	12.9582	9.6646	10.0954	9.79717	14.6581	9.72564	8.12981	11.7882	11.7964	13.2313	10.037	5.48951	10.6465	15.0518	12.7336	11.2945	11.6837
ENSG00000112655	2.71965	7.54766	7.02976	8.97818	7.93503	3.28538	6.35398	4.67714	6.27384	8.45368	6.05648	7.68556	6.92666	4.20519	4.20961	8.63792	8.39318	10.0059	4.63578	6.53789	4.48439	14.0086	10.7902	8.9546	9.19322	7.71704
ENSG00000198252	102.458	76.6958	79.0995	89.3061	90.5053	83.7224	95.8649	87.5632	91.9583	105.825	72.0335	89.1656	75.382	96.6594	70.0392	94.1279	90.6274	76.1501	84.603	56.8152	65.4102	57.6219	49.0544	57.178	72.2325	84.022
ENSG00000249437	25.2614	35.1837	36.6847	15.1024	14.0301	28.4733	36.1498	14.6235	13.2448	10.8602	49.8693	33.3475	15.6006	25.4114	33.4591	22.357	14.1458	78.3619	23.1789	96.7793	29.6897	25.3088	38.1736	48.9628	28.0174	36.6379
ENSG00000285162	0	0.116118	0.0590736	0.178374	0	0	0	0	0.116182	0	0	0.0651319	0	0	0.217738	0	0	0	0	0.184166	0	0	0.0906736	0	0.175109	0
ENSG00000213085	2.09204	2.38042	1.89036	4.87557	2.81751	1.36891	2.40588	0.947269	1.39419	3.70234	2.89938	3.0612	2.99531	0.540668	2.8306	3.36625	6.50707	2.94911	2.80078	2.20999	2.7061	1.40086	0.725388	0.903675	1.13821	0.865462
ENSG00000174903	68.8804	75.4185	61.9091	61.123	70.2078	81.6417	65.1437	71.7557	75.5185	62.7547	92.458	74.7714	85.5536	70.7073	92.8291	65.6101	38.7595	71.1998	59.6857	50.1852	78.9407	62.3848	61.4767	75.8266	52.7954	71.4006
ENSG00000128656	1.98744	0.812825	1.41777	1.427	5.86502	1.69745	0.925337	3.49306	1.27801	3.02358	1.03089	2.14935	1.31045	2.52312	1.66933	3.17571	4.90388	3.37041	4.34604	2.67041	1.00512	1.9612	1.3601	1.31444	0.78799	2.81275
ENSG00000065325	0	0.116118	0.118147	0.0594581	0	0	0.123378	0	0	0	0	0	0.187207	0	0.0725794	0	0	0	0.0965788	0	0	0	0.0906736	0	0	0
ENSG00000205436	0	0	0	0	0.172501	0.164269	0.0616891	0	0.232365	0.123411	0.0644307	0	0.249609	0.300371	0.580635	0	0	0	0	0	0	0	0.0906736	0.0821523	0.0875545	0
ENSG00000135297	35.7739	33.7903	33.2584	35.4965	33.7526	38.8222	30.9063	34.5753	44.614	35.851	36.5322	36.4087	34.1341	41.2109	24.0964	38.045	43.6634	33.9147	45.5852	30.7557	26.3651	40.438	42.0725	43.3764	40.2751	44.7155
ENSG00000113494	5.387	5.86395	5.90736	5.76744	1.0925	3.34014	5.18189	2.90101	2.38174	4.07257	7.1518	2.93094	10.1716	7.26898	10.8143	10.4163	2.07472	8.11004	5.50499	15.4699	4.40707	3.26866	2.99223	1.97165	1.75109	8.87099
ENSG00000076604	44.8743	25.9523	18.3719	47.1503	37.5476	23.1619	28.377	20.2479	44.4397	70.7147	14.5613	28.9186	38.627	22.1073	49.2814	51.5735	88.4584	32.5455	22.7926	25.0466	57.7558	25.7757	19.4948	16.5126	28.4552	25.1705
ENSG00000266302	0.261505	0	0	1.30808	0	0	2.65263	4.91396	4.41493	0.246823	2.64166	0	0	0	0.0725794	0.0635141	0.282916	0	0.77263	5.52498	0.077317	0	0	0	2.18886	4.39943
ENSG00000137601	13.0752	12.7149	15.0638	12.9024	16.6176	15.1127	14.7437	18.0573	14.6971	15.9201	15.8499	12.4402	13.6037	14.4779	15.8949	13.2109	19.3326	11.7964	16.0321	15.3779	9.97389	14.3821	15.7772	14.2123	18.9993	12.9819
ENSG00000256235	13.3891	28.1005	20.7939	14.6862	23.2301	17.741	12.2144	11.6633	12.0249	9.00903	34.7926	20.5165	17.9095	14.6581	38.2494	15.4339	6.41276	28.5431	16.9979	40.3324	25.9012	17.931	20.9456	22.3454	14.2714	17.6699
ENSG00000172270	240.009	201.464	169.305	154.472	173.593	216.78	177.48	193.243	196.58	195.73	255.081	207.575	210.483	188.753	250.98	192.003	142.401	259.627	196.055	198.347	204.117	197.707	169.922	246.95	190.343	177.78
ENSG00000188385	0.627612	1.974	1.65406	2.02158	0.690003	1.09513	3.51628	0.651248	0.697094	0.987291	0.773168	2.01909	1.24805	0.961187	1.37901	0.889198	1.13166	0.842601	0.869209	1.105	1.77829	1.68103	1.45078	1.8895	0.612881	2.16366
ENSG00000254536	2.61505	2.38042	3.18997	2.73507	1.66751	2.46403	3.33121	4.20351	2.09128	2.96187	2.44837	2.34475	2.80811	2.46304	2.54028	2.66759	1.98041	1.36923	1.06237	1.93374	1.77829	2.80171	2.26684	2.62887	2.27642	1.73092
ENSG00000212128	0	0.0580589	0.118147	0	0.115	0.328538	0.123378	0.177613	0.116182	0	0	0	0	0	0.0725794	0.0635141	0	0	0	0	0	0.0933904	0	0	0	0.144244
ENSG00000101150	115.585	135.974	125.59	136.456	121.958	126.651	179.947	106.213	103.46	99.8398	164.04	166.282	132.917	119.187	206.343	127.473	90.816	194.22	141.005	144.662	151.851	112.629	120.868	146.395	97.0104	132.704
ENSG00000134548	2.35354	3.2513	1.41777	2.25941	8.39503	1.09513	2.15912	1.24329	1.21991	1.60435	2.77052	2.08422	3.36973	3.4843	8.20148	2.03245	1.03736	1.36923	1.44868	0.92083	2.31951	0.933904	1.63212	1.31444	0.525327	1.51456
ENSG00000173614	4.13178	7.37348	6.67532	5.29177	5.17502	6.40649	4.99682	4.97316	7.72612	4.13428	9.34245	5.08029	3.61934	6.00742	5.15314	5.14464	5.84693	8.74199	5.50499	5.61706	2.93805	9.80599	8.79534	11.0084	11.7323	6.20248
ENSG00000109956	15.3765	49.1759	26.8194	10.2863	13.7426	33.6751	3.82473	46.2386	5.63484	4.19598	31.3133	5.47108	28.5179	25.7718	7.62084	4.76356	3.5836	4.42366	13.3279	13.9045	45.3078	12.9813	23.2124	20.1273	18.2113	7.57279
ENSG00000140287	1.83053	28.3328	38.3388	58.0906	5.00252	2.57355	38.9258	3.67067	55.8256	20.3012	10.6311	9.70465	11.482	14.3577	96.9661	30.1057	10.7508	19.8011	16.4184	17.8641	92.0846	25.122	17.8627	42.1441	15.4096	46.0859
ENSG00000154330	2.92886	0.348354	0.886104	2.67562	0.862503	1.47842	1.29547	0.296022	1.04564	1.41923	0.902029	2.08422	2.80811	3.12386	4.9354	4.19193	1.22597	1.79053	2.99394	1.19708	2.47414	2.05459	1.08808	2.13596	1.40087	1.00971
ENSG00000071051	183.524	158.791	151.051	151.856	214.591	100.752	122.391	112.725	130.821	163.952	102.767	123.164	120.749	122.131	143.054	138.842	120.051	78.1513	93.8746	98.2526	144.274	104.877	85.5052	82.1523	99.8121	140.854
ENSG00000198520	39.1211	43.2539	46.2546	60.6473	42.6652	20.5884	46.2052	25.9315	43.7426	53.5605	22.2286	49.3048	28.0811	28.7755	33.314	43.1896	37.4392	32.9668	29.8428	21.4553	31.1588	58.6492	37.2668	23.3312	49.2056	50.4132
ENSG00000122852	0	0.116118	0	0	0	0	0	0	0	0.0617057	0	0.0651319	0	0	0.145159	0	0	0	0	0.184166	0	0	0	0.0821523	0	0.0721219
ENSG00000101955	0	0.232236	0.236294	0	0.115	0	0.0616891	0.0592043	0.0580911	0	0	0	0.124805	0	0.290318	0.0635141	0	0.105325	0	0.184166	0.077317	0.280171	0.0906736	0.328609	0.175109	0.432731
ENSG00000176953	115.69	116.118	116.67	119.749	109.595	117.452	122.761	119.474	112.116	110.391	112.625	108.51	106.895	114.081	106.039	117.247	94.8712	82.3643	88.3696	91.9909	106.543	109.36	107.267	94.6394	100.513	119.29
ENSG00000185000	63.075	62.9359	56.7107	76.5226	56.6952	52.6756	64.1567	52.2774	64.4812	59.9779	66.6213	78.9399	64.1496	52.3847	84.1196	57.4803	38.5709	57.8235	48.5791	55.1577	67.5751	54.073	54.8575	60.2176	52.0074	75.8001
ENSG00000183726	122.96	126.917	112.949	107.441	109.078	143.407	99.4429	111.304	109.908	103.851	130.086	116.391	150.39	118.827	151.618	101.051	128.538	171.259	180.989	142.545	142.805	108.52	114.43	132.512	116.623	112.51
ENSG00000170776	452.404	492.107	591.445	431.785	470.869	435.203	511.218	494.179	397.518	418.118	647.27	430.782	471.45	496.754	535.999	458.826	447.479	382.014	502.403	707.566	554.904	360.3	462.707	446.826	442.325	340.992
ENSG00000004897	60.983	52.8336	61.023	49.8259	54.7402	59.6844	54.1014	66.4273	62.5642	67.9379	59.9205	49.1094	59.0326	53.7664	54.5797	55.0668	72.5208	64.0377	71.758	70.9039	51.2612	52.5788	54.2228	56.1922	54.1962	53.1538
ENSG00000025800	83.054	87.2045	93.1	88.7116	90.7928	73.6473	83.6505	92.2404	86.5558	90.0903	79.3786	84.5412	89.8594	94.3766	77.5874	83.14	77.8962	59.5087	70.6957	81.5856	90.229	69.0155	67.2798	67.2827	78.1862	78.108
ENSG00000165609	34.0479	35.2998	37.0391	30.6804	39.9626	38.7127	33.929	40.9694	38.1078	34.6169	30.3468	32.6962	29.8283	32.5602	24.3867	28.5814	37.3449	38.1277	44.0399	35.7282	23.7363	43.1463	42.1632	37.1328	42.9017	33.753
ENSG00000141873	17.9915	17.9402	14.9456	17.9564	21.6776	23.7095	14.7437	21.9056	22.1327	18.5117	20.94	16.283	22.652	19.5241	21.2658	18.2286	15.749	16.3254	14.0039	15.9304	28.0661	14.4755	11.3342	13.2265	15.1469	21.4923
ENSG00000167065	8.42046	10.857	11.5194	8.56197	6.61252	10.1847	7.34101	7.45975	9.58504	6.04715	14.4325	9.57439	7.55068	10.3928	10.016	8.63792	3.20638	6.42484	5.79473	6.16956	5.79878	6.25715	7.79793	8.62599	7.61724	9.2316
ENSG00000169330	1.15062	1.2773	1.53591	1.48645	1.95501	1.31415	1.29547	2.6642	1.39419	1.48094	1.93292	1.36777	1.43525	1.32163	1.95964	1.07974	1.88611	1.05325	1.3521	1.84166	1.46902	1.12068	0.634715	1.39659	0.700436	0.649097
ENSG00000147592	3.81797	5.05113	6.32087	3.92424	4.37002	5.20185	5.30527	4.1443	6.15766	3.08528	6.3142	5.66647	3.80654	6.06749	2.8306	3.74733	3.20638	6.53016	4.63578	3.49915	3.01536	5.60342	6.61917	6.40788	5.51593	6.20248
ENSG00000113532	59.1524	86.5659	85.8339	50.2421	83.3178	97.9591	69.462	81.998	65.9915	63.6802	118.81	74.7063	77.5661	91.4329	79.1116	65.5466	56.6775	85.84	77.9391	72.5614	47.55	52.8589	58.5751	71.226	55.7722	59.5727
ENSG00000158683	1.56903	0.638648	0.945178	1.01079	1.38001	1.09513	0.925337	1.83533	1.39419	2.28311	1.15975	1.4329	0.436816	2.04252	0.870953	1.20677	2.26333	1.05325	1.3521	0.644581	0.850487	0.933904	1.3601	0.903675	1.40087	1.00971
ENSG00000205937	201.986	167.964	153.946	194.071	178.366	194.878	188.399	181.106	174.854	193.447	193.679	174.553	185.585	173.675	212.513	194.861	169.75	145.559	148.731	160.593	222.364	151.946	133.109	124.461	151.82	167.828
ENSG00000117868	316.003	253.137	223.357	325.355	266.916	339.708	289.014	256.473	280.174	320.869	291.613	273.749	311.575	312.566	274.495	283.146	338.839	287.538	315.716	479.845	258.084	323.224	313.821	243.664	342.776	278.607
ENSG00000105409	1.35983	1.21924	1.29962	1.07025	1.3225	2.19025	1.48054	1.71693	1.39419	1.41923	0.96646	0.781583	1.74727	2.46304	1.08869	1.27028	0.943053	0.631951	1.64184	0.828747	2.01024	1.02729	0.634715	0.821523	0.875545	1.08183
ENSG00000182774	26.8827	17.6499	15.0047	23.8427	16.4451	17.8506	16.1626	17.4061	20.3319	22.7077	12.3063	18.758	14.3525	12.7357	13.7175	19.0542	21.2187	14.1136	11.8792	12.6154	23.1178	20.8261	13.1477	14.7874	19.9624	20.699
ENSG00000146242	0.575311	1.33536	1.24055	1.60537	0.345001	0.547563	1.17209	0.177613	0.232365	0.308528	0.386584	0.716451	0.374414	0.360445	1.59675	0.254057	0.188611	0.421301	0.77263	0.276249	1.00512	0.840513	1.3601	0.985827	0.262663	1.00971
ENSG00000021762	52.824	75.3605	62.7952	54.0475	31.2801	67.2955	52.189	71.8741	53.0953	42.0833	191.617	38.2976	84.2432	102.306	84.7002	57.9884	20.7472	57.0862	31.1949	65.5631	95.4865	60.2368	65.6477	91.6819	93.7709	61.3036
ENSG00000196199	137.29	146.25	145.321	142.046	153.123	125.83	126.771	131.552	157.543	144.823	121.516	208.096	115.507	150.666	110.03	137.254	146.456	153.669	145.641	109.21	103.759	146.623	158.135	151.078	145.516	154.124
ENSG00000117010	3.39956	4.5286	4.84403	3.38911	3.85251	5.42088	3.9481	4.67714	3.89211	4.50451	8.44042	3.0612	5.05459	5.22646	3.77413	4.12842	8.11026	6.53016	4.24947	7.45872	4.87097	2.98849	3.89896	5.3399	3.93995	3.60609
ENSG00000122299	96.3907	104.332	99.3027	101.852	105.8	87.8291	95.0013	101.18	101.253	97.3715	99.0944	97.2419	99.5941	100.624	100.014	100.162	128.727	115.226	114.156	128.456	124.248	101.235	94.1192	98.5006	93.6833	103.567
ENSG00000181074	1.09832	1.16118	1.77221	1.78374	1.2075	1.97123	1.1104	0.828861	1.62655	2.96187	0.708737	1.23751	1.68486	2.22275	0.653215	1.71488	3.39499	1.57988	1.3521	1.105	0.695853	1.02729	0.816062	0.657218	0.963099	0.865462
ENSG00000258311	4.13178	2.78683	3.01275	3.92424	3.27751	3.0116	1.60392	2.96022	2.84647	3.33211	3.54369	2.27962	3.12012	3.84475	3.55639	2.54057	0.660137	1.2639	1.64184	1.84166	2.31951	3.08188	2.17617	1.80735	3.23952	2.74063
ENSG00000104164	111.297	105.493	103.32	106.549	125.638	88.8148	138.307	95.023	105.668	115.143	99.2876	115.609	122.745	102.967	159.82	116.993	128.821	117.754	130.574	121.458	138.011	90.3085	92.3964	89.9567	97.273	96.2106
ENSG00000143320	1.15062	0.928943	0.590736	1.24862	1.2075	1.04037	1.04872	1.3025	1.04564	1.29582	0.902029	0.846715	1.24805	0.480594	1.23385	1.14325	0.377221	0.631951	1.06237	0.828747	1.31439	0.933904	1.08808	0.246457	0.437772	1.08183
ENSG00000143951	8.94347	7.31542	10.5742	12.1295	8.91253	7.28259	9.0683	7.63736	7.95849	8.45368	8.11826	9.96518	8.1123	7.92979	9.58049	7.93927	9.05331	8.11004	8.88525	9.39247	11.5976	11.0201	10.7902	8.54384	9.54344	9.08735
ENSG00000233493	9.62338	5.92201	5.08033	8.02685	8.56753	10.1847	6.10722	7.16373	8.59749	8.14515	5.86319	8.33688	8.54912	5.3466	5.15314	13.2745	0.565832	0.737276	1.06237	0.828747	8.11829	1.02729	0.634715	0.410761	0.525327	10.7462
ENSG00000101493	59.257	101.487	119.092	77.5929	63.3077	67.7883	105.427	53.3431	56.8131	55.967	123.578	97.8932	67.3321	65.9014	111.7	77.1697	29.7062	68.5667	41.722	69.4306	93.3216	49.9638	49.3264	50.3593	48.3301	95.4893
ENSG00000204152	8.42046	7.66378	8.74289	4.63774	6.44002	9.36333	7.52607	8.40702	4.00829	6.78762	8.18269	8.01122	7.05146	6.54809	8.85469	9.71766	3.96082	5.37158	6.18104	8.01122	10.4378	5.51003	4.26166	3.86116	4.72794	7.21219
ENSG00000139684	32.3743	42.8475	42.1785	42.0964	32.3726	31.5396	44.9714	32.74	37.4688	32.5806	38.9161	46.6344	30.8892	37.7867	35.0559	34.2341	49.2274	62.4578	55.2431	49.8169	39.7409	58.4624	52.6813	51.8381	47.1919	49.7641
ENSG00000114353	709.515	853.814	714.082	722.179	654.41	907.477	838.664	689.731	752.513	579.663	973.354	921.551	934.725	804.814	1088.18	821.492	471.81	970.466	761.33	779.851	963.138	671.757	657.655	812.404	641.424	814.616
ENSG00000139579	19.9267	13.818	10.8105	15.9348	17.4226	22.1763	16.6561	22.0832	18.0083	17.2159	18.8782	14.9803	19.2823	17.842	14.2981	16.3231	15.1832	14.6402	21.9234	16.667	17.7056	16.2499	13.6917	13.9659	16.4602	16.4438
ENSG00000187391	0.470709	0.754766	0.64981	0.178374	0.402501	0.657076	0.308446	0.651248	1.16182	0.246823	0.579876	0.130264	1.24805	0.540668	2.1048	0.698655	0.377221	0.421301	0.193158	0.460415	0.618536	0.560342	0.544041	0.410761	0.175109	0.576975
ENSG00000148803	5.75311	8.59272	8.68382	5.58907	5.69252	5.31136	7.21763	5.32839	7.43567	5.86204	5.99205	7.88096	7.23867	5.28653	4.79024	5.71627	6.22415	9.79524	7.33999	7.82706	10.5924	7.09767	7.61658	5.75066	5.7786	7.21219
ENSG00000229894	0.313806	0.174177	1.00425	0.237833	0.287501	0.438051	0.370135	0.296022	0	0.123411	0.0644307	0.130264	0.0624023	0.240297	0.362897	0.190542	0.0943053	0	0.0965788	0	0.231951	0.0933904	0	0.164305	0	0.216366
ENSG00000184203	179.759	163.494	144.494	217.617	168.361	126.651	187.041	148.544	153.244	188.017	115.782	158.531	155.132	137.209	153.433	181.269	253.021	180.106	188.039	204.056	183.241	164.087	136.282	119.367	168.367	166.313
ENSG00000117479	5.2301	5.74783	7.44327	7.55118	7.24503	4.70904	7.64945	5.62441	4.93775	7.6515	10.3733	6.57832	6.55225	3.9649	7.11278	6.41493	8.95901	4.84496	6.08446	13.9966	12.2161	5.88359	4.89637	6.73649	4.90305	6.49097
ENSG00000188895	247.854	299.816	243.442	289.442	284.569	254.015	250.396	218.523	261.991	253.055	291.678	352.298	234.446	249.548	280.447	241.036	207.472	268.895	184.369	200.925	271.228	252.061	229.676	242.842	232.282	297.935
ENSG00000184363	0.366107	0.290295	0.118147	0	0.115	0.328538	0.123378	0.0592043	0.232365	0.0617057	0.644307	0.325659	0.187207	0.0600742	0.145159	0.0635141	0	0.105325	0	0.184166	0.541219	0.280171	0.0906736	0.0821523	0.0875545	0
ENSG00000153086	0.209204	0.290295	0.767957	0.475665	0.230001	0.547563	0.246757	0.355226	0.348547	0.185117	0.128861	0.260528	0.249609	0.300371	0.290318	0.127028	0.282916	0.21065	0.0965788	0.460415	0.154634	0	0.181347	0.410761	0.0875545	0.216366
ENSG00000172500	35.7739	35.474	33.7901	28.7183	34.3851	47.3095	34.4842	37.7724	36.3651	31.2231	45.2303	36.0831	43.6816	38.087	44.346	36.8382	36.3076	58.9821	50.6073	46.594	43.0656	42.0257	41.7098	45.1016	42.0262	38.1525
ENSG00000159322	151.254	174.583	183.128	156.91	138.806	150.142	166.191	131.611	144.705	149.76	179.568	180.48	167.238	152.168	195.602	159.802	195.306	219.392	187.266	234.812	177.597	168.663	173.368	161.676	158.999	164.149
ENSG00000168899	19.6652	21.4237	17.0132	13.3781	15.6401	22.5048	22.5165	13.617	20.0995	17.4627	51.5445	17.4553	34.4461	17.9021	24.5318	19.7529	26.877	27.4899	28.1044	32.5974	17.7829	21.4798	18.4974	26.1244	17.2482	19.7614
ENSG00000145384	0	0.116118	0.177221	0	0.172501	0.0547563	0.493513	0.118409	0	0	0.0644307	0	0	0	0	0.0635141	0	0	0	0.184166	0	0	0	0	0	0
ENSG00000286522	0.052301	0.0580589	0.0590736	0.178374	0.230001	0.0547563	0.0616891	0.236817	0	0.123411	0.193292	0	0.124805	0	0.145159	0	0	0	0	0	0	0.0933904	0	0	0.0875545	0.0721219
ENSG00000099785	49.6859	84.8241	60.4914	53.6907	79.0053	63.1888	54.2247	46.0018	44.614	38.0724	72.0979	58.6838	74.134	66.6824	131.369	56.7816	29.6119	48.1336	41.1426	47.0544	76.7758	39.3173	51.6839	52.6596	34.2338	53.5865
ENSG00000091129	2.40585	2.32236	2.0085	4.87557	1.38001	1.97123	4.19486	1.53931	1.74273	1.66605	0.386584	5.86187	4.86738	3.7246	0.290318	2.03245	2.16902	2.21183	2.41447	1.74958	1.62366	10.9267	4.08031	2.38242	10.7692	0.504853
ENSG00000132005	41.527	45.6924	48.0859	42.6315	37.3176	40.0269	43.7993	38.7788	39.9086	36.1595	45.9391	43.0522	48.861	44.9956	49.4992	42.1099	14.7116	16.4307	19.6055	27.2566	40.3595	22.3203	25.4793	22.1811	22.1513	43.778
ENSG00000147432	0	0.0580589	0	0.0594581	0.115	0.109513	0.0616891	0.118409	0.116182	0.123411	0	0.0651319	0	0.0600742	0	0.0635141	0	0	0.0965788	0	0	0	0.181347	0	0.175109	0.0721219
ENSG00000198680	0.575311	2.49653	1.94943	1.01079	0.977504	0.109513	0.863648	1.00647	1.16182	1.54264	1.54634	1.04211	1.37285	1.02126	1.37901	0.698655	0.377221	0.947927	0.386315	0.736664	2.31951	0.560342	0.181347	0.410761	0.175109	1.51456
ENSG00000129518	45.4496	35.5901	34.7353	45.0693	41.3427	37.1795	42.2571	37.8316	41.1866	45.292	37.9497	43.6384	47.2386	36.7053	41.7332	45.0315	87.7983	58.8768	63.2591	63.261	52.1117	48.563	44.43	44.6908	45.003	34.7627
ENSG00000196793	1.98744	1.68371	2.71739	1.60537	1.95501	0.876101	1.29547	1.00647	2.26555	1.48094	0.579876	2.01909	1.56006	1.32163	0.870953	1.65137	1.6975	0.947927	1.73842	1.01291	1.08244	4.57613	1.45078	1.8895	1.40087	1.87517
ENSG00000145982	11.4539	11.786	9.51085	10.5835	11.7875	11.2798	11.7209	11.7225	15.8589	12.9582	6.82965	10.5514	12.0437	11.1738	9.21759	12.9569	16.5977	12.1124	18.2534	11.7866	10.9017	16.6235	12.0596	16.8412	15.1469	10.0249
ENSG00000140400	190.689	155.598	149.811	285.102	168.073	161.203	162.427	174.594	125.767	123.411	139.17	172.469	189.578	176.198	245.536	183.492	102.699	143.874	132.216	210.41	210.612	310.523	171.192	274.553	168.455	220.909
ENSG00000228672	3.87027	2.61265	2.71739	2.08104	2.64501	4.81856	2.34419	4.91396	3.48547	3.82575	3.60812	1.56317	1.99687	2.34289	1.08869	2.60408	0.943053	1.15858	2.51105	1.93374	2.01024	1.12068	0.906736	2.21811	1.40087	2.52426
ENSG00000004838	1.20292	2.03206	2.83553	1.24862	1.15	2.19025	1.17209	1.06568	1.51037	1.91288	2.12621	1.82369	1.31045	1.622	1.81449	0.76217	1.32027	1.36923	1.25552	1.93374	1.54634	3.17527	2.44819	2.87533	3.06441	1.29819
ENSG00000146674	19.456	1.79983	3.78071	11.0592	2.93251	4.65429	7.89621	7.63736	3.89211	9.87291	3.47926	8.53228	7.9875	9.91224	10.016	3.62031	10.8451	6.74081	16.9013	4.69623	8.11829	8.96548	2.44819	13.6373	2.36397	9.44796
ENSG00000138356	0	0.174177	0.0590736	0.0594581	0.0575002	0	0.0616891	0.0592043	0	0.0617057	0.193292	0.0651319	0.0624023	0	0.145159	0	0	0.105325	0.0965788	0	0	0	0	0	0	0
ENSG00000141753	9.51878	7.7799	6.85254	4.69719	12.995	9.63711	3.45459	8.52543	21.2033	17.2159	8.95586	2.60528	5.67861	9.37158	6.82247	9.84469	18.8611	6.63549	4.63578	3.68332	4.0978	6.16376	4.26166	5.5042	3.8524	6.34672
ENSG00000121879	69.8218	60.5555	68.5254	69.0904	72.9103	54.0992	62.7378	57.073	60.0082	81.2664	52.6398	60.8332	60.2807	60.9152	59.1522	68.9764	131.556	59.2981	72.6272	69.891	70.3585	51.8317	57.215	53.2347	75.0342	56.3993
ENSG00000151414	84.4661	103.229	93.9861	74.7983	101.775	111.429	75.9393	98.3976	105.087	87.1284	130.73	95.288	85.4288	107.353	90.6517	84.4103	87.2324	110.275	94.1643	94.0168	56.5961	81.1562	97.3834	104.826	86.5038	82.0025
ENSG00000065970	64.4871	77.3925	76.6185	67.0093	63.1927	55.0849	74.4588	63.6447	73.4853	66.1485	70.4871	80.6333	75.7564	73.2905	67.8618	68.5953	48.6616	63.3004	50.221	69.4306	79.4046	62.4782	65.9197	74.1014	59.362	73.2758
ENSG00000135185	43.4098	35.8224	37.3936	42.572	39.0426	26.3925	40.4064	27.7668	36.946	43.0706	22.293	35.2364	30.3899	30.9983	28.0157	35.0598	55.1686	34.1254	25.5934	36.3728	35.9524	33.3404	24.9352	20.3738	38.6115	32.8876
ENSG00000177842	2.61505	2.72877	2.89461	2.49724	1.89751	4.43526	2.22081	2.36817	2.03319	3.2704	3.28596	2.60528	2.37129	4.26527	2.54028	3.23922	2.73485	1.89585	2.02815	1.65749	2.47414	1.49425	2.08549	1.64305	2.10131	2.74063
ENSG00000185414	12.5522	17.4177	15.0638	14.3889	19.6076	18.1243	15.9158	15.2747	20.2157	14.0072	19.3292	20.9725	13.6037	18.7432	14.7336	13.2109	13.2027	14.1136	14.9697	13.0758	14.9222	19.2384	20.2202	19.5522	16.1976	20.2662
ENSG00000163291	18.0961	11.4376	15.7726	15.3402	14.8926	16.5912	17.9515	16.518	14.2323	16.7839	18.3627	14.7198	17.9719	16.4603	15.6046	15.3069	23.1991	15.2722	16.9979	20.1662	12.9119	14.6623	16.3212	14.048	20.1375	11.6116
ENSG00000170011	0.104602	0.52253	0.472589	0.0594581	0.460002	0.438051	0.185067	0.532839	0.0580911	0.308528	0.0644307	0.130264	0	0.240297	0.290318	0.127028	0.377221	0	0.0965788	0.276249	0.077317	0.0933904	0.181347	0.328609	0.175109	0.144244
ENSG00000168000	3.08576	2.72877	2.12665	3.15128	2.76001	2.46403	2.77601	2.84181	2.55601	2.46823	2.77052	2.34475	1.74727	2.34289	3.04834	3.36625	1.03736	1.57988	1.54526	1.93374	2.08756	1.49425	1.63212	3.12179	1.66354	3.17336
ENSG00000166920	0.836816	0.987002	0.354442	1.48645	1.72501	0.328538	2.8377	0.828861	0.348547	2.65334	0.902029	1.23751	1.24805	1.32163	5.08056	1.20677	4.33805	2.94911	2.22131	0.460415	2.86073	0.0933904	0.0906736	0	0.612881	0.576975
ENSG00000079337	2.82425	1.91594	1.65406	0.832414	1.035	2.40928	1.97405	2.13136	2.55601	2.03629	2.5128	1.82369	1.49766	1.50186	2.4677	2.79462	1.98041	1.89585	0.676051	2.39416	1.54634	1.77442	3.0829	0.821523	1.31332	2.16366
ENSG00000138002	18.253	16.779	20.6167	17.5402	17.0201	13.0868	18.8769	14.9787	14.8713	13.205	14.2392	14.329	14.3525	15.8596	13.3546	15.7515	16.7864	10.9538	11.9758	14.7333	14.6129	19.145	20.5829	15.8554	15.4971	17.2371
ENSG00000185437	0	0.0580589	0	0	0.0575002	0	0.0616891	0.0592043	0	0	0.0644307	0	0.0624023	0	0	0.127028	0	0	0	0	0.077317	0	0	0.164305	0.0875545	0
ENSG00000169402	0.104602	0.232236	0.0590736	0.237833	0	0.164269	0.185067	0.236817	0.174273	0.308528	0.128861	0.130264	0.0624023	0.0600742	0	0.0635141	0	0	0.193158	0	0.231951	0	0.0906736	0	0.0875545	0.216366
ENSG00000125753	357.268	398.226	324.314	401.997	384.389	519.418	415.785	343.8	378.754	341.109	530.586	444.46	495.038	505.044	599.071	414.239	162.394	328.088	253.809	181.864	461.428	204.525	209.637	260.012	226.503	438.357
ENSG00000167588	0.470709	0.232236	0.767957	0.237833	0.632502	0.273782	0.246757	0.592043	0.813276	0.987291	0.322153	0.455923	0.561621	0.841039	0.508056	0.571627	0.471527	0.105325	0.386315	0.460415	0.463902	0.280171	0.272021	0.657218	0.437772	0.649097
ENSG00000173950	16.9455	22.7591	20.085	20.0374	18.8601	21.7383	18.3217	16.518	13.9419	14.9328	32.8596	27.8113	27.5818	18.3226	25.8383	20.8962	10.185	23.3822	17.9637	21.2712	34.0968	17.8376	15.6865	18.7307	16.0225	25.459
ENSG00000141391	0.418408	0.696707	0.531662	0.475665	0.517502	0.328538	0.74027	1.53931	0.639003	0.43194	0.193292	0.325659	0.374414	0.120148	0.362897	0.698655	0.188611	0.315976	0.193158	0.460415	0.618536	0.280171	0.272021	0.575066	0.350218	0.504853
ENSG00000114279	0.052301	0.0580589	0	0	0.115	0	0	0.0592043	0	0	0	0	0.0624023	0.0600742	0	0.0635141	0	0	0	0	0.077317	0	0.0906736	0	0	0
ENSG00000081014	32.4789	34.4289	36.5075	27.8859	28.0601	39.5888	30.2277	34.6937	32.7634	32.6423	39.947	33.2173	30.0155	33.221	27.2173	35.0598	43.2862	39.3916	38.8247	39.5957	22.19	32.2197	36.3601	37.215	33.1832	31.2288
ENSG00000100473	4.07948	2.43847	2.65831	1.66483	10.925	5.80417	0.925337	6.09805	11.0373	3.33211	0.451015	5.08029	5.61621	1.92237	1.16127	5.65276	1.50889	4.63431	3.95973	3.40707	4.17512	3.9224	3.89896	2.21811	3.15196	2.01941
ENSG00000108510	161.872	142.36	152.705	140.737	152.778	146.802	158.726	146.886	132.796	149.451	156.373	142.834	147.394	143.878	154.014	156.689	189.837	136.396	180.023	184.903	149.067	118.606	130.117	121.832	134.746	117.342
ENSG00000163428	59.3093	63.6906	70.652	53.8096	57.5002	64.5029	64.5268	70.5716	54.1409	57.3863	63.7864	54.8411	56.4741	59.0529	54.2894	57.6708	68.1828	44.4472	55.9191	65.3789	48.3231	46.5084	55.8549	47.6483	55.6847	46.4465
ENSG00000167286	115.951	71.8189	62.4999	98.76	121.958	107.158	86.7349	112.251	98.3483	98.2354	27.5763	99.1959	75.0076	87.2878	61.7651	75.6453	137.026	95.7406	131.251	87.571	80.487	152.133	107.992	110.659	153.571	78.7571
ENSG00000152580	0.104602	0.174177	0.177221	0.118916	0.0575002	0.328538	0.246757	0.355226	0.174273	0.185117	0.0644307	0.390791	0.624023	0.480594	0.0725794	0.889198	0.0943053	0	0.386315	0.460415	0.154634	0.373561	1.54145	0.985827	0.350218	0.288487
ENSG00000153944	106.956	78.5537	94.3405	104.052	108.675	74.3043	92.0402	101.654	93.2363	108.91	52.6398	90.6636	76.8173	86.627	75.3375	89.2374	112.506	70.1466	84.0235	87.7551	74.5336	82.9306	78.7953	74.5943	98.6739	79.5504
ENSG00000130304	19.3514	41.7444	45.6639	30.7399	22.0801	25.2974	32.14	21.0175	31.0207	15.9201	28.5428	51.6496	24.8361	23.2487	38.9752	28.2003	6.88429	28.0165	24.7242	21.5474	42.5244	32.4998	31.0104	39.1045	20.3126	46.6628
ENSG00000161664	2.71965	2.55459	4.13515	2.19995	2.47251	2.1355	2.52925	3.01942	1.85892	2.59164	2.12621	1.82369	1.87207	2.70334	1.37901	2.60408	1.88611	1.79053	1.64184	3.13082	1.08244	4.57613	1.63212	2.95748	2.80174	3.38973
ENSG00000170222	19.1422	12.2504	15.241	19.7996	18.2276	11.0608	19.9873	10.0647	14.8713	23.2013	10.6955	16.8692	11.6068	12.6156	9.29017	14.1637	39.7025	19.0639	21.8268	25.4149	11.3656	25.8691	16.8653	16.9234	30.9943	17.0929
ENSG00000182230	4.65479	2.2643	3.60349	6.48094	2.35751	1.14988	7.09425	1.18409	0.929458	2.1597	1.22418	2.34475	1.87207	3.00371	2.1048	2.54057	0.188611	0.315976	0.193158	1.28916	1.31439	0.933904	1.17876	0.821523	1.75109	2.01941
ENSG00000178449	14.1736	13.4697	10.7514	10.9998	13.2825	15.277	14.2502	12.0185	13.2448	12.7114	15.3989	16.0224	14.4773	12.916	13.4272	14.0366	14.8059	18.4319	16.3218	15.1937	13.6851	16.1565	14.1451	13.1444	10.8568	12.405
ENSG00000162753	0	0	0.0590736	0.0594581	0	0.0547563	0	0	0	0	0	0	0.124805	0.0600742	0	0.0635141	0	0	0	0.092083	0	0.0933904	0.0906736	0.0821523	0.175109	0.0721219
ENSG00000134871	0.156903	0.116118	0.177221	0.118916	0.115	0.0547563	0.555202	0	0.116182	0.123411	0.128861	0.260528	0.561621	0.0600742	0.145159	0.0635141	0	0.315976	0.289736	0.460415	0.386585	0	0.181347	0.246457	0.0875545	0
ENSG00000132305	73.326	68.6837	66.4578	60.2311	70.6678	84.2152	62.7995	71.1636	76.3318	68.8018	74.5463	70.2122	67.8313	76.114	72.9423	70.1831	77.7076	69.0933	79.9672	60.4985	72.678	75.366	84.6891	86.7528	81.0755	64.7654
ENSG00000187801	1.62133	3.01906	3.48534	2.61616	3.56501	1.97123	2.77601	1.95374	2.38174	1.85117	1.54634	2.47501	2.18408	2.70334	1.37901	2.85814	3.01777	3.47573	3.95973	2.76249	1.93293	2.8951	2.08549	2.46457	3.50218	1.87517
ENSG00000241468	23.0124	23.4558	22.0935	20.8104	17.4226	25.8997	25.7244	26.1683	24.3983	22.0906	29.316	21.6889	25.4602	23.9696	22.427	24.0083	12.0711	18.1159	15.7423	18.3245	21.4941	11.954	14.4171	16.184	13.0456	24.1608
ENSG00000144451	4.55019	2.72877	3.30812	3.38911	4.25502	4.38051	2.15912	3.31544	3.60165	5.05986	2.25507	3.58225	1.99687	3.24401	1.66933	4.5095	9.71345	4.31833	5.11867	2.57832	2.01024	5.32325	3.17357	4.10761	4.64039	4.03882
ENSG00000204628	881.01	960.469	856.39	984.389	1144.6	780.825	1169.38	882.678	1009.45	976.986	726.327	1350.9	856.035	647.84	1041.73	930.355	1454.66	1274.01	990.512	1236.31	1241.25	1480.05	1074.48	1272.62	1379.86	1191.02
ENSG00000268480	0.470709	0.928943	0.886104	0.475665	0.172501	0.219025	0.185067	0.769656	0.174273	0.987291	5.09002	0.195396	0.624023	0.780965	0.798374	0.635141	1.13166	0.842601	0.965788	0.276249	0.077317	1.02729	0.725388	1.97165	0.700436	0.288487
ENSG00000171643	2.98116	7.4896	5.78921	3.38911	3.45001	2.68306	4.25655	2.84181	4.53111	1.60435	5.47661	7.16451	3.55693	6.06749	8.34664	5.08113	1.22597	9.37394	4.15289	5.52498	7.03585	6.16376	7.25388	10.269	5.69104	8.00553
ENSG00000033867	80.1251	63.7487	84.2389	73.5497	79.1203	83.3939	67.673	86.7344	69.4189	76.0214	42.1377	59.8562	52.106	76.7148	58.8619	55.6384	79.9709	42.3407	68.9572	56.9994	52.6529	55.4739	60.3886	51.3452	58.2237	49.8362
ENSG00000184368	1.15062	1.10312	1.83128	0.832414	1.55251	0.711832	1.23378	0.710452	0.987549	0.925585	0.644307	1.36777	0.624023	0.961187	1.08869	0.952712	0.565832	0.421301	0.676051	0.552498	1.31439	1.21407	1.45078	0.903675	1.66354	0.937584
ENSG00000089685	4.13178	0.638648	0.295368	1.60537	5.46252	6.07795	3.82473	13.913	6.04148	5.4301	2.19064	0.976978	3.18252	2.04252	1.45159	5.08113	4.05513	4.31833	7.43657	4.78832	1.08244	2.33476	1.7228	1.97165	2.71419	1.37032
ENSG00000255872	0.104602	0.232236	0.0590736	0.118916	0	0.109513	0.123378	0.0592043	0.174273	0.0617057	0.128861	0	0.0624023	0.300371	0.217738	0.190542	0	0	0.0965788	0.092083	0	0	0.0906736	0.0821523	0	0
ENSG00000141933	12.7614	12.1343	10.456	13.1403	12.305	10.568	12.1528	12.9658	12.9543	11.2304	10.3733	14.4593	11.6692	11.1137	11.7579	12.1312	1.32027	0.842601	2.80078	2.02583	11.0563	1.9612	1.7228	2.13596	2.62663	12.0443
ENSG00000248905	32.2174	57.7106	83.2938	6.89714	4.88752	21.7383	22.9484	14.6235	3.2531	44.1195	80.9249	20.9725	34.3213	55.9892	26.9996	21.9124	63.6561	18.1159	72.3375	31.6766	48.1685	5.69681	8.88601	8.70814	3.8524	3.53397
ENSG00000023572	12.2907	15.0953	18.9036	18.3131	13.1675	15.9341	14.682	16.0444	11.5601	12.3411	16.9453	11.854	16.1622	15.4991	16.7659	12.1947	17.3522	14.0082	12.4587	18.7849	14.4583	13.5416	16.7746	14.6231	16.4602	15.9389
ENSG00000175137	33.0019	35.1256	31.6044	27.767	36.6276	38.4937	30.0426	36.1146	46.531	27.2739	42.4598	34.8456	28.2683	37.6065	35.0559	26.9935	22.7276	42.6567	29.0702	24.7703	23.0405	39.6909	41.9819	55.3706	34.8467	44.5713
ENSG00000151500	19.5606	20.9012	20.4395	21.1671	20.4701	20.9169	23.01	21.728	22.5975	21.2885	18.4916	22.8613	18.9703	23.5491	14.9514	18.4191	30.1777	27.3845	27.8147	20.9949	13.6851	34.7412	30.6477	30.6428	28.6303	20.0499
ENSG00000196230	137.29	119.311	87.9015	115.052	134.838	194.166	166.931	223.792	172.763	148.279	167.842	125.705	152.199	139.132	128.248	131.22	112.883	161.674	160.9	123.023	100.512	135.136	127.396	144.588	137.198	134.075
ENSG00000144161	19.979	18.2886	22.0345	25.2103	20.9301	17.3578	22.4548	17.0509	19.0539	20.7948	14.5613	22.21	14.1029	19.7043	13.282	18.9272	27.5372	17.9053	16.9979	15.562	10.4378	24.1881	20.8549	18.8129	24.0775	22.2857
ENSG00000119685	18.8284	18.5789	16.4815	21.1076	15.2951	17.522	17.458	19.9519	17.5435	16.4754	16.3654	18.1718	18.2839	17.1211	10.0885	17.2758	18.8611	19.5905	15.6458	20.1662	15.5407	16.9037	18.044	17.4984	17.1607	15.6504
ENSG00000100908	4.65479	5.68977	5.19848	5.23232	4.42752	7.00881	5.55202	7.93338	4.76347	5.36839	5.47661	5.21055	5.05459	5.04623	5.51604	6.22439	3.4893	6.10886	5.31183	2.94666	4.63902	5.7902	4.35233	4.84698	4.64039	5.12065
ENSG00000164181	2.24894	13.9341	8.03401	6.65931	13.9151	5.80417	5.86047	5.86123	3.36929	2.83846	11.3398	4.23357	15.8502	8.47046	23.5157	5.90681	2.07472	3.26508	4.34604	4.69623	9.27804	2.24137	6.98186	5.17559	1.31332	9.15948
ENSG00000147364	41.2132	35.9385	38.1025	42.9288	36.6851	25.7355	36.705	34.3385	34.8547	34.6169	30.1535	33.6081	30.0779	29.7367	28.5237	33.0274	42.5317	37.7064	34.7684	39.1353	28.298	36.9826	41.6192	33.9289	38.524	33.0318
ENSG00000204560	52.0918	49.0017	46.3137	52.8583	51.2327	53.2779	50.7085	54.5272	58.9044	53.4988	54.7661	54.6457	50.4211	59.5335	43.4751	46.4923	52.4338	65.1963	55.0499	53.5923	43.9934	84.5183	71.4508	77.9625	69.6058	65.8473
ENSG00000174586	3.29496	3.07712	4.37145	3.86478	2.93251	1.80696	2.89939	2.42738	2.78837	3.2704	1.73963	4.10331	2.30889	2.46304	2.17738	3.17571	0.471527	0.631951	0.965788	0.184166	2.08756	1.12068	0.725388	1.06798	1.22576	2.59639
ENSG00000150459	76.3072	69.5546	60.964	74.62	74.4628	75.0162	67.5496	72.9397	74.8795	78.5513	76.5436	83.3688	82.3711	70.0465	89.1275	73.9305	105.15	105.746	98.9932	97.4238	79.7912	80.5959	72.8109	74.5943	82.6514	72.2661
ENSG00000213722	24.0062	22.5849	18.0765	19.7401	19.4926	20.1503	24.9224	16.6364	21.2033	18.5117	26.6099	23.708	28.8923	23.4289	33.0236	22.8016	18.0123	30.9656	27.6215	22.192	22.0353	29.2312	20.4016	31.4643	21.0131	19.9056
ENSG00000105486	51.0458	44.1828	48.3222	56.7231	52.0377	39.7531	58.4813	61.9277	50.1907	67.6294	34.5993	50.6726	43.6816	36.7053	36.8704	60.2749	66.108	44.0259	35.7341	41.069	33.169	70.0428	54.1321	43.1299	69.8685	56.832
ENSG00000248098	0.261505	0.348354	0.177221	0.297291	0.0575002	0.492807	0.123378	0.236817	0	0.123411	0.773168	0.195396	0.187207	0.0600742	0.362897	0.127028	0.282916	0.21065	0.193158	0.184166	0.154634	0.280171	0.181347	0.164305	0.175109	0
ENSG00000148926	17.5208	21.714	11.2831	21.9995	22.9426	37.4533	22.7633	8.05179	9.93359	12.2794	41.4289	26.6389	17.4727	15.4991	27.2173	20.0705	6.88429	39.6023	18.8329	44.0157	40.4368	4.10918	6.70984	8.21523	7.7048	15.362
ENSG00000015285	208.786	251.337	226.665	199.066	211.831	241.749	234.604	210.116	223.941	201.346	325.826	244.896	248.361	220.052	269.342	238.75	158.999	272.687	199.628	223.209	241.384	207.513	207.642	251.222	191.131	259.494
ENSG00000118596	84.4138	74.3154	79.5131	89.4251	104.248	70.6357	75.8776	83.8926	82.4313	95.4587	78.6698	70.9938	68.7674	90.0512	77.5148	80.5359	82.7058	62.8791	88.949	66.3919	57.6785	65.6534	70.9974	61.8607	97.9735	80.1995
ENSG00000114125	37.2383	34.0225	27.5874	34.1884	30.3026	31.8134	40.8999	28.1221	29.336	31.0997	38.2718	39.991	33.4477	30.5778	43.5477	34.4882	43.4748	47.1857	43.4604	54.6973	49.8695	33.9941	30.0129	32.4502	33.0956	30.4354
ENSG00000115902	24.7907	14.5728	14.2367	11.5943	21.2751	24.3666	16.0392	59.7964	29.7427	26.3483	21.842	7.09938	26.5834	24.4502	21.2658	26.0408	30.1777	30.6496	31.4847	37.4778	25.9012	13.635	12.9663	16.3483	20.1375	12.2607
ENSG00000135604	147.384	218.476	194.293	191.931	131.273	147.24	307.397	142.031	150.224	124.707	374.729	209.269	324.867	170.431	392.655	181.015	60.8269	248.989	189.488	191.809	287.929	89.468	149.339	118.628	108.305	178.141
ENSG00000119471	22.071	25.2556	24.2792	25.2103	25.6451	23.3809	23.5652	20.1887	31.892	26.0398	32.2153	23.5777	19.5319	21.867	25.9109	23.6273	32.3467	37.9171	27.3318	19.3374	21.958	30.9122	28.5622	29.5748	27.1419	28.3439
ENSG00000114487	0	0.290295	0	0.118916	0.230001	0	0	0.0592043	0.116182	0.185117	0.257723	0	0.124805	0.240297	0.217738	0.127028	0	0	0.0965788	0.184166	0	0	0.181347	0	0	0.144244
ENSG00000182606	112.918	165.003	154.891	117.668	157.781	110.334	134.05	111.304	151.966	154.449	117.65	139.252	183.213	143.637	186.384	155.165	174.842	130.709	121.786	134.902	168.164	112.535	118.148	120.6	129.668	126.646
ENSG00000167565	27.0919	30.7132	25.2835	26.8156	20.5276	28.0352	34.4225	19.7742	21.8423	18.5117	39.6893	35.3015	57.5974	28.4752	53.4185	33.3449	14.6173	37.3904	28.8771	42.9107	40.1275	21.6666	16.5026	21.8525	30.7316	24.1608
ENSG00000188610	1.04602	1.39341	1.53591	1.30808	0.690003	1.42366	2.46757	2.90101	1.51037	1.049	1.80406	0.846715	1.68486	1.622	1.30643	1.65137	0.660137	1.2639	1.44868	1.93374	0.850487	0.653733	1.08808	0.903675	0.612881	0.79334
ENSG00000186075	0.052301	0.116118	0.295368	0.416207	0.172501	0.164269	0.123378	0.177613	0.0580911	0.0617057	0	0.455923	0.374414	0.420519	0	0.0635141	0	0.21065	0.0965788	0	0.077317	0.560342	0.0906736	0.246457	0.0875545	0.0721219
ENSG00000124596	30.4915	29.8423	29.1233	30.3831	27.7151	25.5712	28.5004	26.5235	28.4647	29.0634	26.1588	29.3094	28.0186	25.0509	28.4511	29.8516	42.4374	35.7052	33.0299	33.4261	27.6795	33.247	29.4689	28.1782	37.9987	28.6324
ENSG00000175766	0	0	0	0	0.0575002	0	0.0616891	0	0.0580911	0	0	0	0	0.180223	0	0	0.0943053	0	0	0.092083	0	0	0	0	0.175109	0
ENSG00000174206	13.2845	12.7149	15.0638	12.1295	13.57	10.4585	10.8573	10.5384	12.5477	15.6732	12.7573	12.0494	12.4805	12.7357	7.33052	13.8461	23.7649	10.7432	11.2031	13.6283	12.3707	14.5689	13.9637	11.5013	14.9718	10.3855
ENSG00000136868	26.4643	50.221	42.4739	26.3994	21.3901	30.4993	34.4225	31.0823	32.4729	20.6714	51.6734	35.8225	51.9811	27.2136	44.1283	31.4395	18.3895	55.9277	39.5973	42.0819	35.0246	33.1536	44.158	36.4756	39.6622	37.5755
ENSG00000204386	26.8827	38.9575	26.9966	32.0479	24.8401	43.367	32.0784	40.3774	30.8464	30.8528	48.1297	36.0179	38.6894	29.3763	44.7089	39.2517	23.0105	66.7762	39.0178	44.1078	41.7512	33.1536	37.0855	39.4331	28.5428	35.2676
ENSG00000146733	4.28868	3.94801	3.48534	2.43778	4.83002	4.38051	4.07148	6.15725	5.11202	4.13428	3.60812	4.10331	2.5585	4.32534	2.97576	3.17571	3.39499	7.47809	3.76657	2.94666	3.47927	2.61493	2.35751	3.94331	4.99061	2.59639
ENSG00000166783	231.798	200.536	216.15	205.725	232.071	204.57	204.191	184.836	224.522	258.547	181.501	206.729	175.163	211.701	192.626	232.779	278.106	185.372	183.21	176.063	170.329	176.414	189.961	170.384	184.477	183.55
ENSG00000107651	35.5124	44.299	50.5079	31.6317	39.6751	54.5373	38.494	51.3894	48.3318	35.1105	52.2533	35.4969	41.3103	55.3884	35.4188	38.045	35.5531	42.762	46.2612	42.9107	27.6022	48.096	50.5052	55.1242	46.579	38.6573
ENSG00000172977	20.1359	20.669	20.7348	19.7401	20.1826	16.7554	19.3087	22.3792	22.8298	23.3864	23.0662	21.4284	26.0842	20.0648	24.7496	24.3259	18.1066	16.6414	18.6397	19.7058	25.2053	17.0904	15.6865	21.3596	17.4233	22.0693
ENSG00000055130	103.661	102.416	101.784	73.3714	86.1928	109.02	121.096	99.3449	90.3898	99.6546	141.619	82.5221	111.076	95.9385	91.7404	117.692	124.955	141.768	133.955	129.192	86.9043	93.5771	101.464	94.393	96.3099	92.3881
ENSG00000131848	2.66735	3.42548	4.017	2.85399	3.79501	3.44965	3.3929	3.01942	3.83402	3.2704	3.02824	3.32173	2.49609	3.84475	2.8306	2.09597	3.39499	3.26508	3.95973	3.03874	3.01536	4.20257	4.8057	3.20394	2.36397	4.03882
ENSG00000119383	77.9808	81.3405	68.4663	63.3824	72.1628	97.083	76.8647	86.616	84.116	70.5296	101.8	67.7372	83.3695	79.2379	93.9904	81.8697	70.3518	97.4258	92.9088	86.9264	76.3892	87.6936	92.0337	91.7641	90.8816	76.4492
ENSG00000188818	3.19036	1.50953	2.48109	3.2702	1.66751	3.0116	3.33121	1.53931	2.03319	2.34482	1.22418	14.3941	1.06084	2.82349	3.12092	2.79462	2.35763	1.89585	2.51105	1.93374	1.46902	5.22986	2.26684	4.60053	2.53908	3.02912
ENSG00000187244	0.156903	0.0580589	0.0590736	0.118916	0.0575002	0	0	0.118409	0.0580911	0.555351	0.128861	0.130264	0	0	0.145159	0.190542	0	0	0	0	0	0	0	0	0.262663	0.0721219
ENSG00000148396	191.526	171.971	185.905	156.672	179.803	194.385	175.876	200.644	184.556	174.627	188.589	162.634	162.308	196.443	177.602	181.904	134.668	123.23	176.836	134.902	167.855	137.004	169.922	162.169	157.073	172.948
ENSG00000119280	6.01461	14.5728	11.3421	11.1781	19.0901	7.44686	7.27932	10.4792	9.06222	6.84933	10.2445	7.09938	17.0358	11.5943	26.9996	9.01901	5.46971	6.74081	4.5392	4.78832	11.5976	5.97698	8.43264	9.20106	4.99061	7.64492
ENSG00000175899	2.19664	3.2513	10.6332	1.78374	2.47251	6.73503	2.71432	5.4468	0.464729	0.678762	1.22418	1.56317	0.686426	4.02497	2.1048	1.7784	0.848748	0.315976	1.64184	1.74958	2.08756	0.747123	1.63212	1.7252	1.05065	1.37032
ENSG00000101161	89.3301	89.1204	82.9984	87.2251	99.4179	83.9962	98.3942	96.9175	105.145	84.5985	90.7184	91.7708	85.616	99.1825	81.797	91.3968	102.981	109.749	102.084	90.6097	86.5177	120.567	118.148	136.784	142.889	112.943
ENSG00000160271	42.7822	26.7071	26.8194	39.4208	38.6976	38.0556	34.9161	35.937	34.2157	37.4553	31.1844	34.9758	42.6208	46.4374	32.3704	32.1382	29.5176	24.6461	26.5592	24.7703	42.8336	40.0645	33.7306	43.2943	36.4227	35.3397
ENSG00000144642	1.62133	0.812825	0.64981	0.535123	3.22001	0.930857	0.185067	1.3025	0.697094	1.72776	0.322153	0.586187	0.499219	2.22275	0.798374	0.952712	2.54624	1.57988	1.15895	1.105	0.077317	1.49425	0.544041	0.575066	0.437772	0.504853
ENSG00000161800	10.4079	8.12825	7.85679	6.12419	11.27	15.2223	8.01959	20.6031	13.6514	12.588	10.7599	6.51319	8.98594	9.25143	6.38699	8.70144	11.9768	12.8497	12.7484	11.5104	6.03073	11.2068	9.88342	12.7336	10.7692	8.87099
ENSG00000125900	1.20292	1.74177	1.71313	1.24862	0.632502	2.57355	1.97405	1.18409	1.16182	1.17241	6.44307	1.56317	1.37285	1.44178	1.30643	2.03245	0.282916	2.63313	1.3521	2.39416	0.463902	1.02729	1.08808	1.80735	0.612881	2.66851
ENSG00000284292	0.313806	0.406412	0.472589	1.18916	0.460002	0.492807	0.801959	0.532839	0.406638	0.43194	0.515445	0.390791	0.436816	0.480594	0.653215	0.889198	0.377221	0.526626	0.193158	0.828747	0.231951	0	0.0906736	0.164305	0.175109	0.360609
ENSG00000188011	3.66107	2.55459	2.2448	1.66483	3.73751	3.8877	1.85067	6.15725	1.62655	1.60435	1.41747	1.95396	4.99219	3.36416	1.08869	1.46083	0.471527	0.421301	0.676051	4.60415	3.78853	2.98849	1.81347	1.7252	1.05065	1.44244
ENSG00000244405	0.470709	0.696707	0.64981	0.475665	0.230001	0.930857	1.17209	0.473635	0.52282	0.555351	0.322153	0.586187	0.624023	0.180223	0.435477	0.190542	0.0943053	0.842601	0.579473	0.460415	0.77317	0.560342	0.181347	0.575066	0.437772	0.360609
ENSG00000163444	99.2673	83.0243	74.2555	105.122	83.3178	79.9442	95.4948	84.4254	83.3608	89.6583	89.6875	93.2689	97.8469	71.7887	98.3451	97.1131	106.565	99.0057	84.4098	103.685	121.852	73.0313	72.8109	61.5321	79.587	90.1523
ENSG00000187566	0.313806	0.812825	0.354442	0.65404	0.747503	0.766588	0.863648	0.947269	1.21991	0.987291	0.96646	0.586187	1.06084	0.480594	1.01611	0.635141	0.282916	1.36923	0.869209	0.552498	1.54634	0.840513	1.81347	1.47874	0.612881	1.08183
ENSG00000151117	2.09204	3.42548	3.42627	3.74586	1.78251	2.08074	2.89939	1.95374	2.67219	2.1597	2.83495	4.6895	4.68018	3.12386	3.26607	3.93788	2.73485	2.21183	2.89736	4.60415	5.56682	3.26866	5.25907	4.27192	2.18886	3.67821
ENSG00000215251	49.529	36.1126	33.1994	59.2203	41.1127	30.2255	55.0884	38.7788	39.3277	43.7493	44.3927	45.8529	60.7175	31.7793	60.0958	50.9383	71.6721	58.3502	56.5952	63.169	62.0082	34.3677	30.1036	26.9459	45.791	34.2579
ENSG00000110799	2.24894	11.5537	6.91161	5.1134	8.28003	5.74941	3.26952	3.13783	2.43983	1.23411	7.08737	5.40595	6.42744	3.00371	6.02409	2.03245	0.660137	1.79053	2.12473	3.49915	9.97389	3.36205	7.97927	11.9121	2.18886	5.84187
ENSG00000122641	0.52301	0.232236	0.472589	0.772956	1.3225	0.164269	1.60392	0.828861	0.406638	1.23411	4.25242	3.84278	1.31045	0.540668	1.01611	0.381085	3.96082	0.737276	0.869209	1.105	1.15976	0.0933904	0.544041	0.0821523	0.437772	0.216366
ENSG00000103326	181.171	181.899	178.402	168.267	151.341	157.37	170.447	193.717	137.85	164.939	289.423	131.176	199.5	180.463	182.32	170.599	56.8661	103.008	100.442	119.248	172.262	112.535	79.0673	109.755	106.992	190.474
ENSG00000197915	0.209204	0.232236	0.118147	0	0.172501	0.438051	0	0.41443	0.0580911	0.0617057	0.257723	0.260528	0	0.0600742	0.0725794	0.444599	0	0.526626	0	0.092083	0	0.186781	0.181347	0.246457	0	0.0721219
ENSG00000274209	0	0.116118	0.0590736	0	0	0	0	0	0	0.123411	0.128861	0.195396	0	0	0.0725794	0	0	0.105325	0	0	0.077317	0	0.0906736	0	0	0
ENSG00000130340	28.3994	40.3509	38.1025	36.2695	31.6826	24.5856	37.1985	23.7409	37.6431	34.4318	27.0609	25.5317	34.1965	44.5751	35.9994	31.8206	45.3609	35.0733	36.4102	31.6766	36.8802	37.076	32.1891	28.9998	42.2888	36.9264
ENSG00000137414	75.3657	85.2305	66.3396	91.9223	65.0327	104.42	89.1408	78.5642	58.4397	86.9433	116.748	71.7753	72.1371	79.8386	70.1117	75.2007	98.1719	98.0577	49.9312	74.8635	47.2407	53.6995	54.4041	55.5349	66.1912	67.7224
ENSG00000198754	0.575311	0.174177	0.0590736	0.356749	0.402501	0.547563	0.185067	1.89454	1.10373	0.308528	0.257723	0.260528	0.312012	0.540668	0.145159	0.889198	0.282916	0.315976	0.676051	0.736664	0.77317	0.186781	0.453368	0.575066	0.612881	0
ENSG00000223638	0	0	0	0	0	0	0	0.828861	0.174273	0	0.0644307	0	0	0	0	0.444599	0	0	0	0.460415	0.077317	0.653733	0	0	0	3.02912
ENSG00000169247	1.20292	4.93501	3.07183	1.54591	4.08251	2.90209	0.616891	2.24976	2.32365	0.987291	3.35039	0.911846	4.30576	2.40297	9.29017	2.22299	0.754443	0.737276	1.06237	0.92083	1.85561	0.373561	3.17357	1.8895	0.612881	1.37032
ENSG00000196466	4.70709	4.81889	5.3757	3.09182	4.02501	3.12111	3.63966	4.1443	5.05393	2.59164	5.15445	5.53621	3.80654	5.10631	5.08056	3.81085	1.60319	4.63431	3.28368	3.86749	3.71122	3.45544	5.25907	4.84698	3.58973	4.47155
ENSG00000196620	0.052301	0	0	0	0	0.0547563	0	0.118409	0	0.0617057	0	0	0.0624023	0	0.0725794	0.508113	0	0	0	0	0	0.280171	0	0.164305	0	0
ENSG00000127603	560.876	531.936	713.136	477.925	581.27	739.648	488.578	650.833	385.202	468.531	407.975	376.397	385.085	699.925	496.951	522.721	599.405	317.239	692.856	631.874	431.12	353.763	630	436.311	490.043	350.007
ENSG00000100319	5.54391	7.14125	5.96643	6.77823	5.40502	6.29698	6.53905	5.97964	5.86721	5.55351	7.73168	7.03424	6.61465	5.8272	6.60473	5.71627	8.20456	9.68992	6.95367	9.94497	4.5617	8.59191	9.52072	8.79029	8.23012	8.87099
ENSG00000104866	27.6672	29.9584	27.1148	30.0264	29.0376	26.5021	26.8348	30.3126	30.2074	29.2485	26.2877	30.8074	29.0795	29.5565	28.0882	25.9138	17.3522	18.8532	17.4808	20.4424	28.6846	29.8849	17.5907	25.9601	26.9668	30.1469
ENSG00000213760	1.46443	2.03206	1.65406	1.78374	2.01251	1.64269	1.1104	1.06568	1.51037	2.09799	0.515445	2.21448	1.12324	1.20148	1.16127	0.889198	0.943053	1.05325	0.676051	0.736664	0.386585	2.8951	2.26684	2.46457	1.66354	0.721219
ENSG00000115657	0.575311	0.580589	0.64981	0.416207	0.517502	0.657076	0.67858	1.12488	0.580911	0.370234	0.579876	0.781583	0.249609	0.961187	0.290318	0.571627	0.188611	0.526626	0.0965788	0.552498	0.386585	0.466952	0.906736	0.492914	0.963099	0.576975
ENSG00000221866	10.1987	5.80589	5.25755	12.6646	6.95753	15.3865	5.61371	5.4468	16.3817	12.156	26.6743	5.40595	8.17471	6.54809	14.4433	8.38387	8.67609	6.74081	7.24341	9.57663	7.19048	9.15226	12.785	8.05092	13.9212	11.9722
ENSG00000182979	107.583	110.951	104.619	119.987	100.165	94.0166	104.316	101.476	109.56	112.675	95.2285	112.027	101.092	94.2564	96.3855	98.2564	51.3964	63.9324	54.3738	61.5115	98.4246	86.0125	63.4715	62.1071	75.3844	113.592
ENSG00000063322	59.5708	60.149	57.2423	51.2529	70.3228	76.6041	59.53	66.7825	69.0123	56.8926	69.6495	65.9135	62.9016	70.2267	62.7086	65.7371	55.1686	58.9821	61.5207	58.2886	62.7041	66.8675	63.2901	75.005	63.9148	68.8042
ENSG00000013392	6.32842	4.81889	4.43052	6.71877	5.52002	2.90209	5.30527	9.05826	4.53111	5.36839	2.70609	5.47108	4.99219	4.20519	3.04834	5.33519	5.56402	7.58341	7.43657	6.81414	4.02048	7.56462	5.07772	5.99712	6.04126	5.48126
ENSG00000135720	69.4034	79.8891	91.0324	77.474	66.7002	66.1456	73.4101	71.6373	58.8463	69.9742	79.894	79.3306	67.8937	69.8663	75.2649	69.1034	58.6579	67.0921	64.1283	87.4789	81.956	79.4752	76.3471	74.7586	74.1587	71.1121
ENSG00000149100	123.796	111.589	110.409	139.37	123.568	97.6853	139.603	115.863	111.012	120.511	103.476	139.122	105.46	103.147	122.369	112.611	161.734	150.72	135.886	149.451	135.227	149.425	140.907	135.716	146.391	129.603
ENSG00000244234	0	0	0	0	0	0	0.0616891	0.0592043	0	0	0	0.0651319	0	0	0	0	0	0.105325	0	0	0.077317	0.0933904	0.0906736	0.0821523	0.175109	0
ENSG00000050820	0	0	0.118147	0	0.230001	0.328538	0.0616891	0.118409	0	0.246823	0.128861	0	0	0	0.145159	0.0635141	0	0.105325	0.0965788	0	0.231951	0	0	0.0821523	0.262663	0.0721219
ENSG00000070778	0	0.290295	0.413515	0.118916	0.172501	0.164269	0.185067	0.0592043	0	0.43194	0.0644307	0.390791	0	0.180223	0	0	0.188611	0.105325	0.0965788	0	0.077317	0.373561	0.181347	0	0.0875545	0.0721219
ENSG00000185338	33.1588	29.61	28.2372	21.7617	29.3251	9.63711	17.3963	13.025	23.0041	51.154	63.5931	11.3981	15.8502	11.8947	15.7497	26.2313	9.52484	3.58106	9.27156	18.2324	54.3539	4.94969	2.26684	2.71103	3.58973	14.8571
ENSG00000011105	4.23638	10.9731	7.91586	4.45936	12.765	5.09234	3.88642	3.72987	2.43983	2.1597	9.47131	3.51712	9.67236	5.8272	23.298	2.79462	1.03736	3.47573	3.47684	2.11791	7.7317	3.73561	5.71243	4.92914	2.36397	5.2649
ENSG00000112164	0.156903	0.116118	0.118147	0.0594581	0.115	0.328538	0.123378	0.118409	0.348547	0.863879	6.12091	0	0.374414	0.360445	1.08869	0.317571	0.754443	0.737276	0.0965788	0.828747	0.077317	0.373561	0.816062	0.0821523	0.262663	0.937584
ENSG00000114737	66.6838	42.9055	43.5372	13.5565	28.5201	114.988	35.5329	18.2349	74.1824	33.9381	34.7281	33.4778	21.3416	77.5558	21.6287	30.8044	19.8984	47.8176	55.2431	12.8916	12.0615	57.0615	43.5233	102.526	38.524	58.7072
ENSG00000114503	61.0876	58.175	64.3311	67.1282	62.2152	65.0505	66.9327	57.3098	63.2613	67.506	53.9929	59.8562	53.7284	58.272	53.2733	58.306	91.8534	81.8377	71.6614	69.6148	58.8382	70.5097	74.2616	67.447	77.1355	66.4963
ENSG00000121417	26.2028	29.3778	27.8827	37.6965	31.6251	25.4617	25.4776	29.0101	27.1286	24.6206	27.6408	28.3324	32.6988	27.4539	29.5398	28.1368	31.5923	29.2804	24.1447	27.717	32.0866	29.8849	29.4689	26.5352	30.0312	31.2288
ENSG00000187513	0.052301	0	0	0.0594581	0.115	0.109513	0.0616891	0.0592043	0	0.0617057	0.0644307	0	0.0624023	0.120148	0.290318	0.0635141	0	0	0	0.184166	0	0.0933904	0.0906736	0.164305	0	0.144244
ENSG00000128050	39.6965	25.3137	31.1318	33.0587	42.1477	38.6032	45.5883	60.566	43.6845	43.1323	26.2233	29.635	26.521	34.4826	24.677	36.2666	47.9071	42.8673	44.9091	33.6103	20.7983	42.4926	36.1787	31.3	40.4502	27.9833
ENSG00000204323	4.07948	5.98007	4.43052	3.62695	6.32502	5.85893	3.14615	4.49953	2.26555	2.28311	5.02559	2.60528	6.17783	5.94735	15.4594	5.65276	1.6975	3.79171	2.41447	6.72206	3.24731	4.48274	4.443	3.20394	2.80174	4.39943
ENSG00000126773	51.4119	51.9627	61.4365	50.7773	59.6277	64.941	50.7702	56.3033	54.5476	51.4625	69.714	55.9483	55.8501	63.3182	60.0232	50.3032	55.5458	52.2413	55.4362	50.9219	42.5244	53.6995	58.5751	63.3394	66.1912	55.3175
ENSG00000183307	4.39328	13.2374	15.241	2.97291	4.02501	19.3837	10.7956	8.58463	9.46886	3.94916	17.8473	12.5705	4.74258	10.2126	16.403	8.82846	2.07472	9.47927	2.70421	14.8254	17.551	3.9224	4.53368	7.55801	1.66354	9.66433
ENSG00000162063	6.64223	3.2513	2.77646	3.74586	6.44002	7.66588	6.2306	13.7354	7.66803	7.6515	5.73433	2.34475	5.74101	6.18764	4.28219	6.60547	5.18679	6.74081	5.60157	5.06457	3.78853	4.10918	5.71243	5.17559	5.60349	4.83216
ENSG00000165782	65.5331	59.8007	57.833	70.8147	65.5502	46.4881	58.2962	46.1794	60.9376	78.9832	55.4748	67.3464	75.8812	52.9254	69.9666	65.9912	83.5545	68.988	61.5207	66.9444	81.8787	58.9293	56.1269	58.4924	63.3895	63.0345
ENSG00000115839	48.7968	46.273	54.2886	46.853	49.7952	40.6839	48.1792	41.6207	50.4231	57.5097	39.8181	49.6305	47.0514	46.8579	48.7734	47.7626	80.914	60.1407	67.0257	53.224	36.7256	55.9408	62.0207	56.8494	61.901	49.5477
ENSG00000160050	6.27612	5.92201	7.14791	6.89714	7.53253	10.5132	7.9579	7.22293	6.15766	8.14515	7.40953	5.927	5.67861	7.86972	6.89505	8.0663	5.56402	5.68756	3.76657	4.41998	5.72146	5.32325	7.43523	5.75066	7.09191	6.56309
ENSG00000120738	158.786	758.772	398.57	483.751	390.369	901.946	743.169	463.333	213.311	323.338	1847.68	527.894	422.464	711.098	1195.17	777.985	131.367	1286.02	366.999	239.048	754.537	505.709	90.5829	278.003	293.658	984.968
ENSG00000007062	0.313806	0.0580589	0.295368	0	0.575002	0.109513	0.0616891	0.828861	0.116182	0.43194	0.322153	0.521055	0.249609	0.480594	0.725794	0.444599	0	0.526626	0.0965788	0	0.927804	0.186781	1.45078	0.492914	0.0875545	0.79334
ENSG00000197283	122.541	94.2877	97.7077	139.132	118.393	97.8495	120.664	95.319	120.016	133.223	76.7369	115.414	79.1262	100.084	65.9747	118.327	114.392	78.2566	71.2751	83.0589	71.7502	96.4723	95.6606	86.2599	121.351	110.707
ENSG00000121749	66.0039	53.2981	54.2296	56.2474	69.0578	58.4798	55.952	57.073	63.726	67.0741	60.3071	59.0095	57.9094	57.9115	51.8217	58.3695	92.7965	67.5134	79.9672	68.8781	55.9002	60.4236	63.2901	55.7814	64.0023	44.5713
ENSG00000130772	4.86399	5.74783	4.84403	6.06473	5.75002	6.57076	4.07148	6.8677	6.91285	5.61522	7.92497	5.60134	6.55225	5.64698	6.16925	4.76356	9.43053	6.53016	6.08446	6.90623	5.33487	5.60342	8.25129	9.03675	6.56659	6.34672
ENSG00000204178	27.3011	26.0685	30.3638	28.5399	29.2101	28.2543	29.7959	32.9176	34.0995	30.9762	31.0556	26.6389	28.3931	31.2386	26.056	30.0422	33.4784	25.594	28.6839	27.717	28.2207	24.6551	26.658	23.4956	29.5059	31.7336
ENSG00000186564	3.34726	2.49653	1.83128	2.08104	1.84001	3.44965	1.66561	2.54579	2.03319	1.85117	2.96381	1.17237	3.49453	3.12386	2.17738	1.01623	0.471527	0.421301	0.965788	0.552498	3.24731	1.21407	0.816062	0.575066	1.31332	4.18307
ENSG00000164687	6.32842	5.2253	4.37145	6.30256	7.59003	9.14431	9.43844	12.5513	5.34439	6.66421	5.09002	4.10331	7.11387	6.60816	5.51604	6.22439	6.31846	5.68756	8.11262	7.09039	6.33999	4.66952	4.89637	2.95748	4.37772	3.60609
ENSG00000152620	19.5083	16.2565	18.3719	16.7672	19.4351	17.9053	17.3963	22.1424	19.0539	16.0435	19.5869	19.9304	20.5304	20.1249	19.669	21.0232	24.6137	19.1692	24.2413	18.1404	16.7005	16.0631	18.2254	13.0622	17.7736	18.3911
ENSG00000166922	0.366107	0.174177	0.295368	0.237833	0.0575002	0.219025	0.370135	0.592043	0.174273	0.617057	0	0.260528	0.124805	0.540668	0.145159	0.127028	0.0943053	0.105325	0.77263	0	0	0.0933904	0.272021	0	0.0875545	0.216366
ENSG00000133142	10.5125	9.34749	9.3927	10.5835	11.27	8.59674	8.26634	7.34134	7.26139	9.19414	7.60282	8.85794	8.1123	8.47046	11.0321	9.52712	14.4287	15.1668	12.4587	14.0887	10.9017	15.9698	11.5155	13.3908	13.3083	10.0249
ENSG00000116977	157.217	125.291	129.903	125.397	123.338	121.121	138.492	112.725	132.738	142.108	135.884	148.957	127.488	132.163	136.232	128.489	124.2	140.293	154.043	155.528	148.371	115.337	120.052	119.367	102.701	155.639
ENSG00000151778	0.313806	0.174177	0.177221	0.297291	0.345001	0.328538	0.493513	0.177613	0.232365	0.185117	0.708737	0	0.0624023	0.240297	0.508056	0.190542	0.188611	0.105325	0.289736	0.460415	0.231951	0.373561	0.272021	0.410761	0.350218	0.432731
ENSG00000119121	0.575311	4.5286	5.3757	8.79981	3.79501	2.73782	6.60074	3.84828	4.93775	6.04715	3.67255	4.16844	1.24805	2.94364	8.1289	6.41493	4.99818	3.26508	2.22131	1.47333	4.0978	1.77442	1.45078	3.12179	1.40087	4.47155
ENSG00000184575	118.409	94.636	90.9143	107.025	113.678	103.216	98.3325	107.16	98.0579	110.33	84.082	95.2228	85.6784	91.9135	95.8774	98.0023	136.46	135.659	126.035	121.089	94.636	112.255	99.6502	101.047	126.166	95.5615
ENSG00000228727	0.418408	0.52253	0.472589	0.65404	0.345001	0.492807	0.370135	0.473635	0.174273	0.555351	0.322153	0.390791	0.124805	0.780965	0.580635	0.317571	0.188611	0.315976	0.965788	0.276249	0.386585	0.840513	0.634715	0.328609	1.05065	0.576975
ENSG00000198626	0.470709	0.580589	0.590736	0.118916	0.977504	0.547563	0.123378	0.118409	0.290456	0.0617057	0.579876	0.0651319	1.06084	0.540668	0.435477	0.635141	0.565832	0.526626	0.289736	0.552498	0.850487	0.280171	1.17876	0.575066	0.262663	0.432731
ENSG00000140522	0.366107	0.232236	0.472589	0.237833	0.115	0.492807	0.370135	0.177613	0.348547	0.123411	0.193292	0.195396	0	0.180223	0.0725794	0.127028	0.188611	0	0	0.092083	0	0	0.181347	0.0821523	0.0875545	0
ENSG00000197324	327.195	299.642	247.282	340.101	355.696	340.694	278.033	323.611	328.273	339.011	366.61	368.712	330.046	314.729	338.148	321.826	256.228	286.906	251.008	243.744	312.593	241.414	241.373	261.737	243.402	311.855
ENSG00000188828	0.052301	0.116118	0.177221	0	0	0	0	0.118409	0	0.0617057	0.193292	0	0.124805	0.0600742	0.0725794	0	0	0	0	0	0	0	0	0	0	0
ENSG00000119333	8.21126	7.83795	7.02976	6.18365	15.2376	8.48723	7.09425	12.8473	13.9419	13.205	4.76787	6.18753	10.7332	9.49172	6.09667	9.46361	12.0711	5.16093	8.69209	7.27456	7.49975	7.65801	5.62176	7.39371	9.28078	6.20248
ENSG00000168807	42.2069	50.5693	49.2083	35.4371	32.3151	45.612	30.9679	46.0018	31.6016	31.3465	66.1703	30.4817	40.0623	47.9392	31.3543	24.2624	25.5567	26.4366	26.1728	50.3694	44.2253	35.3016	33.0052	33.7646	38.3489	33.5367
ENSG00000277957	0.836816	0.754766	0.64981	1.24862	0.575002	0.328538	1.48054	0.710452	0.697094	0.802174	0.773168	0.651319	0.374414	0.420519	1.30643	0.635141	0.188611	0.21065	0.579473	0.460415	1.23707	0.186781	0.362694	0.246457	0.612881	0.865462
ENSG00000214706	29.0794	21.1334	20.2622	25.2697	26.7376	21.3002	25.4776	22.32	23.1203	29.4953	17.9117	26.4435	18.9079	22.708	17.2013	25.7867	30.6492	22.7502	22.02	21.9158	24.0456	27.5502	24.7539	24.9743	28.5428	24.6657
ENSG00000101544	70.2925	44.9957	44.7778	75.274	58.4777	43.9693	67.9814	48.5476	41.5352	64.8526	43.4907	54.1897	70.7018	51.3634	69.3134	65.6101	99.4921	53.6105	71.2751	78.4547	90.0743	43.1463	42.7979	39.5974	49.0305	39.5228
ENSG00000117676	162.813	199.142	166.824	150.251	174.398	237.697	162.242	191.94	196.697	142.17	278.212	205.947	196.692	195.001	194.005	155.356	141.93	212.441	186.783	178.549	185.638	227.779	230.946	280.714	214.246	209.298
ENSG00000170345	824.577	4239.58	2477.19	1312.48	982.909	2103.14	973.578	1129.03	2386.67	2058.75	4615.81	3025.7	1510.89	1606.14	2564.67	3360.47	840.166	3928.84	770.602	2050.87	2928.38	1136.37	1932.98	2140.07	1038.57	3767.72
ENSG00000152503	0.993719	1.974	2.0085	1.07025	0.862503	1.64269	1.48054	0.888065	1.04564	0.987291	1.99735	0.716451	1.93447	4.38542	3.55639	1.20677	1.22597	3.58106	1.93158	0.828747	1.39171	1.49425	0.997409	1.06798	1.48843	1.08183
ENSG00000016391	0.732214	0.174177	0.236294	0.65404	0.747503	0.383294	0.67858	1.24329	0.580911	0.308528	0.644307	0.651319	0.748828	0.480594	2.54028	1.71488	0.754443	0.737276	3.1871	0.092083	0.850487	1.40086	0.725388	0.492914	0.525327	0.721219
ENSG00000160097	0.313806	0.174177	0.531662	0.535123	0.632502	0.328538	0.185067	0.532839	0.406638	0.863879	0.257723	0.195396	0.436816	0.540668	0.508056	0.825684	1.50889	0.105325	0.579473	0.368332	0.231951	0.466952	0.181347	0.164305	0.350218	0.216366
ENSG00000166682	1.20292	0.870884	2.0085	1.24862	0.460002	0.930857	1.29547	1.12488	0.987549	1.17241	1.03089	0.716451	0.81123	0.780965	0.798374	1.90542	0.943053	0.737276	0.579473	0.92083	1.15976	0.747123	1.26943	1.23228	0.350218	0.79334
ENSG00000197779	18.2007	20.7851	24.8109	20.632	19.7801	19.6028	22.825	16.9916	16.7883	21.7821	21.9064	14.5895	15.1014	18.5029	20.4674	20.9597	19.8984	14.6402	16.0321	19.4295	14.0717	11.3002	20.4016	14.7874	26.3539	15.2177
ENSG00000139324	13.4937	10.9151	13.5279	14.5078	13.57	10.2942	14.4969	10.9528	10.2821	12.4645	9.92232	12.3099	10.7956	10.6331	11.0321	11.8771	13.7686	10.9538	10.9134	12.5233	10.2832	11.3002	12.2409	10.5976	10.9443	11.3231
ENSG00000120279	0.261505	1.74177	0.82703	0.535123	0.517502	0.657076	0.308446	0.769656	0.348547	0.678762	1.28861	0.521055	1.62246	0.600742	1.88707	1.01623	0.471527	0.421301	0.193158	1.28916	0.850487	0.280171	1.90414	0.903675	0.0875545	1.22607
ENSG00000139055	8.68197	8.82496	11.9329	10.3457	9.48753	6.95405	12.893	8.82145	6.09957	9.93461	6.82965	10.6165	7.30107	9.61187	8.85469	6.98655	10.185	8.63666	7.14683	6.07748	8.27292	15.0358	11.4249	6.81864	10.2439	10.0971
ENSG00000128294	107.008	111.88	81.6988	82.9441	123.108	152.113	76.7413	133.269	94.1657	85.524	179.762	84.0201	142.34	121.41	130.353	92.4766	54.4142	94.1607	70.6957	93.6484	143.5	89.2812	72.7202	127.747	112.77	95.8499
ENSG00000164163	60.303	55.156	57.5377	60.6473	68.5403	61.0533	69.3386	67.2561	65.1202	70.5296	44.2639	54.6457	54.8517	65.7813	44.346	65.5466	111.28	67.7241	77.3596	69.891	75.616	73.218	69.4559	58.246	79.7621	60.366
ENSG00000148120	3.19036	4.47054	4.37145	4.57828	6.49752	4.54477	3.02277	4.97316	3.60165	2.71505	4.63901	2.8658	5.92822	4.86601	3.77413	3.17571	4.99818	3.68638	1.93158	5.34082	2.78341	4.29596	3.80829	4.60053	5.69104	2.957
ENSG00000139263	0	0	0	0	0.0575002	0	0	0.118409	0.0580911	0	0	0.0651319	0	0.0600742	0	0.0635141	0	0	0.0965788	0.092083	0	0	0	0	0.175109	0
ENSG00000107959	78.6084	59.6846	58.3056	58.3879	66.7002	68.5549	62.9846	69.6243	65.5268	67.6911	62.8843	59.6608	61.9031	63.979	57.5555	67.6426	67.8998	61.2993	62.0036	58.1044	60.6939	79.4752	70.816	64.736	80.6377	75.8722
ENSG00000165996	2.03974	0.870884	0.64981	0.95133	1.38001	1.2594	0.493513	0.769656	1.62655	1.1107	0.515445	0.911846	0.686426	1.26156	0.798374	0.825684	1.32027	0.315976	1.64184	0.552498	0.541219	0.747123	0.816062	0.328609	0.875545	1.08183
ENSG00000115935	563.125	570.139	492.733	464.665	680.227	696.446	479.88	650.241	642.372	576.578	697.72	521.511	601.496	640.451	544.491	536.377	471.055	487.024	477.775	411.979	450.99	450.235	487.914	559.539	481.2	549.064
ENSG00000161265	16.5271	16.1404	16.5997	15.1618	13.57	12.813	15.3606	14.3867	17.3693	21.4119	11.6619	17.5205	19.9687	13.2764	18.7981	18.8637	14.9002	11.1645	8.2092	8.74789	18.5561	11.3936	9.97409	9.1189	12.0825	15.9389
ENSG00000125149	23.0647	30.6551	34.0855	28.5994	23.0001	27.7067	29.179	23.2673	24.9792	21.9055	33.8905	36.6693	29.4539	26.4927	33.5317	31.9476	21.5959	33.1774	24.2413	34.2549	44.2253	27.4568	28.7435	29.8213	26.7917	29.4257
ENSG00000197241	0.104602	0	0	0.0594581	0	0	0	0.0592043	0.0580911	0.0617057	0.0644307	0.0651319	0	0	0	0.190542	0	0.105325	0	0	0	0.186781	0	0	0.262663	0.144244
ENSG00000132879	56.4851	39.8865	37.8662	51.2529	48.8177	44.1336	41.4551	38.6604	49.0289	52.2647	44.9726	41.2285	42.184	44.2747	36.6526	51.1289	49.2274	39.3916	34.2855	38.767	47.4726	59.0227	51.0492	46.0053	47.6296	47.5283
ENSG00000173114	16.5271	16.0823	23.0978	19.9779	10.005	31.8134	33.2504	10.8344	48.448	16.9074	3.9947	20.3863	9.17314	17.9622	2.39512	26.4854	21.6902	13.6923	10.0442	10.3133	3.32463	43.7067	24.0285	21.8525	56.8229	15.7226
ENSG00000073282	1.41213	0.290295	0.531662	0.95133	2.47251	2.6283	1.66561	3.84828	4.06638	0.925585	0.322153	0.390791	1.49766	0.600742	0.362897	2.22299	0.754443	2.00118	3.09052	1.93374	0.927804	1.49425	2.17617	1.15013	0.875545	0.576975
ENSG00000167461	50.8889	67.9289	55.7655	45.8422	44.5627	77.0969	68.7217	66.7825	61.7509	54.918	102.831	54.0595	73.5724	72.5096	76.9342	65.356	29.6119	50.6614	39.7905	38.2145	58.2197	35.4883	32.7332	34.504	40.888	53.5865
ENSG00000133103	15.6903	15.5017	18.1356	12.2484	18.9176	19.8218	13.8801	21.2544	18.7634	19.6224	19.4581	16.4132	16.7238	21.7469	11.6853	16.1961	20.5586	17.484	18.0602	14.6412	15.7727	19.8921	18.8601	23.6599	25.3033	18.0305
ENSG00000213221	0.941418	0.696707	0.708883	0.356749	0.517502	0.328538	0.431824	1.00647	1.27801	0.617057	0.579876	0.716451	0.81123	0.780965	1.01611	0.698655	0.282916	0.737276	0.869209	0.552498	1.23707	0.933904	0.816062	0.492914	0.612881	0.288487
ENSG00000234745	3865.36	3398.54	2777.17	3135.76	2935.5	3113.55	3700.85	2621.69	2976.3	3456.69	3735.05	3105.36	3694.53	2820.54	3657.28	3648.63	4235.44	4441.35	3264.46	4289.32	4003.01	3559.95	2869.91	3228.75	3107.31	4061.83
ENSG00000061936	110.721	104.216	112.004	111.781	94.9328	79.3967	108.141	91.1155	99.6844	110.638	85.2418	103.625	95.85	93.1751	84.4099	94.8901	86.6666	81.1004	80.1604	90.978	92.4711	118.793	91.3083	91.8462	94.9966	101.98
ENSG00000140320	43.5144	49.6404	40.9971	44.772	48.3577	56.0157	45.65	44.5809	57.2779	41.1577	49.3539	42.6614	51.9811	56.65	42.6767	47.4451	41.1171	36.6532	33.2231	29.7428	46.0809	41.2785	40.6218	59.9712	43.6021	51.7835
ENSG00000163110	34.2572	60.149	51.0987	35.8533	36.2251	54.5373	53.978	37.7132	43.8588	37.8873	59.0829	40.4469	57.7222	60.1343	68.5876	43.6977	34.7987	55.9277	53.3115	47.6069	49.1736	35.9553	41.2565	48.0591	40.1875	39.8113
ENSG00000182752	0.104602	0.116118	0.295368	0.297291	0.632502	0.164269	0.308446	0.355226	0	0.185117	0	0.325659	0.124805	0.240297	0	0.381085	0.188611	0	0.193158	0.460415	0	0.0933904	0.272021	0	0.0875545	0.216366
ENSG00000105464	1.77823	1.91594	2.89461	2.02158	1.38001	2.1355	2.77601	2.48658	2.43983	1.97458	2.25507	2.08422	2.37129	2.58319	2.75802	2.47705	0.377221	1.6852	0.676051	1.28916	3.24731	0.747123	0.544041	1.15013	0.525327	2.38002
ENSG00000144476	2.61505	4.06412	3.30812	2.02158	2.41501	2.40928	2.09743	3.25624	3.65974	2.09799	11.5975	2.99607	2.30889	3.4843	2.03222	1.96894	2.16902	2.94911	4.92552	8.74789	3.09268	3.82901	3.0829	5.91496	3.50218	4.11095
ENSG00000169554	200.156	339.761	328.981	157.148	212.176	292.234	291.851	281.102	197.278	152.845	466.865	249.911	382.838	309.683	357.671	233.541	118.165	304.179	254.871	408.48	271.151	198.455	234.3	249.496	198.486	222.712
ENSG00000058063	215.323	193.452	184.9	183.488	206.023	200.518	186.856	212.425	182.813	212.823	220.546	178.722	180.842	191.456	179.852	183.937	230.199	199.486	200.015	197.15	144.042	165.581	188.329	172.766	224.49	159.606
ENSG00000180155	4.49789	4.18024	3.01275	3.92424	2.87501	3.28538	3.20784	5.80203	4.64729	2.59164	10.1156	3.0612	11.482	12.916	27.435	2.35002	1.22597	4.84496	11.8792	0.92083	5.10292	19.0516	5.25907	8.05092	5.34082	9.2316
ENSG00000204392	18.6192	14.747	11.224	12.724	17.1351	18.5624	14.4969	17.1101	19.4024	16.7839	14.8835	15.6317	17.0358	15.3189	15.7497	16.0691	16.8807	17.9053	18.4465	12.0629	12.2934	17.0904	17.228	15.6089	13.9212	16.4438
ENSG00000168763	77.9808	56.7236	56.6516	68.7931	75.0953	50.6496	63.4781	76.196	67.7343	71.7637	54.2506	69.9516	71.9499	70.1667	58.5716	60.5925	59.9782	39.181	46.2612	61.4194	69.6626	56.3144	53.044	64.3252	58.4864	63.9721
ENSG00000133063	1.15062	0.406412	0.354442	0.891872	1.2075	1.04037	1.04872	1.06568	2.32365	1.97458	8.05383	2.08422	0.998437	2.04252	0.290318	0.635141	1.50889	1.89585	0.482894	0.552498	0.695853	0.373561	0.906736	0.739371	0.875545	0.79334
ENSG00000129932	7.00833	6.96707	5.90736	6.59985	7.47503	8.32296	7.21763	8.93986	8.48131	9.07073	7.86054	6.44806	8.42432	8.59061	6.38699	8.19332	4.33805	4.10768	5.50499	5.06457	10.5924	5.69681	4.35233	4.92914	5.42838	7.28431
ENSG00000143674	4.02718	4.87695	5.55292	4.16207	2.81751	2.79257	7.27932	3.84828	3.3112	2.71505	5.54104	5.34081	3.36973	4.14512	5.44346	3.42976	3.01777	4.95028	4.73236	2.94666	6.33999	4.76291	4.26166	2.71103	2.45153	3.17336
ENSG00000092036	11.297	13.1213	9.51085	12.6051	12.2475	15.058	11.4125	8.70304	15.5684	9.74949	12.9506	15.7619	11.9188	12.4954	10.524	11.115	13.9572	17.484	13.6176	17.0354	13.7624	16.6235	16.4119	18.4021	12.6078	13.9916
ENSG00000181885	2.30124	2.961	2.59924	0.65404	1.49501	1.91647	1.1104	0.769656	2.09128	1.66605	2.44837	2.60528	1.68486	1.50186	1.01611	0.889198	2.16902	1.6852	1.44868	0.92083	1.31439	2.14798	1.63212	2.21811	1.05065	2.45214
ENSG00000154920	1.25522	0.754766	0.708883	1.07025	1.66751	0.766588	1.7273	2.19056	0.987549	1.1107	1.28861	1.04211	1.12324	0.841039	1.23385	1.52434	0.848748	1.05325	0.869209	1.01291	1.08244	1.40086	0.544041	0.492914	1.13821	1.00971
ENSG00000110367	387.237	284.14	320.12	379.7	390.599	264.692	336.144	353.864	341.053	377.207	241.679	328.656	319.562	306.078	279.286	337.514	456.249	225.607	320.062	314.556	379.781	237.959	256.606	220.825	296.109	283.439
ENSG00000073921	200.888	288.379	274.161	224.098	229.253	266.39	270.322	219.234	216.39	200.358	386.52	305.273	270.639	240.057	322.398	257.74	219.354	377.275	291.571	332.696	300.84	202.097	258.42	286.219	204.177	294.329
ENSG00000187867	0.052301	0.0580589	0	0.237833	0.0575002	0.0547563	0.185067	0.0592043	0.116182	0.123411	0	0	0	0	0	0.127028	0.0943053	0	0	0	0	0	0.0906736	0	0	0.0721219
ENSG00000110713	112.97	98.9905	108.459	96.0844	113.218	113.291	107.031	105.088	106.307	121.005	107.277	106.621	91.4818	118.827	98.2726	116.294	129.858	108.274	115.508	118.787	98.8885	106.372	113.251	121.585	116.447	90.4408
ENSG00000204138	42.4684	44.8795	45.5457	40.1937	40.7676	48.6236	42.3187	58.6123	46.4729	39.9853	65.2683	42.7917	56.7861	44.7553	53.0556	53.2248	28.2916	44.1313	41.1426	56.539	53.89	41.0918	59.2098	49.2914	46.9292	49.9804
ENSG00000164307	172.07	157.978	155.009	157.683	126.213	175.604	149.103	258.309	204.074	180.674	222.028	159.508	155.631	158.956	191.319	175.363	165.506	136.817	178.574	193.835	166.541	133.642	171.282	167.508	195.422	164.51
ENSG00000104549	15.5334	14.1664	11.9329	14.6267	15.9276	34.825	12.4612	20.1295	16.1493	25.793	15.2056	10.0954	15.5382	20.6055	14.3707	16.7677	31.1208	16.7467	19.3158	11.7866	15.2315	15.5028	14.6891	8.87245	10.6816	9.88069
ENSG00000177398	0.418408	0.928943	0.413515	0.891872	0.747503	0.930857	0.74027	0.651248	0.348547	0.43194	0	0.521055	0.312012	0.240297	0.508056	1.3338	1.22597	0.21065	0.386315	0.460415	0.231951	0.560342	0.544041	0.328609	0.875545	1.08183
ENSG00000156374	6.69453	8.12825	7.62049	5.88636	7.76253	11.3346	6.90918	9.94633	9.99168	6.66421	7.53839	7.94609	8.1123	8.71076	6.09667	8.76495	7.16721	10.5325	10.1408	9.11622	6.18536	9.24565	8.16062	7.72231	9.10567	8.79887
ENSG00000152556	11.1924	10.7409	13.2325	14.2105	14.0876	12.1011	14.1885	11.2488	15.6846	13.3284	7.66725	10.4862	11.6692	10.513	9.29017	11.7501	15.5604	13.5869	13.1347	12.3391	8.04097	15.8764	13.057	18.4021	13.3958	14.3522
ENSG00000100644	275.208	188.459	210.597	295.626	212.406	106.063	415.168	164.588	156.614	268.358	204.567	235.452	266.396	143.818	378.139	302.518	343.932	260.259	273.704	399.088	419.058	91.0556	111.619	112.959	137.636	170.929
ENSG00000104901	0	0	0	0.0594581	0.0575002	0	0.0616891	0	0.0580911	0.0617057	0	0	0.0624023	0.0600742	0.0725794	0.127028	0.0943053	0	0	0	0.154634	0	0	0	0	0
ENSG00000272196	0.104602	0.464471	0.118147	0	0.460002	0.328538	0.308446	0.118409	0.0580911	0.0617057	0.386584	0.260528	0.374414	0.0600742	0.217738	0.381085	1.03736	0.737276	0.193158	0.368332	0.541219	0.373561	0.181347	0.328609	0.0875545	0.288487
ENSG00000160606	0.261505	0.116118	0.177221	0.118916	0.172501	0.273782	0.123378	0.177613	0.0580911	0.308528	0.128861	0.195396	0.312012	0.120148	0.0725794	0.0635141	0.0943053	0.315976	0	0.092083	0.309268	0.0933904	0.0906736	0.164305	0.0875545	0.144244
ENSG00000196071	0.156903	0.232236	0.177221	0	0.0575002	0.164269	0.0616891	0.0592043	0.174273	0.185117	0	0.0651319	0.0624023	0	0.0725794	0.127028	0	0	0	0	0.077317	0.0933904	0.181347	0.0821523	0.0875545	0
ENSG00000172667	62.7612	68.1612	67.2848	62.6094	68.4828	55.5229	58.4813	65.48	60.8795	69.604	79.5719	57.5115	58.9702	69.8663	72.5069	56.7181	58.4693	43.71	60.8446	48.5278	46.6995	40.6248	56.399	48.2234	53.7585	55.3175
ENSG00000008516	10.1987	53.8787	40.4063	87.344	77.1078	77.973	57.4326	81.0507	59.1949	63.6185	87.3035	96.9814	18.8455	30.0371	46.5234	43.7612	37.8164	43.2886	13.8108	20.9028	37.4988	28.8576	21.943	28.0961	10.419	47.961
ENSG00000182676	0	0.232236	0.177221	0.178374	0.287501	0.0547563	0.246757	0.0592043	0	0.308528	0.257723	0.260528	0.124805	0.120148	0	0.190542	0.188611	0.105325	0	0.184166	0.154634	0.186781	0.0906736	0	0	0.0721219
ENSG00000007080	28.3471	23.3977	21.0302	24.4373	24.4951	29.7327	25.4776	28.8325	27.419	23.0779	27.1253	27.5508	28.6427	26.733	26.1286	25.4692	15.8433	25.6993	22.4063	24.9545	32.7824	28.2039	21.943	27.9318	26.1788	24.3051
ENSG00000148483	0.418408	0.638648	0.472589	0.535123	0.690003	0.219025	0.308446	0.473635	0.406638	0.246823	0.515445	0.325659	0.187207	0.600742	0.290318	0.254057	0.377221	0.315976	0.289736	0.552498	0.386585	0.186781	0.362694	0.0821523	0.437772	0.288487
ENSG00000100387	26.6212	26.9393	23.8657	23.1292	26.7951	35.5916	25.4776	27.0564	24.7468	27.2739	28.2206	22.21	32.9484	28.355	38.4671	27.5016	33.4784	51.9253	55.4362	44.2919	23.4271	39.5041	34.728	33.1895	32.1325	23.1511
ENSG00000008083	98.3259	113.331	123.582	115.646	107.813	87.0626	111.164	100.233	110.257	117.179	148.706	124.272	120.873	96.7195	139.861	119.724	93.4566	105.009	96.6753	139.69	172.417	66.4006	85.2331	99.8972	79.587	96.2827
ENSG00000169129	3.92257	3.94801	3.18997	3.2702	6.15252	5.31136	2.52925	3.01942	5.57675	3.33211	3.09267	2.73554	3.68174	5.5869	7.25794	4.38248	4.24374	2.84378	2.80078	2.30208	1.46902	3.73561	3.80829	4.18977	4.46528	3.46185
ENSG00000143641	50.3659	75.3605	63.7995	54.2853	52.4977	62.8055	59.3449	81.5836	63.7841	41.7747	110.176	69.3655	70.1402	50.7026	84.2647	62.6249	28.4802	75.4128	57.1746	72.5614	72.2914	58.5558	63.1995	69.3365	60.2375	65.126
ENSG00000166436	36.4538	38.2028	47.0226	43.4639	36.2826	40.903	57.8644	49.4948	57.4521	28.0144	38.7228	28.0718	27.7066	33.6416	28.2334	45.4761	32.2524	42.6567	35.1547	43.4632	19.4066	51.4581	36.5414	32.5323	39.2244	69.6697
ENSG00000166398	87.4996	62.8778	66.0443	82.3495	84.4678	44.4621	63.7249	54.7048	73.5434	94.4714	32.4731	74.6411	57.0981	62.0567	49.1363	65.102	83.8374	55.401	80.0638	49.2644	53.5034	62.2914	62.2021	61.8607	85.1905	71.8334
ENSG00000091073	18.6715	18.5208	20.3804	14.924	17.7101	26.1188	19.0619	20.0111	22.8298	18.7585	23.195	21.2981	19.7815	22.4077	24.0964	17.2123	14.3344	18.2213	15.356	14.1808	22.9632	16.2499	15.9585	19.0593	12.1701	24.882
ENSG00000170500	0.156903	0.174177	0.0590736	0.178374	0.747503	0.219025	0	0.118409	0.406638	0.0617057	0	1.10724	0.436816	0	0.145159	0.508113	0.0943053	0	0.0965788	0.184166	0.154634	0.653733	0	0.410761	0	0.432731
ENSG00000115896	30.7007	12.6568	13.8823	52.4421	32.8901	13.032	31.5848	17.9389	21.4937	44.9217	9.21358	29.8304	23.7129	25.5315	24.2415	35.5679	58.5636	30.6496	30.2292	19.6137	20.1797	23.6278	24.2098	14.7053	26.6166	31.0845
ENSG00000149346	11.2447	9.7539	12.7599	8.20522	8.91253	11.7726	10.1787	9.5911	9.8174	11.6624	10.2445	11.3981	8.1123	10.0324	11.6127	9.59063	10.4679	11.5858	9.85103	9.66872	7.57707	7.47123	10.6088	11.4192	10.419	8.22189
ENSG00000145555	3.24266	1.33536	1.83128	1.24862	1.66751	0.821345	2.71432	1.89454	0.987549	2.28311	2.89938	2.54014	5.49141	3.4843	10.0885	4.0649	1.13166	2.31715	2.99394	3.22291	2.16488	0.466952	2.26684	1.31444	1.48843	1.51456
ENSG00000171208	7.63595	14.6889	12.7599	6.30256	6.61252	7.06357	8.75986	9.11747	9.64313	6.5408	22.8729	9.63952	8.54912	9.43165	14.5159	7.11358	3.86652	17.0627	12.845	14.8254	14.149	6.91089	7.43523	10.6798	8.40523	8.22189
ENSG00000143363	26.7781	36.461	31.6634	26.5778	42.7227	29.2399	23.1334	28.7733	34.2157	25.793	31.1844	29.0488	33.3853	35.0833	32.443	26.1043	32.2524	33.2828	28.6839	25.6912	21.4941	34.2743	36.3601	45.2659	38.0862	32.7433
ENSG00000135451	1.83053	0.754766	0.177221	1.18916	2.99001	3.23062	2.03574	6.74929	1.80083	3.02358	2.5128	0.325659	1.37285	1.38171	1.01611	2.03245	1.41458	1.2639	1.73842	1.01291	0.463902	0.653733	0.906736	0.985827	1.31332	1.15395
ENSG00000198961	174.895	198.562	174.976	191.455	182.506	168.649	179.886	171.87	175.203	184.253	212.557	198.913	195.382	188.693	185.586	183.937	274.24	217.812	227.346	248.9	207.751	150.919	174.728	184.021	204.352	134.796
ENSG00000144868	0.104602	0.174177	0.590736	0.237833	0.172501	0.164269	0.246757	0.296022	0.232365	0.370234	0.0644307	0.0651319	0.312012	0.240297	0.145159	0.254057	0.282916	0.526626	0.0965788	0.092083	0.077317	0.0933904	0.181347	0.164305	1.05065	0.216366
ENSG00000143184	1.41213	1.21924	1.77221	1.8432	0.172501	1.42366	0.67858	0.651248	0.348547	2.1597	9.14915	0.325659	0.499219	1.56193	0.508056	1.14325	3.11208	1.15858	0.676051	6.07748	4.79365	2.42815	4.35233	4.84698	2.27642	2.3079
ENSG00000097096	6.27612	7.72184	9.09733	8.14577	4.31252	5.20185	9.74688	3.90749	2.78837	5.61522	1.86849	6.1224	2.7457	3.9649	2.1048	6.66898	6.78998	4.73963	2.99394	7.82706	6.10804	6.91089	3.4456	2.62887	6.04126	6.85158
ENSG00000017797	79.5498	89.9333	77.7409	78.128	91.3103	93.9071	84.6375	83.1229	89.6927	75.466	99.7387	84.0853	85.4912	88.7897	88.3292	72.8507	64.8821	84.0495	78.2288	65.8394	66.6473	74.3387	84.4171	97.1861	85.4532	82.7238
ENSG00000115317	12.6568	13.7019	10.3379	12.9619	14.6051	13.9629	10.3021	14.5643	14.9875	16.2286	10.3089	12.7659	10.546	13.0361	10.2337	11.7501	19.0497	15.3775	16.4184	13.26	13.0666	19.9855	18.044	21.2774	18.5616	11.6116
ENSG00000179542	3.13806	7.37348	6.43902	5.70798	3.33501	8.43247	6.10722	3.67067	6.15766	2.71505	10.3089	7.03424	7.17627	9.13128	8.34664	6.66898	0.943053	7.68874	5.0221	3.59124	6.95853	2.14798	8.43264	7.80447	3.8524	5.19277
ENSG00000071564	175.051	149.095	148.511	147.099	217.178	143.078	117.456	205.261	217.493	220.721	77.7034	149.087	180.218	176.438	126.143	184.064	126.369	96.3725	99.4761	82.046	145.047	121.221	100.194	104.826	135.709	137.825
ENSG00000204569	37.8136	49.3501	56.179	42.8099	54.5677	40.9577	42.2571	51.7446	54.6057	45.6005	54.8949	51.3239	34.5085	53.9466	31.3543	40.649	40.1741	33.9147	32.8368	27.2566	29.767	50.8044	57.1243	59.9712	46.579	55.7502
ENSG00000138660	22.3325	29.3198	26.524	20.8104	22.7126	25.626	26.7114	22.9121	25.2696	24.744	24.6769	25.0106	21.1544	24.3901	22.427	20.134	26.4055	24.8567	27.3318	19.3374	23.4271	27.6435	32.1891	25.1386	32.3952	32.0221
ENSG00000177485	53.9746	58.4073	51.8666	60.1716	52.0952	51.4162	52.7442	49.4948	52.3401	58.7438	58.8252	56.9253	59.0326	45.4762	54.1443	60.8465	87.9869	72.2531	65.0941	76.4289	50.488	56.221	53.6787	52.9061	68.1174	48.1774
ENSG00000176974	12.866	11.7279	12.5827	9.81059	13.6851	11.8821	12.1528	19.6558	19.0539	14.254	18.9426	8.72767	10.0468	15.8596	10.2337	14.6718	9.61914	16.6414	12.7484	12.247	7.96365	13.2614	14.4171	8.21523	17.4233	13.3425
ENSG00000173588	8.05435	7.72184	9.27455	7.78902	8.51003	10.3489	8.82155	9.94633	8.01658	9.25585	8.05383	7.49017	8.42432	9.97232	6.53215	7.6217	13.0141	7.79406	7.24341	10.2212	7.49975	10.1796	7.79793	8.13308	10.419	7.78916
ENSG00000131944	2.14434	2.09012	2.18572	2.19995	1.49501	2.19025	2.03574	2.30897	2.14937	1.85117	3.22153	1.69343	1.62246	2.34289	1.66933	1.90542	1.60319	1.36923	2.60763	2.02583	1.70097	1.49425	2.26684	2.79318	1.40087	2.01941
ENSG00000168594	0	0	0	0	0.0575002	0	0	0	0	0.0617057	0	0	0.187207	0.0600742	0.0725794	0	0	0	0	0.092083	0	0	0	0.164305	0	0.0721219
ENSG00000257218	16.9978	18.9853	20.6758	15.2807	16.8476	21.574	17.8282	16.9916	17.5435	18.3266	19.007	19.8001	17.1606	19.9446	14.4433	16.5772	14.9945	16.1148	10.7202	12.6154	14.381	17.1838	16.3212	18.895	17.5109	18.8238
ENSG00000118412	73.326	56.8977	60.0778	68.8525	72.2203	70.5261	54.8416	57.961	73.4272	75.0341	54.4439	66.3694	44.8673	59.9541	42.459	62.2439	89.4958	65.1963	78.422	50.0932	33.6329	72.4709	80.3368	74.1014	88.0798	64.2606
ENSG00000136881	0.052301	0.0580589	0.0590736	0	0.115	0	0.0616891	0.0592043	0	0.0617057	0	0.130264	0	0.180223	0	0	0	0	0	0	0	0	0.181347	0.164305	0.0875545	0.0721219
ENSG00000167483	83.054	151.36	191.694	54.9393	158.471	50.2115	39.1109	53.6391	213.834	243.861	11.0176	97.0465	77.5037	103.568	84.9179	121.503	218.223	51.6093	26.9455	33.1499	103.373	102.729	87.8627	86.5063	115.222	83.5171
ENSG00000103168	112.133	101.429	97.5305	125.338	89.8728	90.7312	103.638	102.838	128.091	127.669	109.725	122.839	108.705	89.6307	89.2727	87.84	84.6862	85.9453	72.8204	97.5159	102.445	139.619	111.71	121.75	102.877	138.185
ENSG00000179271	20.1882	16.3146	15.0047	17.8969	20.9876	21.6835	20.234	25.8723	26.5477	21.6587	15.8499	21.4284	20.3432	22.648	18.8707	21.0232	17.1636	18.3266	20.0884	15.6541	21.6488	16.7169	15.4145	17.0877	16.898	18.968
ENSG00000131914	0.052301	0.0580589	0.236294	0.0594581	0.0575002	0	0.0616891	0.0592043	0.0580911	0.246823	0.0644307	0.130264	0	0	0	0	0	0	0	0	0	0	0	0.0821523	0	0
ENSG00000094841	13.8075	14.0503	14.7684	15.0429	17.1351	13.6891	14.2502	12.7881	14	16.2903	17.0097	13.6777	16.911	16.7006	15.4594	14.2907	23.3877	19.5905	23.1789	22.7445	20.0251	16.3433	17.772	18.5664	23.9899	14.785
ENSG00000120500	1.35983	1.21924	1.71313	0.713498	1.61001	0.438051	1.1104	1.3617	1.56846	1.54264	1.15975	0.846715	0.748828	0.901113	0.435477	1.20677	0.754443	0.631951	0.386315	1.01291	0.927804	0.373561	0.725388	1.15013	0.525327	0.937584
ENSG00000001629	69.7172	63.4003	68.5254	54.7015	62.8477	85.6389	65.3288	82.1164	70.8131	65.5314	69.8428	58.1628	59.2198	72.2092	64.4505	65.9277	72.898	71.5158	75.8143	72.6535	50.0241	62.3848	78.7953	75.9087	69.6934	62.9624
ENSG00000140941	142.363	146.308	114.78	181.466	162.726	140.505	156.505	135.815	137.444	160.25	199.091	172.86	169.984	105.07	211.424	144.685	199.456	214.758	174.132	202.398	214.941	126.17	114.974	120.189	123.802	134.579
ENSG00000047457	0.470709	0.754766	0.945178	0.475665	0.460002	0.492807	1.04872	0.947269	0.348547	0.617057	1.03089	1.6283	0.312012	0.360445	0.508056	0.76217	0.0943053	0.105325	0	0.092083	0.231951	0.840513	0.362694	0.410761	0.437772	0.937584
ENSG00000145414	18.0438	14.2825	15.3591	17.5996	17.5376	14.0176	16.7178	15.8076	15.4522	19.9309	12.9506	14.5244	14.2277	14.6581	13.282	18.2286	19.5212	10.5325	11.4929	15.9304	24.5095	8.77869	9.52072	6.90079	12.6954	14.0638
ENSG00000112394	5.64851	7.08319	9.45178	11.3565	6.72752	3.17587	14.7437	4.91396	7.02903	6.84933	0.96646	10.2908	3.93135	3.00371	2.90318	6.92304	7.82734	5.58223	3.66999	7.64289	6.49463	10.7399	8.70466	4.60053	15.9349	9.01523
ENSG00000106066	68.5143	227.939	193.348	179.623	48.8752	106.063	244.351	78.2681	164.398	56.7075	196.191	308.66	141.154	140.093	361.01	180.253	33.3841	354.735	135.79	274.131	324.113	216.012	286.438	349.558	164.953	270.962
ENSG00000188603	10.3556	13.2374	15.0638	16.5294	8.91253	10.568	11.2891	10.4792	10.7469	9.25585	13.2083	15.827	8.73633	10.9936	14.2981	11.8771	7.54443	10.9538	7.91946	9.94497	12.2934	9.33904	9.70207	9.85827	9.63099	14.0638
ENSG00000121957	5.387	7.14125	8.38845	6.36202	5.92252	6.78978	7.4027	6.45327	5.28629	4.44281	4.96116	6.77372	3.80654	6.66824	4.5725	3.81085	4.52666	3.68638	3.57341	4.05165	2.08756	5.7902	5.89378	5.75066	5.51593	5.19277
ENSG00000258881	0.052301	0	0.118147	0	0.345001	0	0.123378	0.0592043	0.0580911	0	0.0644307	0	0.124805	0.240297	0	0	0	0.105325	0.0965788	0	0.077317	0.0933904	0	0	0	0
ENSG00000215421	33.6295	26.3007	32.077	32.702	38.6976	24.2023	31.153	34.8714	27.1286	35.4808	29.4448	29.5699	28.7675	34.1822	29.4673	28.7719	45.7381	33.2828	42.7844	43.4632	28.4527	30.5387	28.3808	26.7816	37.0356	24.8099
ENSG00000146067	198.953	176.615	171.136	192.585	174.341	238.464	153.112	164.351	198.207	182.464	164.878	183.802	171.294	168.268	139.861	169.519	145.607	163.57	126.132	154.699	178.602	205.646	196.852	189.854	172.833	206.269
ENSG00000171421	7.26984	5.98007	7.62049	5.35123	6.67002	9.08955	5.36695	7.22293	9.29458	7.83662	7.40953	7.03424	6.92666	7.32905	7.25794	5.27167	4.52666	6.74081	7.33999	6.07748	7.57707	7.47123	7.79793	5.91496	6.47903	6.77945
ENSG00000185664	4.55019	2.38042	5.02126	6.12419	3.10501	2.57355	6.66243	2.7826	3.13692	4.62792	1.93292	3.32173	2.49609	2.88356	1.88707	3.93788	3.39499	2.21183	1.3521	3.59124	1.39171	3.54883	4.53368	2.79318	6.47903	3.10124
ENSG00000148488	8.94347	7.02513	4.13515	7.43227	5.23252	8.98004	4.19486	7.69656	5.57675	7.77491	14.4969	3.58225	15.351	8.23017	12.6288	4.9541	5.18679	6.00354	4.82894	8.10331	11.9068	6.72411	8.25129	10.3512	11.9074	9.2316
ENSG00000196396	148.587	115.073	103.379	114.041	139.783	122.435	121.219	144.695	140.871	150.932	139.106	103.234	174.727	149.765	133.546	128.616	161.828	101.849	131.54	181.311	158.964	106.465	91.3083	113.206	109.793	106.596
ENSG00000090487	90.7422	110.08	105.683	95.0736	86.2503	100.149	104.933	87.7408	86.033	87.1901	126.993	122.253	111.326	96.359	136.667	106.958	90.4388	142.4	121.4	124.22	108.94	98.1533	99.8316	108.195	88.9554	97.076
ENSG00000196850	137.97	137.832	128.19	165.294	134.205	120.464	152.804	124.388	138.838	160.126	141.876	151.692	160.374	121.41	169.183	154.403	203.982	173.787	140.232	166.302	169.865	127.011	133.925	119.86	142.889	129.17
ENSG00000157554	0.261505	0.754766	0.177221	0.65404	0.287501	0.164269	0.370135	0.473635	0.406638	0.370234	2.83495	1.30264	0.124805	0.480594	0.943533	0.444599	0.377221	0.421301	0.289736	0.276249	0.927804	0.466952	0.906736	0.492914	0.350218	0.432731
ENSG00000198814	28.0333	35.8804	32.8449	33.5344	32.3726	44.5169	39.3577	25.8723	26.1991	40.4789	48.6451	46.9601	34.1965	28.9558	38.0316	33.853	34.5158	39.9182	21.9234	54.4211	17.7829	15.316	25.2072	18.6486	14.8843	28.3439
ENSG00000198265	177.771	191.246	223.18	164.937	166.406	223.68	192.1	209.998	159.286	174.133	235.172	157.88	154.82	217.228	179.489	199.942	157.301	171.785	205.616	222.933	165.69	135.416	181.347	159.458	187.542	149.941
ENSG00000174307	1.04602	0.580589	0.177221	0.237833	0.230001	2.46403	0.925337	0.710452	0.639003	0.43194	1.86849	0.260528	1.18564	3.00371	0.653215	0.889198	0.471527	0.842601	1.25552	0.276249	0.231951	0.186781	0.453368	0.575066	0.262663	1.08183
ENSG00000171763	13.8075	12.0763	11.5784	11.7727	9.08503	12.3749	14.3119	12.2553	12.722	12.8348	10.18	12.9612	15.1638	9.25143	11.395	13.9096	7.92165	10.8485	10.8168	13.4441	20.1797	7.37784	6.61917	8.79029	9.19322	11.3231
ENSG00000230657	0.052301	0.0580589	0.177221	0.0594581	0	0.0547563	0	0	0	0	0	0	0	0	0.0725794	0	0	0	0	0	0.077317	0	0	0	0	0.0721219
ENSG00000179598	11.0878	5.92201	7.20698	9.69168	9.31503	6.29698	9.56182	8.93986	9.93359	9.50267	3.86584	5.53621	5.17939	8.89098	4.35477	9.46361	6.31846	3.05443	6.27762	4.8804	6.72658	4.48274	2.81088	3.69685	3.41463	6.34672
ENSG00000103067	2.19664	3.19324	5.96643	2.08104	2.93251	4.59953	3.57797	4.73635	1.91701	1.60435	0.902029	2.54014	1.06084	3.24401	3.70155	3.17571	0.282916	0.421301	1.06237	0.460415	1.23707	0.0933904	0.544041	0.0821523	0.262663	1.37032
ENSG00000146281	30.4915	24.3267	24.8109	28.3615	30.8201	26.1188	24.9841	27.5892	28.8713	33.5062	25.8367	25.7271	23.2137	27.7543	17.3465	26.2949	35.5531	28.1218	32.2573	20.0741	20.5663	21.6666	23.3031	24.7278	31.257	30.5797
ENSG00000010704	6.58993	10.3345	11.8738	6.77823	5.00252	11.225	10.3638	5.506	7.95849	5.55351	6.82965	12.5705	7.9251	6.78838	8.34664	5.97033	3.77221	12.4284	10.2373	9.7608	9.35536	13.3548	10.1554	14.6231	7.61724	10.3855
ENSG00000141985	52.5625	54.9818	42.4739	57.7933	48.0127	54.0992	55.5819	40.9102	53.2115	51.771	56.6345	58.293	54.3524	49.3209	56.6845	50.3667	37.1563	49.2922	39.6939	37.5699	65.6421	44.6406	45.9715	46.8268	44.1275	53.4423
ENSG00000136040	117.625	184.918	164.579	126.289	122.475	193.126	158.171	142.505	135.236	96.5694	305.079	204.775	180.031	194.881	242.778	148.369	80.2538	214.969	180.409	149.819	116.594	112.255	132.655	139.495	134.746	159.75
ENSG00000171847	0.418408	0.348354	0.82703	0.713498	0.172501	0.164269	0.925337	0.769656	0.406638	0.678762	0.386584	0.651319	0.124805	0.480594	0.653215	0.76217	0.0943053	0.421301	0.289736	0.828747	0.541219	0.747123	0.816062	0.739371	2.10131	0.288487
ENSG00000148908	65.2193	75.3024	59.7234	82.5279	74.1753	63.0245	81.7998	56.8362	58.2654	65.6548	61.2091	70.9938	76.1933	64.8801	90.942	71.6439	83.083	86.9986	70.4059	68.9702	57.2146	73.685	67.6425	62.1893	76.1724	73.6364
ENSG00000172366	23.2739	22.8172	26.2287	25.6265	22.5976	21.793	26.4646	22.5569	24.3402	20.7331	21.6487	24.0988	22.9017	25.4715	29.4673	21.6583	10.2793	15.4828	12.4587	14.8254	26.2105	22.8806	17.5	18.1557	18.8242	27.6948
ENSG00000171444	4.96859	2.67071	3.42627	19.205	4.48502	3.12111	3.08446	5.62441	2.49792	9.93461	2.19064	5.14542	1.99687	2.40297	4.64508	3.04868	9.61914	2.5278	9.27156	6.81414	3.32463	4.76291	6.43782	6.32573	7.96746	4.68792
ENSG00000184194	0.261505	0.348354	0.354442	0.237833	0.172501	0.438051	0.431824	0.118409	0.0580911	0.308528	0.515445	0	0.374414	0.240297	0.290318	0.381085	0	0.737276	0.0965788	0.092083	0.154634	0.653733	0.816062	0.0821523	0.350218	0.288487
ENSG00000057935	18.6192	15.9081	17.3676	26.7562	23.1726	17.084	25.4159	23.2673	22.5394	22.0289	10.7599	19.6047	16.911	20.0047	8.70953	24.3259	29.8005	16.7467	19.6055	22.9287	14.149	28.1105	21.671	19.7165	32.8329	17.742
ENSG00000108559	44.0897	42.2088	48.972	41.2045	64.6877	39.6983	39.4194	44.4033	60.3567	71.2083	31.7643	42.5963	43.9936	49.6814	40.1364	51.891	94.494	37.2851	43.4604	33.8866	44.5346	43.1463	47.5129	43.9515	51.8323	45.2204
ENSG00000150627	3.13806	2.61265	3.66256	6.18365	1.49501	1.64269	3.57797	2.24976	1.9751	2.52993	1.22418	2.47501	2.7457	3.78467	4.79024	5.58924	4.05513	2.63313	3.28368	3.59124	3.40195	3.82901	2.72021	1.8895	1.40087	2.81275
ENSG00000277639	0	0.0580589	0	0	0.172501	0.0547563	0	0	0	0	0.193292	0	0.124805	0.0600742	0	0	0	0	0	0.092083	0	0	0	0	0	0.0721219
ENSG00000124257	0.209204	0.232236	0.472589	0.713498	0.345001	0.273782	0.308446	0.296022	0.116182	0.185117	0.257723	0.586187	0.312012	0.360445	0.435477	0.190542	0.377221	0.21065	0.0965788	0.092083	0.386585	0.0933904	0.181347	0.328609	0.525327	0.288487
ENSG00000139436	65.4285	80.3535	83.0575	64.8094	72.3353	81.2584	74.9523	66.5457	72.2073	66.9506	80.5383	75.6833	68.9546	85.6658	82.668	71.5169	54.037	62.6685	69.1504	59.7619	76.3119	56.0342	73.9896	65.4754	65.4908	82.9401
ENSG00000135426	108.211	75.9411	91.0324	135.267	110.343	106.392	104.44	92.3588	129.776	138.653	55.8614	103.299	57.2853	100.564	59.0797	103.147	165.506	102.903	168.916	82.5064	52.5756	151.946	147.526	95.9539	128.793	117.342
ENSG00000108474	22.0187	24.9653	26.2877	32.0479	25.8176	21.1907	27.2666	22.7937	20.5062	33.3211	14.4325	23.4475	22.8393	17.1812	16.403	23.4367	29.6119	19.6958	22.2131	21.087	26.5197	32.9668	29.8316	18.32	25.4784	21.8529
ENSG00000285043	0.209204	0.348354	0.177221	0.178374	0.632502	0.219025	0.246757	0.355226	0.348547	0.185117	0.322153	0.195396	0.249609	0.360445	0.435477	0.381085	0	0.421301	0.193158	0.092083	0.154634	0	0.272021	0.328609	0.175109	0.649097
ENSG00000133477	0.209204	0.870884	0.82703	1.30808	0.517502	0.0547563	1.23378	0.592043	1.56846	2.09799	0.0644307	0.586187	0.81123	0.961187	2.39512	1.07974	1.03736	0.21065	0.386315	0.184166	2.7061	0.653733	0.362694	0.410761	0.350218	1.08183
ENSG00000067221	7.68825	7.43154	6.85254	8.85926	7.47503	8.54199	6.97087	7.87418	10.805	8.63879	8.37599	7.49017	7.30107	7.98987	6.31441	8.51089	8.01595	9.90057	6.47078	5.70915	6.26268	11.2068	9.33938	7.47586	11.1194	10.8904
ENSG00000185122	119.142	108.977	107.987	119.035	109.25	109.896	119.554	99.4633	125.419	122.609	109.597	116.391	120.998	115.042	124.909	127.663	79.7823	93.8447	81.7056	86.2818	139.403	90.682	77.4352	87.4922	80.9004	121.309
ENSG00000100028	34.6756	37.5061	41.1743	34.0101	39.1001	32.58	44.2311	39.1341	40.2572	32.9508	33.4395	48.9792	29.1419	37.7867	39.5558	34.2341	38.0051	44.4472	38.2452	28.9141	35.1019	47.0687	44.6114	61.8607	48.3301	49.3313
ENSG00000177830	20.5543	17.0693	17.1313	18.3726	19.3776	18.7267	17.3346	25.6947	22.8298	20.1778	18.8138	19.8652	19.2199	17.6618	20.6851	21.5948	24.8966	30.123	25.8831	27.1645	22.0353	22.0401	23.1218	30.4785	26.7041	22.0693
ENSG00000050344	7.89745	22.9333	24.2792	17.5402	15.8701	23.1619	19.0003	21.8464	18.3568	13.0816	16.6875	21.5587	15.975	19.3439	23.5157	19.8799	13.6743	26.0153	18.4465	23.3891	9.81926	25.122	26.5674	21.4417	14.0963	21.6366
ENSG00000171004	0.052301	0	0	0.0594581	0	0	0.0616891	0	0.0580911	0	0.644307	0	0.124805	0	0	0.0635141	0	0.105325	0.0965788	0.092083	0	0.0933904	0	0.164305	0	0
ENSG00000166037	71.234	67.5806	68.998	66.2364	66.3552	69.1572	71.251	64.7103	68.1409	70.1593	52.3821	58.0976	71.0139	62.8376	47.1766	62.9425	79.7823	73.9383	71.6614	69.6148	56.0548	72.2841	67.0078	62.2714	71.8822	70.0303
ENSG00000049246	8.21126	9.23137	6.02551	8.26468	8.16503	5.96844	9.80857	6.39407	6.50621	3.88746	5.54104	15.8922	6.48984	8.89098	7.04021	8.51089	4.52666	7.05679	8.69209	7.82706	14.5356	12.3275	6.61917	6.73649	7.96746	9.15948
ENSG00000117593	7.89745	11.844	12.7008	8.62143	12.535	12.4844	9.80857	17.5837	14.6971	11.2304	14.1747	9.50926	10.4836	15.1988	7.91116	11.115	8.20456	10.3219	11.2997	12.7995	7.11317	12.8879	11.8782	14.7053	14.2714	11.3953
ENSG00000254986	26.8304	26.0685	24.5155	25.9832	32.4876	33.9489	26.9582	38.0684	30.2655	25.7313	36.0167	26.1179	32.3244	30.6378	27.435	29.8516	23.482	39.3916	33.9957	37.0174	26.2105	32.4065	33.9119	37.9544	34.0587	29.7142
ENSG00000023228	52.1441	59.6265	58.601	51.134	59.3977	48.4593	54.5332	77.5577	63.7841	54.2393	58.6963	51.9101	53.2292	63.919	43.9106	57.3533	58.375	68.4614	73.2067	70.4435	48.9417	57.8086	64.7409	71.226	70.5689	54.5241
ENSG00000175489	84.4138	175.106	127.067	96.9762	70.5528	176.534	122.391	90.8787	116.066	59.1757	234.27	155.014	217.535	192.298	257.004	140.112	41.3057	173.681	129.609	78.5468	117.908	115.617	123.679	178.599	134.396	165.159
ENSG00000067992	67.1545	62.8198	83.0575	82.3495	76.1878	51.909	80.6894	70.9268	67.6181	50.4752	63.0776	70.603	53.666	64.3395	72.5069	59.5127	60.4497	61.1939	56.2088	62.7085	48.7097	66.9609	69.3653	57.0958	74.5964	57.986
ENSG00000110422	199.424	329.426	345.64	209.471	224.538	241.859	236.763	220.477	238.348	183.513	334.653	267.497	212.854	260.302	271.955	206.294	176.445	275.425	233.624	232.786	205.741	225.164	253.705	238.817	235.522	207.495
ENSG00000105928	0.261505	0.870884	1.59499	0.891872	1.55251	1.04037	1.54223	0.355226	2.32365	1.66605	0.257723	0.651319	1.12324	1.68208	1.16127	1.65137	2.82916	0.947927	0.579473	0.184166	1.23707	1.86781	0.816062	1.56089	2.01375	1.22607
ENSG00000143845	2.35354	0.754766	1.1224	2.43778	1.15	0.766588	2.15912	0.828861	0.929458	2.03629	0.451015	2.27962	1.43525	1.38171	0.653215	2.92165	1.7918	0.631951	1.25552	0.736664	2.39683	1.40086	0.997409	1.39659	1.05065	2.23578
ENSG00000064393	111.349	172.841	185.255	133.008	144.268	129.444	130.781	186.849	137.734	131.742	265.776	134.628	145.085	159.437	205.327	146.654	99.2092	94.6873	137.432	181.496	228.008	99.0872	155.142	113.945	148.492	134.724
ENSG00000102854	0.104602	0.232236	0.236294	0.297291	0.0575002	0.0547563	0.246757	0.177613	0.116182	0.308528	0.386584	0.651319	0.624023	0.360445	0.217738	0.190542	0	0.105325	0.0965788	0	0.541219	0.0933904	0.181347	0.246457	0.963099	0.432731
ENSG00000137177	27.981	61.4263	58.8964	34.0101	34.6151	35.3726	57.9878	27.0564	34.6804	25.4844	70.4227	63.5036	47.1138	35.3837	72.652	40.1409	16.4091	66.2495	40.9494	54.329	53.2714	34.3677	47.6036	46.3339	26.8792	44.2828
ENSG00000174501	20.9204	20.0303	30.0094	24.794	20.2976	27.6519	27.8218	23.1489	14.3485	17.9563	11.4687	16.4784	13.1669	21.5066	17.4191	18.6732	14.9002	9.26862	14.8731	17.9562	11.4429	10.6465	13.4197	10.1047	15.4971	13.1262
ENSG00000137216	32.2697	26.4749	27.3511	27.9453	22.2526	27.1044	24.614	24.8066	25.8506	27.9527	25.9011	29.2442	24.0249	26.0722	27.435	26.0408	17.6351	23.6982	21.2473	20.5345	24.8188	22.5071	23.5751	26.6995	19.7873	29.3536
ENSG00000154146	178.242	467.374	265.477	220.828	457.874	182.941	163.229	133.032	180.373	79.2301	316.483	192.53	353.01	250.329	699.811	183.619	21.1244	107.748	79.3877	95.5822	355.968	78.4479	121.503	147.792	63.3895	257.619
ENSG00000088727	1.09832	1.56759	1.47684	2.14049	1.78251	1.36891	1.54223	1.48011	1.27801	1.60435	1.80406	1.75856	2.30889	1.56193	1.95964	1.07974	1.50889	1.57988	1.44868	2.57832	2.08756	1.40086	1.26943	1.47874	2.10131	2.16366
ENSG00000183347	0.418408	0.116118	0.177221	0.356749	0.115	0.438051	0.801959	0.651248	0.464729	0.617057	0.96646	0.260528	0.374414	0.300371	0.217738	0.444599	1.60319	0.315976	0.289736	0.092083	0.309268	0.280171	0.272021	0	0.175109	0.144244
ENSG00000105519	26.8827	22.5849	23.0978	30.0858	21.1601	21.6287	23.0717	22.3792	23.4688	28.2612	14.5613	19.1488	20.7176	18.3827	16.5481	20.5151	13.6743	12.4284	12.2655	12.247	17.0871	19.8921	13.4197	15.5268	15.1469	26.1802
ENSG00000225556	2.03974	1.85789	1.53591	1.66483	1.66751	1.7522	1.35716	2.13136	1.80083	1.48094	0.322153	1.82369	1.31045	2.1026	1.59675	2.09597	0.0943053	0	0.386315	0.552498	2.01024	0.466952	0.362694	0.657218	0.175109	2.09153
ENSG00000112242	44.142	52.6014	48.145	39.0045	44.7927	53.6064	49.5981	50.5013	41.0704	47.8219	84.5975	45.3318	44.4305	39.5889	49.4992	44.2694	46.8698	56.1383	45.5852	61.8798	44.2253	47.7225	43.0699	47.3197	33.3583	40.4604
ENSG00000150054	54.8114	67.7548	60.4323	58.6852	52.0377	42.2171	59.2833	40.9102	56.8131	49.1177	113.269	66.174	66.5833	44.6351	58.6442	53.4154	49.3217	73.833	56.4986	72.3773	60.3073	46.1348	62.9274	65.7218	57.6984	62.2412
ENSG00000113300	61.7152	63.5745	64.0949	54.9988	56.9827	73.1544	58.2345	70.8084	60.9376	69.7274	74.4174	59.27	61.2791	68.1842	63.2167	74.8197	67.9942	57.9289	58.6233	52.8557	44.6892	48.2828	63.6528	53.0704	51.3945	64.1884
ENSG00000153147	124.163	112.634	109.818	112.792	127.248	125.337	113.631	133.269	126.406	125.941	130.859	116.326	118.19	137.149	121.425	131.792	187.196	137.976	147.669	140.703	141.181	113.563	123.497	134.73	122.576	124.554
ENSG00000120341	0	0	0	0	0	0.0547563	0	0	0.0580911	0	0.193292	0.0651319	0.0624023	0	0	0	0	0	0	0	0.077317	0	0	0	0	0.144244
ENSG00000087191	73.7444	56.3172	47.9678	63.1446	60.3177	66.3099	64.095	72.0517	61.7509	63.6802	60.1782	63.1779	54.0404	59.4134	57.6281	61.3547	84.8748	80.2578	86.8243	71.7327	60.6165	88.9076	76.8005	78.3733	81.6008	64.5491
ENSG00000179335	122.646	122.388	103.497	142.521	117.185	103.051	108.203	108.699	113.568	134.457	122.161	127.398	119.875	104.349	123.385	123.154	128.255	122.388	96.8685	116.393	125.176	123.836	109.443	121.421	122.751	125.204
ENSG00000136754	111.087	117.337	120.569	106.549	121.383	121.395	110.485	115.093	116.24	120.943	127.122	113.199	125.554	119.608	111.409	123.599	141.458	131.13	125.552	130.942	120.846	104.597	106.904	116.163	112.42	113.808
ENSG00000198839	31.1714	29.4359	27.0557	34.6046	29.6126	23.9285	31.955	27.1156	27.6514	29.0634	33.5039	36.539	33.8221	27.5741	33.0962	32.3287	36.8734	49.0815	42.2049	46.5019	31.1588	35.2082	38.2642	32.368	35.372	31.3009
ENSG00000176293	1.46443	3.07712	4.31237	2.08104	3.56501	0.766588	1.7273	1.89454	3.2531	3.08528	1.28861	2.27962	1.68486	2.40297	2.17738	2.22299	3.4893	0.947927	0.965788	0.92083	0.850487	1.68103	3.26425	1.97165	4.64039	3.17336
ENSG00000143442	99.7903	102.764	109.877	100.128	101.833	96.4259	93.8292	91.9443	104.332	92.8053	79.2497	110.724	85.1168	107.593	83.7567	95.2712	94.494	81.311	95.8061	83.9797	93.3216	99.4607	107.811	102.608	102.526	95.9221
ENSG00000101246	33.891	31.5841	33.9082	32.6425	38.2376	32.361	28.9322	36.8843	36.6555	33.4445	30.9911	34.9758	29.2043	34.1221	26.3463	32.9638	27.4429	29.807	32.0642	25.7832	20.6436	41.3719	32.3705	38.858	44.215	36.9264
ENSG00000181904	46.0249	38.2608	46.7272	50.9556	42.3202	35.044	49.0429	36.1146	33.0539	49.1177	33.955	36.0831	39.0015	33.4613	41.7332	36.3301	49.3217	34.4413	38.052	47.699	29.0712	36.8892	36.9948	33.8467	49.8185	35.1233
ENSG00000100580	55.0729	67.2903	75.437	42.2153	78.2578	46.4334	44.9097	53.1063	76.0413	68.6167	59.5339	46.9601	57.0357	61.7563	55.3055	61.7357	79.9709	54.8744	54.3738	59.2094	61.1578	47.4423	50.1425	43.2121	52.0074	51.8556
ENSG00000205659	7.53134	9.05719	8.21123	8.56197	11.7875	9.58236	7.83452	11.4264	9.46886	7.28127	10.3733	9.57439	7.42588	10.6932	6.67731	6.66898	9.80776	9.16329	11.5895	7.09039	6.41731	9.33904	7.52591	10.8441	10.5065	10.2413
ENSG00000128346	1.67363	1.04506	1.24055	2.37833	1.78251	0.711832	1.17209	1.4209	2.03319	1.29582	1.09532	0.911846	1.06084	1.622	1.52417	0.889198	1.6975	1.05325	0.869209	0.460415	1.00512	1.68103	1.17876	0.821523	1.40087	1.00971
ENSG00000084070	379.444	755.056	718.335	383.505	469.547	418.557	462.36	371.862	427.667	390.844	1124.83	382.976	384.024	358.102	410.437	388.707	615.908	599.827	401.285	897.165	657.813	556.326	459.08	500.636	476.559	518.7
ENSG00000099994	2.45815	1.50953	1.29962	11.4754	2.93251	1.69745	2.52925	1.83533	1.10373	2.52993	1.48191	2.21448	2.5585	1.50186	1.66933	1.7784	2.07472	1.47455	1.3521	2.02583	2.31951	1.58764	1.08808	1.39659	0.875545	1.44244
ENSG00000175591	4.34098	5.5156	6.91161	5.05394	1.78251	4.32575	6.35398	2.7826	5.9253	2.1597	10.8244	9.90005	15.2886	6.06749	17.2739	7.68521	0.660137	6.63549	12.7484	9.02414	14.0717	4.94969	5.71243	8.9546	4.8155	15.0735
ENSG00000083814	13.2322	12.6568	13.4097	16.8267	15.0076	11.0608	11.7209	11.5448	16.0332	14.8094	10.3733	14.1988	11.6692	13.9973	7.4031	13.9731	23.5763	13.6923	15.9355	12.3391	7.57707	25.0286	20.3109	19.8809	21.8011	12.3328
ENSG00000172809	283.105	219.869	220.64	325.89	327.119	193.18	244.968	186.434	247.643	274.652	148.577	339.793	211.544	196.142	250.762	241.1	576.866	454.162	415.096	400.929	306.407	481.054	402.409	362.702	462.113	276.299
ENSG00000166887	145.972	141.548	142.958	148.943	137.483	164.105	136.333	140.551	136.514	144.33	157.275	144.007	133.167	127.477	142.183	138.016	159.753	163.359	138.88	147.793	132.599	164.274	149.974	155.761	160.575	145.253
ENSG00000111581	32.6358	37.7964	43.3009	35.7938	36.4551	38.9865	38.7408	41.3246	38.9792	40.7874	35.1791	33.8686	31.95	37.7867	31.2817	34.9963	46.9641	30.439	33.8991	39.0432	35.0246	41.4653	43.0699	38.6116	45.003	35.1233
ENSG00000105613	0.366107	0.812825	0.531662	0.416207	0.977504	0.60232	0.555202	0.355226	0.697094	0.308528	1.41747	0.521055	0.436816	0.600742	0.653215	0.381085	0.0943053	0.737276	0.289736	0.460415	0.309268	0.186781	0.362694	0.410761	0.262663	0.649097
ENSG00000112486	1.20292	1.974	2.0085	1.36754	3.16251	1.31415	0.370135	1.3025	4.29874	3.76405	0.644307	2.54014	1.24805	2.64326	1.08869	2.15948	4.90388	1.05325	3.38026	1.38125	3.01536	2.42815	1.26943	1.06798	1.05065	1.58668
ENSG00000172139	0.052301	0.232236	0.295368	0.178374	0	0.0547563	0.0616891	0.296022	0.232365	0.246823	0	0.0651319	0.249609	0	0.0725794	0.0635141	0.188611	0	0.193158	0.092083	0	0	0.0906736	0	0.0875545	0.0721219
ENSG00000197768	0.941418	0.290295	0.413515	0.832414	0.690003	0.328538	0.308446	0.177613	0.406638	0.370234	0.515445	0.260528	0.686426	0.420519	0.145159	0.127028	0.0943053	0.21065	0.193158	0.276249	0.386585	0.653733	0	0.246457	0.262663	0.288487
ENSG00000152154	0.104602	0.406412	0.236294	0.237833	0.230001	0.438051	0.246757	0.473635	0.290456	0.370234	0.193292	0.521055	0.374414	0	0.290318	0.444599	0.282916	0.105325	0.193158	0.184166	0.309268	0	0.453368	0.164305	0.262663	0.0721219
ENSG00000130311	51.9349	45.0537	38.5751	51.0745	48.2427	46.7071	45.4649	47.1859	50.5974	49.2411	52.1244	50.0213	54.29	46.0168	53.7088	48.2072	39.5139	40.6555	38.1486	36.8332	50.8746	36.5156	33.3679	41.8155	38.524	48.7544
ENSG00000117650	1.20292	0	0.0590736	0.416207	1.66751	1.64269	0.801959	4.38112	1.56846	1.48094	1.03089	0.325659	1.24805	1.02126	0.145159	1.14325	0.848748	1.2639	2.02815	2.02583	0.386585	0.933904	0.362694	0.492914	9.01811	0.288487
ENSG00000197977	0	0.232236	0.472589	0	0	0.164269	0	0	0	0	0	0	0	0	0.0725794	0	0	0	0	0	0	0	0.0906736	0	0.262663	0
ENSG00000057019	1.46443	5.05113	5.43477	4.28099	2.76001	0.876101	4.44162	1.83533	3.42738	2.96187	0.96646	3.0612	2.49609	1.68208	4.79024	2.92165	3.11208	3.47573	3.1871	2.85457	2.86073	2.42815	3.98964	1.64305	2.80174	2.01941
ENSG00000130203	0.679913	0.580589	0.236294	1.1297	0.460002	0.164269	0.74027	0.473635	0.52282	0.987291	0.451015	0.716451	0.499219	0.180223	0.362897	0.952712	0.188611	0.737276	0	0.552498	0.463902	0.186781	0.181347	0.0821523	0.437772	0.576975
ENSG00000117362	145.867	147.992	134.511	143.829	142.026	139.848	145.031	131.67	146.738	141.738	155.407	158.922	166.677	134.326	170.054	144.05	174.748	183.687	176.546	185.547	190.123	161.939	146.075	150.421	142.451	144.604
ENSG00000025423	0.575311	0.580589	0.177221	0.0594581	0.402501	0.657076	0.246757	0.296022	0.174273	0.308528	0.128861	0.0651319	0.187207	0.600742	0.217738	0.190542	0.282916	0.421301	0.482894	0.092083	0	0.186781	0.272021	0.657218	0.175109	0.360609
ENSG00000162594	0.104602	0.52253	0.236294	0.713498	0.172501	0.273782	0.308446	0.118409	0.52282	0.43194	0	0.651319	0.124805	0.480594	0.290318	0	0.0943053	0	1.54526	0.184166	0.231951	0.560342	0.453368	0.575066	0.437772	0.504853
ENSG00000166145	9.67568	29.3778	27.1739	11.416	12.535	19.6028	16.0392	14.0906	22.5975	7.96003	25.9656	27.8113	19.0951	12.4354	21.048	22.1664	3.96082	31.1763	11.2031	19.0612	25.4373	19.2384	22.0337	29.2462	11.2945	27.7669
ENSG00000082293	12.1338	26.7652	49.3855	12.1889	28.4626	6.516	7.71114	9.5319	24.3983	33.9998	1.15975	15.0455	6.86426	10.2126	11.1047	11.0515	36.7791	3.79171	3.28368	3.7754	21.5714	10.8333	16.1399	10.3512	13.0456	9.59221
ENSG00000127054	137.395	111.415	118.915	123.851	123.798	116.74	118.196	114.62	130.415	110.823	110.241	137.624	116.443	123.032	113.079	116.93	94.211	106.905	99.8624	109.579	112.342	133.268	120.052	141.055	133.258	119.001
ENSG00000100359	2.66735	3.83189	2.71739	2.91345	3.50751	2.51879	3.45459	2.30897	3.48547	3.57893	2.5128	2.73554	2.24648	2.70334	2.1048	3.17571	3.30069	2.21183	2.22131	2.20999	3.17	3.45544	3.4456	3.86116	2.97685	3.31761
ENSG00000184022	0.104602	0	0	0.0594581	0.0575002	0.109513	0.123378	0.0592043	0	0.0617057	0.0644307	0	0	0	0	0	0	0	0	0	0.154634	0.186781	0.181347	0.0821523	0	0
ENSG00000259494	2.40585	2.72877	2.36294	2.31887	2.76001	1.58793	1.78898	2.36817	1.85892	2.59164	2.38393	2.34475	2.87051	2.58319	2.03222	1.96894	3.01777	2.21183	3.09052	2.67041	1.39171	2.05459	1.7228	2.62887	2.27642	1.00971
ENSG00000090060	289.486	298.655	302.516	257.692	285.144	287.69	280.994	311.415	298.24	294.151	283.946	298.499	257.472	262.404	296.124	268.347	355.814	351.681	313.495	300.835	262.569	296.234	312.552	317.683	316.597	296.998
ENSG00000151208	7.94975	4.58665	2.59924	3.62695	10.12	8.37772	2.8377	17.5245	6.91285	4.62792	16.4298	6.77372	13.6037	10.8134	10.1611	6.47844	2.64055	4.63431	3.66999	7.09039	15.7727	16.3433	12.9663	16.5126	19.3495	12.3328
ENSG00000273604	4.13178	2.43847	0.945178	2.85399	1.89751	4.54477	2.15912	4.55873	2.38174	4.19598	2.44837	2.47501	3.86894	2.28282	1.74191	2.60408	2.07472	2.00118	0.676051	1.47333	1.62366	1.40086	0.816062	0.657218	0.78799	1.51456
ENSG00000119414	87.2381	102.997	95.522	83.3009	109.423	99.547	92.5954	102.838	104.971	82.3154	115.717	105.188	110.203	108.854	95.2242	90.7617	104.113	110.17	119.661	114.183	104.069	109.454	106.179	103.43	106.204	102.125
ENSG00000158164	0.156903	0.0580589	0	0	0.172501	0.109513	0.0616891	0.0592043	0	0.123411	0	0	0	0	0	0.127028	0	0	0	0	0	0	0.0906736	0.0821523	0	0.144244
ENSG00000130707	0	0.0580589	0	0	0.230001	0.109513	0	0.236817	0.406638	0.185117	0.0644307	0	0	0.120148	0	0.444599	0.0943053	0	0.289736	0.368332	0.154634	0	0	0.164305	0	0
ENSG00000096395	0.104602	0	0	0.118916	0.230001	0	0	0	0	0.123411	0.193292	0	0	0.120148	0	0.0635141	0	0	0.0965788	0.092083	0	0	0	0	0	0
ENSG00000170807	0.679913	0.406412	0.64981	0.713498	0.517502	0.492807	0.555202	0.473635	0.174273	0.802174	0.322153	0.390791	0.249609	0.120148	0.870953	0.889198	0.188611	0.315976	0.0965788	0.368332	0.463902	0.0933904	0	0.0821523	0.262663	0.144244
ENSG00000123933	172.698	164.771	132.089	171.121	164.278	144.283	126.895	180.277	144.995	148.279	143.809	148.761	187.831	151.327	185.44	151.354	90.816	114.804	117.73	132.784	183.628	145.315	127.487	145.163	133.871	150.086
ENSG00000151849	12.9183	12.2504	11.224	11.297	12.8225	12.5392	12.3378	15.5707	13.7676	14.1306	14.3036	10.5514	12.1685	13.3965	10.9595	13.2745	17.1636	13.4816	11.9758	11.6945	9.27804	13.635	12.785	14.2123	15.1469	15.8668
ENSG00000163584	16.0041	14.5728	10.6332	14.8645	13.6275	12.0464	13.8184	14.6235	16.3817	15.4264	13.0794	15.6317	13.1669	10.3928	13.1369	13.6555	35.5531	26.9632	31.4847	32.4132	19.5612	20.5459	22.487	19.3879	24.953	14.785
ENSG00000183044	15.7949	26.0104	30.541	18.5509	17.9401	27.9257	17.8898	20.5439	19.112	17.0308	26.2877	26.5087	16.7862	26.6129	28.0882	19.6259	16.0319	26.0153	18.2534	20.3503	18.0922	17.0904	25.9326	31.4643	18.9993	26.3966
ENSG00000223865	175.731	410.535	367.32	187.709	314.411	194.056	420.597	190.401	359.468	279.465	185.754	222.881	358.065	305.838	354.623	199.879	363.641	199.802	214.791	181.772	305.016	366.464	316.541	272.581	226.766	233.603
ENSG00000154252	0.575311	0.754766	0.708883	0.772956	0.230001	0.219025	0.555202	1.12488	0.0580911	0.740468	0.193292	0.390791	1.80967	0.240297	0	0.190542	0.565832	0.421301	0.0965788	0.552498	1.08244	0.0933904	0	0	0	0
ENSG00000153234	149.581	87.2626	66.2806	158.753	168.016	27.9257	109.56	90.0498	159.46	241.331	70.7449	131.176	181.591	93.2352	162.796	182.222	302.72	125.969	125.263	117.958	497.69	18.0243	42.1632	22.3454	72.2325	97.7972
ENSG00000163701	0.627612	2.09012	1.71313	1.90266	1.66751	1.20464	0.555202	0.532839	3.19501	1.35752	0.579876	2.34475	0.998437	0.841039	1.23385	1.14325	0.565832	1.15858	1.15895	1.01291	2.55146	2.42815	0.997409	1.15013	1.31332	1.51456
ENSG00000122042	139.591	136.322	127.894	114.338	133.918	110.882	109.498	122.375	112.581	103.851	112.109	141.662	133.354	127.057	141.022	107.148	148.059	139.24	157.134	151.569	173.19	115.897	125.311	129.883	123.627	129.17
ENSG00000183638	0.156903	0.174177	0.118147	0.118916	0.172501	0.0547563	0.0616891	0.177613	0.232365	0.308528	0.193292	0.0651319	0.312012	0.180223	0	0	0	0	0.0965788	0	0.077317	0.0933904	0	0	0.0875545	0.144244
ENSG00000232388	9.20498	9.69584	8.5066	10.1079	8.74003	9.08955	8.94492	10.42	10.224	11.8475	7.86054	11.2027	9.42275	9.67195	8.56437	9.14604	18.5782	11.2698	11.2997	10.5895	12.0615	8.59191	8.52331	6.81864	9.28078	10.3855
ENSG00000175455	60.1461	56.4913	70.5929	59.9338	62.9052	49.445	66.5626	58.7307	46.7634	49.056	50.4492	51.1285	47.5506	51.2433	45.9428	54.2411	55.8288	54.8744	54.4704	52.3032	46.3129	70.4163	67.8238	51.3452	65.053	59.0678
ENSG00000136114	0.575311	0.928943	0.64981	0.772956	1.2075	0.60232	0.493513	1.06568	0.639003	1.23411	0.257723	0.716451	0.686426	0.841039	1.30643	1.01623	1.7918	0.631951	0.482894	1.28916	0.77317	0.560342	0.816062	0.575066	0.963099	0.432731
ENSG00000123892	0.679913	1.45147	0.886104	0.713498	0.805003	2.46403	1.04872	1.00647	1.3361	0.43194	1.93292	0.651319	2.30889	0.901113	1.23385	1.01623	0.848748	1.89585	1.15895	1.47333	0.618536	1.30747	0.272021	0.985827	1.40087	0.79334
ENSG00000075651	4.13178	11.2054	11.6375	6.12419	3.45001	6.68027	5.98385	3.96669	5.69293	3.45552	18.1694	10.0954	6.67705	5.94735	8.92727	7.30413	3.20638	8.21536	5.40841	12.3391	10.8244	4.76291	8.16062	7.72231	2.8893	6.70733
ENSG00000182224	0.052301	0.116118	0.118147	0.356749	0.172501	0	0.370135	0.118409	0.174273	0.123411	0.193292	0.130264	0.124805	0.240297	0.0725794	0.127028	0.471527	0.21065	0.0965788	0.092083	0.386585	0	0	0.164305	0.0875545	0.144244
ENSG00000100744	14.6966	12.7149	12.5827	15.1024	14.4326	20.0408	12.5229	15.2155	14.2323	14.8094	18.2339	14.2639	15.7878	14.6581	13.0643	13.8461	23.2934	19.4852	23.5652	20.7187	13.2985	15.6896	23.1218	22.0168	17.5109	15.7947
ENSG00000127995	43.0437	35.4159	43.7145	40.5505	43.8152	32.7443	39.481	36.1739	38.5725	42.0833	32.4086	37.1903	33.0732	36.6453	32.1527	35.3139	50.5477	30.5443	41.046	41.8057	31.6227	39.0372	41.5285	34.7504	46.6665	34.33
ENSG00000243989	0.261505	0.638648	0.531662	0.65404	0.287501	0.328538	0.308446	0.236817	0.464729	0.246823	0.386584	0.390791	0.187207	0.300371	0.725794	0.254057	0.0943053	0.21065	0.289736	0.092083	0.309268	0.186781	0.181347	0.164305	0.262663	0.216366
ENSG00000145945	3.76567	2.03206	1.89036	2.91345	3.10501	4.98283	4.13317	3.19703	5.34439	4.50451	4.89673	3.0612	2.7457	5.04623	1.66933	4.38248	2.92347	3.26508	5.79473	2.85457	2.62878	3.54883	3.71762	3.28609	2.8893	3.67821
ENSG00000074527	1.04602	1.62565	1.35869	1.60537	0.345001	0.273782	0.185067	0.828861	0.580911	0.555351	0	1.95396	0.499219	1.08134	0.508056	0.825684	0.377221	0.21065	1.93158	1.56541	1.85561	1.68103	1.26943	2.46457	0.78799	1.15395
ENSG00000162572	11.4016	12.0182	12.7599	19.6806	8.45253	5.53039	17.8898	10.9528	9.12031	16.5371	7.53839	14.5244	10.858	10.1525	7.83858	14.7988	10.6565	9.26862	7.05025	8.74789	10.5924	14.7557	12.0596	6.73649	15.322	16.2274
ENSG00000103264	40.0103	29.1456	29.4777	36.6262	38.7551	32.9085	27.1432	35.049	32.2987	32.2104	22.5507	31.9798	33.5725	35.0233	23.6609	30.1057	38.0994	24.5408	26.4626	26.0595	30.0763	41.8389	35.3627	35.1612	32.3076	33.6088
ENSG00000162641	0	0	0	0	0.0575002	0	0.0616891	0.118409	0.0580911	0.0617057	0	0.0651319	0	0	0	0	0	0	0	0.092083	0.077317	0.0933904	0	0	0	0
ENSG00000196517	1.30752	0.174177	0	0.0594581	0.172501	0.821345	0	1.59852	0.929458	0.925585	0.257723	0.195396	0.624023	0.480594	0.580635	0.889198	1.03736	0.631951	0.676051	0.828747	0.231951	0.186781	0.0906736	0.328609	0.350218	0.144244
ENSG00000171914	1.25522	0.696707	0.767957	1.07025	0.977504	0.711832	0.987026	1.18409	1.04564	0.802174	1.93292	1.04211	0.748828	1.622	0.870953	0.825684	1.13166	0.631951	1.06237	1.19708	1.23707	0.466952	0.634715	1.23228	1.31332	0.576975
ENSG00000120727	68.2005	68.1612	59.9597	72.8362	68.8278	65.7623	66.1308	59.5004	55.8837	67.6294	76.3503	67.9977	80.1246	63.0779	87.8211	71.1358	99.5864	78.1513	67.9915	80.6647	77.3943	57.6219	55.8549	65.6397	68.7303	64.0442
ENSG00000020129	29.0794	28.3328	23.9839	29.1939	35.4776	29.1851	27.1432	31.6743	35.0871	31.5933	28.8649	29.7001	21.8408	29.5565	22.9351	27.9462	20.1813	28.2271	32.8368	23.6653	24.2002	34.2743	32.1891	33.1074	27.7548	32.8876
ENSG00000174370	0.52301	0.928943	1.06332	0.713498	0.632502	0.492807	0.67858	0.473635	0.348547	0.370234	0.451015	0.846715	0.249609	0.480594	0.435477	1.27028	0.754443	1.36923	0.386315	0.828747	0.463902	1.77442	0.997409	1.31444	0.437772	0.649097
ENSG00000151498	42.9391	39.1317	39.5202	43.5234	45.5977	42.6004	37.8771	49.554	40.78	43.6876	39.7537	38.4278	39.3135	40.9105	36.2897	33.4719	45.078	41.2875	37.0862	45.6732	38.5039	56.5012	52.9534	52.7418	52.5327	41.0373
ENSG00000204839	20.8158	23.9783	19.258	20.7509	7.99253	12.5392	16.5944	8.99906	16.2074	31.5933	27.834	27.8764	23.0265	25.9521	20.1045	40.1409	11.0337	15.5881	9.46472	12.5233	18.0149	15.0358	10.9715	17.5806	7.09191	21.0596
ENSG00000166359	3.87027	2.55459	3.01275	3.74586	3.04751	3.99721	4.07148	3.90749	3.48547	3.57893	3.9947	2.67041	2.7457	2.22275	2.17738	2.47705	1.6975	0.631951	1.835	2.20999	1.70097	1.77442	2.08549	2.05381	2.01375	1.6588
ENSG00000105246	0.627612	0.464471	0.236294	0.475665	0.575002	2.02598	0.493513	0.592043	1.51037	1.049	3.02824	0.716451	0.998437	3.06378	0.798374	0.508113	0.377221	0.21065	0.676051	0.828747	1.15976	1.21407	0.453368	0.821523	0.612881	0.360609
ENSG00000155097	42.7299	46.0988	54.9975	43.9396	46.7477	52.2923	49.6598	47.6003	45.0787	41.6513	52.6398	50.7377	41.56	45.0557	47.1041	45.095	49.3217	65.3016	56.6917	58.0123	33.4009	47.3489	54.4041	54.467	54.7216	38.0803
ENSG00000143552	0.313806	0.406412	0.82703	0.297291	0.0575002	0.328538	0.246757	0.592043	0.580911	0.0617057	0.128861	0.260528	0.436816	0.300371	0.508056	0.381085	0.188611	0.21065	0	0.092083	0.463902	0.280171	0.181347	0.0821523	0.350218	1.15395
ENSG00000157349	19.5083	15.792	16.068	19.7996	18.2276	15.3318	20.234	18.5902	18.473	20.0543	18.4916	14.6547	19.0327	16.5805	16.9836	17.4664	23.5763	16.9574	20.5713	20.8108	22.9632	21.293	16.7746	18.4843	19.7873	18.7517
ENSG00000100554	17.9392	22.1785	19.5534	13.5565	22.1951	26.6116	18.6918	21.5504	22.5394	18.5117	26.2877	18.8882	20.2184	29.917	27.6528	20.7056	16.5977	29.9124	35.4444	24.9545	20.1024	23.2542	24.3912	30.1499	23.5522	18.3911
ENSG00000197134	3.76567	1.91594	3.78071	2.14049	4.42752	2.6283	1.35716	2.36817	4.70538	2.52993	1.41747	2.40988	2.80811	2.40297	0.725794	2.22299	3.67791	0.842601	1.64184	0.736664	0.77317	2.14798	2.44819	3.6147	2.45153	1.58668
ENSG00000109016	5.2301	7.4896	7.26605	5.58907	5.57752	6.78978	6.35398	6.27566	5.2282	3.94916	10.5022	6.96911	7.67549	7.92979	7.54826	6.22439	5.46971	7.68874	8.2092	8.47164	6.88121	6.25715	7.79793	9.44751	6.21637	6.20248
ENSG00000263155	0.836816	1.16118	0.295368	0.95133	3.45001	1.2594	1.41885	0.947269	0.929458	1.23411	1.41747	0.846715	1.37285	0.961187	6.74989	3.11219	1.32027	2.21183	0.482894	1.28916	1.31439	1.58764	1.08808	1.23228	0.612881	1.15395
ENSG00000125388	3.45187	4.5286	3.42627	2.67562	1.95501	3.17587	2.15912	3.25624	3.19501	2.77675	3.47926	1.4329	3.12012	2.82349	3.1935	1.96894	1.60319	1.05325	2.31789	2.57832	2.93805	2.52154	2.72021	3.12179	1.75109	3.38973
ENSG00000141627	62.6566	60.5555	61.5547	62.8473	59.4552	49.9925	62.121	52.8695	63.9003	58.3118	56.7634	69.3003	64.7736	55.088	77.8777	62.0533	73.9354	67.3028	61.3275	75.416	74.5336	60.6103	61.386	54.7956	61.5508	57.1926
ENSG00000132932	1.62133	0.987002	1.1224	2.43778	4.14002	1.80696	3.76304	3.01942	4.64729	1.85117	0.644307	2.21448	2.43369	2.04252	1.08869	1.90542	2.07472	1.6852	1.3521	1.105	1.54634	5.04308	2.90155	3.12179	5.60349	2.74063
ENSG00000204290	0.52301	0.232236	0.590736	0.118916	0.287501	0.273782	0	0	0.232365	0.370234	0	0.325659	0.748828	0.120148	0	0	0.282916	0	0	0.184166	0.309268	0	0.272021	0.0821523	0.0875545	0.865462
ENSG00000198574	16.7363	22.9333	12.4645	18.7293	10.005	32.4705	13.0164	24.629	33.17	26.2866	157.984	6.18753	50.8579	46.8579	45.217	27.6286	24.8023	36.1265	12.0723	42.174	28.6846	40.438	71.2694	64.0788	77.7484	46.158
ENSG00000186407	231.798	200.71	205.163	170.348	123.338	314.247	444.532	137.295	133.087	115.698	296.51	283.128	376.224	209.899	453.476	319.857	83.2716	555.696	478.934	437.671	248.265	211.623	263.407	307.496	194.984	338.756
ENSG00000055147	15.2719	14.6308	18.8445	12.7835	16.5601	19.767	14.3736	18.9454	18.473	14.8711	18.4916	14.0685	14.4149	18.8633	12.0482	14.4812	20.2756	19.6958	20.3781	14.5491	12.2934	18.4913	19.4041	21.5239	21.3633	17.4535
ENSG00000173281	25.2614	18.5789	16.068	25.5075	25.8751	21.793	18.0749	20.7215	12.9543	23.5716	21.9709	22.4054	14.2901	13.4566	18.1449	20.4516	28.6688	19.5905	20.7644	47.2386	26.829	13.8218	15.8679	14.9517	12.3452	11.9722
ENSG00000204520	17.9915	14.0503	15.3001	18.432	12.65	31.5396	15.6074	14.9195	24.6887	16.9691	19.8446	22.7962	14.2277	13.2764	11.903	17.4029	16.5977	17.3787	14.3902	16.2066	15.6954	16.0631	19.2228	15.2803	18.2989	24.0166
ENSG00000175279	0.575311	0.174177	0.118147	0.535123	0.287501	0.164269	0.308446	0.118409	0.232365	0.678762	0.0644307	0.325659	0.249609	0.660816	0.217738	0.190542	0.0943053	0.421301	0.193158	0.368332	0	0.186781	0.272021	0.246457	0.437772	0.504853
ENSG00000103591	30.1254	35.1256	28.1781	27.2318	31.5101	38.8222	33.3738	33.6281	32.8796	31.0997	37.3054	28.2021	32.0124	32.9207	38.3945	30.8679	41.8716	44.6579	49.2552	37.0174	30.7722	39.0372	38.9896	39.7617	43.8648	32.7433
ENSG00000122711	0	0	0.0590736	0	0.172501	0.109513	0	0.0592043	0.174273	0.123411	0.0644307	0.325659	0.436816	0.0600742	0.362897	0.508113	0.0943053	0.105325	0	0	0.077317	0	0	0	0.175109	0
ENSG00000174136	13.546	7.25737	6.2618	11.5349	6.38252	4.81856	10.7339	3.72987	8.24894	17.6478	8.11826	7.09938	4.36816	5.5869	4.64508	9.71766	17.1636	5.58223	5.79473	6.07748	3.86585	3.82901	2.26684	3.69685	4.8155	10.4577
ENSG00000154678	0	0.0580589	0	0	0.0575002	0	0.185067	0	0	0.0617057	0.128861	0.0651319	0.0624023	0.120148	0.0725794	0.0635141	0	0	0	0	0	0	0	0	0	0.0721219
ENSG00000189045	0.470709	0.870884	1.24055	0.535123	0.805003	0.60232	0.863648	0.236817	0.813276	0.678762	0.451015	0.781583	1.12324	0.780965	0.870953	0.698655	0.377221	0.737276	1.3521	0.644581	0.463902	1.30747	0.181347	0.246457	0.437772	0.79334
ENSG00000206172	283.105	23.5719	2.0085	45.0693	3.96751	15.5508	6.10722	0.532839	39.2696	241.886	24.8702	28.9186	1.99687	10.2126	59.878	91.6509	376.938	63.8271	36.3136	4.05165	4.25244	6.91089	9.33938	4.27192	22.414	10.2413
ENSG00000075290	0.418408	0.348354	0.767957	0.535123	0.632502	0.328538	0.308446	0.592043	0.174273	0.617057	0.257723	0.455923	0.561621	0.420519	0.508056	0.571627	0.377221	0.526626	0.386315	0.460415	0.077317	0.280171	0.272021	0.492914	0.350218	0.576975
ENSG00000099282	1.62133	2.90295	2.48109	2.37833	0.805003	1.09513	1.35716	0.355226	2.03319	1.60435	0.579876	4.81976	1.49766	1.20148	1.95964	1.52434	2.26333	1.36923	2.89736	1.56541	2.7061	4.76291	1.99482	1.7252	1.9262	3.17336
ENSG00000256806	2.03974	2.55459	2.77646	3.74586	5.52002	3.12111	2.8377	4.0259	4.29874	3.08528	1.22418	3.71252	1.49766	3.54438	2.17738	3.17571	1.50889	1.2639	2.60763	1.56541	1.54634	5.7902	3.4456	4.02546	2.36397	3.82246
ENSG00000110200	10.4602	7.95407	8.2703	10.5835	6.95753	6.0232	9.87026	8.46622	7.49376	8.7005	6.37864	9.31386	8.1123	6.36787	9.79822	7.74872	6.31846	9.05797	7.62972	8.47164	8.50487	8.12496	7.34456	8.79029	9.63099	8.43826
ENSG00000111530	98.9535	82.6759	88.0787	93.2304	99.5329	88.6505	88.8324	110.061	97.7093	95.397	80.0229	81.0892	77.0669	95.5781	67.4263	89.0468	128.915	85.9453	107.589	95.6743	73.6058	95.9119	104.184	94.8859	110.056	84.0941
ENSG00000178234	40.5856	36.4029	36.4484	41.6207	33.1776	37.0153	37.3836	32.0888	28.8132	33.1976	39.947	41.7495	38.1902	34.9632	38.7574	38.7436	41.2114	39.181	34.382	45.8573	38.9678	41.9323	39.5337	42.4727	38.7866	35.9167
ENSG00000169213	0	0	0	0.0594581	0	0.109513	0.0616891	0.118409	0.0580911	0.0617057	0	0.325659	0	0.0600742	0	0.0635141	0	0	0.0965788	0.184166	0.077317	0	0.0906736	0.0821523	0.0875545	0
ENSG00000178750	0.052301	0.0580589	0.354442	0.297291	0.0575002	0.109513	0.123378	0	0	0	0.0644307	0	0	0	0.0725794	0.127028	0	0.105325	0	0	0	0	0	0	0	0
ENSG00000175352	7.06063	1.62565	1.00425	12.9024	4.19752	1.64269	7.21763	2.01295	1.21991	4.56622	1.93292	3.38686	4.92978	1.56193	7.04021	4.31896	3.77221	2.5278	5.79473	2.20999	6.95853	0.560342	2.08549	1.31444	1.05065	1.44244
ENSG00000121764	0.575311	0.348354	0.590736	0.297291	0.632502	0.164269	0.801959	0.41443	0.697094	0.740468	0.322153	0.455923	0.873633	0.420519	1.08869	0.635141	0.660137	0.315976	0	0.644581	0.927804	0.0933904	0.634715	0.164305	0.262663	0.360609
ENSG00000143553	13.0229	14.805	13.1734	8.08631	17.3651	18.3981	15.6074	15.0971	16.2074	9.93461	20.6178	16.3481	13.6661	15.8596	17.2739	14.0366	10.9394	21.065	18.1568	13.352	13.2985	17.7442	16.5933	20.2916	14.4465	18.319
ENSG00000092929	231.955	246.634	207.348	236.822	232.128	238.957	214.616	252.092	255.427	223.621	293.997	245.482	251.169	256.937	261.867	232.779	156.547	228.345	197.986	201.201	238.136	247.765	255.518	291.476	252.245	270.457
ENSG00000107938	38.3889	38.4931	42.0013	41.5612	40.8251	33.7847	35.9648	40.3182	34.0414	40.2321	31.9576	39.6002	41.3103	45.5963	33.6043	39.0612	49.7932	35.2839	36.9897	47.6069	50.4107	40.3446	37.9015	32.2037	39.4871	40.3161
ENSG00000206535	0.732214	0.580589	0.708883	0.772956	0.920003	0.547563	0.431824	1.48011	0.813276	0.678762	0.644307	0.325659	0.624023	0.901113	0.435477	0.254057	0.754443	0.421301	1.15895	0.552498	0.695853	1.30747	0.725388	0.575066	0.525327	0.721219
ENSG00000151092	48.2215	53.5303	57.8921	48.6368	52.9002	52.6208	47.8091	57.369	49.726	55.4734	46.5834	44.4199	45.6161	46.6176	45.5799	51.8275	76.3873	57.9289	55.3396	48.9882	47.7046	51.5515	55.0389	54.2205	57.5233	53.9471
ENSG00000171408	1.09832	2.49653	2.77646	2.43778	3.68001	0.547563	1.60392	1.3617	2.73028	4.07257	1.48191	2.93094	3.12012	1.74215	2.17738	2.09597	4.24374	2.63313	1.54526	1.28916	1.31439	2.14798	1.26943	1.15013	0.612881	1.37032
ENSG00000225528	2.24894	6.03813	4.13515	3.2702	5.92252	3.94246	2.40588	2.84181	2.09128	1.72776	3.35039	2.21448	2.80811	3.30408	4.42735	2.60408	0.565832	1.47455	0.965788	1.47333	3.09268	1.86781	2.62953	3.03963	1.83864	2.66851
ENSG00000213185	2.09204	3.48354	4.19423	2.97291	3.16251	2.08074	2.03574	3.01942	1.9751	4.07257	1.22418	2.60528	2.05928	1.8623	1.81449	1.39731	3.77221	3.05443	2.22131	2.76249	1.23707	3.9224	2.53886	3.36824	2.01375	2.52426
ENSG00000197561	1.15062	1.16118	0.413515	1.01079	1.0925	2.40928	1.29547	1.83533	4.99584	11.2304	68.4254	27.7462	1.74727	2.76341	4.28219	3.62031	1.03736	2.21183	0.482894	0.460415	1.00512	2.33476	0.906736	0.821523	0	2.23578
ENSG00000140543	2.45815	3.48354	4.19423	4.81611	2.81751	2.35452	1.91236	3.19703	1.9751	2.09799	2.06178	2.27962	1.18564	2.46304	1.01611	1.01623	1.7918	2.00118	1.3521	2.94666	0.541219	4.38935	3.80829	2.46457	3.32707	2.01941
ENSG00000169203	11.5062	11.7279	16.068	10.1079	10.81	6.78978	8.88324	13.2618	8.07467	11.0453	9.08472	8.07635	9.48516	8.89098	10.1611	9.40009	5.56402	3.37041	3.66999	3.22291	9.89658	5.51003	4.26166	5.42205	3.41463	11.251
ENSG00000140563	50.5228	55.9688	55.2338	41.7396	60.7777	56.0157	37.3836	55.4153	42.5808	55.4117	101.414	39.6002	48.861	48.9605	49.0637	54.114	63.1846	42.0247	36.3136	74.0347	58.9156	31.2858	45.3368	47.4019	58.2237	37.864
ENSG00000138061	38.9642	56.6655	63.6223	31.7506	32.6601	62.5865	45.8967	26.642	25.4439	12.9582	117.908	117.303	42.4336	34.3024	80.3454	24.2624	3.5836	131.656	143.033	65.471	47.4726	29.3246	51.9559	122.243	15.4971	58.8514
ENSG00000171475	75.3657	80.5858	78.9814	83.1819	84.9278	82.463	76.6796	83.3005	84.6969	79.6003	96.0661	86.6254	82.6207	85.846	93.3372	80.0913	61.8643	64.8803	61.7138	64.4581	92.0846	58.7425	58.6658	61.3678	62.689	80.9928
ENSG00000222028	0.156903	0.0580589	0.236294	0.297291	0.115	0	0.185067	0	0	0.678762	0	0.130264	0.0624023	0	0.0725794	0	0.188611	0.421301	0.0965788	0.092083	0	0.0933904	0.0906736	0	0.437772	0
ENSG00000131100	50.0521	71.4125	67.2848	45.6639	60.2602	67.4598	52.0039	58.1387	62.0413	50.6603	89.3009	60.8983	64.2744	63.6787	67.7166	56.2735	59.2238	93.1075	77.1664	76.7052	59.766	65.56	70.9067	67.1184	55.5096	64.7654
ENSG00000071082	618.041	465.691	444.411	746.438	621.29	402.733	600.914	430.889	506.845	585.648	358.557	707.788	455.599	405.02	507.838	469.687	1328.57	939.29	893.16	904.808	670.493	1131.89	995.686	895.131	1102.31	632.941
ENSG00000038219	143.985	160.591	188.622	164.283	168.131	143.954	166.005	149.55	145.46	152.166	180.986	159.508	136.349	174.936	153.506	158.658	158.339	148.193	161.963	172.011	140.33	149.331	169.106	155.021	145.603	122.896
ENSG00000187193	4.34098	3.36742	2.42202	3.03237	1.95501	2.79257	2.71432	3.13783	2.6141	1.23411	6.63636	2.21448	2.6833	2.34289	1.95964	3.55679	1.22597	1.36923	1.44868	1.74958	1.23707	1.77442	0.997409	0.985827	0.875545	0.865462
ENSG00000110665	124.476	194.788	162.748	152.807	141.853	171.771	137.443	197.328	183.742	164.137	230.533	144.723	137.909	145.139	177.965	177.586	136.366	145.454	122.172	165.842	248.574	218.907	159.767	341.918	244.802	177.852
ENSG00000085760	28.1379	28.1586	28.887	24.794	26.3351	30.554	30.2277	28.7733	27.1867	28.8782	28.8005	25.7271	26.1466	28.1748	22.7174	26.5489	33.0069	32.8615	22.5994	31.6766	24.8188	30.9122	35.7254	34.011	34.9342	28.5603
ENSG00000099194	8.36816	8.41854	6.79346	8.08631	9.02753	34.1132	14.0651	21.4912	9.58504	10.3666	21.1333	14.5244	9.11074	10.5731	6.89505	10.7974	8.95901	14.6402	10.6237	13.5362	15.3088	10.9267	12.0596	9.20106	10.1563	7.42855
ENSG00000112799	21.9664	37.9705	38.7523	36.3884	22.4251	31.8134	50.5234	22.0832	29.4522	32.0252	35.8234	54.7759	35.1325	32.7404	59.9506	32.3287	44.1349	66.4602	38.7281	67.9573	59.9207	46.9754	48.2383	61.1213	36.16	39.9555
ENSG00000198342	1.41213	0.870884	1.35869	2.19995	1.66751	0.876101	2.59094	1.00647	1.74273	2.09799	1.28861	0.976978	1.87207	1.80223	0.725794	1.3338	1.7918	1.36923	1.44868	1.38125	1.31439	0.653733	0.725388	0.903675	0.700436	0.937584
ENSG00000085415	23.5877	25.9523	32.904	26.9345	27.7726	22.7239	31.7699	28.5957	26.4896	28.2612	19.2003	22.0146	19.0951	25.7118	28.7415	24.6435	25.0852	19.8011	22.5029	16.2987	20.9529	24.7484	19.9482	17.4984	22.3264	21.2038
ENSG00000151835	68.5143	55.8527	68.8207	64.5121	71.6453	71.7855	69.7087	74.1238	58.7882	66.2719	40.849	55.1016	44.6177	68.004	47.1041	57.6073	72.7094	44.0259	83.7338	61.1431	37.6534	53.7929	77.7072	53.7276	60.5877	44.3549
ENSG00000188976	63.1796	53.4723	54.6431	62.1932	70.0353	53.8255	62.3677	68.6178	65.4106	59.2374	63.0776	59.0095	56.9109	63.8589	65.5392	64.2763	63.1846	76.4661	67.7983	64.366	66.4926	77.4206	73.4456	87.9851	78.0986	57.3369
ENSG00000158445	0.104602	0.174177	0.118147	0.237833	0.0575002	0.109513	0	0.0592043	0	0.308528	0.0644307	0.195396	0.0624023	0.240297	0	0.317571	0.0943053	0	0	0	0.154634	0.186781	0.272021	0	0.0875545	0.0721219
ENSG00000203950	8.05435	9.98613	8.21123	9.0971	7.01503	8.32296	8.20465	5.68362	8.88795	6.91103	10.2445	9.63952	10.3588	9.5518	11.2498	9.59063	6.60137	8.74199	8.88525	7.91914	9.58731	10.2729	9.2487	10.269	8.843	9.2316
ENSG00000179134	72.5415	73.8509	78.9223	68.3769	71.8753	68.993	71.1893	71.578	70.4646	73.6766	64.1085	69.3655	65.2104	75.6935	73.8859	70.6912	46.3982	54.0318	50.6073	55.7102	69.7399	57.2483	59.4819	56.9315	49.0305	71.1121
ENSG00000168806	3.97488	4.35442	4.07608	4.10261	6.44002	4.05197	4.31824	3.90749	7.78421	6.35568	3.80141	5.99213	4.74258	4.68579	2.97576	5.33519	6.78998	2.42248	3.86315	3.86749	8.89146	4.8563	4.35233	5.42205	4.55283	6.41884
ENSG00000175087	13.1799	9.81196	13.8232	15.697	15.4676	9.58236	13.6333	13.0842	10.805	12.8348	8.95586	12.6356	15.4758	11.0537	14.4433	12.6393	22.9162	13.3763	17.9637	18.2324	14.8449	13.635	14.4171	12.6515	15.5847	11.6837
ENSG00000157617	14.9058	18.8691	18.9626	20.5131	18.8601	11.8821	23.01	17.2877	19.0539	9.50267	16.3654	19.6698	13.7909	10.0925	12.0482	19.3083	7.63873	19.3798	13.2313	14.457	20.2571	15.5028	18.2254	13.473	17.9487	17.6699
ENSG00000121742	1.30752	0.696707	0.177221	4.45936	6.90003	0.383294	2.2825	2.96022	2.6141	5.4918	1.03089	1.04211	1.56006	1.26156	1.23385	3.11219	10.4679	2.1065	2.41447	0.736664	0.463902	0.933904	0.453368	0.492914	2.27642	2.3079
ENSG00000104341	4.55019	4.58665	4.19423	5.41069	8.05003	5.03758	6.7858	2.90101	5.51866	6.84933	4.8323	6.18753	4.43057	6.60816	5.95151	4.25545	9.24192	2.5278	5.11867	2.48624	2.55146	3.08188	5.44041	6.07927	6.21637	6.63521
ENSG00000105325	79.4452	69.7288	65.9261	90.6142	83.1453	67.405	76.3711	70.0387	72.033	83.0558	56.6345	71.7102	84.7424	68.6648	76.2084	76.4075	66.5796	60.3513	52.6354	60.4065	78.6314	70.9767	53.044	65.6397	61.9886	73.3479
ENSG00000140577	211.767	153.74	151.228	197.163	202.746	137.876	165.08	151.089	171.137	233.186	109.146	167.063	148.642	141.655	141.094	200.641	249.909	149.351	143.516	170.446	157.031	144.101	120.505	105.894	157.335	153.764
ENSG00000060762	25.4706	26.0104	21.9754	30.0264	19.1476	23.1619	27.0198	30.4902	20.7966	20.9799	34.1482	24.8804	34.0717	28.4752	38.4671	22.9286	27.8201	33.8094	35.8307	31.1241	29.999	28.8576	25.2979	22.099	26.4415	25.9639
ENSG00000115297	0.366107	0.116118	0.118147	0.0594581	0.172501	0.273782	0	0	0.406638	0.185117	0.257723	0.195396	0.124805	0	0.0725794	0.127028	0.188611	0	0.0965788	0.184166	0	0.186781	0.0906736	0.0821523	0	0.144244
ENSG00000157613	0	0.174177	0.0590736	0	0.0575002	0.273782	0.0616891	0.0592043	0	0.0617057	0.257723	0	0	0.120148	0	0	0	0	0	0	0.386585	0	0	0	0	0
ENSG00000185963	74.6335	138.296	108.577	97.7492	99.7629	105.57	96.4201	101.239	160.564	76.4533	132.276	146.677	121.373	99.3027	131.804	93.6833	69.6916	125.864	83.8304	104.514	138.397	118.606	119.236	137.605	115.047	126.79
ENSG00000160654	127.771	90.4558	80.5173	88.8899	131.79	145.049	90.1278	150.734	122.979	105.517	33.3751	100.824	87.7377	130.962	49.9347	84.3468	79.9709	56.8756	95.8061	54.5131	59.0702	101.609	90.0388	94.4751	90.2687	92.5323
ENSG00000180855	1.88284	1.91594	1.94943	2.14049	1.95501	1.36891	1.97405	2.42738	2.26555	1.91288	1.54634	1.4329	1.62246	1.68208	2.1048	1.90542	1.22597	2.21183	1.15895	0.828747	0.850487	1.49425	2.53886	1.56089	2.10131	1.73092
ENSG00000257108	2.14434	1.974	1.47684	1.427	2.35751	2.02598	1.85067	2.7826	2.6141	1.60435	1.93292	1.17237	2.12168	2.76341	1.01611	1.58785	1.41458	1.79053	0.965788	0.828747	0.927804	2.70832	2.08549	2.05381	2.27642	2.59639
ENSG00000065491	26.4643	17.9983	19.258	20.1563	22.4251	27.0496	18.7535	20.4847	21.0871	21.7204	21.4554	21.8192	21.8408	20.7857	22.4996	21.6583	22.3504	20.2224	26.4626	17.8641	17.6283	18.2111	18.044	18.1557	18.0362	20.9875
ENSG00000038002	17.9392	20.8432	18.3719	16.351	19.0326	18.0696	22.6399	25.7539	20.6804	21.7204	20.94	27.9416	17.9719	19.464	19.9593	16.0691	23.5763	32.8615	31.0984	33.6103	18.2468	28.8576	23.2124	24.1528	27.7548	17.3092
ENSG00000133895	50.732	50.1048	48.3222	49.707	60.5477	54.2088	46.4519	52.9287	62.448	62.3227	47.421	59.4003	52.6676	61.8764	45.5799	49.541	44.9836	42.1301	40.0802	41.6215	42.9109	55.6607	52.5907	55.2063	63.9148	59.3563
ENSG00000104763	199.581	362.984	305.233	245.146	207.691	224.172	303.819	208.695	225.452	166.482	490.06	324.031	341.528	269.853	516.04	289.116	173.993	567.703	384.866	516.494	418.208	231.141	269.754	316.861	265.203	324.188
ENSG00000116221	29.0271	29.2036	24.7518	25.1508	32.3726	31.8682	30.5361	43.0416	37.9335	33.5679	27.7696	31.589	28.7051	27.0935	30.7737	29.9152	29.329	35.7052	34.6718	31.1241	35.6431	31.3792	31.2824	28.589	30.6441	31.6615
ENSG00000184313	0	0.0580589	0.236294	0.118916	0	0	0.123378	0.177613	0	0	0	0.260528	0.187207	0	0.0725794	0	0.188611	0	0	0.092083	0.154634	0	0.0906736	0.0821523	0.0875545	0.0721219
ENSG00000152413	4.96859	1.974	2.06758	2.19995	3.22001	2.29977	1.78898	3.13783	3.07883	3.14699	2.77052	1.88882	3.55693	3.4843	2.03222	2.79462	3.5836	1.57988	2.12473	2.76249	2.39683	0.840513	1.54145	2.38242	3.67729	2.23578
ENSG00000082701	95.2401	107.061	105.919	86.5711	110.515	106.939	106.044	106.094	101.776	102.37	124.995	113.264	107.207	111.257	119.829	95.7793	94.0224	98.795	103.243	105.895	111.955	80.5025	101.373	96.4468	98.849	106.957
ENSG00000000457	25.6275	25.3717	24.1611	25.2103	26.1626	23.7642	24.3055	30.7863	30.8464	22.3374	22.4863	23.8383	17.7847	29.3763	16.9836	21.4043	26.3112	24.8567	21.9234	18.4166	14.8449	28.951	27.8368	26.7816	30.9943	30.2191
ENSG00000087258	16.1087	7.95407	6.4981	6.42148	10.235	7.61113	3.51628	11.7817	3.48547	3.76405	2.57723	10.6816	12.9797	10.6331	9.72564	3.68382	2.54624	2.63313	8.59551	17.3116	14.0717	6.63072	6.5285	13.0622	3.06441	3.31761
ENSG00000186523	0.366107	0.580589	0.177221	0.891872	0.632502	0.219025	0.185067	0.532839	0.755185	0.863879	0.322153	1.04211	0.561621	0.120148	0.653215	0.0635141	1.22597	0.526626	0.482894	0.644581	0.463902	1.21407	0.362694	0.164305	1.13821	0.288487
ENSG00000155975	17.4162	26.7071	21.4437	18.3131	19.0326	29.4589	16.6561	21.0175	19.6929	20.4246	32.2798	21.5587	18.4711	25.2912	17.9271	19.5624	17.8237	21.5917	20.185	20.9028	20.3344	18.3979	18.9508	22.5097	18.5616	25.1705
ENSG00000118197	27.8241	29.8423	26.5831	23.5454	28.5201	26.3925	28.6854	26.5235	34.7966	26.5951	31.7643	29.3094	26.833	30.2173	28.8866	28.0732	26.877	28.8591	27.4284	28.0853	29.1485	26.9898	28.7435	24.3171	29.7685	29.4257
ENSG00000129347	58.6817	57.8847	61.9682	62.8473	66.9302	73.8115	53.4845	54.8824	69.1866	55.9053	52.06	59.7911	54.4148	70.1667	40.3542	56.9722	44.795	62.6685	53.6012	48.3436	48.8644	98.3401	75.3497	80.5914	80.7252	63.6836
ENSG00000123485	3.92257	1.16118	0.295368	1.18916	3.45001	4.21624	3.9481	11.6041	4.47302	3.64063	3.35039	0.716451	2.49609	1.68208	1.74191	3.17571	1.88611	2.00118	3.86315	3.86749	0.850487	0.933904	1.26943	0.657218	2.01375	0.937584
ENSG00000109184	30.7007	23.9203	28.5916	26.8156	26.1051	19.8765	24.3055	20.6623	24.6887	29.6804	18.6205	24.6199	24.3993	29.0158	18.2174	25.5327	36.4962	22.6449	27.2352	25.0466	21.5714	30.5387	32.2798	29.657	37.4733	23.8002
ENSG00000218819	0.209204	0	0	0.118916	0.172501	0	0.0616891	0.118409	0	0	0.322153	0	0	0.0600742	0.145159	0	0	0	0	0.276249	0.154634	0.0933904	0	0.164305	0	0
ENSG00000189167	0.052301	0.0580589	0.0590736	0	0	0	0.0616891	0.118409	0	0	0	0	0	0.180223	0	0	0.0943053	0	0	0.092083	0	0.0933904	0	0	0	0
ENSG00000155893	15.2196	21.8882	20.5576	20.2158	15.4101	17.5768	14.3736	21.2544	14.6971	18.2649	26.9964	15.8922	14.8518	14.4779	14.3707	17.2123	18.7668	16.6414	12.6518	18.4166	20.489	17.5574	19.6762	18.6486	26.3539	12.3328
ENSG00000196476	1.46443	3.30936	4.017	4.93503	3.79501	4.05197	7.03256	5.62441	4.93775	6.78762	5.99205	3.58225	5.3666	3.42423	3.91929	6.60547	5.46971	5.05561	4.63578	4.60415	6.18536	6.35055	6.34715	5.09344	5.95371	5.40914
ENSG00000188868	2.45815	2.32236	3.1309	2.31887	2.47251	1.64269	1.48054	1.83533	2.14937	3.14699	1.80406	1.69343	1.43525	2.58319	0.362897	1.7784	4.71527	2.00118	2.22131	1.01291	0.541219	3.26866	3.62694	1.7252	3.93995	2.59639
ENSG00000166126	7.94975	4.93501	4.96218	9.33493	6.26752	3.61392	8.75986	4.0259	4.82157	5.36839	2.12621	8.33688	5.74101	3.36416	1.16127	8.12981	1.6975	2.94911	1.73842	1.47333	4.17512	3.64222	4.71503	3.53255	5.16572	7.57279
ENSG00000092964	58.7863	138.819	126.477	55.7717	50.6577	115.81	92.1636	74.3014	87.6014	47.0197	155.471	99.9123	94.9764	108.374	110.901	97.6212	19.0497	88.0519	69.6333	61.7877	72.0595	71.1635	86.5932	85.9313	54.7216	86.0414
ENSG00000159346	257.269	160.707	137.582	140.975	129.835	125.173	133.31	112.725	124.373	182.464	208.433	155.144	147.831	119.007	227.391	165.264	140.986	152.3	114.446	164.092	189.195	91.149	105.363	118.299	83.9648	136.022
ENSG00000146083	322.436	329.252	317.521	361.208	350.176	293.165	296.971	296.377	339.775	352.031	326.599	365.39	295.413	320.135	310.858	321.382	182.198	200.539	152.594	164.829	351.019	241.041	235.389	217.375	236.222	349.791
ENSG00000167702	83.9431	73.7348	71.2428	76.9983	69.0003	60.3415	56.0137	57.6058	71.9168	73.8617	51.9955	67.8674	75.3196	73.7711	64.1602	60.783	27.2542	32.4402	32.8368	36.1886	76.1573	51.1779	38.0829	46.6625	42.0262	67.2897
ENSG00000135272	192.938	147.295	149.87	129.797	137.771	143.297	144.106	123.204	129.892	141.923	90.9117	140.424	120	147.963	119.103	140.747	187.102	150.615	214.115	139.966	102.368	142.794	114.158	130.704	127.654	160.615
ENSG00000165283	36.4538	30.6551	28.7098	33.7722	35.8801	35.2631	33.0037	44.9361	42.8132	36.0361	30.218	38.2324	33.0732	32.5001	31.935	35.6949	38.5709	36.9691	41.5289	38.767	36.7256	36.7958	32.1891	34.8326	30.9067	33.0318
ENSG00000105993	128.294	111.473	115.134	143.532	128.283	115.919	134.174	124.211	102.821	113.847	132.534	116.912	146.645	111.317	178.763	124.551	123.54	111.013	118.212	155.712	178.138	95.445	105.453	114.356	130.018	113.303
ENSG00000215045	0.941418	0.870884	2.12665	1.36754	2.41501	1.04037	0.987026	1.59852	1.74273	1.1107	0.773168	1.4329	1.49766	2.04252	0.870953	1.20677	0.565832	0.315976	0.289736	1.01291	1.93293	2.24137	1.45078	1.31444	1.05065	1.94729
ENSG00000109790	33.9956	32.6872	30.482	26.5778	37.0301	37.7271	44.848	35.2266	37.0622	35.5425	21.0044	35.6271	35.9437	39.2285	46.3783	35.1868	31.3094	43.9206	42.6878	32.5053	33.5556	31.0056	33.0052	27.6032	23.8148	33.753
ENSG00000080618	0.052301	0.0580589	0	0.118916	0.0575002	0.0547563	0.0616891	0	0.174273	0.0617057	0	0.0651319	0.0624023	0	0	0.190542	0	0	0	0.092083	0.077317	0	0.0906736	0	0.0875545	0
ENSG00000026950	258.628	354.392	349.302	341.765	359.319	326.895	261.007	301.35	286.622	263.421	311.329	254.145	250.171	380.63	214.617	356.886	280.275	303.968	284.521	278.091	193.988	312.204	293.238	360.813	326.403	292.743
ENSG00000170476	38.5458	10.9731	12.1101	11.8916	49.3927	27.871	8.08128	197.328	88.8214	61.3971	8.24712	11.3981	40.4991	28.8356	15.0965	65.8006	51.3964	46.7644	76.3938	94.4772	26.829	21.8533	14.8705	30.3963	33.008	11.9001
ENSG00000165288	76.6733	90.1074	105.328	85.5603	85.5603	79.8347	105.242	75.6039	70.1741	77.8108	91.6848	80.3728	66.0217	78.0364	94.7162	78.694	76.4816	78.8886	76.1041	80.941	72.9873	53.0457	64.3782	62.3536	63.3895	74.1413
ENSG00000175806	11.9246	19.1594	15.3591	20.5131	10.9825	15.277	19.0003	13.0842	15.4522	12.9582	18.7493	18.3021	18.4711	13.9372	23.7335	14.7353	8.29887	16.7467	13.3279	11.9708	22.3446	13.9152	11.7876	11.9942	13.5709	20.5547
ENSG00000162437	9.30958	7.60572	8.97919	13.1403	8.51003	6.07795	12.1528	7.63736	8.07467	10.9219	6.82965	13.5474	8.86113	9.0712	13.7175	11.7501	9.33623	8.32069	12.0723	11.3262	15.618	36.5156	9.06736	8.13308	11.1194	8.65462
ENSG00000132792	40.3241	42.6733	36.5075	32.3452	38.6976	41.8886	41.085	34.5753	41.7094	36.5298	49.0962	37.9719	48.7362	41.0908	44.346	42.2369	59.4124	73.517	64.6112	59.7619	47.2407	52.0184	53.6787	57.7531	54.1087	38.9458
ENSG00000123908	157.583	129.936	170.25	145.672	144.843	129.061	156.505	122.731	116.589	130.939	111.594	135.474	98.1589	144.478	153.07	135.92	110.149	85.4187	119.468	118.971	110.022	93.6705	118.692	82.4809	98.3237	105.586
ENSG00000221944	13.1799	11.844	10.3379	17.5996	11.615	10.4585	9.87026	10.9528	10.1079	13.2667	7.92497	12.2448	10.1716	7.56935	8.41921	13.7191	14.3344	11.9017	10.9134	13.0758	7.2678	14.6623	10.6995	8.54384	11.6447	12.9819
ENSG00000064703	26.3597	16.9532	17.9584	26.9345	22.9426	17.5768	18.1983	16.518	19.9253	32.8891	17.654	23.5777	21.2168	16.9409	19.9593	18.9907	48.8502	20.8544	22.5994	30.3874	30.7722	24.0013	19.4948	23.4956	25.6535	19.7614
ENSG00000111199	0.418408	1.974	1.59499	0.475665	0.747503	1.36891	0.67858	1.18409	0.580911	0.493645	3.54369	0.586187	0.936035	1.20148	1.23385	0.952712	0.471527	1.36923	1.73842	1.28916	3.09268	0.840513	1.08808	0.903675	0.350218	2.38002
ENSG00000106638	12.9706	17.1274	15.7136	12.5457	13.57	19.7123	16.2859	21.4912	17.4854	14.5625	21.842	17.4553	17.5351	17.2413	14.3707	15.688	17.4465	19.5905	19.8952	15.1016	16.4685	17.2772	20.2202	20.6202	16.11	18.0305
ENSG00000133687	9.30958	13.2955	10.9877	8.62143	7.53253	1.80696	19.6171	9.5319	0.697094	1.54264	27.1897	8.46715	35.3821	24.3901	41.2977	4.31896	1.03736	17.2733	8.01604	4.23582	10.0512	8.12496	0.181347	5.75066	2.71419	15.7947
ENSG00000198523	0.209204	0.0580589	0.82703	0.356749	0.287501	0.438051	0.555202	0.118409	0.0580911	0.246823	0.128861	0.325659	0.312012	0.540668	0.798374	0.444599	0.377221	0	0	0.368332	0	0	0.181347	0.0821523	0.0875545	0.0721219
ENSG00000166199	11.5585	12.6568	12.1101	13.1997	12.0175	12.7582	11.4125	13.9722	14.7552	12.8965	11.0821	11.9843	13.2293	13.5167	12.7014	13.4015	12.9198	10.9538	13.9073	12.7075	11.2883	12.5143	15.1425	13.6373	12.4327	13.8474
ENSG00000167770	99.3719	96.0875	80.0447	93.6466	83.7778	103.599	90.8681	97.8648	95.5599	86.3879	99.4809	98.0886	99.4693	93.2952	105.458	95.4617	78.0848	93.8447	94.7438	95.7663	108.553	98.2467	90.6736	98.8292	80.8128	94.9124
ENSG00000130725	42.3638	41.1057	35.326	43.345	44.7927	41.8338	36.0881	41.6207	41.7675	38.4426	47.9364	45.6575	42.7456	44.8154	46.596	45.1586	26.6884	33.8094	31.4847	28.822	46.6995	31.7527	28.0181	31.4643	31.0818	40.821
ENSG00000166946	117.102	102.706	100.012	106.133	123.798	97.4115	90.6213	96.6215	107.759	117.117	112.883	103.95	111.575	98.9422	116.055	108.292	121.56	125.442	108.458	116.577	102.832	106.278	114.158	119.039	108.83	96.3548
ENSG00000198642	36.8722	39.8865	38.8704	41.7991	47.0927	42.2171	39.7278	45.8834	41.4771	39.8002	46.8411	42.3357	38.6894	45.5963	34.2575	34.4247	47.6242	38.7597	48.9654	49.1723	31.8546	43.8935	47.785	54.6313	52.9705	44.9319
ENSG00000187583	3.81797	3.01906	2.65831	1.36754	3.68001	3.17587	1.85067	2.48658	3.3112	3.33211	3.80141	2.47501	3.93135	3.24401	2.75802	2.79462	1.6975	2.5278	2.89736	1.84166	2.39683	1.02729	1.45078	1.39659	1.75109	1.6588
ENSG00000100297	70.6063	66.1872	64.3902	58.3879	85.1003	64.1744	77.1731	103.608	85.4521	71.5786	74.5463	61.8102	89.7346	69.9864	56.8297	79.5832	63.4675	73.201	66.3496	70.4435	58.9156	85.639	72.8109	88.2315	76.26	65.5588
ENSG00000156239	3.45187	4.87695	4.07608	4.57828	4.08251	4.98283	4.62669	4.55873	5.05393	7.52809	4.05913	4.16844	2.24648	4.92608	2.54028	2.79462	6.60137	3.68638	4.82894	2.57832	3.01536	7.65801	8.16062	7.2294	10.1563	5.84187
ENSG00000135372	45.2927	45.344	47.7315	51.0151	50.8877	46.1596	45.65	52.2774	48.0414	50.0433	40.2692	40.7726	36.6302	50.4023	33.2414	43.4437	58.375	43.394	45.5852	40.3324	41.6739	61.0773	65.0129	63.5037	66.9792	46.2301
ENSG00000175318	0	0.116118	0.118147	0.118916	0.230001	0	0.0616891	0	0	0.0617057	0.322153	0.0651319	0.124805	0.300371	0	0.0635141	0.188611	0.21065	0.193158	0	0	0.0933904	0.0906736	0.0821523	0.175109	0.0721219
ENSG00000144579	267.833	304.635	277.232	261.081	240.178	288.785	254.714	268.136	263.501	199.803	362.487	299.542	310.327	275.741	307.664	240.846	122.974	225.607	180.699	204.885	321.948	232.729	223.51	262.066	195.597	306.518
ENSG00000117395	18.9853	16.8371	13.1734	17.8969	17.7101	21.9025	17.9515	24.8658	20.0414	17.3393	14.8191	16.9994	17.5351	17.0611	18.4352	17.1488	24.8023	22.3289	25.1105	19.6137	18.1695	23.6278	20.4016	22.5919	20.05	15.6504
ENSG00000042980	50.1044	85.4047	121.514	33.6533	118.795	23.819	29.179	35.1674	63.4936	90.8924	22.9373	48.5884	60.9671	61.0354	35.0559	51.3829	97.9833	25.6993	36.0239	28.5457	61.6217	48.563	47.2409	33.1074	37.0356	36.4937
ENSG00000177721	13.9644	14.3986	12.3464	16.9456	14.4901	11.6631	15.669	14.8011	16.6722	12.7731	10.5022	18.758	12.2309	14.538	9.94338	15.6245	12.7312	14.4295	12.4587	11.4183	10.4378	27.27	24.5725	21.5239	22.7642	14.9292
ENSG00000233087	0.313806	0.232236	0.413515	0.118916	0.287501	0.328538	0.123378	0.473635	0.232365	0.43194	0.128861	0.455923	0.312012	0.660816	0.290318	0.127028	0.282916	0.315976	0.289736	0.460415	0.231951	0.466952	0.181347	0.410761	0.612881	0.360609
ENSG00000112282	62.3951	61.7166	75.7323	71.4092	63.1927	60.3415	70.5724	65.48	60.4729	64.6058	64.7528	57.3812	55.5381	64.3395	60.8216	63.3236	70.2575	57.4022	58.7199	65.7473	57.1373	71.8172	69.0933	73.7727	64.4401	64.0442
ENSG00000175093	0.104602	0.232236	0.118147	0.475665	0.345001	0.0547563	0	0.0592043	0	0	0.0644307	0	0	0.120148	0.0725794	0	0	0	0	0	0	0.186781	0	0	0	0
ENSG00000137106	28.8178	37.2158	35.1488	33.356	28.9226	36.7962	32.8803	30.1942	41.0704	29.4336	44.0061	41.1634	39.9999	26.8532	41.8058	29.8516	33.5727	55.401	31.5813	61.5115	63.0134	41.8389	50.5958	54.467	38.9618	38.1525
ENSG00000172828	0.470709	0.116118	0.413515	0.535123	0.172501	0.383294	0.431824	0.177613	0.232365	0.740468	0.128861	0	0.312012	0.300371	0.362897	0.190542	0.0943053	0.421301	0.289736	0.276249	0.231951	0.840513	0.272021	0.0821523	0	0.432731
ENSG00000171094	0.052301	0.0580589	0.472589	0	0.0575002	0.219025	0.123378	0.118409	0.116182	0.0617057	0.193292	0.0651319	0	0.120148	0.217738	0.444599	0.188611	0.105325	0	0	0.077317	0.0933904	0.181347	0.164305	0.175109	0.0721219
ENSG00000166171	4.86399	3.2513	3.95793	4.22153	3.91001	3.44965	4.565	3.01942	2.6141	3.57893	2.5128	2.80067	2.49609	3.90482	4.79024	3.42976	1.13166	2.94911	2.22131	4.05165	3.6339	2.61493	2.90155	3.53255	2.36397	2.59639
ENSG00000154639	0.993719	0.812825	0.354442	1.07025	0.862503	0.219025	0.925337	0.41443	0.348547	0.493645	0.128861	0.130264	0.187207	0.300371	0.435477	0.635141	0.377221	0.315976	0.579473	0.460415	0.154634	0.373561	0.453368	0.164305	0.612881	0.937584
ENSG00000109084	3.76567	3.19324	2.83553	3.38911	4.60002	4.10672	3.88642	7.04532	5.57675	4.44281	4.25242	1.75856	3.43213	3.84475	3.62897	2.73111	4.52666	3.26508	3.09052	3.7754	5.87609	3.73561	2.99223	3.12179	4.37772	4.03882
ENSG00000189013	1.09832	2.20624	1.41777	0.475665	0.345001	0.657076	0.370135	0.651248	1.91701	3.33211	37.8852	0.195396	2.6833	0.901113	1.52417	2.28651	3.77221	3.37041	0.869209	7.55081	3.71122	1.30747	1.3601	8.29738	3.67729	3.60609
ENSG00000139921	52.2487	78.6698	65.7489	41.264	54.5677	79.3967	64.7736	75.0119	67.3276	57.5714	91.105	71.7102	78.6893	67.7036	75.7729	69.4845	50.4534	96.1619	91.7498	89.9651	63.4773	50.5242	55.7642	58.6567	50.9567	56.0387
ENSG00000262246	58.6817	54.9818	49.3265	57.0204	46.6327	58.2607	60.8255	57.073	51.9916	53.0052	54.6372	59.4654	51.5443	52.3847	56.3216	58.0519	38.3823	48.2389	44.1365	50.1852	60.1526	60.6103	50.5052	54.8777	46.4914	61.0151
ENSG00000177047	0	0.0580589	0.0590736	0	0.115	0.164269	0.0616891	0	0	0	0.0644307	0.0651319	0	0	0.0725794	0	0	0	0	0	0.077317	0.0933904	0.0906736	0	0	0.0721219
ENSG00000142534	1002.92	905.951	846.229	1144.03	1031.21	750.764	1005.16	787.477	900.761	995.744	704.485	1128.41	865.271	787.873	943.17	851.153	1992.29	1373.34	1421.74	1277.1	1239.08	1731.08	1584.52	1412.28	1547.7	1083.99
ENSG00000196387	9.78029	8.24437	11.8738	8.3836	11.96	12.3202	9.50013	9.35429	11.9087	10.1814	9.60017	9.24873	8.17471	9.79209	6.02409	9.46361	13.0141	12.2177	10.7202	7.27456	6.03073	13.168	13.9637	12.3228	12.1701	9.59221
ENSG00000101977	2.77195	1.16118	1.83128	1.72429	2.24251	3.0116	0.74027	2.01295	1.80083	2.40652	1.73963	1.49803	1.12324	2.40297	2.17738	1.96894	2.45194	1.57988	2.22131	2.30208	1.93293	2.42815	2.62953	1.47874	3.41463	1.58668
ENSG00000127903	0.418408	0.870884	1.06332	0.594581	0.517502	0.164269	0.801959	0.769656	1.21991	0.493645	0.257723	0.521055	0.499219	0.72089	0.145159	0.254057	0.0943053	0.21065	0.676051	0.092083	0.463902	1.77442	0.997409	0.821523	0.700436	1.58668
ENSG00000141252	57.8449	57.0719	59.7234	70.5174	59.6852	59.8487	77.9134	63.5263	63.4355	64.8526	70.6804	59.8562	55.8501	71.0077	79.9825	71.898	52.1509	50.1348	57.7541	47.1465	68.2709	55.6607	52.5	41.0761	47.8048	60.1496
ENSG00000103522	26.4643	20.5529	18.6673	23.9616	35.8226	21.4645	19.0619	29.6614	32.7634	29.6187	17.3963	22.731	25.4602	40.8505	16.8384	25.3421	40.9285	16.1148	24.1447	16.667	15.618	21.9467	25.2979	25.2207	23.7273	24.882
ENSG00000155363	94.2464	80.7019	75.8505	68.139	69.1728	109.622	93.8292	75.9592	84.755	119.771	130.408	61.745	101.841	104.95	81.8696	108.165	114.298	104.904	90.3011	82.3222	67.3431	78.7281	80.6995	71.226	84.315	71.5449
ENSG00000254979	0.261505	0.116118	0.0590736	0.118916	0.172501	0	0.123378	0.0592043	0	0	0.257723	0.130264	0.187207	0.0600742	0.145159	0.190542	0	0	0	0.184166	0	0	0.0906736	0	0.0875545	0.0721219
ENSG00000131508	143.985	122.214	110.409	129.976	149.788	134.591	123.44	130.013	143.717	133.84	116.233	135.474	132.168	126.156	120.192	130.013	131.273	116.068	125.456	96.1347	129.506	104.13	98.1088	91.7641	111.107	131.55
ENSG00000197734	0	0	0	0	0.115	0.164269	0.123378	0.118409	0	0.0617057	0	0	0	0	0.145159	0.127028	0	0	0.193158	0	0.077317	0	0	0	0	0
ENSG00000127364	1.20292	0.812825	1.89036	0.832414	0.805003	1.04037	1.1104	0.888065	0.464729	0.246823	0.579876	0.325659	0.124805	0.961187	0.290318	0.254057	1.13166	0.842601	0.193158	0.368332	0.231951	0.560342	1.17876	0.575066	0.525327	0.360609
ENSG00000101003	2.40585	0.987002	1.00425	1.54591	3.45001	4.21624	2.71432	5.97964	2.84647	3.39381	2.96381	0.521055	2.5585	1.50186	1.08869	2.03245	2.45194	2.31715	2.02815	2.57832	0.850487	0.653733	0.997409	1.47874	1.75109	0.937584
ENSG00000198060	30.23	31.2357	31.1318	27.2318	31.3951	33.3466	30.5978	30.6086	31.7178	33.6913	37.4342	33.8686	33.6973	27.5741	30.3382	31.3125	39.0424	39.6023	36.6034	35.7282	37.1122	33.5271	35.1813	34.9969	37.5609	34.6906
ENSG00000227057	39.6965	43.312	36.094	39.5397	41.6877	43.4218	37.3836	43.9888	44.4397	38.1341	43.2974	38.7535	40.4367	39.0482	36.1446	38.299	42.4374	41.2875	39.5973	34.1628	41.2873	51.0845	49.1451	53.4811	50.8692	43.4174
ENSG00000196427	0.156903	0.116118	0.118147	0	0	0	0	0	0.116182	0	0	0	0.0624023	0	0	0.0635141	0	0.842601	0.869209	0	0.386585	0	0	0	0.262663	0
ENSG00000104808	0.575311	0.406412	0.472589	0.535123	0.115	0.273782	0.431824	0.296022	0.348547	0.185117	0	0.325659	0.499219	0	0.0725794	0.381085	0.188611	0.315976	0.289736	0.276249	0.541219	0.280171	0.272021	0.164305	0.612881	0.865462
ENSG00000214940	0.104602	0	0	0	0	0.273782	0.0616891	0	0.348547	0	0	0	0	0	0	0	0.0943053	0	0	0.092083	0	0.0933904	0	0	0	0
ENSG00000277443	176.202	228.926	173.617	198.055	146.511	330.947	428.493	157.484	163.585	223.621	225.507	233.302	410.046	277.663	474.815	345.707	112.789	312.5	204.844	105.343	158.423	101.889	110.35	81.2486	96.9228	179.439
ENSG00000269028	0.575311	0.870884	0.354442	0.832414	1.15	0.60232	0.308446	0.710452	0.639003	0.678762	0.644307	0.521055	1.12324	0.420519	3.48381	0.444599	1.6975	3.47573	1.06237	3.03874	1.46902	3.08188	4.71503	3.6147	2.18886	0.721219
ENSG00000283361	2.19664	2.09012	1.77221	3.09182	1.89751	3.0116	1.29547	0.710452	1.56846	1.54264	0.773168	2.08422	0.436816	1.38171	0.290318	1.07974	1.50889	1.89585	0.386315	2.39416	4.87097	1.9612	1.99482	0.246457	5.7786	1.80305
ENSG00000136718	40.2195	38.6672	33.5538	40.2532	38.0076	43.2027	37.8154	43.2784	45.7758	44.1813	41.9444	62.201	40.4991	38.3273	39.4832	44.5234	53.3768	46.975	42.5912	41.1611	50.7973	53.9796	41.2565	42.637	50.8692	41.7586
ENSG00000163814	4.23638	2.03206	1.24055	1.36754	0.920003	0.766588	1.60392	1.3617	1.80083	1.049	2.3195	1.6283	2.99531	1.80223	1.16127	2.28651	0.188611	0.631951	1.3521	1.105	1.93293	1.86781	5.71243	2.87533	0.437772	1.15395
ENSG00000205609	2.14434	2.72877	1.71313	1.48645	2.99001	1.31415	1.78898	27.826	1.80083	15.303	4.18799	1.82369	2.43369	4.26527	1.88707	2.03245	14.523	60.562	5.69815	8.56372	3.47927	9.43243	42.9793	7.80447	4.46528	2.74063
ENSG00000242114	0.784515	0.754766	0.236294	1.1297	1.2075	0.438051	0.863648	0.592043	0.813276	1.97458	0.579876	1.23751	0.998437	0.300371	0.217738	0.635141	1.88611	1.15858	1.64184	0.828747	1.93293	1.12068	0.725388	1.06798	1.66354	1.80305
ENSG00000079308	38.8073	13.4697	6.79346	6.77823	11.155	16.8649	13.8801	5.97964	9.8174	35.851	20.4889	6.51319	15.663	11.6544	22.5722	17.784	9.71345	8.00471	8.98183	9.02414	7.49975	4.94969	7.79793	7.31155	3.58973	7.78916
ENSG00000122687	0.366107	0.232236	0.354442	0.0594581	0.172501	0.164269	0.370135	0	0.174273	0.246823	0.386584	0.325659	0.124805	0.0600742	0.145159	0.254057	0.188611	0.105325	0.0965788	0.276249	0.463902	0.0933904	0.0906736	0.164305	0.262663	0.360609
ENSG00000167508	43.6713	35.2418	28.9461	31.7506	31.1076	40.2459	29.7959	37.2395	33.809	34.1232	48.9029	29.7001	41.8096	28.9558	34.1123	30.6138	27.9144	24.2248	28.0078	43.6474	52.4209	37.5429	36.3601	39.7617	46.4914	32.4548
ENSG00000052850	0.104602	0.232236	0.118147	0.118916	0.0575002	0.219025	0.0616891	0.0592043	0.0580911	0.0617057	0.128861	0.130264	0.0624023	0.120148	0	0.190542	0	0	0	0	0.231951	0	0.0906736	0	0	0
ENSG00000205038	6.32842	5.2253	4.2533	3.68641	9.37253	4.92807	3.14615	7.16373	7.2033	3.76405	3.86584	3.19146	5.2418	5.8272	4.5725	5.20816	2.73485	3.89703	7.05025	5.06457	4.63902	3.82901	6.98186	7.80447	2.97685	5.69763
ENSG00000183475	36.2446	32.1646	28.4144	29.9074	34.0401	31.5944	30.166	28.2405	37.585	36.468	31.2489	32.3705	34.3213	32.1998	26.2738	33.3449	49.7932	32.4402	32.6436	37.1095	29.8444	36.1421	36.4508	36.3935	32.9205	33.1761
ENSG00000230124	35.8785	30.6551	35.5623	37.3397	33.6376	29.2946	35.9031	30.7863	27.7095	33.8764	26.1588	31.3936	32.8236	30.2173	30.0479	31.4395	37.7221	33.5987	33.5128	34.439	32.0866	38.5702	30.6477	30.3963	36.2476	34.1858
ENSG00000120903	0.366107	0.580589	0.945178	0.297291	0.747503	0.60232	0.67858	0.769656	0.348547	0.493645	0.579876	0.976978	0.312012	0.540668	0.870953	0.317571	0.282916	0.21065	0.0965788	0.276249	0.695853	0.186781	1.26943	0.903675	0.0875545	0.79334
ENSG00000030110	43.4621	43.312	34.3218	34.3073	31.9701	46.1596	41.0233	67.2561	42.4646	42.5152	47.7431	28.4626	46.6769	29.4964	38.0316	39.8234	39.231	34.5467	31.7744	34.2549	35.4885	33.7139	28.4715	30.725	25.741	36.71
ENSG00000176920	0.784515	0.52253	1.59499	0.713498	1.15	0.821345	0.987026	0.592043	0.871367	0.308528	0.644307	1.10724	0.374414	0.540668	0.653215	0.76217	0.565832	0.105325	0.579473	0.092083	0.463902	0.466952	0.634715	0.575066	1.13821	0.649097
ENSG00000048828	293.304	329.542	311.436	282.902	260.878	308.004	328.371	289.272	293.593	257.806	357.139	340.314	302.839	297.307	355.349	305.122	238.31	346.836	292.827	334.906	306.949	251.874	279.819	292.791	272.557	311.062
ENSG00000181751	5.54391	7.66378	5.43477	3.62695	5.57752	6.46125	5.05851	10.1831	5.17011	6.04715	14.9479	4.4941	10.6708	6.48801	7.04021	6.92304	5.94124	6.00354	8.49893	8.01122	6.41731	6.07037	6.5285	4.10761	6.56659	7.57279
ENSG00000213096	14.7489	16.5468	16.7769	14.0916	18.3426	12.594	11.2274	13.6762	20.5062	17.5244	12.4995	13.4172	12.5429	15.4991	8.92727	13.9096	18.9554	8.84732	12.5552	11.6945	10.4378	10.5531	12.1503	10.6798	10.3314	12.4771
ENSG00000152234	235.668	239.029	218.868	250.676	269.273	234.85	262.241	330.479	277.734	221.523	226.345	271.991	242.558	217.709	255.117	213.725	292.158	358.527	367.579	348.166	301.459	371.88	363.601	346.765	372.544	255.383
ENSG00000176927	1.25522	1.04506	0.82703	1.24862	0.862503	1.04037	0.74027	1.18409	0.755185	1.85117	0.386584	0.976978	0.81123	0.660816	0.870953	1.01623	1.7918	1.05325	0.676051	0.644581	1.15976	0.560342	0.997409	0.903675	1.22576	1.58668
ENSG00000119707	234.099	227.359	271.03	267.264	224.826	207.526	272.358	234.094	200.589	243.491	224.734	229.59	210.608	220.292	222.456	231.7	237.744	233.085	235.459	253.965	233.265	278.49	278.821	250.154	272.645	224.732
ENSG00000112218	0.52301	0.696707	1.00425	0.65404	0.460002	0.657076	0.74027	0.710452	0.639003	0.740468	0.0644307	0.390791	0.436816	0.240297	0.580635	0.635141	0.282916	0.21065	1.73842	0.460415	0.077317	0.280171	0.362694	0.575066	0.437772	0.504853
ENSG00000135916	72.4892	44.9957	35.6214	46.9125	74.5778	44.1336	41.3934	300.166	128.73	93.5458	18.1694	46.1134	100.281	56.5899	44.5638	90.3806	77.9905	76.8874	111.742	133.152	63.2453	73.4982	47.3316	62.4357	85.0154	43.9943
ENSG00000139278	153.399	213.831	198.192	155.126	150.593	159.724	180.749	131.197	153.303	104.406	192.519	266.324	164.992	164.543	207.795	146.4	93.9281	287.432	218.654	220.539	191.514	191.544	204.832	230.437	141.838	197.325
ENSG00000135144	16.3702	22.5269	22.7433	18.6699	38.1801	6.516	12.3995	20.6031	38.9211	57.8182	12.3707	14.7849	23.2137	32.5001	20.3222	33.4084	33.9499	14.0082	19.9918	7.18248	10.4378	18.3045	12.2409	13.8016	15.1469	18.8238
ENSG00000132388	93.6711	71.935	72.0698	82.9441	99.9929	83.9962	75.3841	149.254	96.0247	91.0159	79.7652	76.074	111.638	83.8636	80.7083	84.2197	111.375	84.5761	116.474	99.4497	100.048	74.7123	71.9948	79.0305	83.527	80.4159
ENSG00000124766	18.0438	47.26	41.9423	40.5505	20.4126	26.4473	19.4938	24.6882	34.5642	36.7149	52.1888	33.5429	45.7409	37.1259	52.7653	42.0464	25.6511	30.755	16.3218	30.9399	52.3436	16.5301	15.6865	22.7562	18.9118	43.778
ENSG00000197620	19.2468	14.1083	13.5869	15.3997	16.9051	15.8793	11.5976	16.222	14.4647	19.3756	18.6205	15.5014	15.5382	15.3189	15.532	24.707	18.1066	18.0106	23.7584	15.3779	18.4014	18.1177	17.228	16.8412	14.7967	14.9292
ENSG00000167861	9.67568	3.48354	2.95368	5.94581	8.74003	3.61392	5.92216	14.209	9.41077	8.20685	1.61077	5.73161	5.86582	7.2089	2.90318	9.46361	6.03554	6.63549	7.91946	6.90623	5.87609	8.96548	4.89637	3.86116	5.07816	7.42855
ENSG00000187122	0.575311	2.72877	1.47684	1.66483	1.2075	1.42366	1.66561	1.65772	0.929458	1.1107	2.5128	1.4329	1.74727	1.20148	2.03222	1.58785	0.471527	2.00118	1.44868	1.28916	2.08756	2.14798	0.725388	1.64305	0.875545	2.3079
ENSG00000136546	0	0.0580589	0.118147	0.297291	0.0575002	0	0.123378	0	0.116182	0.0617057	0	0	0	0.180223	0.0725794	0	0	0	0	0	0.077317	0	0	0.164305	0.175109	0.144244
ENSG00000149262	36.0354	35.9965	40.3473	38.41	34.7301	34.7703	34.5459	36.6475	37.8173	35.4808	40.5913	37.516	39.5007	40.2497	33.7494	41.0936	37.6278	39.3916	37.2794	39.0432	36.339	42.8662	39.987	44.773	48.5927	36.5658
ENSG00000090857	54.8114	137.948	150.579	67.1877	54.7402	69.212	56.4456	126.046	81.8504	74.4787	94.6486	88.3188	70.7018	63.6787	109.813	71.1358	73.1809	37.8117	82.092	101.291	63.7092	84.7985	76.9819	63.9966	101.038	85.6086
ENSG00000047365	169.717	136.264	129.726	105.657	138.461	146.637	123.132	153.754	120.83	125.262	155.02	103.495	175.663	156.073	136.086	126.774	147.776	98.795	155.395	200.649	163.757	126.544	125.492	132.019	153.483	100.394
ENSG00000148672	126.202	151.824	125.059	132.948	120.118	150.032	152.927	117.047	138.199	109.589	170.29	147.068	160.561	132.404	168.094	131.347	134.291	209.597	190.164	158.107	146.052	169.784	157.228	173.095	175.722	132.271
ENSG00000104388	64.2256	69.6707	70.7111	65.7013	73.1978	70.8547	62.3677	67.3153	69.7094	71.9488	98.0635	74.3806	84.992	80.6797	83.6115	66.5628	87.8926	77.9406	98.4138	94.4772	86.827	59.9566	66.373	70.8974	65.4032	62.0248
ENSG00000169439	0.575311	0.928943	0.767957	1.36754	0.230001	0.273782	0.925337	0.236817	0.290456	0.555351	1.28861	1.36777	0.998437	0.72089	1.74191	0.76217	0.471527	1.2639	1.3521	7.82706	3.40195	0.653733	0.362694	1.15013	0.612881	0.649097
ENSG00000089486	33.4203	44.5893	34.3808	35.6749	32.3726	28.1995	34.2992	40.1997	41.3609	35.2956	43.4907	38.6232	39.1887	37.246	44.1283	39.6963	33.4784	44.3419	33.2231	31.7686	38.2719	45.8547	37.7202	57.178	46.8417	45.1483
ENSG00000145217	10.7217	9.05719	9.51085	8.97818	9.25753	9.96565	9.87026	9.23588	12.5477	10.058	7.9894	10.4211	8.86113	7.62942	6.45957	7.68521	4.24374	4.42366	5.69815	5.89331	10.9017	8.21835	8.25129	6.07927	10.0688	9.95282
ENSG00000140265	31.799	54.4593	50.8624	32.5831	35.0751	46.9809	27.6984	39.7261	45.3111	37.8873	52.2533	45.2015	29.2043	35.3837	30.4834	42.6815	37.4392	40.0236	31.1949	27.8091	40.4368	45.3877	43.342	41.5691	38.7866	41.6143
ENSG00000096093	12.6568	13.5858	13.5279	11.7133	9.66004	9.14431	10.1787	14.2682	11.502	11.2304	10.9532	12.3751	10.858	10.6932	9.43533	8.63792	11.5996	10.1112	8.49893	8.56372	13.3758	14.3821	11.4249	10.9263	14.7092	13.4147
ENSG00000139370	35.4078	69.9029	61.2593	44.2963	45.0227	72.9354	37.5687	45.3505	47.8671	40.9109	99.7387	47.0904	57.535	59.5936	48.1202	43.3166	39.8912	50.7667	33.9957	63.4452	67.0338	52.392	50.1425	50.195	49.3807	50.4853
ENSG00000253873	0	0.0580589	0.177221	0.594581	0.0575002	0.328538	0.123378	0.236817	0	0.185117	0.322153	0.0651319	0.312012	0.360445	0.0725794	0	0.282916	0.105325	0.386315	0.092083	0.154634	0.0933904	0.272021	0.246457	0.262663	0.79334
ENSG00000196505	22.8555	33.2678	37.689	26.7562	24.2651	27.3782	33.9907	28.5365	23.1784	21.8438	37.4986	29.7653	28.9547	32.8005	39.7735	28.4543	18.7668	30.0177	24.1447	34.439	30.8495	18.4913	22.8497	23.8242	23.0268	27.4063
ENSG00000158113	0.627612	0.52253	0.236294	0.95133	0.402501	0.657076	0.616891	1.06568	0.813276	0.987291	3.80141	0.130264	1.87207	0.841039	2.03222	1.01623	0.377221	0.947927	0.193158	0.828747	3.78853	1.58764	2.26684	0.739371	1.48843	1.15395
ENSG00000186470	271.808	258.652	221.703	217.082	271.056	287.799	216.159	308.751	324.265	239.109	339.807	203.733	262.215	168.748	211.932	242.815	260.849	288.17	244.924	190.336	189.736	309.869	323.977	347.093	316.422	290.363
ENSG00000122644	29.8639	48.4792	31.9588	32.1669	21.4476	23.3809	28.5004	19.1822	27.419	39.9853	99.0299	34.1291	37.3166	22.2275	43.0396	36.9652	50.5477	52.136	40.8528	82.046	52.8848	20.9194	29.1062	16.5126	25.741	21.7087
ENSG00000162552	0.52301	0.348354	0.354442	0.178374	0.172501	0.657076	0.431824	0.592043	0.174273	0.308528	0.451015	0.130264	0.312012	0.240297	0.290318	0.444599	0	0.105325	0.193158	0.184166	0.463902	0	0.181347	0.492914	0.0875545	0.504853
ENSG00000136527	302.3	251.802	221.112	321.847	261.281	233.59	290.741	249.25	257.925	328.027	259.011	267.497	249.672	204.192	292.495	325.891	431.447	375.8	324.312	353.783	357.9	238.706	209.547	196.837	274.921	262.019
ENSG00000136938	228.085	179.576	160.739	223.741	222.756	168.211	224.24	191.704	212.962	225.287	171.901	240.662	199.999	170.911	223.617	202.991	203.982	198.854	184.755	165.842	229.863	191.637	160.039	159.95	176.773	214.707
ENSG00000106477	10.6694	9.87002	9.86529	11.4754	13.9726	9.30857	13.8184	13.2026	10.9792	11.6624	12.6284	10.4211	10.546	10.6932	7.54826	10.2258	11.5053	7.79406	7.43657	10.2212	6.64926	14.1019	16.1399	9.44751	17.4233	8.43826
ENSG00000283886	0	0.0580589	0.0590736	0.0594581	0.0575002	0.109513	0	0.0592043	0.116182	0	0	0	0.124805	0.0600742	0.145159	0	0.0943053	0	0	0	0	0.0933904	0	0	0	0.0721219
ENSG00000125835	90.7422	78.2054	64.3311	83.5982	77.2228	91.3883	90.4363	92.714	85.9168	86.2028	83.5021	83.8247	102.652	80.139	98.708	90.9522	70.4461	72.1477	79.5809	82.046	108.785	67.2411	59.8445	64.2431	67.3294	82.6516
ENSG00000196787	4.18408	8.41854	5.02126	4.63774	12.1325	9.96565	3.76304	8.28861	3.60165	1.66605	10.7599	2.27962	12.8549	6.96861	35.201	4.82707	1.41458	3.37041	3.09052	1.93374	4.71634	2.98849	3.89896	4.60053	2.97685	3.82246
[truncated: 14,268 more rows]

## Sheet: Sheet2
Sample ID	Age	Gender	Treatment status
SLE_1	37	Female	Newly diagnosed
[truncated: 25 more rows]
