# Supplementary material for: Integrative Analyses Identify a cGAS‐STING Pathway‐Driven Signature With Context‐Dependent Roles in Systemic Lupus Erythematosus
Source: Adv Sci (Weinh). 2026 Mar 3;13(25):e21560. doi: 10.1002/advs.202521560 (PMC13137784; doi:10.1002/advs.202521560)
Supplement: Supplementary file 2 — Supporting File 1: advs74501‐sup‐0002‐Tables.zip. [file ADVS-13-e21560-s002.zip › Supplementary_table/TableS14.xlsx]

## Sheet: Sheet1
Table S14: The functional enrichment analysis of the upregulated genes in pristane-induced Zbp1-/- kidneys compared to pristane-induced WT kidneys
Term	PValue	Fold Enrichment	FDR
GO:0002376~immune system process	1.1007e-16	2.61926	4.11001e-13
GO:0006955~immune response	3.83596e-14	3.04617	7.16174e-11
GO:0050778~positive regulation of immune response	1.51264e-12	3.82363	1.88273e-09
GO:0050776~regulation of immune response	4.24011e-12	3.14916	3.95814e-09
GO:0002253~activation of immune response	7.12924e-11	4.78418	5.32412e-08
GO:0050896~response to stimulus	1.93722e-10	1.4442	1.06614e-07
GO:0002684~positive regulation of immune system process	1.99865e-10	2.85611	1.06614e-07
GO:0002682~regulation of immune system process	9.48882e-10	2.31549	4.42891e-07
GO:0051707~response to other organism	1.7761e-09	2.46087	6.83766e-07
GO:0043207~response to external biotic stimulus	1.83119e-09	2.45869	6.83766e-07
GO:0009605~response to external stimulus	4.00395e-09	2.16694	1.35916e-06
GO:0009607~response to biotic stimulus	4.75924e-09	2.39087	1.48092e-06
GO:0006952~defense response	1.91024e-08	2.37582	5.20232e-06
GO:0044419~biological process involved in interspecies interaction between organisms	1.95052e-08	2.26683	5.20232e-06
GO:0098542~defense response to other organism	5.1617e-08	2.65313	1.2394e-05
GO:0002764~immune response-regulating signaling pathway	5.57119e-08	4.42699	1.2394e-05
GO:0045087~innate immune response	5.64269e-08	2.97305	1.2394e-05
GO:0002757~immune response-activating signaling pathway	6.00675e-08	4.6378	1.24607e-05
GO:0009615~response to virus	8.55409e-08	3.94437	1.6811e-05
GO:0140546~defense response to symbiont	9.16534e-08	2.85123	1.71117e-05
GO:0034341~response to type II interferon	2.96307e-07	6.32785	5.26863e-05
GO:0032479~regulation of type I interferon production	3.6095e-07	6.22238	6.12631e-05
GO:0045321~leukocyte activation	3.91799e-07	2.91978	6.36078e-05
GO:0034097~response to cytokine	5.16072e-07	2.5043	8.02922e-05
GO:1901652~response to peptide	8.83592e-07	2.44837	0.000131557
GO:0045089~positive regulation of innate immune response	9.16039e-07	3.89305	0.000131557
GO:0002218~activation of innate immune response	1.39831e-06	5.09567	0.000193381
GO:0009617~response to bacterium	1.47275e-06	2.80201	0.000196402
GO:0042221~response to chemical	1.60321e-06	1.61505	0.000206427
GO:0002831~regulation of response to biotic stimulus	2.11325e-06	2.89164	0.000263029
GO:0019882~antigen processing and presentation	3.14246e-06	7.06846	0.000378514
GO:0045088~regulation of innate immune response	3.43045e-06	3.06962	0.000398186
GO:0002833~positive regulation of response to biotic stimulus	3.51905e-06	3.55565	0.000398186
GO:0002252~immune effector process	3.90595e-06	3.5321	0.000428965
GO:0031347~regulation of defense response	5.69397e-06	2.4557	0.000607465
GO:0048002~antigen processing and presentation of peptide antigen	6.51216e-06	8.88912	0.000675455
GO:0001775~cell activation	6.83845e-06	2.53171	0.000690129
GO:0001817~regulation of cytokine production	7.5649e-06	2.46773	0.000743351
GO:0031349~positive regulation of defense response	9.04374e-06	3.0878	0.000865881
GO:0006950~response to stress	9.68797e-06	1.5529	0.000904372
GO:0046649~lymphocyte activation	1.19594e-05	2.84452	0.00108918
GO:0035456~response to interferon-beta	2.09783e-05	7.61925	0.00186507
GO:0002697~regulation of immune effector process	2.36701e-05	3.1099	0.00205545
GO:0002768~immune response-regulating cell surface receptor signaling pathway	2.75139e-05	4.21857	0.00233493
GO:0002429~immune response-activating cell surface receptor signaling pathway	4.57914e-05	4.33345	0.00379967
GO:0032101~regulation of response to external stimulus	5.02449e-05	2.06902	0.00407858
GO:0071346~cellular response to type II interferon	5.83409e-05	5.73492	0.004635
GO:0035458~cellular response to interferon-beta	6.85098e-05	7.75778	0.00532949
GO:0071345~cellular response to cytokine stimulus	7.69966e-05	2.26127	0.00586746
GO:0051607~defense response to virus	0.00010663	3.47835	0.00786097
GO:0050863~regulation of T cell activation	0.000107367	3.00008	0.00786097
GO:0001906~cell killing	0.00012014	5.22889	0.00862699
GO:0051715~cytolysis in another organism	0.000123315	35.5565	0.00868791
GO:0007154~cell communication	0.000130926	1.421	0.0090533
GO:0001819~positive regulation of cytokine production	0.000136631	2.64158	0.00927599
GO:0048584~positive regulation of response to stimulus	0.000140442	1.61787	0.00936446
GO:0007165~signal transduction	0.000147089	1.44011	0.00956847
GO:0032648~regulation of interferon-beta production	0.000148626	6.8819	0.00956847
GO:0023052~signaling	0.00016599	1.41653	0.0105052
GO:0032103~positive regulation of response to external stimulus	0.00017255	2.4534	0.0107384
GO:0002250~adaptive immune response	0.000182838	3.13734	0.0111921
GO:0048583~regulation of response to stimulus	0.000190586	1.40684	0.0114626
GO:0051239~regulation of multicellular organismal process	0.000193398	1.50063	0.0114626
GO:0042110~T cell activation	0.000204807	2.96304	0.0119112
GO:0019835~cytolysis	0.000212825	30.477	0.0119112
GO:0002819~regulation of adaptive immune response	0.000213725	3.68804	0.0119112
GO:0042742~defense response to bacterium	0.000213725	3.68804	0.0119112
GO:0002366~leukocyte activation involved in immune response	0.000229209	3.95072	0.0125863
GO:0002221~pattern recognition receptor signaling pathway	0.000245299	4.76203	0.0132746
GO:0002521~leukocyte differentiation	0.000252058	2.60169	0.0134455
GO:0002443~leukocyte mediated immunity	0.00027237	3.59249	0.0143244
GO:0002263~cell activation involved in immune response	0.000283175	3.85552	0.0146858
GO:0002577~regulation of antigen processing and presentation	0.000295087	14.8152	0.0150939
GO:0002758~innate immune response-activating signaling pathway	0.000319116	4.59782	0.0161024
GO:0051716~cellular response to stimulus	0.000338997	1.3118	0.0168776
GO:0043122~regulation of canonical NF-kappaB signal transduction	0.000354896	3.27494	0.0174366
GO:0031348~negative regulation of defense response	0.000386133	3.24646	0.0184538
GO:0002474~antigen processing and presentation of peptide antigen via MHC class I	0.000388983	9.41201	0.0184538
GO:0002683~negative regulation of immune system process	0.000390426	2.44015	0.0184538
GO:0002822~regulation of adaptive immune response based on somatic recombination of immune receptors built from immunoglobulin superfamily domains	0.000403586	3.69952	0.0186888
GO:0002821~positive regulation of adaptive immune response	0.000410413	4.44456	0.0186888
GO:0002832~negative regulation of response to biotic stimulus	0.000410413	4.44456	0.0186888
GO:0051249~regulation of lymphocyte activation	0.000441991	2.48647	0.0198843
GO:0043123~positive regulation of canonical NF-kappaB signal transduction	0.000482406	3.93746	0.0214441
GO:0032481~positive regulation of type I interferon production	0.00048856	5.68904	0.0214622
GO:0032102~negative regulation of response to external stimulus	0.000526788	2.72279	0.0228724
GO:0002449~lymphocyte mediated immunity	0.000535887	3.88531	0.0229144
GO:0019885~antigen processing and presentation of endogenous peptide antigen via MHC class I	0.000552303	12.6987	0.0229144
GO:0002483~antigen processing and presentation of endogenous peptide antigen	0.000552303	12.6987	0.0229144
GO:0002475~antigen processing and presentation via MHC class Ib	0.000552303	12.6987	0.0229144
GO:0042832~defense response to protozoan	0.000582242	8.64887	0.0236467
GO:0007166~cell surface receptor signaling pathway	0.000582619	1.65025	0.0236467
GO:0060759~regulation of response to cytokine stimulus	0.000594192	3.83452	0.0238571
GO:1903707~negative regulation of hemopoiesis	0.000679439	4.66032	0.0269896
GO:0002703~regulation of leukocyte mediated immunity	0.000718159	3.22489	0.0282274
GO:0019883~antigen processing and presentation of endogenous antigen	0.000793555	11.5945	0.030866
GO:0001562~response to protozoan	0.000839867	8.00021	0.0320491
GO:0002706~regulation of lymphocyte mediated immunity	0.000841138	3.66676	0.0320491
GO:1903037~regulation of leukocyte cell-cell adhesion	0.000855909	2.70907	0.0322824
GO:0060760~positive regulation of response to cytokine stimulus	0.00102105	6.02166	0.038126
GO:0050789~regulation of biological process	0.00110752	1.13675	0.0409453
GO:0032480~negative regulation of type I interferon production	0.00117411	7.44206	0.0426871
GO:0002824~positive regulation of adaptive immune response based on somatic recombination of immune receptors built from immunoglobulin superfamily domains	0.0011775	4.28583	0.0426871
GO:0002699~positive regulation of immune effector process	0.00119879	3.04102	0.0430412
GO:1903039~positive regulation of leukocyte cell-cell adhesion	0.00129265	3.01457	0.0459622
GO:0032728~positive regulation of interferon-beta production	0.00130476	7.27292	0.0459622
GO:0001959~regulation of cytokine-mediated signaling pathway	0.00144586	3.7297	0.0504563
GO:0002440~production of molecular mediator of immune response	0.00164683	4.0679	0.0569378
GO:0065007~biological regulation	0.00203352	1.12145	0.0696621
GO:1903131~mononuclear cell differentiation	0.00207261	2.48069	0.0703558
GO:0032757~positive regulation of interleukin-8 production	0.00212441	6.53078	0.070999
GO:0050870~positive regulation of T cell activation	0.00212959	3.01895	0.070999
GO:0051240~positive regulation of multicellular organismal process	0.00221783	1.57922	0.0726616
GO:0031341~regulation of cell killing	0.00223784	4.39874	0.0726616
GO:1902106~negative regulation of leukocyte differentiation	0.00223784	4.39874	0.0726616
GO:0002694~regulation of leukocyte activation	0.00232865	2.15494	0.0749585
GO:0051251~positive regulation of lymphocyte activation	0.00248225	2.64782	0.0792199
GO:0141061~disruption of cell in another organism	0.00253931	6.27467	0.0796789
GO:0031640~killing of cells of another organism	0.00253931	6.27467	0.0796789
GO:0050794~regulation of cellular process	0.00277458	1.13046	0.0863355
GO:0002486~antigen processing and presentation of endogenous peptide antigen via MHC class I via ER pathway, TAP-independent	0.00300674	13.3337	0.0927867
GO:0141060~disruption of anatomical structure in another organism	0.00326766	5.92608	0.100012
GO:1902105~regulation of leukocyte differentiation	0.00355382	2.53975	0.107573
GO:0002484~antigen processing and presentation of endogenous peptide antigen via MHC class I via ER pathway	0.00360114	12.5493	0.107573
GO:0002476~antigen processing and presentation of endogenous peptide antigen via MHC class Ib	0.00360114	12.5493	0.107573
GO:0050852~T cell receptor signaling pathway	0.00378104	4.66679	0.112051
GO:0001961~positive regulation of cytokine-mediated signaling pathway	0.00382987	5.71444	0.112604
GO:0050851~antigen receptor-mediated signaling pathway	0.0040894	3.95072	0.119295
GO:0002711~positive regulation of T cell mediated immunity	0.00413551	5.61418	0.119705
GO:0002428~antigen processing and presentation of peptide antigen via MHC class Ib	0.00426235	11.8522	0.121783
GO:0001910~regulation of leukocyte mediated cytotoxicity	0.00427252	4.55296	0.121783
GO:0010628~positive regulation of gene expression	0.00457304	1.66042	0.128582
GO:0050727~regulation of inflammatory response	0.00457991	2.46431	0.128582
GO:0030098~lymphocyte differentiation	0.00469478	2.57751	0.130823
GO:1903706~regulation of hemopoiesis	0.00495784	2.25755	0.13713
GO:0002709~regulation of T cell mediated immunity	0.00509612	4.39227	0.139919
GO:0050688~regulation of defense response to virus	0.00515663	5.33347	0.140546
GO:0002285~lymphocyte activation involved in immune response	0.00523888	3.77591	0.141754
GO:0022409~positive regulation of cell-cell adhesion	0.00557231	2.52128	0.149691
GO:0080134~regulation of response to stress	0.00563358	1.57871	0.150256
GO:0002696~positive regulation of leukocyte activation	0.00568298	2.40092	0.150498
GO:0022407~regulation of cell-cell adhesion	0.00605935	2.13842	0.158619
GO:0050865~regulation of cell activation	0.00607457	1.97536	0.158619
GO:0032677~regulation of interleukin-8 production	0.00634459	5.0795	0.164519
GO:0002604~regulation of dendritic cell antigen processing and presentation	0.00685285	22.8577	0.176473
GO:0039531~regulation of cytoplasmic pattern recognition receptor signaling pathway	0.00692054	3.58553	0.176995
GO:0033993~response to lipid	0.00717321	1.7731	0.182209
GO:0002377~immunoglobulin production	0.0072358	4.92321	0.182557
GO:0045824~negative regulation of innate immune response	0.00785697	4.01444	0.196899
GO:0002753~cytoplasmic pattern recognition receptor signaling pathway	0.00821088	4.77624	0.203043
GO:0046635~positive regulation of alpha-beta T cell activation	0.00821088	4.77624	0.203043
GO:0060332~positive regulation of response to type II interferon	0.0090252	20.0005	0.220262
GO:0060335~positive regulation of type II interferon-mediated signaling pathway	0.0090252	20.0005	0.220262
GO:0050867~positive regulation of cell activation	0.00915927	2.26269	0.222083
GO:0002705~positive regulation of leukocyte mediated immunity	0.010153	3.33342	0.24459
GO:0045619~regulation of lymphocyte differentiation	0.0103496	2.76346	0.247728
GO:0098586~cellular response to virus	0.0104683	5.79725	0.248972
GO:0002579~positive regulation of antigen processing and presentation	0.0114619	17.7782	0.270878
GO:0019221~cytokine-mediated signaling pathway	0.0115842	2.28829	0.272047
GO:0002460~adaptive immune response based on somatic recombination of immune receptors built from immunoglobulin superfamily domains	0.0118814	2.92691	0.277283
GO:0051241~negative regulation of multicellular organismal process	0.011999	1.59685	0.277817
GO:0045581~negative regulation of T cell differentiation	0.0121275	5.5557	0.277817
GO:0050732~negative regulation of peptidyl-tyrosine phosphorylation	0.0121275	5.5557	0.277817
GO:0002720~positive regulation of cytokine production involved in immune response	0.0123368	4.32444	0.280888
GO:0141124~intracellular signaling cassette	0.0128097	1.73753	0.288939
GO:0002274~myeloid leukocyte activation	0.0128452	3.18416	0.288939
GO:0072666~establishment of protein localization to vacuole	0.0130167	5.44232	0.291043
GO:0062207~regulation of pattern recognition receptor signaling pathway	0.0135759	2.85722	0.301742
GO:0010721~negative regulation of cell development	0.0140053	2.46505	0.30831
GO:0002700~regulation of production of molecular mediator of immune response	0.0140366	2.84031	0.30831
GO:0140971~regulation of AIM2 inflammasome complex assembly	0.0141524	16.0004	0.309035
GO:0002708~positive regulation of lymphocyte mediated immunity	0.014419	3.5221	0.313027
GO:0141085~regulation of inflammasome-mediated signaling pathway	0.0149172	5.22889	0.320271
GO:0032647~regulation of interferon-alpha production	0.0149242	7.61925	0.320271
GO:0002718~regulation of cytokine production involved in immune response	0.0163526	3.42517	0.348917
GO:0050777~negative regulation of immune response	0.0164686	2.75869	0.349001
GO:0030097~hemopoiesis	0.0165434	1.723	0.349001
GO:1901700~response to oxygen-containing compound	0.0168344	1.4475	0.353145
GO:0045620~negative regulation of lymphocyte differentiation	0.0169843	5.03158	0.354299
GO:0001916~positive regulation of T cell mediated cytotoxicity	0.0179995	7.1113	0.37339
GO:0045785~positive regulation of cell adhesion	0.0184928	1.93944	0.381503
GO:0048872~homeostasis of number of cells	0.019573	2.12684	0.40157
GO:0120162~positive regulation of cold-induced thermogenesis	0.0203778	3.80962	0.415797
GO:0016447~somatic recombination of immunoglobulin gene segments	0.0214006	6.66684	0.434293
GO:0001818~negative regulation of cytokine production	0.0215973	2.30071	0.435916
GO:0042325~regulation of phosphorylation	0.0226112	1.60068	0.453926
GO:0010605~negative regulation of macromolecule metabolic process	0.0239148	1.31751	0.477528
GO:0002381~immunoglobulin production involved in immunoglobulin-mediated immune response	0.0251287	6.27467	0.496458
GO:0034340~response to type I interferon	0.0251287	6.27467	0.496458
GO:0002702~positive regulation of production of molecular mediator of immune response	0.0258707	3.08548	0.508428
GO:0048662~negative regulation of smooth muscle cell proliferation	0.0269924	4.3717	0.524525
GO:0060330~regulation of response to type II interferon	0.0272517	11.4289	0.524525
GO:0060334~regulation of type II interferon-mediated signaling pathway	0.0272517	11.4289	0.524525
GO:0043383~negative T cell selection	0.0272517	11.4289	0.524525
GO:0035556~intracellular signal transduction	0.0275526	1.39789	0.527597
GO:0034612~response to tumor necrosis factor	0.0279495	2.71769	0.532467
GO:0031343~positive regulation of cell killing	0.028445	4.30119	0.539156
GO:0019722~calcium-mediated signaling	0.0287255	3.01083	0.541723
GO:0019884~antigen processing and presentation of exogenous antigen	0.0291832	5.92608	0.547589
GO:0070417~cellular response to cold	0.0310632	10.6669	0.57995
GO:0001914~regulation of T cell mediated cytotoxicity	0.0313324	5.76592	0.582065
GO:0060284~regulation of cell development	0.0320013	1.58693	0.591549
GO:0019220~regulation of phosphate metabolic process	0.0326756	1.51106	0.601038
GO:0072665~protein localization to vacuole	0.0330779	4.10267	0.605455
GO:0051174~regulation of phosphorus metabolic process	0.0334046	1.50789	0.608452
GO:0050670~regulation of lymphocyte proliferation	0.0341692	2.40006	0.619358
GO:0032722~positive regulation of chemokine production	0.0347143	4.04051	0.623591
GO:0045621~positive regulation of lymphocyte differentiation	0.0350405	2.87187	0.623591
GO:0160049~negative regulation of cGAS/STING signaling pathway	0.0350713	10.0003	0.623591
GO:0045580~regulation of T cell differentiation	0.0352377	2.58593	0.623591
GO:0030522~intracellular receptor signaling pathway	0.0352377	2.58593	0.623591
GO:0048519~negative regulation of biological process	0.0366424	1.17088	0.642508
GO:2000584~negative regulation of platelet-derived growth factor receptor-alpha signaling pathway	0.0369949	53.3347	0.642508
GO:1903699~tarsal gland development	0.0369949	53.3347	0.642508
GO:0140973~positive regulation of AIM2 inflammasome complex assembly	0.0369949	53.3347	0.642508
GO:0030155~regulation of cell adhesion	0.0375635	1.60463	0.649361
GO:0032944~regulation of mononuclear cell proliferation	0.0377413	2.353	0.649429
GO:0016444~somatic cell DNA recombination	0.0382628	5.33347	0.65239
GO:0002562~somatic diversification of immune receptors via germline recombination within a single locus	0.0382628	5.33347	0.65239
GO:0120161~regulation of cold-induced thermogenesis	0.0385087	2.80709	0.653597
GO:0042113~B cell activation	0.0402955	2.50987	0.680829
GO:0060338~regulation of type I interferon-mediated signaling pathway	0.0407323	5.20339	0.682037
GO:0016445~somatic diversification of immunoglobulins	0.0407323	5.20339	0.682037
GO:0043254~regulation of protein-containing complex assembly	0.0419634	1.83011	0.694029
GO:0050728~negative regulation of inflammatory response	0.0421886	2.74517	0.694029
GO:0050792~regulation of viral process	0.0421886	2.74517	0.694029
GO:0048518~positive regulation of biological process	0.0423262	1.14532	0.694029
GO:0006954~inflammatory response	0.0423778	1.78178	0.694029
GO:0070098~chemokine-mediated signaling pathway	0.0432804	5.0795	0.699605
GO:0006623~protein targeting to vacuole	0.0432804	5.0795	0.699605
GO:0007249~canonical NF-kappaB signal transduction	0.0432804	5.0795	0.699605
GO:0050687~negative regulation of defense response to virus	0.0436429	8.88912	0.702425
GO:0032501~multicellular organismal process	0.0442877	1.15895	0.709744
GO:0048525~negative regulation of viral process	0.045507	3.7038	0.726168
GO:0071396~cellular response to lipid	0.0462519	1.75829	0.734914
GO:0060340~positive regulation of type I interferon-mediated signaling pathway	0.04819	8.42127	0.762101
GO:0046634~regulation of alpha-beta T cell activation	0.0483712	3.01895	0.762101
GO:0045069~regulation of viral genome replication	0.0494758	3.6037	0.772982
GO:0001960~negative regulation of cytokine-mediated signaling pathway	0.0494758	3.6037	0.772982
GO:1903900~regulation of viral life cycle	0.0500048	2.99073	0.777992
GO:0042326~negative regulation of phosphorylation	0.05025	1.98875	0.778562
GO:0002456~T cell mediated immunity	0.0513889	4.74086	0.789655
GO:0048873~homeostasis of number of cells within a tissue	0.0513889	4.74086	0.789655
GO:0141161~regulation of cAMP/PKA signal transduction	0.0529007	8.00021	0.80625
GO:0000266~mitochondrial fission	0.0529007	8.00021	0.80625
GO:0009968~negative regulation of signal transduction	0.0537999	1.38307	0.814515
GO:0009892~negative regulation of metabolic process	0.0539969	1.24603	0.814515
GO:0030217~T cell differentiation	0.0540974	2.34438	0.814515
GO:1903708~positive regulation of hemopoiesis	0.0559285	2.33157	0.834872
GO:1902107~positive regulation of leukocyte differentiation	0.0559285	2.33157	0.834872
GO:2000026~regulation of multicellular organismal development	0.0561202	1.36862	0.834872
GO:0002698~negative regulation of immune effector process	0.0568611	2.88296	0.842538
GO:0055093~response to hyperoxia	0.0577674	7.61925	0.849533
GO:0060761~negative regulation of response to cytokine stimulus	0.0579664	3.41889	0.849533
GO:0070663~regulation of leukocyte proliferation	0.0580158	2.15252	0.849533
GO:0048585~negative regulation of response to stimulus	0.0583888	1.32552	0.851655
GO:0043407~negative regulation of MAP kinase activity	0.0601764	4.44456	0.874314
GO:0045582~positive regulation of T cell differentiation	0.0604823	2.83193	0.875353
GO:0006605~protein targeting	0.0617421	2.12395	0.890136
GO:0140894~endolysosomal toll-like receptor signaling pathway	0.0627827	7.27292	0.891257
GO:0007289~spermatid nucleus differentiation	0.0627827	7.27292	0.891257
GO:0002825~regulation of T-helper 1 type immune response	0.0627827	7.27292	0.891257
GO:0045071~negative regulation of viral genome replication	0.063252	4.35386	0.891257
GO:0046638~positive regulation of alpha-beta T cell differentiation	0.063252	4.35386	0.891257
GO:0002312~B cell activation involved in immune response	0.063252	4.35386	0.891257
GO:0016064~immunoglobulin mediated immune response	0.0648132	3.29227	0.909822
GO:0050829~defense response to Gram-negative bacterium	0.0663992	4.26678	0.925129
GO:0002200~somatic diversification of immune receptors	0.0663992	4.26678	0.925129
GO:0042129~regulation of T cell proliferation	0.0671476	2.44015	0.932079
GO:0090141~positive regulation of mitochondrial fission	0.0679394	6.9567	0.932118
GO:0141086~negative regulation of inflammasome-mediated signaling pathway	0.0679394	6.9567	0.932118
GO:0050671~positive regulation of lymphocyte proliferation	0.0681096	2.73511	0.932118
GO:0010629~negative regulation of gene expression	0.0681489	1.42912	0.932118
GO:0010648~negative regulation of cell communication	0.0690806	1.34252	0.936447
GO:0051248~negative regulation of protein metabolic process	0.069574	1.53076	0.936447
GO:0007606~sensory perception of chemical stimulus	0.0696168	4.18312	0.936447
GO:0023057~negative regulation of signaling	0.06964	1.3415	0.936447
GO:0050868~negative regulation of T cell activation	0.0700962	2.71194	0.936447
GO:1902533~positive regulation of intracellular signal transduction	0.0710881	1.40925	0.936447
GO:0050730~regulation of peptidyl-tyrosine phosphorylation	0.0718977	2.19937	0.936447
GO:0030154~cell differentiation	0.0723204	1.19233	0.936447
GO:0018894~dibenzo-p-dioxin metabolic process	0.0726268	26.6674	0.936447
GO:1990349~gap junction-mediated intercellular transport	0.0726268	26.6674	0.936447
GO:0002606~positive regulation of dendritic cell antigen processing and presentation	0.0726268	26.6674	0.936447
GO:0170062~nutrient storage	0.0729038	4.10267	0.936447
GO:1990868~response to chemokine	0.0729038	4.10267	0.936447
GO:0019915~lipid storage	0.0729038	4.10267	0.936447
GO:1990869~cellular response to chemokine	0.0729038	4.10267	0.936447
GO:0048869~cellular developmental process	0.0731333	1.19154	0.936447
GO:0043267~negative regulation of potassium ion transport	0.0732304	6.66684	0.936447
GO:0051043~regulation of membrane protein ectodomain proteolysis	0.0732304	6.66684	0.936447
GO:0072678~T cell migration	0.0732304	6.66684	0.936447
GO:0008285~negative regulation of cell population proliferation	0.0741045	1.54345	0.941943
GO:0032946~positive regulation of mononuclear cell proliferation	0.0741647	2.66674	0.941943
GO:0019724~B cell mediated immunity	0.074569	3.13734	0.943866
GO:0001933~negative regulation of protein phosphorylation	0.0751759	1.92544	0.948334
GO:0002573~myeloid leukocyte differentiation	0.0758338	2.36293	0.952344
GO:0050729~positive regulation of inflammatory response	0.0762464	2.6447	0.952344
GO:0045744~negative regulation of G protein-coupled receptor signaling pathway	0.0762589	4.02526	0.952344
GO:0002275~myeloid cell activation involved in immune response	0.0796811	3.95072	0.974172
GO:0042098~T cell proliferation	0.0823452	3.03038	0.974172
GO:0010558~negative regulation of macromolecule biosynthetic process	0.0831672	1.26414	0.974172
GO:2000647~negative regulation of stem cell proliferation	0.0841889	6.15401	0.974172
GO:0046426~negative regulation of receptor signaling pathway via JAK-STAT	0.0841889	6.15401	0.974172
GO:0010646~regulation of cell communication	0.0842351	1.18362	0.974172
GO:0023051~regulation of signaling	0.0846912	1.18322	0.974172
GO:1901701~cellular response to oxygen-containing compound	0.0865598	1.39037	0.974172
GO:0001912~positive regulation of leukocyte mediated cytotoxicity	0.0867218	3.80962	0.974172
GO:0060255~regulation of macromolecule metabolic process	0.0869363	1.12616	0.974172
GO:0001911~negative regulation of leukocyte mediated cytotoxicity	0.0898434	5.92608	0.974172
GO:0046209~nitric oxide metabolic process	0.0898434	5.92608	0.974172
GO:0002828~regulation of type 2 immune response	0.0898434	5.92608	0.974172
GO:1905867~epididymis development	0.0899473	21.3339	0.974172
GO:0034154~toll-like receptor 7 signaling pathway	0.0899473	21.3339	0.974172
GO:0032687~negative regulation of interferon-alpha production	0.0899473	21.3339	0.974172
GO:0160077~lipid droplet fusion	0.0899473	21.3339	0.974172
GO:2000583~regulation of platelet-derived growth factor receptor-alpha signaling pathway	0.0899473	21.3339	0.974172
GO:0140374~antiviral innate immune response	0.0903378	3.74279	0.974172
GO:0032642~regulation of chemokine production	0.0905046	2.93048	0.974172
GO:0001909~leukocyte mediated cytotoxicity	0.0940158	3.67826	0.974172
GO:1901224~positive regulation of non-canonical NF-kappaB signal transduction	0.0940158	3.67826	0.974172
GO:0045576~mast cell activation	0.0956064	5.71444	0.974172
GO:0036296~response to increased oxygen levels	0.0956064	5.71444	0.974172
GO:1904893~negative regulation of receptor signaling pathway via STAT	0.0956064	5.71444	0.974172
GO:0050995~negative regulation of lipid catabolic process	0.0956064	5.71444	0.974172
GO:1903038~negative regulation of leukocyte cell-cell adhesion	0.0963784	2.4616	0.974172
GO:0001932~regulation of protein phosphorylation	0.0974868	1.42679	0.974172
GO:0039532~negative regulation of cytoplasmic pattern recognition receptor signaling pathway	0.0977547	3.61591	0.974172
GO:0070555~response to interleukin-1	0.0990359	2.83695	0.974172
