# Supplementary material for: Integrative Analyses Identify a cGAS‐STING Pathway‐Driven Signature With Context‐Dependent Roles in Systemic Lupus Erythematosus
Source: Adv Sci (Weinh). 2026 Mar 3;13(25):e21560. doi: 10.1002/advs.202521560 (PMC13137784; doi:10.1002/advs.202521560)
Supplement: Supplementary file 2 — Supporting File 1: advs74501‐sup‐0002‐Tables.zip. [file ADVS-13-e21560-s002.zip › Supplementary_table/TableS6.xlsx]

## Sheet: Sheet1
Table S6: The gene expression matrix of BMDMs stimulating with increased cGAMP levels.
Gene ID	Mock R1	Mock R2	cGAMP-C1 R1	cGAMP-C1 R2	cGAMP-C2 R1	cGAMP-C2 R2	cGAMP-C3 R1	cGAMP-C3 R2	cGAMP-C4 R1	cGAMP-C4 R2	cGAMP-C5 R1	cGAMP-C5 R2
ENSMUSG00000087260	51.8829	49.6702	63.8043	69.1313	50.3248	52.2096	57.9798	51.9607	51.3091	56.8415	56.1146	58.8491
ENSMUSG00000037601	77.8832	79.3669	113.76	126.308	89.6815	89.5261	88.3529	87.3341	92.0901	90.2109	99.8482	106.045
ENSMUSG00000021990	9.94129	11.1289	13.2536	12.1117	10.108	10.2077	9.39434	10.367	9.25975	8.42592	7.02202	7.63938
ENSMUSG00000038774	57.5301	54.1804	101.271	105.938	68.9816	70.1149	89.6784	98.9577	99.5106	104.254	160.275	161.657
ENSMUSG00000017734	1.9412	2.34293	5.01259	4.56157	2.90336	2.4543	3.45804	2.76453	3.29799	3.143	3.88059	4.01391
ENSMUSG00000021770	43.0005	43.2857	19.1158	20.9203	39.948	37.0376	35.272	36.9442	32.4725	34.573	24.3923	26.8026
ENSMUSG00000051518	50.177	42.4071	42.2247	41.9979	55.1638	56.3931	60.8615	58.872	59.1736	67.2736	42.3169	46.0305
ENSMUSG00000028717	0	0	1.8691	1.57295	0	0.0557795	0.172902	0.0628303	0.0634229	0.26749	0	0.194221
ENSMUSG00000046070	0.0588242	0	0.169918	0.314591	0	0	0.115268	0.0628303	0	0	0.0615967	0.0647405
ENSMUSG00000001323	7.41185	10.1332	11.5544	8.72989	10.3768	8.14381	9.5096	8.85907	8.75236	7.82407	8.25395	7.12145
ENSMUSG00000039031	14.8825	15.5219	26.8471	28.2345	10.5919	11.4906	9.91304	8.79624	9.1329	8.82716	8.56194	7.31567
ENSMUSG00000030064	0.117648	0.0585734	0.424796	0.393238	0.107532	0.111559	0.057634	0	0.126846	0	2.03269	1.35955
ENSMUSG00000041429	6.29419	7.79026	6.45689	4.71886	5.53788	6.58198	5.12942	6.2202	5.70806	7.82407	4.98933	4.53183
ENSMUSG00000042333	1.17648	1.52291	0.424796	0.0786477	1.12908	1.05981	0.749241	1.25661	2.2198	3.34362	9.05471	8.22204
ENSMUSG00000029288	0	0	0	0	0	0	0	0	0	0	0.431177	0.453183
ENSMUSG00000045364	0.117648	0.0585734	0.0849591	0	0.322595	0.111559	0.345804	0.376982	0.44396	0.0668724	0.246387	0.129481
ENSMUSG00000024695	260.062	271.077	161.422	164.295	290.443	280.236	286.383	279.092	289.462	285.946	241.089	250.092
ENSMUSG00000111409	0.117648	0.35144	0.169918	0	0.0537659	0.0557795	0.115268	0.0628303	0	0	0.18479	0.194221
ENSMUSG00000051331	0.352945	0.292867	0.764632	0.865124	0.268829	0.111559	0.230536	0.314151	0.634229	0.133745	0.431177	0.582664
ENSMUSG00000062683	283.944	254.794	369.912	384.273	260.334	271.869	281.427	254.211	256.038	270.566	279.033	302.532
ENSMUSG00000032245	15.2355	16.6934	8.32599	7.70747	16.2373	13.2755	14.0051	15.3934	11.9869	13.4413	35.7877	34.3772
ENSMUSG00000023015	513.888	489.263	513.748	520.569	443.084	446.515	421.074	420.774	440.98	435.072	300.592	309.654
ENSMUSG00000024991	787.362	791.853	525.897	515.221	945.903	904.967	943.814	937.428	935.044	956.208	1008.65	1079.48
ENSMUSG00000015090	0.70589	0.585734	0.509755	0.629181	0.430127	0.167339	0.28817	0.691133	0.634229	0.668724	0.307983	0.258962
ENSMUSG00000020648	19.5885	20.9693	20.3052	22.1	22.6892	24.8777	25.1284	26.64	22.9591	23.0041	23.2219	26.0257
ENSMUSG00000060568	49.7653	47.7959	35.343	34.0544	63.8738	65.5409	63.3397	62.5161	65.9598	58.714	28.0265	30.4928
ENSMUSG00000042548	120.531	121.715	99.9969	102.478	113.392	104.921	102.473	105.178	106.551	102.85	78.9053	77.5591
ENSMUSG00000028629	21.0002	19.3878	2.88861	3.93238	14.8931	19.5228	19.0192	17.9695	21.1198	18.5905	12.5041	9.06367
ENSMUSG00000026159	178.884	170.858	104.585	98.7028	188.181	179.777	180.048	182.145	204.793	176.944	156.332	157.384
ENSMUSG00000045975	26.5885	25.3037	16.9918	17.3811	25.3775	26.1048	22.7078	24.1897	26.1937	25.2778	18.3558	17.8684
ENSMUSG00000053768	144.766	147.839	206.875	205.428	143.071	142.684	141.895	147.714	142.004	143.976	117.834	117.698
ENSMUSG00000028969	44.7652	44.2229	36.4475	40.0317	42.3675	42.7271	40.8625	38.6406	43.2544	39.6553	29.32	32.2408
ENSMUSG00000002617	5.94124	7.9074	20.3902	17.3811	6.29061	5.91263	5.12942	6.2202	5.45437	5.0823	7.26841	6.92723
ENSMUSG00000000552	66.6478	66.305	49.3612	48.5256	62.7985	64.9274	67.6046	61.448	64.4377	64.9331	27.1641	26.0257
ENSMUSG00000038844	48.8829	50.8417	46.4726	40.8181	44.3031	43.6754	49.3347	48.0023	44.0155	45.2057	41.393	43.4409
ENSMUSG00000036882	28.5886	33.914	21.1548	19.6619	29.625	29.842	27.6067	25.7604	20.4222	21.1985	25.6858	24.0187
ENSMUSG00000012042	0	0.0585734	0.93455	0.157295	0	0	0	0	0	0.200617	0.123193	0
ENSMUSG00000046312	11.0001	13.1204	3.14349	4.48292	9.1402	8.81316	9.39434	8.79624	8.37183	8.69341	1.66311	2.52488
ENSMUSG00000029830	0.0588242	0	0.764632	0.865124	0	0	0	0	0	0	0.123193	0
ENSMUSG00000028874	0.0588242	0.234293	0.169918	0.0786477	0.107532	0	0.057634	0.376982	0.190269	0.133745	0.123193	0.258962
ENSMUSG00000020321	250.532	221.29	345.359	347.23	208.343	213.245	205.926	211.864	206.188	206.636	195.261	183.733
ENSMUSG00000049357	0.117648	0.117147	3.48332	2.35943	0.322595	0.223118	0.230536	0.0628303	0.126846	0.534979	0.307983	0.453183
ENSMUSG00000105096	0	0	0.424796	0.471886	0.537659	0.948252	3.16987	4.7751	6.21545	5.75103	31.2295	40.1391
ENSMUSG00000038175	33.9416	30.3996	51.4852	46.4808	29.1411	30.4556	29.2781	26.8285	31.3943	30.8282	24.5155	26.2199
ENSMUSG00000021130	0.117648	0	2.20894	1.8089	0.161298	0.111559	0.115268	0	0.0634229	0.334362	0.123193	0
ENSMUSG00000027168	17.5884	16.5177	10.6199	8.49395	12.4199	14.0564	12.7947	12.5661	12.6212	13.1739	17.3087	17.9979
ENSMUSG00000030279	55.883	53.4775	59.3015	62.3676	47.7441	49.1418	53.4843	48.882	51.1189	47.7469	43.1177	44.0235
ENSMUSG00000023345	14.2355	11.7732	11.8943	10.1456	11.2908	10.9886	11.1234	9.99002	11.0356	10.6327	10.7794	9.38737
ENSMUSG00000011349	22.7061	19.7392	14.6979	13.9206	21.5063	20.9173	17.8089	19.1632	19.4074	19.1924	7.63799	7.96308
ENSMUSG00000026974	129.766	125.581	43.3291	44.9078	150.491	150.884	155.842	148.091	142.321	141.97	100.218	110.124
ENSMUSG00000050211	0.0588242	0.117147	0	0	0.0537659	0.0557795	0.115268	0	0.380538	0.534979	3.94219	3.94917
ENSMUSG00000073616	42.7064	35.9055	56.073	60.1655	38.1738	44.1216	43.456	35.4991	38.1806	47.2788	43.9184	55.3531
ENSMUSG00000036461	33.1768	34.6169	43.4991	43.1776	36.8834	39.3246	39.8827	37.3212	48.0111	48.75	86.0505	75.3579
ENSMUSG00000036450	75.5891	79.7183	30.2454	32.7174	73.3904	75.4697	76.7684	71.5009	71.0337	72.0884	73.7312	74.7105
ENSMUSG00000074121	1.17648	0.761454	0.679673	0.550534	0.860254	0.613575	0.633974	1.00528	0.507383	1.33745	0.55437	0.388443
ENSMUSG00000064210	157.414	157.679	177.989	175.306	156.351	156.685	155.669	147.463	166.675	151.533	124.548	114.72
ENSMUSG00000092048	0.294121	0.410013	0.339836	0.314591	0.161298	0.167339	0	0	0.253692	0.0668724	0.246387	0
ENSMUSG00000052928	40.1769	42.9928	27.8666	28.3132	48.1204	49.8669	50.6026	52.4633	44.2058	44.537	73.9776	72.7036
ENSMUSG00000071506	0.647066	0.8786	0.0849591	0.314591	0.430127	0.725134	0.864509	0.628303	0.824498	0.802469	0.307983	0.258962
ENSMUSG00000013415	20.1767	19.6221	58.6218	55.9971	17.689	15.9529	14.2356	14.074	14.2067	11.9033	11.3338	12.5597
ENSMUSG00000025591	20.412	20.9693	20.815	19.0327	25.6463	30.5114	26.9151	31.2895	28.7306	29.4239	35.8493	36.1252
ENSMUSG00000020184	85.7657	87.6257	131.941	125.522	117.263	113.623	130.368	129.116	114.034	123.045	137.545	131.099
ENSMUSG00000075467	71.1773	71.6938	55.2234	57.4128	67.96	70.6169	75.27	66.3488	70.336	70.4166	55.5602	59.8849
ENSMUSG00000056204	72.8243	74.4467	15.7174	16.752	58.8198	56.7836	53.7725	50.8925	48.5185	49.4187	21.4972	22.7239
ENSMUSG00000006498	403.475	387.521	390.472	394.182	432.062	447.296	436.001	453.509	456.138	432.062	363.605	348.11
ENSMUSG00000038784	28.765	32.5668	36.6174	35.8633	37.421	36.3125	37.1163	35.3735	36.4048	39.9228	89.5615	83.7742
ENSMUSG00000027386	6.11772	4.45158	7.64632	6.60641	4.08621	3.79301	3.97674	4.52378	3.74195	3.41049	8.06916	6.27983
ENSMUSG00000020801	12.8237	12.7104	2.88861	4.32562	13.8178	14.8374	14.5238	13.2572	14.0799	16.5844	16.1999	17.7389
ENSMUSG00000024604	53.8241	49.7874	64.314	57.8847	58.0671	64.7042	61.9565	63.1444	66.9112	70.8847	103.729	102.16
ENSMUSG00000064289	35.0004	37.1941	48.5966	49.8626	36.6146	35.3084	36.1365	41.5308	42.0494	41.394	69.2962	69.9197
ENSMUSG00000015341	74.8832	81.1241	55.2234	60.4014	76.6701	71.6767	79.2467	78.6007	81.7521	77.8395	66.9556	61.8272
ENSMUSG00000041658	0	0	0	0	0	0.167339	0.115268	0	0	0.0668724	2.15588	1.42429
ENSMUSG00000014496	175.649	187.728	176.375	168.07	163.341	160.199	163.623	165.369	200.987	197.875	178.754	173.569
ENSMUSG00000046836	81.295	84.5799	81.3059	83.6025	78.068	77.3662	72.5035	78.475	83.0206	79.8456	90.0543	96.8518
ENSMUSG00000026274	34.5886	35.7883	20.3052	24.5381	25.6463	25.547	24.4368	24.3153	22.5151	20.6636	30.244	26.6731
ENSMUSG00000056763	23.4708	26.358	38.5714	42.7843	22.4204	21.1404	20.1143	20.1685	21.3101	23.606	30.0592	33.4061
ENSMUSG00000033208	12.5296	13.3547	9.68534	8.5726	11.3446	10.2634	10.4894	9.29888	9.38659	8.29218	7.4532	7.57464
ENSMUSG00000046275	43.8828	40.4742	17.7565	16.0441	32.9585	37.0376	34.9262	33.8655	33.0433	32.7675	75.0863	78.7244
ENSMUSG00000045251	9.58834	9.78175	3.65324	3.38185	9.03266	10.4308	8.818	8.35643	6.27887	7.69032	6.71404	6.99197
ENSMUSG00000007564	307.18	288.591	448.159	448.292	300.605	297.026	299.293	294.046	298.659	297.248	316.73	327.393
ENSMUSG00000022629	35.0004	34.0311	56.158	53.1658	42.475	45.5719	50.3721	51.7722	43.2544	41.3271	95.1052	94.0032
ENSMUSG00000078942	9.94129	10.016	4.07804	3.77509	8.60254	9.59408	8.64509	9.11039	10.1477	11.0339	16.1999	15.214
ENSMUSG00000020346	65.9419	62.0878	14.443	13.2128	75.9712	74.9677	73.8291	72.3177	78.5176	77.4382	61.1655	57.2306
ENSMUSG00000048058	67.9419	77.434	53.3543	56.8623	77.7992	78.7607	78.3246	74.5167	74.7756	70.751	48.9693	38.7148
ENSMUSG00000020910	12.8825	10.016	7.81624	6.7637	9.08643	10.7654	10.8928	9.67587	12.1138	11.4352	10.3482	12.7539
ENSMUSG00000025027	148.531	141.689	169.323	188.518	167.427	171.243	169.444	169.328	156.147	155.478	130.523	132.783
ENSMUSG00000044813	45.7652	43.1686	44.5186	49.8626	51.8841	49.1975	50.3144	45.1122	48.8356	42.6646	42.7481	39.2975
ENSMUSG00000028614	136.237	134.074	124.04	121.747	139.522	137.887	137.515	136.907	129.383	133.477	65.7236	66.618
ENSMUSG00000026113	17.9414	22.375	9.85526	6.52776	18.0653	18.7977	18.4429	15.0793	19.2171	18.4568	13.4281	14.5666
ENSMUSG00000061048	1.11766	0.995747	3.48332	3.22455	0.537659	0.446236	0.403438	0.565473	0.380538	0.468107	0.0615967	0.194221
ENSMUSG00000038872	33.3533	35.7297	132.961	130.555	37.3135	33.8582	35.4449	35.6876	38.6246	32.2994	26.425	25.2488
ENSMUSG00000107478	0.176473	0.35144	0.339836	0.235943	0.161298	0.111559	0.057634	0.439812	0.126846	0.133745	0.431177	0.194221
ENSMUSG00000054277	49.0594	50.1974	19.4556	17.7744	45.9698	44.5678	40.3438	37.9495	40.7809	41.1934	17.6782	21.5586
ENSMUSG00000053460	25.0591	24.2494	30.9251	26.8189	22.6354	24.4872	21.6127	20.8597	19.5977	19.6605	20.2653	19.0337
ENSMUSG00000060708	20.5296	17.572	3.48332	3.3032	23.9796	21.9771	22.0738	24.3153	22.9591	23.2716	16.9391	14.3724
ENSMUSG00000046971	0.411769	0.52716	1.69918	1.33701	0.376361	0.223118	0.461072	0.376982	0	0.334362	0.492773	0.582664
ENSMUSG00000018209	95.5893	100.512	58.5368	58.3566	90.0578	95.1599	93.0212	90.35	92.3438	96.1625	75.7023	76.1995
ENSMUSG00000060216	43.6475	42.7	23.1089	19.7406	37.0447	38.1532	35.0414	31.7293	36.7219	36.9136	16.8775	19.8106
ENSMUSG00000052234	0.0588242	0	0.424796	0.629181	0.0537659	0.0557795	0.172902	0.125661	0	0	0.0615967	0.0647405
ENSMUSG00000030284	2.29414	2.81152	4.33291	2.90996	2.90336	3.06787	2.42063	2.63887	2.41007	3.54424	2.77185	1.74799
ENSMUSG00000089736	1.23531	1.17147	0.764632	0.629181	1.23661	1.28293	0.922143	1.31944	0.951344	0.869341	1.72471	1.42429
ENSMUSG00000064158	0.0588242	0	0.0849591	0.314591	0	0.0557795	0.115268	0	0.0634229	0.0668724	0.123193	0
ENSMUSG00000031232	222.297	235.933	234.232	235.864	213.504	219.604	209.615	213.623	204.032	212.721	159.043	164.635
ENSMUSG00000022436	14.8237	16.342	6.37193	6.13452	13.9791	13.8333	13.2558	13.1944	15.1581	14.6451	6.71404	5.04976
ENSMUSG00000021583	22.2944	22.2579	34.2385	34.9196	23.2269	23.3158	30.0849	29.5302	32.4725	36.3117	61.7814	73.1567
ENSMUSG00000029388	56.2359	50.7245	56.7527	58.9071	59.4113	64.9274	66.0485	63.2073	64.6914	62.6594	77.4886	74.7105
ENSMUSG00000047343	0.0588242	0.117147	0.509755	0.629181	0	0	0.057634	0.0628303	0.0634229	0.0668724	0.123193	0.129481
ENSMUSG00000022434	20.4708	23.7222	11.8093	12.1904	20.4848	21.252	21.1517	20.4827	21.4369	21.3992	17.8014	15.0198
ENSMUSG00000038970	107.06	110.469	126.759	134.094	110.22	101.184	98.6117	102.288	105.98	96.8312	101.696	97.8876
ENSMUSG00000090362	0	0	0	0	0	0.334677	0.057634	0.0628303	0.0634229	0	0	0.0647405
ENSMUSG00000026526	143.355	137.472	193.707	201.653	132.587	136.381	144.315	139.546	137.818	134.012	129.599	131.035
ENSMUSG00000059602	0.352945	0.35144	6.20201	4.24697	0.752722	0.390457	0.691608	0.314151	0.380538	0.26749	1.7863	0.841626
ENSMUSG00000062980	21.2355	19.7978	40.9503	44.0427	17.3664	19.3555	23.2841	25.8233	20.3588	17.5206	45.4583	46.0952
ENSMUSG00000018919	0.0588242	0.17572	0.169918	0.393238	0.215063	0.0557795	0.230536	0	0.126846	0.133745	0.36958	0.258962
ENSMUSG00000090290	45.824	44.8672	32.7942	36.0993	44.6794	40.5517	41.3812	40.6512	42.3031	39.0535	21.9284	19.3574
ENSMUSG00000038412	80.1185	77.3754	76.803	74.7153	97.3162	101.742	103.856	97.6383	78.137	86.3323	89.2536	92.2552
ENSMUSG00000026368	0.0588242	0	5.35242	3.61779	0.0537659	0.111559	0.057634	0	0	0.0668724	0	0.0647405
ENSMUSG00000050229	52.0594	57.109	17.6715	19.1114	56.5079	57.8434	53.0232	51.5837	54.0997	50.4218	55.4986	56.5184
ENSMUSG00000030533	45.824	44.5158	43.584	45.2224	38.7652	40.6075	41.8999	37.0699	41.9225	40.7253	30.4903	28.8095
ENSMUSG00000052911	129.237	131.321	123.531	120.488	103.929	105.144	102.646	97.3241	98.9398	98.2355	83.5251	82.6736
ENSMUSG00000038486	1.05884	1.23004	5.52234	4.87616	1.66674	1.84072	1.61375	1.57076	1.71242	1.9393	1.47832	0.971107
ENSMUSG00000096854	0.176473	0	0	0	0	0	0.115268	0.0628303	0	0.200617	0.73916	0.388443
ENSMUSG00000021763	3.05886	4.15871	6.45689	5.97722	3.33348	3.17943	4.20728	3.07868	6.53256	7.15535	12.9353	15.7967
ENSMUSG00000043510	8.00009	5.21303	8.66583	7.94342	5.43035	5.91263	5.24469	4.33529	3.93222	5.21605	4.98933	7.44515
ENSMUSG00000030020	7.17655	5.21303	4.33291	5.50534	4.62386	4.46236	2.76643	4.52378	3.67853	3.74485	1.7863	1.10059
ENSMUSG00000003070	5.5883	5.2716	2.97357	4.16833	4.30127	4.68548	5.30232	4.90076	5.58122	6.62037	1.41672	1.61851
ENSMUSG00000032580	99.4129	99.809	155.22	163.351	90.2191	89.9724	90.0819	91.4809	95.3881	89.3415	90.3623	95.9454
ENSMUSG00000092243	0.117648	0.0585734	0.254877	0.235943	0	0.223118	0.461072	0.125661	0.380538	0.200617	1.97109	2.00695
ENSMUSG00000025742	42.8828	40.5328	44.7734	47.0313	39.5179	36.0894	38.9029	37.6353	42.8739	38.6522	27.8417	29.7159
ENSMUSG00000003528	86.5892	82.0027	88.8672	93.3548	88.7674	89.7493	91.8685	86.8315	88.031	79.9794	54.1435	53.0872
ENSMUSG00000024878	20.9414	18.1577	23.4487	24.9313	23.4419	25.7701	23.6299	22.8074	27.5255	25.9465	32.831	30.9459
ENSMUSG00000061689	69.7655	66.6565	52.4198	52.0648	70.2182	66.7123	67.7199	67.6682	68.5602	64.0637	117.28	109.088
ENSMUSG00000018678	28.0003	28.5252	21.4097	21.6281	26.6679	31.3481	26.0506	25.0065	27.9695	31.8313	43.672	43.3761
ENSMUSG00000025076	9.2354	8.25884	10.8748	11.0107	11.8823	9.76142	11.5268	12.5032	13.8262	13.0401	28.8888	25.8315
ENSMUSG00000003555	0.0588242	0	0.254877	0	0.107532	0	0	0.125661	0.0634229	0.133745	0.36958	0.323702
ENSMUSG00000026193	242.003	229.315	375.179	412.114	229.204	233.047	226.674	229.645	206.632	208.374	326.524	325.968
ENSMUSG00000056938	19.2355	19.4464	6.96665	8.72989	17.9578	18.1283	16.7138	16.65	16.6168	15.6481	18.3558	18.3216
ENSMUSG00000037686	0.235297	0.468587	0	0.235943	0.0537659	0.167339	0.403438	0	0.253692	0	0.246387	0.129481
ENSMUSG00000090015	5.47065	5.56447	4.50283	3.85374	6.02178	5.57795	6.80081	6.03171	7.67417	6.95473	6.15967	5.95612
ENSMUSG00000001576	290.297	286.951	384.015	378.059	296.089	294.404	293.991	296.936	288.067	289.424	207.766	204.904
ENSMUSG00000032174	0.529418	0.35144	0.339836	0.471886	0.430127	0.223118	0.403438	0.376982	0.126846	0.468107	0.18479	0.647405
ENSMUSG00000039316	0.588242	0.52716	0.509755	0.471886	0.483893	1.28293	0.806875	0.502642	0.697652	0.534979	0.492773	0.453183
ENSMUSG00000021893	58.1183	58.0462	40.0157	39.4025	50.2173	50.5362	48.5854	49.6988	45.8548	44.1358	46.7519	48.8143
ENSMUSG00000031563	98.1776	104.026	107.218	113.567	87.3695	89.303	82.0708	86.7058	83.4646	80.7818	76.1951	77.1706
ENSMUSG00000056153	42.3534	43.8714	57.0076	51.8288	47.6903	46.0181	47.6057	44.044	48.0746	50.0874	51.8028	45.8363
ENSMUSG00000019461	30.3533	27.3538	20.8999	21.2349	28.1733	28.6149	30.7765	30.4727	40.7809	41.1934	31.9687	28.5506
ENSMUSG00000034744	46.5888	45.1015	49.7011	45.7729	40.9696	39.4919	40.6319	38.7035	36.8487	36.5123	40.3458	42.8582
ENSMUSG00000040370	22.5297	21.0864	22.854	27.684	18.6568	20.4153	19.4226	20.4827	18.7732	17.7881	34.0014	36.1252
ENSMUSG00000022369	19.1767	22.1993	24.2983	20.9989	20.431	20.75	25.6471	24.3782	22.8957	24.8765	20.5117	19.4221
ENSMUSG00000025145	39.7063	37.0769	18.606	20.1338	38.819	37.4838	34.6956	32.8602	35.6437	35.0411	21.6204	17.2857
ENSMUSG00000028906	173.12	189.368	140.098	135.353	183.395	180.001	171.058	164.553	167.056	167.248	102.189	105.851
ENSMUSG00000021843	146.943	155.395	181.388	178.766	166.405	169.96	184.659	195.025	173.018	171.193	1258.36	1242.69
ENSMUSG00000030539	63.0595	60.0963	48.7665	49.3907	65.3255	73.0712	63.2245	59.5003	66.7843	66.3374	23.8995	23.0476
ENSMUSG00000038866	139.59	149.186	42.2247	42.2338	185.116	183.18	218.606	231.53	205.427	193.261	618.862	598.72
ENSMUSG00000062432	2.82356	2.46008	7.81624	6.29181	7.90358	6.74932	9.27907	12.0634	11.543	12.7726	54.5746	58.1369
ENSMUSG00000032113	28.9415	25.4208	32.2845	32.4028	26.6141	28.4476	27.3185	28.0223	27.8427	25.8796	29.5048	30.6222
ENSMUSG00000008373	69.0596	62.3806	70.9409	77.0747	82.6919	86.2351	88.2952	82.936	87.7773	87.1347	97.0763	103.973
ENSMUSG00000030543	0	0	0.764632	0.629181	0	0.0557795	0.057634	0	0	0	0.0615967	0
ENSMUSG00000057137	4.88241	4.51015	3.65324	3.3032	8.06488	7.41868	11.2963	10.5555	14.6507	15.1132	62.3974	59.626
ENSMUSG00000020821	382.828	372.819	261.929	255.762	358.403	377.125	358.022	342.425	336.459	334.964	196.432	192.02
ENSMUSG00000026987	38.471	40.5913	117.498	112.545	34.0876	31.4597	28.5288	33.8027	34.5021	35.2417	50.6325	51.3392
ENSMUSG00000108127	0.0588242	0	0.339836	0.235943	0.0537659	0.0557795	0.28817	0.188491	0	0.133745	0.18479	0.129481
ENSMUSG00000097187	0.352945	0.234293	0.424796	0.550534	0.215063	0.446236	0.633974	0.502642	0.634229	0.601851	0.800757	0.517924
ENSMUSG00000017188	31.3533	29.931	31.3499	31.1445	27.2593	27.2762	28.5864	27.017	24.8618	24.6759	22.3596	24.3424
ENSMUSG00000025477	70.2361	73.861	82.4953	88.5573	72.0463	72.7923	68.0081	68.6107	75.1562	70.5504	51.8644	44.2177
ENSMUSG00000001157	27.765	28.8767	21.8345	22.9651	22.958	24.041	21.6127	23.687	22.9591	22.2685	17.555	16.5736
ENSMUSG00000042348	25.5297	27.5881	16.7369	19.19	25.4313	27.4993	24.2063	23.4985	27.0182	26.4146	20.0189	21.4291
ENSMUSG00000015467	0.70589	0.820027	0.93455	1.73025	0.860254	1.17137	0.633974	1.00528	0.634229	0.869341	0.73916	0.388443
ENSMUSG00000029706	0	0	0	0.157295	0	0.111559	0	0	0.0634229	0	6.34446	7.31567
ENSMUSG00000030172	44.8829	44.5158	35.9377	30.5153	45.4322	41.5557	41.8423	42.7874	48.2014	49.0175	32.831	34.8304
ENSMUSG00000081058	0.235297	0.292867	0.509755	0.157295	0.376361	0.223118	0.461072	0.628303	0.190269	0.401234	2.46387	1.68325
ENSMUSG00000039208	40.0004	40.1227	18.3512	18.2463	46.9914	48.3608	49.3923	51.2067	40.6541	39.321	63.2598	60.7913
ENSMUSG00000030695	1185.48	1131.05	1329.1	1349.12	1222.85	1268.15	1243.16	1240.14	1121.19	1149.54	900.235	874.32
ENSMUSG00000032937	0	0	0	0	0	0	0	0	0	0.133745	0.55437	0.517924
ENSMUSG00000029685	0	0.0585734	0.849591	0.550534	0	0	0	0.125661	0	0.133745	0.18479	0.129481
ENSMUSG00000025318	0	0.17572	0.424796	0.707829	0.107532	0.111559	0	0.251321	0.126846	0.200617	0.431177	0.388443
ENSMUSG00000073771	49.3535	56.9919	18.606	19.9765	61.6157	61.2459	60.3428	57.2384	56.7635	62.0576	51.8028	49.397
ENSMUSG00000021749	0	0.0585734	0.0849591	0	0.107532	0	0.057634	0	0.0634229	0.133745	1.10874	1.35955
ENSMUSG00000007050	54.5888	50.5488	29.2259	26.1897	52.583	50.1458	51.8706	52.5261	54.3534	56.7078	43.7336	50.1091
ENSMUSG00000020695	276.062	267.446	399.733	402.362	243.667	245.207	240.91	240.64	232.382	222.953	142.288	141.587
ENSMUSG00000048965	5.64712	4.56872	0.764632	1.17972	5.69918	5.07594	5.30232	3.26718	5.45437	4.48045	1.29353	1.35955
ENSMUSG00000006423	36.8239	41.2356	27.6117	32.0883	34.1413	33.5235	34.004	37.6353	35.8339	32.1656	51.2484	51.145
ENSMUSG00000036057	96.4128	100.629	65.1636	63.3114	99.5744	101.965	104.894	102.099	95.5149	94.825	86.4201	83.2563
ENSMUSG00000028140	64.0007	65.2507	70.1762	73.221	70.8634	74.5772	73.7715	76.7158	81.6887	76.8364	76.2567	65.9058
ENSMUSG00000060890	0.176473	0.35144	0.424796	0.707829	0.322595	0.278898	0.172902	0.314151	0.190269	0.200617	0.431177	0.517924
ENSMUSG00000030890	2.17649	3.16296	2.03902	1.57295	1.98934	1.95228	1.15268	1.82208	2.91745	1.47119	2.09429	1.48903
ENSMUSG00000029338	31.1768	30.341	56.8376	55.368	29.6788	30.1767	30.0273	29.7187	28.6037	26.5483	18.6638	20.8464
ENSMUSG00000025090	0	0	0.169918	0.0786477	0.0537659	0	0	0.125661	0.126846	0.0668724	2.52546	3.0428
ENSMUSG00000079222	0	0	0.254877	0	0.0537659	0	0.172902	0.0628303	0.126846	0.0668724	0.73916	0.971107
ENSMUSG00000003039	40.0004	36.9012	28.0365	26.4256	32.4746	31.8501	33.1395	32.7974	32.2188	32.2325	31.9071	29.3922
ENSMUSG00000020794	53.1771	55.4104	12.6589	14.6285	54.3573	48.9744	49.0465	51.2695	53.0216	53.2973	35.2949	33.0176
ENSMUSG00000033032	8.82363	7.9074	30.0755	30.5153	5.86048	7.02822	7.83822	6.47152	5.64464	6.68724	6.52925	4.53183
ENSMUSG00000062257	0.117648	0	0.0849591	0	0	0.111559	0	0	0	0	0.123193	0.194221
ENSMUSG00000030852	75.4714	70.5223	63.0397	64.727	82.208	87.4623	78.3822	82.4962	78.7078	78.2407	63.0134	59.8849
ENSMUSG00000043681	0.764714	0.52716	0.594714	0.550534	0.64519	0.557795	0.691608	1.00528	0.824498	1.06996	0.985547	0.582664
ENSMUSG00000026275	81.1774	83.8185	90.6514	91.5459	80.9714	83.1673	82.1284	83.1873	81.6253	82.9886	102.743	106.887
ENSMUSG00000042439	7.88244	8.25884	27.017	28.0772	7.74228	7.58602	7.20425	6.97416	6.97652	5.95164	22.606	21.5586
ENSMUSG00000027712	507.006	487.565	746.96	762.332	489.431	489.186	493.231	472.484	500.217	503.75	500.288	494.164
ENSMUSG00000040728	0.117648	0.0585734	0	0	0.0537659	0	0.057634	0.188491	0.190269	0.26749	1.35513	2.33066
ENSMUSG00000021704	30.7062	29.4038	22.3442	21.4708	30.7003	32.9657	27.2609	29.1533	28.2866	27.0833	39.9762	37.8084
ENSMUSG00000048087	160.237	157.387	210.104	207.709	156.19	153.784	159.704	155.442	164.202	150.463	124.117	121
ENSMUSG00000049737	0	0	0	0	0	0	0.115268	0	0	0.133745	12.4425	10.488
ENSMUSG00000026377	75.1773	69.5851	53.6942	55.0534	89.6277	94.1001	97.1132	98.3922	98.2421	92.1502	123.932	121
ENSMUSG00000042535	81.1186	80.5969	73.2348	77.7826	85.7565	86.6256	85.4135	82.559	90.885	87.1347	88.7608	90.1187
ENSMUSG00000022899	0	0	0	0	0	0	0	0	0	0	0.73916	0.841626
ENSMUSG00000022702	19.6473	19.3292	18.3512	17.0665	19.9471	20.4711	19.0768	17.0898	18.7098	18.7243	15.5224	16.5088
ENSMUSG00000003518	27.2944	29.521	11.0447	10.5388	33.3348	36.1451	30.8918	30.1585	29.7453	29.0226	34.0014	29.3922
ENSMUSG00000038766	142.237	144.676	121.067	118.601	142.641	141.457	141.549	136.09	139.34	152.135	187.315	187.294
ENSMUSG00000040054	120.354	118.142	54.119	50.8064	109.736	113.511	115.96	118.184	122.597	121.507	103.051	101.254
ENSMUSG00000030876	105.001	97.2903	109.767	116.87	97.37	94.9925	98.5541	100.34	92.0267	86.8672	78.5357	73.8041
ENSMUSG00000025579	145.766	141.162	197.87	201.731	145.383	142.349	145.583	135.525	137.755	133.544	108.349	109.282
ENSMUSG00000045136	0.70589	1.46433	0.509755	0.471886	1.18285	1.72917	1.38322	1.94774	0.887921	1.60494	0.431177	0.712145
ENSMUSG00000047021	0	0.17572	0.424796	0.550534	0.0537659	0.223118	0	0.125661	0	0	0.307983	0
ENSMUSG00000055748	0.117648	0	1.95406	3.69644	0.0537659	0	0.115268	0	0.190269	0	0.123193	0
ENSMUSG00000049922	45.2946	46.683	8.24103	7.70747	46.5075	49.3649	50.3144	47.374	51.6263	48.4156	38.3747	38.8443
ENSMUSG00000015750	174.531	171.796	192.857	194.417	181.836	187.029	177.858	180.26	173.335	175.54	108.164	120.353
ENSMUSG00000035735	54.2947	57.519	33.0491	32.3242	68.3364	68.2184	65.2416	58.872	61.2665	63.7294	21.374	23.3713
ENSMUSG00000019437	8.58833	9.31316	3.22845	2.67402	9.19396	6.58198	7.03134	8.16794	7.16679	5.75103	5.29731	7.12145
ENSMUSG00000063077	199.708	202.195	85.4689	88.7932	202.052	201.42	203.736	214	197.943	196.739	216.759	215.651
ENSMUSG00000093884	0	0	0.0849591	0.314591	0	0	0	0	0	0	0.307983	0
ENSMUSG00000029185	25.2944	22.6679	21.6646	20.4484	19.3557	17.961	18.5581	17.6553	14.9044	17.3868	17.1855	17.3504
ENSMUSG00000062590	31.4121	31.9225	50.2958	51.9075	32.5283	27.3877	29.0475	31.101	33.3605	29.8251	20.9429	20.3285
ENSMUSG00000038393	114.531	107.131	557.926	578.454	51.4002	52.6001	60.5733	63.0188	54.29	49.8199	693.763	639.053
ENSMUSG00000042708	0.470593	0.644307	2.03902	2.12349	1.02155	0.669354	0.518706	0.628303	0.887921	0.468107	1.29353	0.906367
ENSMUSG00000022574	1.41178	1.34719	0.594714	0.786477	1.55921	1.8965	1.67138	2.32472	1.83926	1.27058	2.40227	2.26592
ENSMUSG00000046410	0	0.0585734	0.169918	0	0.0537659	0.0557795	0.057634	0.125661	0.0634229	0.200617	0	0.129481
ENSMUSG00000025512	28.6474	29.4624	37.382	39.7171	32.0445	35.3642	35.2143	33.6142	33.0433	30.895	30.7367	33.4061
ENSMUSG00000009640	26.3532	25.2451	19.9654	24.774	26.6679	25.8817	27.1456	26.4516	24.1641	26.0134	31.2295	29.198
ENSMUSG00000028643	18.059	15.5219	18.1812	17.1452	14.1942	14.2238	15.7341	12.7545	19.1537	20.1286	15.3376	16.2499
ENSMUSG00000031353	260.473	249.933	304.154	307.276	253.076	264.283	258.776	260.432	262.19	273.174	212.878	222.643
ENSMUSG00000039989	55.4124	55.0004	55.7332	58.8285	48.8732	48.4166	45.9919	50.4527	46.1719	46.4094	36.8964	36.7726
ENSMUSG00000029248	0	0.0585734	0.254877	0.157295	0	0	0	0.125661	0.126846	0	0.246387	0.258962
ENSMUSG00000049940	104.236	101.742	49.0214	51.2783	110.543	100.849	101.493	102.476	103.506	102.315	96.3372	106.304
ENSMUSG00000025903	36.3533	37.1941	39.7609	38.2228	31.2917	32.2963	35.3296	30.6612	34.1215	31.0288	33.2622	32.7587
ENSMUSG00000105078	0	0	0.169918	0.314591	0	0.167339	0	0.125661	0	0.0668724	0	0.0647405
ENSMUSG00000018415	36.5886	34.734	11.9792	12.7409	33.2811	32.1848	31.9868	32.1691	29.6819	28.5545	18.0478	17.9331
ENSMUSG00000047649	42.5299	44.0472	18.3512	19.9765	54.8412	56.672	55.2133	52.589	56.5098	46.5432	46.4439	46.16
ENSMUSG00000027577	0	0	0.849591	1.33701	0	0.0557795	0	0.188491	0	0	0.492773	0.129481
ENSMUSG00000043015	5.00006	5.21303	5.69226	5.74128	4.30127	3.29099	2.65116	2.57604	2.41007	3.20987	5.11252	6.99197
ENSMUSG00000052751	71.2361	74.7982	61.5104	60.5587	61.078	65.7641	62.187	59.0605	71.4776	64.9331	103.914	101.643
ENSMUSG00000036961	0.117648	0.234293	0.169918	0.786477	0.322595	0.111559	0.057634	0.0628303	0.0634229	0	0	0.129481
ENSMUSG00000038102	48.7064	46.9173	46.2178	46.3235	49.0882	48.5282	45.6461	48.7563	50.9286	48.9506	60.9191	55.6121
ENSMUSG00000059408	0	0	0.339836	0.235943	0.0537659	0	0	0	0	0.133745	0.123193	0
ENSMUSG00000000223	6.17654	5.79876	5.86218	5.58399	5.80671	6.47042	6.455	6.8485	5.20068	7.15535	3.88059	3.94917
ENSMUSG00000030678	210.473	218.83	149.613	145.262	210.977	203.93	204.139	199.675	210.184	195.735	99.2322	98.6645
ENSMUSG00000021384	0.117648	0.0585734	0.509755	0.314591	0	0	0.115268	0	0.0634229	0.0668724	16.8775	16.3793
ENSMUSG00000049649	0.647066	1.40576	1.69918	0.865124	1.66674	1.95228	1.49848	1.19378	1.14161	0.668724	1.23193	1.29481
ENSMUSG00000027030	0.294121	0	0.0849591	0.629181	0.0537659	0.334677	0.057634	0.251321	0.126846	0.0668724	0.36958	0.323702
ENSMUSG00000094514	0	0	0	0	0	0	0	0	0.0634229	0.133745	0.492773	0.388443
ENSMUSG00000027750	0	0.0585734	0.254877	0.0786477	0.0537659	0	0.057634	0.0628303	0	0.0668724	0.492773	0.517924
ENSMUSG00000015377	12.0001	10.6018	10.2801	9.12313	13.4952	10.7097	14.1203	17.404	17.8853	18.1893	60.5495	60.856
ENSMUSG00000004415	0.764714	0.52716	0.0849591	0.314591	0.322595	0.613575	0.403438	0.314151	0.253692	0.468107	0.123193	0.194221
ENSMUSG00000007721	59.4713	59.452	93.2001	82.5014	67.6375	69.8917	72.9646	66.9143	68.3065	76.4351	53.8971	67.1359
ENSMUSG00000025911	7.47067	9.54746	15.1227	17.5384	6.23684	5.1875	5.24469	6.15737	4.94699	4.54732	8.68513	9.51685
ENSMUSG00000016477	57.9418	59.7448	28.5463	26.6616	54.5723	55.3891	49.3347	52.2748	41.3517	41.7284	36.5268	34.5067
ENSMUSG00000033773	10.2354	10.1332	12.6589	11.6399	8.6563	9.92876	10.4317	9.04756	10.9087	9.42901	8.86992	7.12145
ENSMUSG00000022829	0.0588242	0	0.509755	0.0786477	0	0.111559	0	0	0	0	0	0.0647405
ENSMUSG00000066440	43.5887	49.7874	55.9881	52.6939	38.12	36.2009	35.8483	32.3576	34.185	33.3024	45.9511	45.901
ENSMUSG00000068113	1.88237	1.46433	4.50283	5.50534	2.3657	3.06787	2.19009	2.7017	2.41007	3.34362	3.7574	3.94917
ENSMUSG00000002455	89.8834	82.9399	125.23	124.657	85.1651	85.51	87.2578	85.7005	87.1431	84.7273	90.0543	94.4564
ENSMUSG00000090097	0	0.234293	0.339836	0	0	0.0557795	0.115268	0.314151	0.253692	0.200617	0.18479	0.129481
ENSMUSG00000020687	84.5304	92.9559	113.675	108.691	86.0254	82.0517	80.5723	79.5432	89.3629	88.0041	63.1366	64.8052
ENSMUSG00000061778	34.9416	34.0897	30.5853	32.5601	30.6465	27.8898	27.7219	27.9595	28.0964	30.2263	36.0956	33.0824
ENSMUSG00000021846	29.8827	26.8852	22.4292	20.763	18.603	17.0128	18.6158	20.2942	18.5195	18.5237	21.1893	19.7458
ENSMUSG00000020135	31.5298	31.6296	8.24103	11.0893	25.5388	28.7265	23.9757	22.5561	24.7984	20.8642	22.0516	22.5944
ENSMUSG00000025885	0.823539	1.28861	2.46381	3.53915	1.61298	1.50605	1.38322	1.06811	1.20504	0.936213	28.5193	28.3563
ENSMUSG00000010025	85.0598	88.7386	86.8282	87.4562	77.7992	76.5295	77.5177	79.1033	71.0337	71.5535	62.6438	63.0572
ENSMUSG00000018433	79.7068	75.6768	94.7294	101.849	90.5955	97.2795	93.0788	92.6747	95.7052	94.4238	85.8041	83.1268
ENSMUSG00000028909	8.11774	7.08738	9.51542	6.21317	6.39814	5.52217	5.9363	6.47152	6.65941	5.34979	6.28286	6.27983
ENSMUSG00000039725	32.118	34.4411	11.3845	11.7972	42.5826	39.5477	40.2285	41.2795	41.4786	39.6553	31.9687	28.8095
ENSMUSG00000035697	127.001	128.393	120.557	123.713	122.102	125.337	124.547	124.844	139.721	128.061	154.792	148.45
ENSMUSG00000021408	44.6476	46.273	30.4154	31.4591	45.002	41.8346	39.7674	43.7299	60.2518	59.9177	56.1762	55.6768
ENSMUSG00000048652	0	0	0.0849591	0.157295	0.0537659	0	0	0	0	0.133745	2.95664	1.94221
ENSMUSG00000018565	52.6476	52.3646	49.956	50.7278	53.0131	58.0665	54.003	54.4739	55.7487	57.0421	51.5564	54.7704
ENSMUSG00000000171	193.767	193.644	206.026	211.798	193.826	200.695	193.477	199.046	195.279	195.735	178.446	175.058
ENSMUSG00000022009	20.2943	21.8479	23.9585	22.8865	28.2808	26.1606	28.7593	30.4727	26.4474	27.1502	36.342	32.2408
ENSMUSG00000026814	263.591	257.898	314.858	312.153	306.412	320.398	344.939	350.782	397.281	371.142	377.649	357.044
ENSMUSG00000022422	6.58831	6.1502	6.11706	6.21317	5.00022	7.02822	5.12942	6.03171	5.13726	6.286	9.67068	8.86945
ENSMUSG00000078896	0.882363	0.937174	0.254877	0.786477	0.806488	0.613575	1.21031	0.879624	0.887921	0.936213	1.04714	1.10059
ENSMUSG00000028860	4.94123	4.97874	3.90812	4.01103	2.84959	3.01209	3.11223	2.89019	1.96611	2.60802	3.14143	4.14339
ENSMUSG00000021607	29.0591	26.4166	18.5211	19.3473	26.6679	30.3998	30.8342	27.9595	28.0329	30.4938	27.5337	27.0615
ENSMUSG00000001622	11.4119	10.8946	20.1353	20.6843	11.721	12.2715	12.6795	12.2519	10.2111	10.0977	14.2904	15.214
ENSMUSG00000057191	8.94128	9.72318	6.79673	4.71886	6.7745	6.24731	6.05157	6.03171	6.97652	7.82407	5.66689	5.82664
ENSMUSG00000021728	1.35296	1.81577	1.52926	1.73025	1.39791	1.05981	1.49848	1.31944	1.07819	1.67181	1.97109	1.68325
ENSMUSG00000039047	71.5302	66.5979	88.3575	87.4562	65.8632	61.1901	61.5531	60.6312	61.2031	65.8024	52.234	53.6051
ENSMUSG00000021257	13.2943	14.2919	5.69226	6.05587	12.7963	13.4429	15.8493	13.5085	13.1285	11.9033	36.342	37.2258
ENSMUSG00000070732	0.176473	0.117147	2.12398	1.02242	0.268829	0.223118	0.172902	0.125661	0.126846	0.26749	0.0615967	0.129481
ENSMUSG00000039384	8.00009	8.43456	20.73	19.9765	6.98956	8.53427	9.39434	10.1157	11.4161	14.3776	13.1201	12.4949
ENSMUSG00000002625	32.5298	32.5082	38.7414	38.616	25.7538	26.2722	25.1284	25.1321	24.6081	24.8765	29.8744	28.0326
ENSMUSG00000073131	47.177	50.666	47.3222	47.2673	56.0778	54.5524	65.4722	70.4956	89.0458	86.3991	143.459	152.27
ENSMUSG00000028252	35.1769	37.7798	24.6381	26.2683	34.9478	34.8064	36.5976	35.9389	37.2293	37.8498	37.6972	36.3841
ENSMUSG00000007207	0.882363	1.17147	1.18943	1.49431	0.91402	0.780913	0.864509	0.816794	0.824498	0.668724	0.246387	0.517924
ENSMUSG00000027367	146.237	147.195	85.3839	90.5235	148.878	145.361	145.641	149.787	149.107	140.365	103.051	96.787
ENSMUSG00000056900	3.6471	2.87009	4.163	2.12349	5.37659	4.68548	5.70576	6.28303	4.82014	4.34671	13.9208	14.5019
ENSMUSG00000042524	127.354	126.343	136.529	143.689	106.241	104.196	104.721	95.879	100.969	94.6244	155.039	148.838
ENSMUSG00000004085	51.2947	47.2687	37.1271	37.2004	53.0669	52.2096	54.2336	54.2854	49.0893	49.5524	40.9002	42.405
ENSMUSG00000102805	0.0588242	0.117147	0	0	0	0.167339	0.115268	0.125661	0.0634229	0.200617	0.0615967	0.129481
ENSMUSG00000053119	92.9422	86.5128	88.8672	91.3886	85.7028	85.4542	87.8342	88.5279	86.3186	83.0555	73.4848	68.3659
ENSMUSG00000029094	74.4126	78.3126	56.5828	57.6487	74.5195	69.8917	65.9909	70.0558	71.8582	65.7356	39.7914	39.3622
ENSMUSG00000003464	59.7065	57.5776	59.6413	57.1769	51.6152	52.5443	57.4034	58.872	59.1736	55.3703	45.6431	43.7646
ENSMUSG00000089809	5.00006	4.393	7.39144	7.70747	6.07554	7.13978	9.79777	9.67587	14.5238	12.7726	15.0912	15.7967
ENSMUSG00000019831	0.411769	0.410013	0.0849591	0.0786477	0.107532	0.111559	0.461072	0.0628303	0.380538	0.468107	0.123193	0
ENSMUSG00000079685	201.767	197.861	102.97	106.017	142.587	140.174	116.939	117.932	90.3777	84.8611	53.6507	51.6629
ENSMUSG00000017776	222.002	224.629	47.832	46.7954	223.343	223.62	220.911	225.435	254.833	252.844	201.236	211.248
ENSMUSG00000032076	75.6479	76.0282	73.9144	69.2886	54.196	61.8595	53.1385	53.4686	46.7427	49.0843	29.0736	30.7517
ENSMUSG00000031824	68.8243	61.092	43.1592	44.2786	66.4546	64.0907	63.0516	60.1914	65.5159	61.322	49.9549	48.6848
ENSMUSG00000036553	14.8825	12.9447	29.5658	35.942	16.2373	17.8494	14.5814	16.3987	18.8366	16.3169	48.4766	45.8363
ENSMUSG00000031231	164.119	156.742	216.221	236.1	156.943	160.366	159.416	148.971	156.718	171.661	157.195	189.366
ENSMUSG00000017740	13.1766	12.1833	8.49591	9.51637	10.8069	10.2077	9.45197	11.5608	10.0842	9.49588	14.352	11.1354
ENSMUSG00000041229	40.6475	38.2484	13.4235	14.9431	35.7543	34.7506	34.6956	33.4257	38.5611	36.8467	25.9938	29.9748
ENSMUSG00000039782	0	0.0585734	0.169918	0	0.0537659	0.0557795	0.172902	0	0	0.0668724	0.0615967	0.129481
ENSMUSG00000034593	112.884	111.407	137.719	136.768	101.886	104.754	103.05	99.209	98.6861	96.7643	78.9669	74.84
ENSMUSG00000026413	0	0	0.594714	0.393238	0.107532	0.0557795	0.057634	0	0.0634229	0.200617	5.5437	5.17924
ENSMUSG00000078905	1.00001	0.468587	1.61422	0.707829	0.483893	0.613575	0.403438	0.816794	0.380538	0.334362	0.492773	0.841626
ENSMUSG00000036622	28.118	26.1237	19.8804	23.1224	20.1084	18.6304	21.094	20.1057	17.8218	16.8518	16.0767	15.1493
ENSMUSG00000021953	0	0.0585734	0.339836	0.393238	0	0	0	0	0	0	0	0.129481
ENSMUSG00000018199	61.0595	64.255	32.3694	36.0206	47.1527	49.4764	53.5419	51.6465	52.7044	54.501	51.2484	46.2247
ENSMUSG00000040136	0.235297	0.0585734	0.849591	1.02242	0.161298	0.111559	0.28817	0.565473	1.14161	1.2037	17.2471	18.5805
ENSMUSG00000034432	70.6478	72.9238	80.2014	77.1534	85.5415	88.5779	86.912	83.7528	86.3186	82.788	91.471	91.9962
ENSMUSG00000025915	0.294121	0.117147	0.254877	0.157295	0.0537659	0.111559	0.345804	0.0628303	0	0	1.8479	1.35955
ENSMUSG00000042750	0.117648	0.117147	0.0849591	0	0.107532	0	0.057634	0.125661	0	0.0668724	0.123193	0
ENSMUSG00000071654	9.29422	9.07887	5.01259	4.08968	9.08643	8.03225	7.60768	6.91133	7.23021	9.56275	8.93152	7.76886
ENSMUSG00000071036	0	0	0.0849591	0.0786477	0.161298	0.167339	0.057634	0.125661	0.190269	0.0668724	0.123193	0.258962
ENSMUSG00000021666	42.7064	37.5455	50.9755	56.0758	37.2597	41.0537	40.9201	38.3893	39.0051	34.8405	26.5482	30.687
ENSMUSG00000040562	152.061	144.266	212.823	201.417	136.35	131.751	133.423	134.017	137.12	124.316	127.136	118.928
ENSMUSG00000018740	2.58826	2.92867	1.52926	1.33701	1.61298	1.84072	2.07482	1.57076	1.3953	1.2037	2.21748	2.13644
ENSMUSG00000015971	35.4122	35.964	24.0434	20.9989	42.6901	41.7789	39.4216	38.7035	40.2101	39.1203	16.1999	17.4799
ENSMUSG00000051768	72.5302	72.631	99.827	93.0402	75.5948	75.5255	73.5409	74.0141	71.6045	73.1584	58.4552	56.9716
ENSMUSG00000024778	0.941187	1.28861	1.61422	2.28078	0.752722	0.613575	1.32558	1.57076	2.09296	1.80555	11.0258	11.2001
ENSMUSG00000019977	51.2359	50.1974	66.7779	61.8171	51.8303	47.2453	46.5106	47.0599	44.9034	43.3333	49.0925	47.4548
ENSMUSG00000068289	0.0588242	0	0	0	0	0.111559	0	0.125661	0.0634229	0	0.307983	0.0647405
ENSMUSG00000040738	59.9418	53.0675	56.9226	51.7502	65.4331	64.9831	67.0283	71.3124	66.6575	65.4012	62.5822	55.2884
ENSMUSG00000027208	41.2946	43.1686	44.2637	43.4135	30.4852	34.3602	32.8514	32.1691	36.8487	38.6522	37.3276	37.2905
ENSMUSG00000045996	34.4121	27.0609	37.6369	39.8744	34.5714	36.1451	38.1537	33.5514	35.0729	42.1296	39.3603	47.4548
ENSMUSG00000038658	53.2947	55.1175	52.9295	54.8174	52.6368	51.094	51.4095	57.741	53.6558	52.1605	92.395	89.9893
ENSMUSG00000002664	0.176473	0.234293	0.0849591	0.235943	0	0.278898	0.230536	0.251321	0	0.401234	0.73916	0.712145
ENSMUSG00000045838	38.7651	40.7085	35.4279	35.6274	40.7545	34.8064	36.6552	37.2584	40.0199	40.1234	35.8493	37.8084
ENSMUSG00000018189	49.53	46.0387	57.6872	57.1769	55.7014	54.7197	56.8847	51.2695	58.4125	53.2973	43.364	48.8143
ENSMUSG00000033106	43.1181	38.1898	26.6772	32.4815	43.7654	44.2889	48.4125	43.9812	44.9668	48.1481	49.7085	44.3472
ENSMUSG00000038274	466.182	419.912	619.437	643.495	453.676	479.983	492.425	453.698	453.22	484.424	509.22	535.727
ENSMUSG00000032415	2.05885	3.04581	3.7382	4.08968	2.68829	3.06787	3.16987	2.95302	2.85403	3.27675	7.51479	6.99197
ENSMUSG00000041567	0.0588242	0	0	0.0786477	0.0537659	0.0557795	0.057634	0.125661	0.126846	0	0.18479	0.323702
ENSMUSG00000028661	0.0588242	0.117147	4.24796	4.71886	0.0537659	0.167339	0.057634	0	0.190269	0.133745	0.0615967	0
ENSMUSG00000046814	41.2358	37.6627	63.8892	59.6936	40.3244	41.1095	46.1072	42.5361	36.9756	43.1996	41.1466	46.3542
ENSMUSG00000038271	18.6473	21.8479	10.1101	11.8758	17.3664	17.1801	17.002	18.2836	16.2997	15.18	17.3703	13.7897
ENSMUSG00000031010	167.178	161.838	180.538	186.238	149.146	144.804	137.457	143.693	143.78	147.654	137.114	144.371
ENSMUSG00000037416	81.8833	89.3244	77.7376	79.1196	90.004	85.6216	85.6441	88.9049	89.9337	80.6481	90.5471	85.3927
ENSMUSG00000041528	31.6474	35.2026	48.5117	47.8964	33.5499	33.6908	34.9262	35.3106	27.3353	29.6913	29.1968	29.7806
ENSMUSG00000029622	903.598	836.076	1354.76	1354.78	931.494	948.587	939.779	909.406	900.923	933.271	722.467	743.739
ENSMUSG00000021961	0.117648	0.0585734	0	0	0.107532	0.0557795	0.172902	0.125661	0.190269	0.26749	0.431177	0.712145
ENSMUSG00000032705	17.9414	18.0992	11.3845	11.4039	15.9685	17.3474	13.8322	14.8279	15.9192	16.3169	10.4714	12.6891
ENSMUSG00000018381	2.17649	2.28436	1.18943	1.17972	1.34415	1.72917	1.61375	0.879624	0.697652	1.87243	0.55437	0.647405
ENSMUSG00000005882	66.9419	62.0878	55.0535	54.1883	70.0031	69.055	65.1264	72.0663	73.0632	70.216	63.2598	62.9925
ENSMUSG00000063611	0.411769	0.410013	0	0.0786477	0.215063	0.278898	0.28817	0.251321	0.126846	0.26749	0.862353	0.776886
ENSMUSG00000008348	238.473	232.068	119.792	129.533	232.645	244.761	231.227	219.843	208.344	204.563	238.194	210.212
ENSMUSG00000046178	0	0	0	0	0	0	0	0	0	0	0.73916	0.258962
ENSMUSG00000001127	63.8831	60.7406	54.034	53.0872	61.2393	60.4092	62.9939	59.5631	61.2665	60.252	54.3898	62.2156
ENSMUSG00000029466	68.7655	64.1378	55.6482	58.9858	66.6697	66.8796	66.5672	66.0975	70.1457	70.1491	64.4301	68.6249
ENSMUSG00000030123	307.768	303.234	277.986	284.862	312.272	310.246	299.697	307.429	298.785	273.709	151.528	146.184
ENSMUSG00000011034	2.00002	1.52291	0.93455	1.96619	2.0431	2.7332	2.76643	2.13623	1.71242	2.07304	4.06538	4.92028
ENSMUSG00000079339	0.352945	0.117147	0.169918	0.0786477	0.64519	1.17137	3.28514	2.95302	26.5742	33.5699	93.011	96.5928
ENSMUSG00000027896	2.17649	4.33443	5.77722	6.7637	4.30127	4.01613	3.51567	3.89548	3.61511	2.87551	4.92773	5.24398
ENSMUSG00000022809	3.6471	2.87009	1.27439	2.28078	2.2044	1.8965	2.76643	2.38755	1.52215	1.80555	0.862353	1.55377
ENSMUSG00000063873	0.411769	0.70288	0.339836	0.865124	0.483893	0.278898	0.345804	0.502642	0.253692	0.735596	1.29353	0.712145
ENSMUSG00000067150	141.355	148.483	99.742	109.478	178.933	180.781	187.829	196.722	184.624	183.765	182.819	178.943
ENSMUSG00000020876	30.3533	27.5295	11.4695	13.0555	36.1844	36.2567	35.2143	32.6089	36.4048	33.7706	45.0272	48.2317
ENSMUSG00000039105	145.708	143.739	133.981	135.353	149.093	165.944	162.816	151.358	151.581	152.803	163.17	158.873
ENSMUSG00000068922	45.1181	42.3485	29.5658	30.358	48.1742	46.297	47.8362	42.9759	44.84	42.5308	28.0265	31.2697
ENSMUSG00000030750	33.2945	35.144	46.8125	46.5594	29.8938	30.4556	31.4681	32.6718	31.2041	33.3024	28.1497	28.0974
ENSMUSG00000032702	0.176473	0	0.254877	0.865124	0.215063	0.278898	0.057634	0.251321	0.190269	0.0668724	0.800757	0.582664
ENSMUSG00000025195	65.3537	65.2507	73.4047	77.8612	68.1213	70.84	64.3771	67.1028	60.442	58.2458	30.1208	28.8095
ENSMUSG00000067297	0	0.0585734	1.78414	0.707829	0.752722	1.17137	2.76643	4.7751	4.88356	6.55349	61.7199	64.9347
ENSMUSG00000027808	265.179	260.476	215.201	208.18	305.874	293.345	305.46	303.282	299.927	294.773	303.425	293.533
ENSMUSG00000059796	1111.54	1065.45	1296.99	1313.57	1306.73	1335.14	1363.04	1378.43	1327.57	1308.63	1288.6	1263.73
ENSMUSG00000029326	34.9416	36.9012	26.7621	27.1334	38.3888	43.0618	41.4965	44.4838	41.9225	40.4578	30.8599	29.7806
ENSMUSG00000100505	1.11766	1.34719	1.8691	0.943772	1.45168	1.22715	1.26795	2.13623	1.77584	2.20679	15.276	17.6742
ENSMUSG00000015522	64.0007	69.4094	85.3839	91.5459	62.7985	62.5288	58.1527	57.9924	66.0233	66.6049	58.7632	58.2017
ENSMUSG00000042111	16.7061	16.9863	6.71177	6.29181	24.2484	23.0369	22.0738	25.6348	23.0859	21.0648	24.0227	21.5586
ENSMUSG00000004508	47.8829	43.5786	30.1605	23.3584	42.475	43.6754	44.4358	48.0023	46.6793	45.4732	36.034	33.1471
ENSMUSG00000038622	35.0592	31.161	40.7804	45.0651	36.9909	31.1808	37.9808	33.4885	33.1068	30.9619	26.7329	23.8245
ENSMUSG00000023935	1.58825	2.34293	1.27439	1.25836	1.72051	1.50605	1.26795	1.4451	1.77584	1.47119	1.97109	2.65436
ENSMUSG00000049038	3.8824	4.92016	3.05853	3.53915	3.65608	3.40255	3.45804	3.89548	4.62987	4.48045	1.60151	2.13644
ENSMUSG00000034706	0.411769	1.11289	1.35935	0.707829	0.806488	0.613575	0.922143	0.502642	0.951344	0.601851	3.81899	2.91332
ENSMUSG00000031537	42.4711	44.0472	38.6564	37.4363	40.5932	43.2849	43.2255	41.845	43.5715	41.5946	40.0994	38.7795
ENSMUSG00000035551	0	0	0.339836	0	0	0.111559	0	0.0628303	0.0634229	0	0.0615967	0.0647405
ENSMUSG00000078487	0	0	0	0.235943	0.0537659	0.0557795	0	0	0	0.133745	0.18479	0.258962
ENSMUSG00000039515	293.709	297.728	397.184	386.317	301.626	312.142	311.8	304.538	307.855	303.734	233.451	233.001
ENSMUSG00000079317	10.2354	6.85308	6.54185	6.84235	6.82826	9.37096	9.3367	8.04228	8.05471	9.62962	6.22126	6.79775
ENSMUSG00000037613	38.1181	42.8757	37.467	32.4815	43.4428	44.1216	40.1709	33.1116	46.4256	49.4187	22.914	20.9759
ENSMUSG00000004655	215.767	221.173	256.322	257.257	236.57	228.863	218.202	213.309	247.159	248.899	145.984	146.055
ENSMUSG00000034116	0.529418	0.410013	0.679673	0.235943	0.537659	0.557795	0.403438	0.439812	0.380538	0.401234	1.41672	1.29481
ENSMUSG00000004633	0	0.117147	0.0849591	0.157295	0	0	0	0	0	0	0.18479	0.258962
ENSMUSG00000017950	0.117648	0.234293	0	0	0	0	0	0.125661	0.126846	0	0.615967	0.453183
ENSMUSG00000056612	300.768	276.115	378.238	396.148	301.358	286.372	302.521	297.376	289.145	275.648	243.676	242
ENSMUSG00000034424	43.5299	41.5285	59.8112	61.2665	45.7547	46.3528	44.6663	41.2795	44.5229	47.4794	38.6211	43.6351
ENSMUSG00000032293	89.9422	90.9644	37.6369	44.3573	89.4664	80.8245	84.7796	80.4856	82.0693	87.3353	83.2787	79.3718
ENSMUSG00000020385	60.4124	59.3934	142.391	150.374	55.5939	61.2459	60.8615	64.3382	62.4716	63.6625	80.3836	74.7105
ENSMUSG00000051413	84.2362	82.647	41.9698	39.7171	97.8539	94.4347	101.839	98.8949	104.648	98.503	88.2064	87.3996
ENSMUSG00000027900	18.3531	17.0448	10.8748	12.269	13.1189	14.8931	14.2356	11.4351	16.5534	15.18	12.1345	13.9839
ENSMUSG00000026766	81.5303	79.6012	86.2335	85.2541	95.058	94.379	95.0384	90.7269	100.462	98.1018	115.124	110.706
ENSMUSG00000028795	1.82355	2.46008	4.24796	4.9548	2.3657	2.67742	1.95955	2.0734	2.47349	2.00617	4.49656	3.56073
ENSMUSG00000036867	8.17656	8.25884	8.15607	8.80854	5.64542	6.58198	6.39737	5.02642	4.6933	5.68415	10.4098	10.229
ENSMUSG00000027985	0	0.0585734	0	0.0786477	0.0537659	0	0	0	0	0	0.55437	0.712145
ENSMUSG00000025786	141.178	137.647	164.651	164.924	147.103	144.971	151.174	145.515	150.947	142.706	106.254	103.973
ENSMUSG00000036686	54.0594	53.4775	49.7011	46.7954	51.4539	51.2614	53.2538	48.5678	57.6514	54.0998	23.2219	22.4002
ENSMUSG00000061723	0.117648	0.117147	0.424796	0.786477	0	0.167339	0.230536	0	0	0.133745	0	0
ENSMUSG00000039294	33.0004	29.9896	11.0447	11.8758	32.0445	32.7984	32.0445	32.4204	32.1554	34.7068	35.2949	32.3055
ENSMUSG00000021983	0	0.0585734	3.90812	5.97722	0.107532	0.223118	0.28817	0.125661	0	0	0.615967	0.712145
ENSMUSG00000031385	0.470593	0.468587	0.424796	0.393238	0.268829	0.557795	0.172902	0.376982	0.317115	0.200617	0.36958	0.194221
ENSMUSG00000051242	0.529418	0.17572	0.339836	0.314591	0.215063	0.502016	0.28817	0.251321	0.317115	0.802469	0.36958	0.194221
ENSMUSG00000020116	69.0596	71.1666	82.1555	83.7598	89.4126	88.299	87.0273	90.5385	89.236	87.536	81.862	82.5441
ENSMUSG00000042626	162.237	170.741	136.444	137.555	156.405	149.601	140.973	151.107	146.824	148.59	122.885	126.309
ENSMUSG00000019478	9.94129	11.949	8.58087	10.6961	10.323	9.42674	10.4894	9.7387	10.0208	10.1646	5.4821	5.1145
ENSMUSG00000042489	71.0596	69.6437	44.8584	39.4811	64.519	72.0114	63.9161	68.6107	66.4672	70.0154	59.9951	62.6688
ENSMUSG00000004626	0.529418	0.8786	2.97357	1.88754	0.430127	0.669354	0.518706	0.879624	0.507383	0.668724	1.72471	1.16533
ENSMUSG00000018697	56.883	53.8289	66.8628	67.1651	66.6697	70.7284	65.8756	64.5267	68.8139	72.8909	77.9814	86.9465
ENSMUSG00000028850	5.64712	6.73594	15.8874	17.2238	8.17241	8.14381	7.72295	7.79096	8.43525	8.76028	6.40605	6.47405
ENSMUSG00000079657	0.294121	0.117147	0.339836	0.235943	0.483893	0.390457	0.403438	0.314151	0.253692	0.200617	0.36958	0.194221
ENSMUSG00000052151	156.296	150.475	137.124	147.936	176.352	180.224	177.455	178.187	170.861	168.585	106.993	109.994
ENSMUSG00000031788	48.8241	47.3858	37.1271	36.8858	54.1422	54.6082	51.6977	53.2801	51.436	47.9475	22.7908	19.7458
ENSMUSG00000045659	18.1767	18.9192	25.4877	24.6167	30.7541	32.2963	30.1426	35.6876	29.0477	30.2263	65.8468	63.5104
ENSMUSG00000039396	12.6472	13.2962	5.77722	4.71886	10.8069	10.5981	9.1638	9.86436	8.18156	8.02469	11.2722	11.2001
ENSMUSG00000036214	6.64713	6.09163	3.31341	3.61779	5.96801	4.40658	5.70576	6.53435	5.83491	4.94856	7.26841	7.96308
ENSMUSG00000025793	0.117648	0	0.0849591	0	0.0537659	0.167339	0.115268	0	0	0.0668724	0.0615967	0
ENSMUSG00000069208	6.58831	7.55596	2.12398	1.49431	4.46257	3.90457	4.84125	5.34057	4.18591	5.75103	7.82278	7.5099
ENSMUSG00000022139	67.7066	70.5223	70.7709	69.2886	60.2715	60.465	65.6451	65.4063	66.4038	71.0185	91.7174	93.1615
ENSMUSG00000055271	0.294121	0.585734	0.0849591	0.943772	0.322595	0.725134	0.633974	0.816794	1.07819	0.601851	3.44941	3.81969
ENSMUSG00000005566	315.709	307.1	329.047	329.141	330.176	331.721	329.09	336.582	337.283	326.137	352.518	323.184
ENSMUSG00000045004	0	0	0.679673	0.471886	0.161298	0.167339	0.057634	0.0628303	0.126846	0.0668724	1.35513	0.906367
ENSMUSG00000041360	103.295	96.2946	119.113	119.859	119.414	125.95	120.628	126.289	118.157	123.848	120.668	110.706
ENSMUSG00000030671	28.4121	28.5838	26.5922	28.7064	25.2162	24.4314	25.8776	26.2002	26.2571	24.0741	22.0516	20.5227
ENSMUSG00000030983	57.7653	57.929	77.5677	74.4007	64.7341	66.3776	64.8382	64.7152	67.9259	66.4043	50.5709	55.0294
ENSMUSG00000107108	0	0	0	0	0.0537659	0	0.057634	0	0	0.0668724	0.431177	0.194221
ENSMUSG00000040364	2.82356	2.87009	0.509755	0.314591	3.76361	2.62164	3.28514	2.32472	2.41007	2.87551	1.04714	1.81273
ENSMUSG00000006529	0	0.117147	0.169918	0.393238	0.107532	0.0557795	0.057634	0.0628303	0	0.0668724	0	0
ENSMUSG00000032040	65.589	61.502	85.4689	77.468	60.3253	61.4133	61.6683	65.3435	58.793	62.7932	55.6218	58.6549
ENSMUSG00000032556	0.647066	0.17572	3.05853	3.69644	0.376361	0.334677	0.28817	0.628303	0.0634229	0.26749	0.985547	0.971107
ENSMUSG00000030982	72.4714	68.5308	127.439	134.409	61.1318	64.4253	65.7603	69.0505	63.8035	63.3282	53.8971	48.5554
ENSMUSG00000005267	0	0	0.169918	0	0	0	0.115268	0	0.0634229	0	0.55437	0.194221
ENSMUSG00000031258	0.352945	0.35144	0.339836	0.786477	0.0537659	0.390457	0.172902	0.125661	0.190269	0.133745	0.246387	0.194221
ENSMUSG00000017801	30.4121	32.8011	23.6186	24.5381	38.9802	38.8225	44.6087	39.9601	43.8887	39.4547	19.1566	19.2927
ENSMUSG00000034845	27.9415	28.3495	23.3638	21.9427	29.3562	29.5631	31.9292	28.6506	30.443	30.6276	25.193	25.9609
ENSMUSG00000092216	0.882363	0.52716	0.764632	0.943772	0.752722	0.557795	0.979777	0.942454	1.71242	0.735596	1.23193	3.17228
ENSMUSG00000066975	0.235297	0.234293	0.339836	0.786477	0.268829	0.446236	0.345804	0.314151	0.126846	0.0668724	0.307983	0.388443
ENSMUSG00000039529	0	0.0585734	0.254877	0.157295	0.0537659	0.0557795	0	0	0	0.133745	11.8266	9.84055
ENSMUSG00000032295	50.1182	48.6159	59.4714	56.2331	44.9483	44.791	45.9919	47.1227	42.3031	43.5339	34.8021	34.8304
ENSMUSG00000028676	235.238	234.879	119.198	115.14	234.58	239.685	242.466	240.514	225.912	230.576	271.087	291.85
ENSMUSG00000029535	23.3532	20.8521	5.77722	7.70747	23.4419	22.7023	22.0162	23.1215	21.7541	21.3992	17.555	19.8106
ENSMUSG00000022863	0.176473	0.35144	0	0.0786477	0.215063	0.111559	0.057634	0.251321	0.253692	0.0668724	0.677563	0.194221
ENSMUSG00000041062	0.0588242	0.234293	1.10447	0.707829	0.430127	0.167339	0.230536	0.188491	0.253692	0.334362	0.307983	0.517924
ENSMUSG00000070354	0	0.117147	0.254877	0.0786477	0	0.0557795	0	0.125661	0.0634229	0.200617	0	0.129481
ENSMUSG00000034274	44.4711	41.4699	73.0648	73.0637	47.8516	49.2533	50.0839	49.6359	51.0554	49.8868	48.2918	40.657
ENSMUSG00000032549	0	0	0.0849591	0.314591	0	0.0557795	0.115268	0.125661	0	0.133745	0.0615967	0.129481
ENSMUSG00000035824	12.1766	14.7019	11.7244	10.3815	11.8285	12.4946	9.5096	13.4457	13.0651	10.7665	15.0296	13.7897
ENSMUSG00000035620	16.4119	18.2163	15.3776	16.9093	14.7856	15.5067	15.1001	14.3253	15.2215	15.8488	11.3338	12.9481
ENSMUSG00000001415	284.533	288.884	222.678	219.899	322.165	325.697	324.249	323.702	336.332	330.015	221.07	223.16
ENSMUSG00000036766	0.411769	0.292867	2.12398	2.90996	0.64519	0.557795	0.345804	0.502642	0.380538	0.735596	0.862353	1.03585
ENSMUSG00000022360	185.237	187.2	151.652	142.981	160.545	154.9	154.747	159.777	157.225	150.195	200.004	204.256
ENSMUSG00000037278	132.354	118.552	75.0189	71.5694	160.76	159.251	157.975	154.374	142.828	158.554	101.819	104.297
ENSMUSG00000040374	48.4123	51.3688	37.0422	36.3352	45.3246	48.584	47.7209	46.2431	45.9816	48.2819	62.0278	64.4815
ENSMUSG00000020739	124.884	124.468	120.727	118.994	139.576	142.182	144.2	146.772	141.497	133.879	106.747	100.412
ENSMUSG00000035614	67.0007	72.8067	108.153	107.983	71.1322	72.4018	75.0971	74.0141	71.1605	66.6049	126.951	120.87
ENSMUSG00000024456	89.4128	88.0358	58.4519	66.4573	99.0905	97.2237	95.7876	89.9102	100.969	97.3662	81.3076	78.4007
ENSMUSG00000068882	185.59	192.648	219.11	210.225	207.106	207.667	206.733	216.639	227.498	225.092	187.069	198.3
ENSMUSG00000026049	18.059	16.2248	5.09755	5.34804	17.1513	19.6344	20.0566	18.9119	17.3779	18.0555	19.5261	19.1632
ENSMUSG00000063550	121.943	123.531	225.566	235.157	123.5	123.105	128.927	129.242	142.575	132.474	138.408	135.308
ENSMUSG00000039128	76.2361	74.8567	104.585	102.399	73.4442	74.7446	73.0222	75.3335	73.7609	75.8333	56.9769	65.5821
ENSMUSG00000019986	10.1178	11.1289	18.8609	22.4932	10.5381	7.97647	10.0859	10.6811	8.94263	10.5658	24.5771	21.4291
ENSMUSG00000036281	54.8241	56.2304	46.5576	43.9641	68.3902	68.3857	65.184	70.3071	61.1397	59.717	51.3716	49.7854
ENSMUSG00000033420	52.2947	53.4189	48.8515	51.4356	57.5832	57.0625	62.7057	66.1603	65.7061	63.7963	36.0956	37.2258
ENSMUSG00000041361	0.411769	0.468587	0.509755	0	0.107532	0.390457	0.28817	0.125661	0.0634229	0.26749	0.18479	0.194221
ENSMUSG00000070877	0	0.0585734	0.509755	0.314591	0.0537659	0	0	0	0	0	0.0615967	0
ENSMUSG00000032400	29.4121	29.521	36.9572	34.0544	26.8292	27.3877	25.7624	27.9595	24.291	26.5483	27.0409	28.7448
ENSMUSG00000030814	58.9418	56.9919	62.6998	61.2665	59.465	59.0705	56.8847	57.9295	54.3534	57.1759	47.2446	49.3322
ENSMUSG00000020333	0.117648	0.0585734	1.61422	1.73025	0.0537659	0.167339	0.057634	0.125661	0	0.200617	0.123193	0.129481
ENSMUSG00000068184	17.0002	14.8776	22.0044	20.527	17.7427	19.4113	18.4429	17.6553	18.2658	20.0617	19.7109	23.1124
ENSMUSG00000093661	27.4121	27.8223	25.3178	25.8751	26.9905	29.6747	27.9525	28.5878	27.3353	28.3539	33.6934	28.7448
ENSMUSG00000032612	123.237	122.535	175.101	179.159	132.802	130.468	137.111	131.567	132.237	128.796	98.6778	101.643
ENSMUSG00000097328	4.88241	4.68587	4.163	3.61779	4.46257	3.79301	4.03438	3.58133	3.55168	2.60802	1.9095	2.00695
ENSMUSG00000038208	7.5295	6.26735	8.58087	9.90961	6.88203	6.5262	7.78058	8.35643	8.49867	9.22839	9.60908	11.1354
ENSMUSG00000031543	60.2948	64.1378	81.1359	73.2996	62.4222	64.6485	59.4206	58.4322	66.0867	66.0699	34.8637	37.6142
ENSMUSG00000067702	0.117648	0.0585734	0	0.314591	0	0.111559	0	0	0	0.133745	0.0615967	0.129481
ENSMUSG00000046856	0.352945	0	0	0.0786477	0.161298	0.223118	0	0.0628303	0.0634229	0	0.36958	0.582664
ENSMUSG00000042379	0	0	0.0849591	0.0786477	0.0537659	0	0	0	0	0.0668724	1.04714	0.906367
ENSMUSG00000025371	54.7653	52.0131	39.1661	41.526	50.8087	55.1659	55.5015	50.5156	50.992	54.3673	35.7261	32.6292
ENSMUSG00000033793	89.2951	91.7844	94.7294	99.8039	106.241	112.675	109.101	107.314	110.419	109.47	168.652	153.046
ENSMUSG00000079192	0.352945	0.35144	0.169918	0.629181	0.64519	0.446236	0.115268	0.879624	0.634229	0.869341	15.2144	14.1134
ENSMUSG00000052934	33.8827	31.571	15.1227	15.9655	31.453	29.2285	27.0303	29.7816	25.94	25.2778	11.7034	12.1712
ENSMUSG00000060459	1.29413	1.40576	2.63373	2.67402	1.02155	0.948252	1.32558	1.19378	1.3953	1.00309	1.10874	1.74799
ENSMUSG00000025200	23.2944	22.9022	27.102	24.9313	24.3559	24.7661	25.1284	24.8808	23.5299	22.1348	26.6714	24.6014
ENSMUSG00000034853	4.11769	6.09163	1.78414	2.12349	3.92491	4.79704	4.84125	4.58661	3.61511	3.54424	2.95664	3.81969
ENSMUSG00000095332	0.470593	0.820027	0.254877	0.471886	1.34415	1.67339	0.518706	2.13623	1.14161	1.06996	1.10874	0.841626
ENSMUSG00000024544	12.059	13.7647	12.404	12.8982	10.7532	11.2675	9.22143	11.0581	10.7185	13.0401	11.7034	12.3007
ENSMUSG00000022387	103.413	107.424	88.3575	75.895	106.456	101.128	102.3	104.424	97.5444	94.6913	75.8255	78.9186
ENSMUSG00000003779	82.1186	89.5587	76.6331	71.0975	72.4226	71.5093	69.8524	69.5531	62.5984	68.7448	63.1366	64.2873
ENSMUSG00000034480	4.88241	4.10013	15.3776	14.7071	5.00022	6.07997	5.12942	5.96888	6.9131	6.08539	9.36269	9.32263
ENSMUSG00000039577	22.1767	21.2036	23.9585	26.1897	19.4095	18.463	18.1547	19.2261	15.2215	20.5967	12.6889	12.4949
ENSMUSG00000031576	0.235297	0.410013	1.10447	0.943772	0.107532	0.334677	0.230536	0.376982	0.0634229	0.133745	0.123193	0.129481
ENSMUSG00000022789	77.5303	81.5341	90.5664	91.074	82.7994	75.2466	77.1719	76.5273	77.2491	75.1646	66.6476	68.3012
ENSMUSG00000020250	359.769	358.762	292.599	293.199	437.923	436.921	465.337	444.399	459.816	459.614	355.536	347.333
ENSMUSG00000026343	10.9413	11.4804	6.37193	7.07829	11.3446	11.3232	12.1608	11.0581	11.9235	12.7726	15.3992	15.6025
ENSMUSG00000028597	33.8827	29.111	42.0548	48.1324	31.6143	31.0134	32.909	30.0329	30.8235	31.8981	25.6242	27.45
ENSMUSG00000075470	116.06	118.728	62.36	61.2665	83.6597	88.4105	76.3074	78.5379	65.833	63.1275	59.4408	54.7704
ENSMUSG00000048216	0	0	0.424796	0.235943	0	0.111559	0	0	0	0	0.0615967	0.194221
ENSMUSG00000017057	0.0588242	0.117147	0.254877	0.314591	0.161298	0	0.115268	0.125661	0.380538	0.26749	0.800757	0.776886
ENSMUSG00000079051	0	0	1.18943	1.8089	0	0	0.057634	0	0.0634229	0	0.677563	0.776886
ENSMUSG00000022992	126.001	124.644	125.909	127.331	144.093	138.445	140.973	140.991	135.345	137.423	93.9349	88.5002
ENSMUSG00000069310	0.117648	0.234293	0.679673	0.235943	0.268829	0.167339	0.345804	0.125661	0.570806	0.26749	0.307983	0.388443
ENSMUSG00000028557	145.59	150.006	129.053	133.229	140.383	136.492	136.823	128.174	139.023	129.666	120.483	111.483
ENSMUSG00000034449	9.52952	10.4846	7.56136	6.05587	11.0758	10.7654	9.74014	7.72813	9.83055	9.76337	4.37336	4.7908
ENSMUSG00000020163	113.354	94.1274	146.215	157.138	112.371	116.635	124.259	107.314	106.297	130.802	106.932	123.136
ENSMUSG00000026616	0.176473	0.292867	0.509755	0.550534	0.376361	0.111559	0.461072	0.439812	0.253692	0.200617	1.35513	1.35955
ENSMUSG00000013160	71.4714	67.7108	91.8408	88.3213	64.3577	66.9354	65.8756	63.0188	59.9981	58.5802	81.0612	74.3221
ENSMUSG00000058407	54.4712	62.0878	43.9239	44.9078	64.4115	65.2063	65.818	65.3435	70.1457	70.1491	72.3145	71.9914
ENSMUSG00000049604	8.17656	8.43456	3.39836	4.87616	9.19396	8.14381	8.818	7.79096	8.43525	8.35905	3.44941	4.33761
ENSMUSG00000028040	14.7649	17.3963	2.20894	2.67402	10.2693	9.98453	10.7199	9.04756	9.9574	11.5021	1.7863	1.81273
ENSMUSG00000027652	202.061	211.684	109.767	111.916	192.159	186.471	188.751	176.993	181.199	172.397	127.998	120.87
ENSMUSG00000005371	54.4712	54.6489	46.3027	40.6609	51.0238	45.0141	47.0293	50.5156	49.7236	48.6831	42.1321	40.1391
ENSMUSG00000040875	42.8828	44.5158	32.1995	32.4028	46.7225	46.7432	48.5854	47.8139	50.1675	54.0329	23.0372	20.199
ENSMUSG00000042476	0.117648	0.0585734	6.79673	6.29181	0.215063	0.167339	0.057634	0.439812	0.44396	0.401234	0.492773	0.388443
ENSMUSG00000030327	47.3535	50.0802	22.769	21.7854	52.9056	53.3252	58.4985	61.8878	65.5793	70.9516	80.9996	78.0123
ENSMUSG00000017781	212.179	212.563	297.527	286.12	236.516	225.74	231.17	234.231	249.379	237.865	208.381	226.268
ENSMUSG00000021481	46.2358	47.093	32.7942	36.5712	43.0665	48.7513	44.4934	42.9131	42.4299	44.002	65.97	67.6538
ENSMUSG00000068859	0	0.0585734	0.254877	0.0786477	0.107532	0.0557795	0.172902	0	0	0.0668724	0.123193	0
ENSMUSG00000013629	467.535	458.922	611.96	620.216	559.703	569.676	581.872	551.901	549.179	537.52	416.886	417.641
ENSMUSG00000047749	26.9415	27.4123	24.2133	23.3584	21.6139	25.2681	19.999	20.0429	16.1728	16.5175	12.1961	14.8903
ENSMUSG00000020949	73.5891	77.1411	101.781	101.456	68.3364	71.2862	70.544	68.3594	64.5645	73.1584	68.4955	80.7314
ENSMUSG00000027845	33.7063	31.6296	42.4796	44.8292	41.2922	41.3884	40.0556	40.9025	43.6984	42.3971	32.4614	31.5286
ENSMUSG00000053388	0	0	0.254877	0.629181	0	0.0557795	0	0	0.190269	0.0668724	0.18479	0.388443
ENSMUSG00000025783	0	0	0	0	0	0.0557795	0	0.125661	0.0634229	0	0.123193	0.323702
ENSMUSG00000022010	204.767	197.334	75.4437	79.906	155.975	156.908	143.22	141.305	146.317	153.606	117.218	108.893
ENSMUSG00000022620	97.5305	96.5875	79.6916	81.6363	89.0363	85.9005	86.7391	77.0299	81.3082	81.7849	52.234	53.4756
ENSMUSG00000024937	209.179	224.395	91.7558	89.4224	231.623	236.784	220.969	215.319	220.395	213.39	99.8482	101.643
ENSMUSG00000024975	17.8826	18.3335	9.7703	8.5726	5.00022	4.57392	4.72598	4.96359	4.24934	3.94547	7.33	6.27983
ENSMUSG00000034949	1.41178	1.17147	2.12398	1.88754	0.698956	1.00403	1.09505	1.31944	1.07819	1.00309	1.29353	0.906367
ENSMUSG00000023022	227.414	237.222	136.444	135.353	211.569	208.894	199.414	192.952	203.841	214.861	148.694	142.688
ENSMUSG00000035168	222.414	218.479	314.179	323.006	195.063	197.013	182.988	180.888	179.106	176.276	98.7394	94.1327
ENSMUSG00000054942	0.470593	0.52716	0.93455	1.02242	1.07532	0.780913	0.806875	1.06811	0.570806	0.601851	28.704	24.8603
ENSMUSG00000009406	28.5297	28.1738	25.8276	23.1224	29.5712	27.8898	26.3964	26.0117	27.5255	26.2808	22.4828	21.6881
ENSMUSG00000052512	125.06	129.623	141.032	133.78	159.201	151.497	147.428	148.279	160.904	156.682	99.725	102.419
ENSMUSG00000046688	13.0001	14.409	1.4443	2.12349	9.51656	7.53024	12.5642	12.1262	21.6272	19.8611	27.5953	29.8454
ENSMUSG00000074365	0.176473	0.292867	0.254877	0.786477	0	0.167339	0.115268	0.251321	0.44396	0.468107	8.74673	9.71107
ENSMUSG00000026289	59.9418	55.9961	45.8779	42.5484	67.8525	69.2782	68.1233	72.3805	73.8243	68.4105	70.7746	59.6907
ENSMUSG00000030029	129.413	128.92	193.197	190.721	146.351	146.254	161.548	157.453	122.089	117.762	201.606	191.697
ENSMUSG00000036533	0	0.117147	0.764632	0.707829	0.0537659	0.0557795	0.057634	0.125661	0.317115	0.200617	0.55437	0.517924
ENSMUSG00000044770	0	0.117147	25.4877	21.9427	0.161298	0.669354	0.345804	0.628303	0.317115	0.869341	1.10874	0.517924
ENSMUSG00000049672	29.0003	28.9352	17.2467	19.1114	23.1193	24.4314	20.8635	21.8649	20.6124	20.463	18.4174	17.8684
ENSMUSG00000061374	43.6475	44.2815	26.1674	24.6167	45.3246	45.795	43.1102	47.2484	49.2796	45.7407	36.8348	35.2188
ENSMUSG00000028175	29.8239	31.6882	22.2593	24.2235	27.4744	28.3918	26.3387	27.1427	28.6672	27.752	21.1893	21.947
ENSMUSG00000032913	19.5296	20.0321	35.9377	33.268	18.4955	18.7419	18.3276	22.0534	19.2806	18.2562	27.4721	24.8603
ENSMUSG00000060206	2.29414	3.39725	13.9333	15.8082	3.49478	3.06787	3.91911	4.1468	2.91745	2.94239	12.4425	9.90529
ENSMUSG00000069237	50.3535	48.4987	22.5142	20.527	37.5286	33.6908	31.4105	36.1902	36.3413	32.9681	36.0956	34.9599
ENSMUSG00000054958	0	0	0	0	0	0	0.057634	0	0	0	0.615967	0.388443
ENSMUSG00000029920	55.883	63.4349	61.3405	58.4352	63.605	62.2499	56.8847	66.2231	63.5498	63.3282	79.9525	76.9117
ENSMUSG00000030884	235.297	225.449	337.033	328.039	227.86	239.796	239.008	237.436	247.73	235.324	228.462	231.382
ENSMUSG00000031320	1075.6	1050.63	1493.16	1533.71	1001.77	1014.63	1060.75	1017.54	1022.95	1029.17	1175.33	1152.77
ENSMUSG00000020921	17.6473	16.5177	9.7703	9.98826	17.0438	17.5148	16.8291	17.8438	17.1242	18.1224	9.05471	8.1573
ENSMUSG00000050310	8.35303	9.37174	24.8081	26.5043	8.33371	8.75739	7.83822	7.22548	9.19632	9.42901	15.6456	15.7967
ENSMUSG00000029036	137.06	136.945	135	143.847	161.459	163.434	163.335	165.558	154.245	161.296	160.398	149.551
ENSMUSG00000025034	79.6479	78.1369	108.068	99.9612	81.9392	83.223	84.0303	80.2971	77.8833	70.2829	110.443	98.1466
ENSMUSG00000036957	23.8826	27.2366	7.98616	8.25801	25.485	27.2204	23.5723	25.0065	25.1155	23.6728	6.46765	7.44515
ENSMUSG00000038936	73.4126	76.9068	69.4965	73.1423	75.1647	74.2425	74.1173	71.3124	68.3065	74.6965	39.3603	42.2108
ENSMUSG00000047592	0.0588242	0	0.339836	0.314591	0.0537659	0.0557795	0	0.0628303	0.0634229	0	0.862353	0.258962
ENSMUSG00000020546	15.7649	15.8734	21.2398	19.8192	13.2802	14.0564	14.4661	14.5766	13.8262	15.6481	9.97866	7.31567
ENSMUSG00000015890	1.7059	1.52291	2.46381	1.57295	1.07532	1.17137	1.55612	1.19378	1.58557	1.13683	3.6958	3.75495
ENSMUSG00000021070	0	0	0.0849591	0.157295	0.107532	0.111559	0	0.0628303	0	0	0.862353	0.258962
ENSMUSG00000033777	0.0588242	0.17572	0.764632	0.550534	0.161298	0.111559	0.172902	0.188491	0.126846	0.200617	0.677563	0.841626
ENSMUSG00000035401	62.2948	67.1251	61.0006	64.8057	55.1638	57.7876	55.4439	52.4005	57.4612	54.6347	60.6111	57.878
ENSMUSG00000008859	97.354	92.8973	99.4871	98.7815	95.2193	90.6417	89.7937	87.02	94.2465	96.2294	69.9738	68.4307
ENSMUSG00000025877	0.352945	0.52716	1.78414	0.943772	0.161298	0.725134	0.57634	0.753964	0.761075	1.33745	3.81899	4.01391
ENSMUSG00000032123	50.8241	49.5531	38.4865	34.9982	46.5075	44.9025	44.8392	45.4263	45.5377	44.6039	25.7474	26.7378
ENSMUSG00000003721	68.0596	65.0164	23.7885	24.6954	54.196	53.1021	53.4843	53.4686	45.0937	49.2849	24.0227	26.5436
ENSMUSG00000017831	74.8244	81.5341	38.4865	41.8406	71.0247	71.1189	72.6188	73.8884	85.6844	78.5751	148.263	143.465
ENSMUSG00000037797	0.0588242	0.0585734	0.679673	0.235943	0.161298	0.111559	0.057634	0	0.126846	0.334362	0.0615967	0.453183
ENSMUSG00000026393	87.001	91.6673	89.0371	91.9391	62.0996	64.8158	56.7118	59.5631	58.4759	56.0391	43.3025	46.8074
ENSMUSG00000057836	1.05884	1.34719	1.10447	0.786477	0.698956	0.948252	0.518706	1.19378	0.887921	1.06996	0.800757	0.776886
ENSMUSG00000066637	6.70596	7.96598	7.13656	6.84235	7.15086	6.91666	6.455	5.84322	6.15202	5.75103	8.37715	10.229
ENSMUSG00000038524	10.3531	7.96598	1.8691	2.28078	6.72073	6.41465	7.20425	6.78567	6.02518	4.34671	4.49656	5.17924
ENSMUSG00000050912	160.472	164.357	175.78	184.901	166.459	166.111	161.548	162.102	173.335	159.424	131.57	133.365
ENSMUSG00000030805	49.5888	49.7288	37.467	37.5936	51.0238	50.3131	49.277	46.4316	49.2796	55.3035	41.3314	38.5853
ENSMUSG00000055334	12.3531	13.589	8.75079	11.0893	13.8716	13.5544	13.2558	12.6917	13.8262	13.7757	13.8592	15.3435
ENSMUSG00000071847	0.352945	0.35144	0.424796	0.471886	0.322595	0.557795	0.461072	0.439812	0.317115	0.200617	0.0615967	0
ENSMUSG00000004359	0	0	0	0	0.107532	0	0.057634	0.0628303	0	0	2.15588	1.61851
ENSMUSG00000079429	17.059	13.8819	72.1303	70.7043	16.1298	13.7218	15.8493	16.5872	18.2658	16.785	29.5664	27.6442
ENSMUSG00000090958	3.00003	4.51015	10.7898	12.1904	2.74206	2.90054	2.59353	3.58133	2.47349	2.27366	3.44941	2.26592
ENSMUSG00000041313	433.122	436.782	200.503	203.383	526.045	540.113	560.26	553.284	508.335	524.28	507.064	534.368
ENSMUSG00000018654	0.235297	0.17572	3.05853	3.77509	0.215063	0.334677	0.345804	0.125661	0.380538	0.200617	0.123193	0.453183
ENSMUSG00000028794	0.176473	0.35144	18.691	17.5384	0.215063	0.502016	0.403438	0.251321	0.951344	1.2037	2.27908	3.30176
ENSMUSG00000054320	0.235297	0.234293	0.254877	0.0786477	0.161298	0.334677	0.403438	0.376982	0.126846	0.401234	0.431177	0.776886
ENSMUSG00000056370	0	0.0585734	0.594714	0.393238	0.483893	0.111559	0.057634	0.125661	0	0.334362	0.73916	0.258962
ENSMUSG00000092277	0	0.117147	0.424796	0.0786477	0.215063	0	0.230536	0.502642	0.951344	0.802469	9.97866	9.51685
ENSMUSG00000015966	0.176473	0.468587	3.39836	3.61779	0.537659	0.780913	0.403438	0.753964	0.761075	0.869341	4.31177	3.56073
ENSMUSG00000041852	109.001	115.097	39.506	39.7171	114.683	110.89	107.718	109.576	101.54	106.661	75.3327	73.092
ENSMUSG00000028182	0.941187	0.995747	1.61422	1.25836	1.07532	0.502016	1.15268	1.31944	1.01477	1.13683	1.29353	1.87747
ENSMUSG00000046229	1.11766	1.17147	0.594714	0.393238	0.806488	0.725134	0.979777	1.25661	1.20504	1.40432	0.18479	0.323702
ENSMUSG00000087610	0.235297	0.35144	0.849591	0.0786477	0.591424	0.111559	0.230536	0.439812	0.0634229	0.468107	0.431177	0.776886
ENSMUSG00000071267	21.6473	22.7265	15.2077	14.4712	21.7214	18.1841	17.3478	20.1685	19.4074	17.7881	32.5846	30.687
ENSMUSG00000061923	0	0.0585734	0.169918	0.0786477	0.161298	0.167339	0.057634	0.188491	0	0	0	0
ENSMUSG00000031562	17.8826	18.7435	12.2341	10.4601	19.2482	20.0806	20.9211	20.1685	19.8514	17.5874	31.6607	36.1899
ENSMUSG00000038533	53.2359	53.7118	63.2096	61.5811	47.6366	49.3091	41.1506	49.5103	48.3917	43.8014	36.342	34.8951
ENSMUSG00000092074	11.4707	9.0203	11.4695	10.3815	9.24773	7.25134	8.35692	6.47152	8.3084	8.09156	7.20681	7.44515
ENSMUSG00000022185	171.943	173.729	182.662	174.991	194.794	193.053	196.417	186.794	210.31	205.031	139.393	150.91
ENSMUSG00000038822	24.8826	26.5923	19.6256	16.9879	22.5817	20.3595	19.1345	19.5402	19.0269	20.1286	21.1277	21.8823
ENSMUSG00000039982	62.1183	66.9493	34.6633	37.2004	64.8954	67.4932	64.089	66.1603	62.0276	56.0391	50.3245	56.5184
ENSMUSG00000016283	0	0	0.0849591	0.0786477	0	0	0	0	0.317115	0.200617	9.97866	12.236
ENSMUSG00000028259	0	0	1.61422	1.73025	0	0	0	0	0	0	0	0
ENSMUSG00000029536	29.0591	27.2952	21.5796	22.6505	31.7219	27.4993	32.8514	27.771	27.6524	30.895	21.4356	23.7598
ENSMUSG00000029378	0	0	0.169918	0.235943	0.0537659	0	0.057634	0	0.317115	0	0.431177	0.582664
ENSMUSG00000054889	0.117648	0.117147	0.679673	1.02242	0.215063	0.223118	0.230536	0.188491	0.317115	0.668724	0.800757	0.517924
ENSMUSG00000028801	0	0	0.0849591	0	0.0537659	0	0.057634	0	0.0634229	0	0.36958	0.129481
ENSMUSG00000032116	395.651	405.503	504.317	486.043	402.222	413.605	412.14	415.497	381.679	414.876	382.454	409.03
ENSMUSG00000018865	0.294121	0.234293	0.509755	0.235943	0.537659	0.0557795	0.172902	0.502642	0.190269	0.200617	0.55437	0.388443
ENSMUSG00000023923	29.5886	30.5167	36.7873	40.3463	28.8723	32.0174	29.912	31.6665	28.0964	25.8796	42.2553	37.7437
ENSMUSG00000061898	19.1179	18.5678	38.9113	40.8181	19.1406	18.2957	16.4257	16.0846	18.139	18.5905	16.8775	15.473
ENSMUSG00000025794	461.829	455.174	639.912	668.505	448.138	465.369	474.039	463.373	460.197	471.317	523.202	539.418
ENSMUSG00000024294	93.5893	95.4746	37.7218	39.0092	89.3589	84.8407	84.7796	84.4439	88.7287	87.1347	101.388	96.1396
ENSMUSG00000014039	20.7649	17.8063	34.8332	31.8523	19.6783	19.1882	22.1314	19.4146	22.2614	18.7911	16.1383	16.1204
ENSMUSG00000032329	45.2358	46.9173	32.1995	31.5377	38.7652	41.7231	41.5541	39.9601	40.0199	40.6584	29.9976	27.8384
ENSMUSG00000020562	0	0.0585734	0	0.314591	0	0.0557795	0	0	0	0.0668724	0.0615967	0.129481
ENSMUSG00000016257	123.001	117.147	152.672	145.341	155.007	159.753	161.26	151.861	155.64	159.023	144.752	146.378
ENSMUSG00000034875	44.4123	43.52	44.6885	47.3459	42.8514	42.504	45.9919	43.6042	41.3517	36.0442	59.256	57.1658
ENSMUSG00000041633	0.823539	1.05432	0.169918	0.471886	0.483893	0.390457	0.461072	0.314151	0.317115	0.534979	0.677563	1.23007
ENSMUSG00000020056	15.9414	17.5134	22.5142	25.01	15.4846	16.1203	16.8291	17.404	14.1433	16.9856	21.0045	21.6233
ENSMUSG00000056600	0.294121	0.35144	0.254877	0.0786477	0.215063	0.111559	0.345804	0.125661	0.507383	0.334362	0.18479	0.129481
ENSMUSG00000026248	23.5297	19.4464	8.83575	9.04448	25.8076	22.9812	25.5895	27.0799	25.7497	28.6214	20.2653	21.0407
ENSMUSG00000026435	0.411769	0.761454	0.254877	0.0786477	0.860254	0.111559	0.172902	0.565473	0.190269	0.200617	0.307983	0.194221
ENSMUSG00000045932	38.5887	42.4071	23.1938	22.9651	86.348	91.2553	210.998	234.043	287.56	320.319	1508.19	1588.41
ENSMUSG00000072762	5.82359	7.0288	4.50283	2.04484	4.51633	4.68548	4.38018	3.76982	4.88356	4.07922	4.00378	4.20813
ENSMUSG00000043418	0.0588242	0	0.764632	0.157295	0	0	0	0	0	0	0	0.0647405
ENSMUSG00000074004	0	0.0585734	0.594714	0.235943	0	0.0557795	0	0	0	0.0668724	1.10874	0.971107
ENSMUSG00000050428	16.5296	17.1034	8.24103	7.31423	16.4524	14.2796	15.3883	15.0793	15.7923	17.3868	12.6889	12.236
ENSMUSG00000037139	0.352945	0.117147	0.849591	1.17972	0.161298	0.278898	0.230536	0.314151	0.253692	0.200617	2.15588	1.23007
ENSMUSG00000030677	94.1187	88.5629	65.4185	69.6032	79.4122	81.8286	75.1547	74.2026	78.7713	77.037	41.5161	39.6859
ENSMUSG00000001661	35.7651	37.0769	37.467	35.5488	25.9151	27.3877	22.362	22.4932	26.3839	23.7397	29.5664	26.1552
ENSMUSG00000047565	0.294121	0.292867	0.254877	0.235943	0	0.167339	0.057634	0.0628303	0.317115	0.334362	0.36958	0.388443
ENSMUSG00000021260	0.647066	0.468587	1.10447	1.10107	0.698956	0.446236	0.57634	0.376982	0.126846	0.26749	0.862353	0.323702
ENSMUSG00000023235	13.8237	15.2876	22.0894	20.0552	16.9362	17.7379	16.0799	18.4093	15.7923	17.3199	22.0516	22.9829
ENSMUSG00000029408	2.47062	2.34293	2.12398	1.8089	2.25817	2.67742	1.78665	2.95302	2.2198	2.00617	2.21748	2.91332
ENSMUSG00000042396	72.0596	69.9952	60.151	61.0306	69.3042	74.4657	71.8119	68.6735	70.336	77.3045	73.3616	73.0273
ENSMUSG00000038417	28.6474	24.718	28.8011	31.2231	29.2486	28.4476	27.4914	27.017	25.2423	26.6821	28.5193	26.4789
ENSMUSG00000052949	0.411769	0	0.0849591	0.393238	0.268829	0.167339	0.28817	0.376982	0.253692	0.468107	0.307983	0.323702
ENSMUSG00000034035	1.23531	1.93292	3.31341	3.22455	1.18285	1.45027	1.38322	0.565473	1.14161	1.06996	1.10874	1.68325
ENSMUSG00000029068	156.943	161.955	88.6123	94.3772	159.792	158.916	166.389	165.055	179.106	180.823	157.133	160.297
ENSMUSG00000039262	439.828	442.17	473.137	465.83	477.71	487.011	483.318	500.82	508.588	488.971	438.322	435.509
ENSMUSG00000015452	1.35296	1.81577	1.95406	1.25836	1.29038	1.28293	0.979777	1.38227	1.58557	1.2037	0.92395	0.841626
ENSMUSG00000009687	56.1771	55.9376	71.7904	75.895	55.8627	58.1223	59.9393	58.6207	60.1883	66.9393	51.9876	53.6699
ENSMUSG00000022201	179.061	186.908	266.602	278.334	186.137	187.81	197.339	194.271	211.325	200.015	328.988	347.98
ENSMUSG00000020974	26.0591	22.7265	25.9975	23.0438	25.1087	25.4355	23.6876	26.5772	23.7836	21.7335	12.9969	13.466
ENSMUSG00000030795	499.006	505.898	598.622	597.801	550.724	545.97	551.788	526.141	558.312	632.145	586.339	705.542
ENSMUSG00000005681	0	0	0	0	0	0	0.057634	0	0	0	0.307983	0.453183
ENSMUSG00000021032	0.352945	0	0.764632	0.865124	0.161298	0.111559	0.115268	0.251321	0.317115	0.200617	0.246387	0.129481
ENSMUSG00000055809	0	0	0	0	0	0	0.057634	0.125661	0	0	0.246387	0.194221
ENSMUSG00000031381	47.2358	44.1057	12.9138	13.3701	46.7225	49.588	47.2598	46.9971	43.9521	48.4825	43.5488	42.405
ENSMUSG00000015619	2.58826	2.10864	3.90812	4.79751	2.79582	2.67742	3.11223	3.5185	2.15638	3.54424	6.52925	7.31567
ENSMUSG00000072872	49.7653	52.0131	49.4462	48.3683	48.8732	48.4724	49.6228	46.8086	53.9729	53.5648	59.872	65.7763
ENSMUSG00000025170	0	0.17572	0.339836	0.0786477	0	0	0	0	0	0	0.18479	0.0647405
ENSMUSG00000035642	5.1177	7.20452	7.4764	7.55018	5.43035	6.30309	5.47523	4.83793	4.75672	4.48045	6.09807	6.66827
ENSMUSG00000019866	1.64708	1.46433	3.31341	3.38185	1.39791	1.33871	1.38322	1.88491	1.83926	1.53806	2.77185	2.46014
ENSMUSG00000046417	14.6472	15.5805	9.09062	8.10071	11.8285	11.6579	10.4317	11.121	10.5916	12.037	7.88437	4.46709
ENSMUSG00000018574	41.4122	37.7212	54.034	52.7726	37.0447	33.9697	35.6178	35.9389	35.7071	40.9928	33.9398	36.7079
ENSMUSG00000045039	213.296	216.019	189.969	199.136	190.6	192.384	182.008	185.287	182.658	183.966	136.929	136.084
ENSMUSG00000046314	0	0.0585734	0	0.314591	0	0	0	0	0	0	0.73916	0.323702
ENSMUSG00000026019	53.4712	52.5989	45.1982	47.0313	67.2073	62.8077	71.9272	65.9718	71.0971	70.5504	78.2894	78.2712
ENSMUSG00000031391	182.061	182.28	191.923	194.024	145.168	144.915	144.373	139.106	133.378	132.073	101.696	99.7651
ENSMUSG00000071478	0.0588242	0.117147	0.169918	0.314591	0.0537659	0	0.057634	0.251321	0.0634229	0.0668724	0.18479	0.258962
ENSMUSG00000035186	0.117648	0.17572	0.254877	0.157295	0.268829	0.0557795	0.115268	0	0.190269	0.334362	7.94597	7.76886
ENSMUSG00000024168	0.235297	0.292867	0.509755	0.393238	0.161298	0.167339	0.057634	0.188491	0.126846	0	0.246387	0.647405
ENSMUSG00000048307	89.8834	81.0655	37.9767	38.3014	75.6486	81.5497	76.5379	73.5743	73.3169	75.3652	58.948	56.4537
ENSMUSG00000034813	0.941187	0.937174	1.27439	1.33701	0.752722	1.00403	0.633974	0.439812	1.20504	1.2037	6.77563	6.86249
ENSMUSG00000001065	9.88246	12.1247	8.92071	8.5726	11.1295	9.42674	10.8928	10.9325	10.3379	10.6327	10.7794	9.58159
ENSMUSG00000044795	18.5884	20.2664	6.71177	7.55018	17.2051	15.3394	16.8868	17.781	14.6507	13.8426	9.48589	11.7828
ENSMUSG00000078877	11.8237	11.1289	6.96665	6.13452	11.2908	12.6062	10.547	11.9378	10.2111	10.7665	8.31555	10.2937
ENSMUSG00000039771	38.5887	37.1941	39.8458	35.706	42.3137	38.209	38.3842	38.0752	37.6098	40.7253	30.1824	35.8662
ENSMUSG00000034486	0	0	0.424796	0.550534	0	0	0	0	0	0	0	0
ENSMUSG00000037993	54.8241	55.2347	76.6331	77.1534	65.1642	60.465	63.6855	63.2701	62.3447	64.1306	64.3685	64.9994
ENSMUSG00000003031	45.3534	46.2144	24.1284	25.1673	37.7974	34.8064	35.9636	37.8238	32.7262	39.7891	32.7078	33.5356
ENSMUSG00000070473	0	0	0	0	0	0	0	0	0.0634229	0	0.492773	0.129481
ENSMUSG00000020846	73.942	72.3381	40.8653	39.7957	78.6595	76.9757	73.3104	71.2496	67.4186	70.2829	32.7694	30.8812
ENSMUSG00000071262	0.117648	0	0.764632	0.707829	0.107532	0.0557795	0.057634	0.0628303	0.317115	0	15.7687	12.9481
ENSMUSG00000050148	0.0588242	0.292867	0.169918	0.157295	0.0537659	0	0.115268	0.0628303	0.0634229	0.133745	0.18479	0.129481
ENSMUSG00000063145	16.4708	15.2876	14.1882	15.4936	17.0438	17.1243	16.7138	17.9066	19.4708	18.6574	22.606	20.0695
ENSMUSG00000034793	28.2944	26.4166	24.4682	25.2459	23.3881	26.3837	26.1082	22.7446	21.9443	23.6728	26.6714	24.6014
ENSMUSG00000038903	0	0.0585734	0	0.0786477	0	0	0	0	0	0	0.123193	0.453183
ENSMUSG00000032313	0.176473	0.17572	1.18943	1.10107	0.376361	0.446236	0.28817	0.502642	0.634229	0.936213	2.09429	2.78384
ENSMUSG00000095677	22.0002	24.3079	21.2398	23.0438	20.5923	19.2997	18.731	18.158	19.0903	17.0525	18.6638	19.3574
ENSMUSG00000024594	85.0009	82.1784	37.382	40.3463	75.6486	79.0954	72.5612	75.5848	67.2283	66.6718	60.7959	60.7266
ENSMUSG00000039518	129.943	120.837	111.721	123.713	132.802	130.413	136.189	132.446	111.244	107.397	74.7167	74.2573
ENSMUSG00000038732	30.9415	28.9938	34.0686	36.9644	26.5603	27.4435	28.6441	26.7029	26.3205	24.4753	17.1855	17.5447
ENSMUSG00000045282	8.23539	7.96598	5.35242	4.16833	9.40903	9.03628	8.52983	9.23605	9.57686	9.56275	14.66	16.2499
ENSMUSG00000026114	4.88241	5.62304	3.48332	3.77509	6.4519	5.91263	6.05157	4.20963	3.80538	5.01543	3.6342	2.91332
ENSMUSG00000012848	668.949	633.939	953.921	1002.13	623.469	662.772	666.076	630.942	647.358	651.805	754.436	760.701
ENSMUSG00000072969	5.64712	4.80302	1.01951	1.6516	6.55943	5.74529	4.55308	4.83793	5.83491	6.41975	10.5946	11.2648
ENSMUSG00000095092	0	0	0	0	0	0	0	0	0	0	1.66311	2.91332
ENSMUSG00000042594	320.592	313.367	184.446	195.911	399.427	381.365	381.422	381.254	426.963	411.265	138.531	131.617
ENSMUSG00000066880	12.2943	13.4719	8.41095	10.932	13.1189	13.3871	13.3711	12.5032	12.5577	14.8457	16.1383	15.7967
ENSMUSG00000020388	0.411769	0.234293	0.0849591	0.0786477	0	0.111559	0.057634	0.0628303	0.253692	0.0668724	0.307983	0
ENSMUSG00000026842	148.531	143.798	111.042	104.444	143.232	144.134	139.186	136.593	142.194	138.091	80.5068	78.2065
ENSMUSG00000019975	27.3532	30.8096	20.0503	19.5046	25.5925	22.7023	22.1314	21.8021	23.1494	23.606	8.43874	9.19315
ENSMUSG00000068263	1.05884	1.69863	1.95406	2.43808	0.967785	1.05981	0.749241	0.816794	1.45873	1.40432	3.26462	3.30176
ENSMUSG00000029017	315.592	310.907	494.292	506.963	292.002	300.54	303.039	295.051	298.595	297.783	276.815	277.413
ENSMUSG00000052155	26.1179	28.3495	64.399	60.7947	28.711	26.5511	28.0677	29.4674	28.0329	28.287	33.755	35.6073
ENSMUSG00000066551	173.355	179.352	141.797	144.161	167.158	148.597	156.13	169.39	169.593	158.621	105.885	113.425
ENSMUSG00000029290	56.9418	56.7576	53.0994	54.3455	53.2282	52.9905	54.7523	54.3482	52.7044	52.6286	68.9883	77.4944
ENSMUSG00000043602	5.05888	5.91591	5.26746	4.32562	4.89269	5.41061	4.89889	3.70699	4.05907	5.28292	4.06538	5.7619
ENSMUSG00000029071	127.825	135.07	52.9295	54.1096	131.995	134.038	143.278	134.143	137.501	133.277	109.396	103.132
ENSMUSG00000031886	0.294121	0.761454	1.01951	1.02242	0.376361	0.278898	0.461072	0.565473	0.634229	0.601851	0.615967	0.517924
ENSMUSG00000090173	0.470593	0.644307	2.03902	2.20214	0.107532	0.390457	0.230536	0	0.190269	0.534979	0.431177	0.258962
ENSMUSG00000073752	0.0588242	0.17572	0.254877	0.0786477	0	0	0.057634	0.125661	0	0.0668724	0.123193	0.0647405
ENSMUSG00000029840	394.004	389.337	383.505	399.452	439.106	446.18	451.332	434.22	466.412	456.003	375.493	395.046
ENSMUSG00000005148	26.3532	30.6339	36.5324	34.4477	36.0769	33.4119	34.0617	34.5567	33.9947	31.8313	48.9077	56.9069
ENSMUSG00000051256	45.2358	43.2857	12.6589	11.4826	46.9376	50.1458	55.0981	52.1491	54.0363	52.0267	55.8682	49.0733
ENSMUSG00000026222	2.70591	2.57723	5.18251	6.44911	19.6245	22.4791	53.6572	68.5479	107.946	107.263	233.143	226.592
ENSMUSG00000001175	402.475	399.47	488.43	491.391	403.997	407.971	419.518	397.087	409.585	408.122	293.816	317.358
ENSMUSG00000006457	1.29413	1.69863	4.50283	2.75267	1.82804	1.28293	1.32558	1.63359	1.649	1.2037	2.27908	1.16533
ENSMUSG00000022016	58.883	57.6362	29.5658	27.1334	57.9058	54.9428	56.5389	59.3746	53.0216	55.036	55.129	49.7207
ENSMUSG00000020897	85.7068	85.4585	31.5198	36.8858	76.4551	82.1632	81.3792	77.8467	77.3125	79.3775	44.1648	49.2028
ENSMUSG00000042744	58.2359	55.879	70.2612	66.4573	55.9165	56.4489	53.0232	55.8561	57.7783	55.7047	51.4948	52.4398
ENSMUSG00000078584	30.3533	27.8809	9.17558	8.65124	26.8292	26.4953	24.6097	26.0117	26.5742	26.8827	17.3087	18.3863
ENSMUSG00000023905	367.71	361.339	223.357	217.775	483.409	496.605	495.998	463.813	499.392	502.613	437.952	467.038
ENSMUSG00000040498	1.58825	1.52291	3.05853	2.04484	1.18285	1.33871	1.26795	1.82208	1.26846	1.27058	1.7863	1.87747
ENSMUSG00000032235	22.412	23.6636	51.2303	49.784	22.958	23.9852	24.8979	23.31	23.4665	22.6029	35.7877	38.3911
ENSMUSG00000053510	202.532	201.082	269.915	258.83	193.933	197.85	200.681	196.91	187.986	189.65	155.716	153.823
ENSMUSG00000020514	34.471	32.3325	36.3625	35.4701	40.1631	38.9899	40.8048	37.6982	38.244	45.8076	33.5702	35.1541
ENSMUSG00000012640	47.4711	47.3858	14.8678	15.8868	42.6901	41.7231	40.0556	40.3999	45.0937	44.2695	69.4194	66.8122
ENSMUSG00000020519	33.1768	32.2153	21.8345	23.9875	29.7863	26.049	25.9353	28.525	29.3648	27.0833	17.863	14.5666
ENSMUSG00000060594	14.9413	14.6433	6.11706	5.66263	16.2373	14.5585	13.6016	16.4615	18.8366	18.5237	4.31177	5.04976
ENSMUSG00000028729	167.002	152.115	186.23	181.519	202.536	210.568	219.758	210.733	213.101	212.454	208.936	226.203
ENSMUSG00000032643	43.177	45.2186	33.8987	29.9648	51.1851	50.7036	54.9828	52.4005	60.9494	60.5864	43.9184	41.5634
ENSMUSG00000029713	298.65	290.582	381.466	374.756	287.862	292.731	285.98	287.26	285.784	279.125	221.502	215.262
ENSMUSG00000020945	0	0	1.8691	3.4605	0	0	0	0.0628303	0.0634229	0	0.18479	0.258962
ENSMUSG00000044715	14.7649	14.5848	5.43738	6.29181	14.4093	13.5544	15.6188	12.5032	14.841	14.1101	13.3665	11.7828
ENSMUSG00000030347	27.0591	24.8937	19.6256	17.4598	26.2377	28.6707	28.2983	29.0276	30.887	29.1564	33.5086	35.2836
ENSMUSG00000058216	0	0	2.03902	1.8089	0.0537659	0	0	0.0628303	0	0.0668724	0.0615967	0
ENSMUSG00000000194	63.3536	60.5063	50.3808	54.9747	67.046	66.4892	64.7229	72.569	66.5306	67.9423	76.6262	84.0979
ENSMUSG00000031889	20.2355	18.2749	9.26054	8.96584	17.8503	16.1203	16.6562	17.8438	17.7584	16.7181	12.8737	13.2071
ENSMUSG00000033707	0.0588242	0	0	0.235943	0.0537659	0.0557795	0.057634	0.0628303	0.0634229	0.200617	0.73916	0.194221
ENSMUSG00000039156	54.7653	52.6574	77.7376	80.3779	48.8732	47.0779	46.6835	46.4316	52.7044	48.9506	51.4948	47.1958
ENSMUSG00000056698	7.47067	9.8989	15.3776	11.2466	7.58099	8.31115	7.08898	9.23605	7.86444	8.89403	12.1345	11.5238
ENSMUSG00000000632	0	0.0585734	0	0	0	0.111559	0	0.0628303	0.0634229	0.0668724	0.123193	0.388443
ENSMUSG00000030287	51.8241	51.076	115.035	111.208	47.5828	50.4805	48.5854	53.0288	52.4508	55.5041	42.4401	45.2536
ENSMUSG00000026656	0.117648	0.0585734	0.424796	0	0.0537659	0	0.172902	0.0628303	0.126846	0	0.0615967	0.0647405
ENSMUSG00000052040	0.0588242	0.0585734	0.0849591	0	0.107532	0.111559	0	0.0628303	0.0634229	0.133745	0.0615967	0.129481
ENSMUSG00000022426	119.06	121.247	34.6633	35.3128	129.576	126.229	118.784	127.106	120.821	109.269	86.9129	88.5002
ENSMUSG00000023456	721.479	669.376	816.032	813.374	774.497	801.161	787.741	783.18	701.901	719.814	617.814	607.719
ENSMUSG00000057421	72.1185	69.1751	74.5091	69.3673	81.294	80.7687	81.8979	80.7998	75.9807	79.5113	86.8513	94.7801
ENSMUSG00000008730	157.766	159.085	108.068	107.747	159.846	155.904	144.085	146.583	136.106	138.894	124.548	114.267
ENSMUSG00000066896	0.117648	0	2.97357	3.4605	0	0.0557795	0.057634	0	0	0	0.0615967	0
ENSMUSG00000022807	39.1769	41.7042	18.5211	19.19	39.034	35.5873	36.8857	35.8133	37.6732	36.0442	25.0698	22.7886
ENSMUSG00000044576	0	0.117147	1.8691	2.04484	0.215063	0.0557795	0	0.0628303	0	0.133745	0.123193	0.647405
ENSMUSG00000039063	17.3531	16.6934	19.9654	21.7854	15.9147	13.5544	16.1375	16.9013	13.0651	12.8395	15.3992	16.703
ENSMUSG00000036564	8.94128	9.84032	3.48332	3.85374	5.80671	5.74529	5.53286	4.7751	5.70806	5.61728	3.44941	2.84858
ENSMUSG00000031667	19.7649	22.1993	11.0447	10.4601	14.5168	13.6102	12.0455	11.2466	9.25975	9.83024	13.9824	13.2071
ENSMUSG00000024777	24.765	23.0779	14.613	11.7185	26.5603	26.6068	26.3387	27.5825	28.794	26.214	16.0767	15.4082
ENSMUSG00000039202	81.7656	83.1742	65.2486	67.1651	88.2835	88.4105	89.3903	84.7581	101.413	99.5061	101.388	100.607
ENSMUSG00000057789	102.413	100.395	77.8225	82.5014	111.887	123.217	118.438	120.446	141.433	134.079	107.794	112.454
ENSMUSG00000032586	32.0004	31.5125	15.2926	13.2915	34.9478	31.3481	34.1193	35.7504	33.3605	31.965	26.2402	26.0257
ENSMUSG00000059540	0.470593	0.410013	0.594714	0.314591	0.430127	0.502016	0.230536	0.439812	0.380538	0.200617	0.615967	0.323702
ENSMUSG00000046727	34.5886	36.3741	41.7149	39.5598	34.6252	34.1371	36.6552	31.5408	34.2484	32.7006	38.5595	33.0176
ENSMUSG00000039990	39.3534	39.2441	32.3694	37.5149	40.9696	45.5719	43.1678	42.6618	42.2397	38.786	32.3998	27.6442
ENSMUSG00000039179	0.0588242	0	0.0849591	0.235943	0.107532	0	0	0	0.126846	0.26749	0.18479	0.323702
ENSMUSG00000025484	15.8825	16.9277	3.48332	4.16833	15.0544	15.1163	16.4257	17.027	16.8071	13.9095	22.9756	21.2996
ENSMUSG00000089704	2.47062	1.93292	1.61422	1.41566	2.74206	2.1754	1.44085	2.76453	3.0443	1.47119	1.29353	1.23007
ENSMUSG00000070031	2.35297	2.98724	6.28697	7.62882	8.8176	10.5423	18.731	22.3048	21.8175	20.5967	330.466	333.672
ENSMUSG00000021280	4.17652	5.5059	2.37885	3.3032	5.43035	4.79704	4.72598	4.90076	5.45437	5.34979	7.69958	7.76886
ENSMUSG00000026380	6.82361	8.31742	5.43738	4.87616	5.86048	6.24731	5.53286	6.09454	5.96175	5.41666	4.18857	3.0428
ENSMUSG00000026251	0.411769	0.761454	0.509755	0.471886	0.483893	0.223118	0.518706	0.376982	0.697652	0.334362	1.04714	1.94221
ENSMUSG00000042607	0.235297	0.117147	0.0849591	0.235943	0.0537659	0.0557795	0	0.0628303	0.0634229	0	0.123193	0.0647405
ENSMUSG00000020307	95.6481	89.6172	78.2473	74.2434	118.661	118.866	125.527	126.729	115.747	108.467	95.6596	87.2054
ENSMUSG00000020462	56.7065	64.0793	75.8685	82.816	68.7665	65.6525	66.913	64.778	69.6384	66.2705	60.0567	63.0572
ENSMUSG00000039887	13.1766	12.2418	13.3386	13.2128	12.2049	10.4308	12.3913	10.6811	10.5282	11.9033	10.533	9.97003
ENSMUSG00000026490	97.2952	97.2903	96.4286	109.163	83.3908	82.9999	74.636	74.8937	59.681	62.6594	53.8971	52.0513
ENSMUSG00000002769	1.17648	0.820027	6.45689	4.87616	0.698956	1.00403	0.806875	0.942454	0.697652	1.00309	2.27908	2.26592
ENSMUSG00000019893	0	0	0	0	0.0537659	0	0	0	0	0	4.61975	4.7908
ENSMUSG00000053929	81.295	83.8185	51.91	48.8402	69.4655	62.4731	61.4954	62.0135	66.6575	59.3827	42.0705	36.9021
ENSMUSG00000063687	4.29417	5.56447	4.67275	3.14591	3.22595	3.29099	4.32255	3.5185	3.8688	3.94547	2.40227	2.52488
ENSMUSG00000026834	0.294121	0.644307	2.20894	2.43808	0.537659	0.669354	0.518706	0.188491	0.634229	0.735596	24.0843	23.5008
ENSMUSG00000035067	0.0588242	0	0	0.235943	0.0537659	0.111559	0.230536	0.188491	0.0634229	0.200617	0.92395	1.48903
ENSMUSG00000021877	161.59	159.554	189.289	189.226	171.836	179.666	184.832	179.946	181.39	177.947	271.641	266.86
ENSMUSG00000029580	3627.75	3576.72	3840.66	3953.38	4274.98	4184.58	4220.71	4171.81	4023.55	4026.12	3542.61	3477.53
ENSMUSG00000027959	12.1178	15.2876	14.6979	12.269	12.0973	12.0484	12.1031	15.0164	12.5577	12.9064	32.3998	34.2477
ENSMUSG00000001131	41.2358	41.2942	70.601	68.1875	46.5612	53.1021	50.8908	44.5467	54.4803	60.9207	71.3905	70.4376
ENSMUSG00000027673	92.8834	90.9644	126.589	127.488	88.9825	88.801	94.7502	89.4075	90.2508	87.7366	89.9311	86.3638
ENSMUSG00000030655	230.826	235.289	324.289	326.702	275.335	260.713	305.229	300.329	301.766	293.235	587.817	572.176
ENSMUSG00000058287	0	0	0	0	0	0	0	0.0628303	0	0	1.53992	1.61851
ENSMUSG00000028759	155.119	158.675	134.32	134.959	132.855	132.532	137.63	145.264	127.226	132.742	209.244	208.141
ENSMUSG00000051550	14.3531	13.1204	4.163	3.85374	10.1617	12.8293	10.6623	9.36171	10.7819	11.1008	6.03647	7.89834
ENSMUSG00000028328	0.176473	0.234293	7.81624	7.70747	0.322595	0.613575	0.57634	0.251321	0.697652	0.668724	0.800757	0.906367
ENSMUSG00000001707	64.4713	65.9536	41.0352	36.9644	91.3482	90.0839	99.3033	92.8003	93.6756	105.725	80.5068	90.9604
ENSMUSG00000036398	62.0007	61.8535	61.6803	66.2213	66.4546	67.8837	74.2325	63.5214	62.3447	72.2891	86.4817	93.6795
ENSMUSG00000031262	38.0592	41.4114	17.4166	16.516	35.9156	35.42	37.4044	36.8814	35.8974	34.9074	27.4721	27.45
ENSMUSG00000034345	80.4127	73.9196	81.3059	82.8947	83.5521	78.5933	78.8433	72.1292	78.7078	86.6666	72.2529	81.9614
ENSMUSG00000037143	0.70589	0.644307	1.8691	1.17972	0.430127	0.223118	0.57634	0.816794	0.507383	1.00309	1.04714	2.20118
ENSMUSG00000030513	0	0	0.594714	0.550534	0	0.111559	0.057634	0	0	0	0.0615967	0.129481
ENSMUSG00000059475	19.412	19.5049	29.7357	31.2231	20.8074	19.8575	19.7684	19.5402	19.8514	22.0679	25.501	24.4072
ENSMUSG00000022440	49.0594	49.4359	12.5739	11.0893	42.0987	42.3924	41.6694	37.1327	44.1424	40.9928	39.1139	40.2038
ENSMUSG00000020870	0.176473	0.117147	0.254877	0.157295	0.376361	0.111559	0.230536	0.251321	0.253692	0.401234	0.246387	0.129481
ENSMUSG00000001504	26.8827	26.2994	9.51542	10.6961	27.5281	26.3837	28.2983	25.8861	28.35	27.2171	21.374	20.3933
ENSMUSG00000020634	39.6475	37.5455	38.2316	41.9192	39.1415	41.2768	46.9717	37.1955	43.4447	39.7222	48.9693	47.2605
ENSMUSG00000026149	0.0588242	0.117147	1.01951	0.629181	0.161298	0.111559	0.057634	0.0628303	0.126846	0.0668724	0.246387	0.258962
ENSMUSG00000053040	0	0.0585734	1.18943	1.49431	0	0.0557795	0	0.125661	0	0.0668724	0.18479	0.0647405
ENSMUSG00000054753	7.17655	6.85308	7.22152	8.02206	6.50567	5.63373	9.04853	6.8485	12.8114	11.9702	36.5268	38.4558
ENSMUSG00000067614	0.117648	0	0	0	0.107532	0.0557795	0.115268	0.0628303	0	0.133745	0.55437	0.323702
ENSMUSG00000061742	0.117648	0.17572	0.169918	0.314591	0	0	0	0	0.0634229	0	0.123193	0
ENSMUSG00000079562	367.651	361.105	283.848	279.514	362.113	368.647	355.717	360.269	355.929	356.764	314.513	314.962
ENSMUSG00000019814	44.7064	42.4071	46.7275	46.4021	49.7872	51.6518	56.1931	56.0446	55.6853	57.9784	86.4201	86.0401
ENSMUSG00000091971	0.117648	0.292867	0.339836	0.314591	0.107532	0.0557795	0.518706	0.251321	0.0634229	0.0668724	0.123193	0.194221
ENSMUSG00000061536	27.4709	27.7638	11.0447	12.3477	22.7967	22.8696	22.1314	21.2366	18.6463	18.858	9.1779	8.93419
ENSMUSG00000026004	11.7648	13.3547	15.2077	15.4149	11.3446	9.59408	9.56724	10.1157	10.9087	9.29526	17.6166	15.9909
ENSMUSG00000043535	186.59	192.296	96.4286	100.276	147.372	139.226	142.414	135.211	132.427	135.885	113.707	109.8
ENSMUSG00000032306	34.5298	35.7297	37.9767	36.6498	38.9802	34.5275	35.272	35.6876	34.8826	38.5854	23.5299	21.2349
ENSMUSG00000040265	0.411769	0.234293	2.88861	3.06726	0.430127	0.613575	0.461072	0.188491	0.380538	0.200617	1.29353	1.55377
ENSMUSG00000057933	5.64712	5.44732	6.11706	6.68505	4.7314	4.3508	6.51264	3.70699	5.96175	6.68724	3.81899	4.46709
ENSMUSG00000035901	176.767	181.226	205.006	206.293	170.975	163.936	163.796	159.338	155.703	160.092	111.059	106.951
ENSMUSG00000057503	0.0588242	0	0	0	0	0	0	0	0.0634229	0	0.307983	0.194221
ENSMUSG00000033029	3.17651	3.10439	3.05853	2.67402	3.17219	2.95631	2.53589	2.82736	2.41007	2.6749	2.64866	3.17228
ENSMUSG00000047250	33.9416	35.144	35.0032	43.8854	29.7325	24.543	26.1658	26.5144	25.8131	24.5422	16.1383	14.8256
ENSMUSG00000027104	65.7654	64.5478	52.3348	52.3794	50.5399	48.1935	43.9171	46.8714	46.5524	43.8014	34.4941	31.3991
ENSMUSG00000013936	0.176473	0.117147	0.424796	0.235943	0.161298	0.0557795	0.230536	0.125661	0.0634229	0.133745	0.18479	0.323702
ENSMUSG00000033991	82.0597	81.2412	70.1762	66.9292	90.3804	92.9287	95.0384	94.1826	95.8955	93.6213	73.2384	73.2862
ENSMUSG00000063929	0.0588242	0.17572	0.169918	0	0.0537659	0.0557795	0.057634	0	0.190269	0.0668724	0	0.129481
ENSMUSG00000095595	0.235297	0.0585734	0.169918	0	0.0537659	0.111559	0.057634	0.0628303	0	0.0668724	0.18479	0.194221
ENSMUSG00000029632	179.355	162.014	250.374	257.964	168.395	166.279	174.4	170.647	167.69	182.16	177.09	194.286
ENSMUSG00000048120	0.235297	0.292867	0.93455	0.471886	0.376361	0.278898	0.172902	0.125661	0.0634229	0.401234	1.10874	1.03585
ENSMUSG00000032353	69.4714	69.5851	85.3839	83.7598	65.6481	66.3776	71.2932	66.9143	65.3256	69.146	58.0856	60.4676
ENSMUSG00000010342	0.411769	0.17572	0.339836	0.707829	0.591424	0.278898	0.28817	0.439812	0.570806	0.26749	0.36958	0.517924
ENSMUSG00000021203	8.23539	9.43031	5.01259	3.61779	12.0436	11.8253	13.3711	15.0164	12.0504	12.9064	20.8197	17.6742
ENSMUSG00000036528	0.0588242	0.585734	0.254877	0.393238	0.0537659	0.223118	0.28817	0.376982	0.44396	0.668724	0.431177	0.194221
ENSMUSG00000032942	0.0588242	0.234293	0.679673	0.629181	0.0537659	0.167339	0.115268	0.188491	0.253692	0	0.0615967	0.0647405
ENSMUSG00000038725	0.117648	0.17572	0.509755	0.471886	0.107532	0.167339	0.057634	0	0	0	0.800757	0.194221
ENSMUSG00000031497	0.176473	0.35144	6.62681	7.62882	0.698956	0.725134	0.28817	0.188491	0.44396	0.534979	1.8479	1.29481
ENSMUSG00000024050	71.7067	75.2668	51.4852	42.9416	89.09	87.5739	89.6208	87.2084	86.382	85.1285	57.3465	60.2086
ENSMUSG00000039456	76.295	80.4798	81.7307	84.0744	78.7132	74.131	78.2093	78.0352	78.7078	80.18	70.5282	64.2873
ENSMUSG00000024683	33.8827	33.8554	27.1869	28.0772	41.561	45.0141	41.6694	38.6406	40.4638	41.2603	29.9976	34.8304
ENSMUSG00000060002	24.1767	25.1865	29.9906	33.268	28.1733	26.9415	34.3498	37.5097	41.1615	40.1234	28.0265	28.4858
ENSMUSG00000039263	98.6482	94.0102	89.0371	95.085	96.5635	101.407	104.951	106.623	92.7877	97.8343	82.4779	82.2204
ENSMUSG00000041598	47.177	45.2772	16.9918	15.2576	40.9158	40.3844	41.7846	38.892	49.0893	46.6769	33.0774	30.1043
ENSMUSG00000061653	0	0	0.0849591	0	0	0	0	0	0	0	0.18479	0.388443
ENSMUSG00000062647	935.599	905.31	1310.49	1327.02	936.01	952.101	954.534	918.83	960.223	970.72	986.347	1041.42
ENSMUSG00000032352	11.6472	12.8276	10.365	10.6174	10.5919	12.4946	11.5844	10.744	10.0842	11.4352	6.15967	5.89138
ENSMUSG00000021577	353.769	353.08	506.101	494.458	337.757	335.179	336.698	326.341	327.009	355.427	308.907	332.831
ENSMUSG00000044224	89.5304	89.2072	79.8616	74.9512	110.328	111.113	116.132	108.822	107.185	106.595	61.1039	64.9347
ENSMUSG00000052331	29.6474	33.8554	21.3247	24.3021	24.1409	20.8615	23.2265	24.3782	22.3883	20.2623	18.5406	20.2638
ENSMUSG00000020290	327.533	340.838	635.919	630.99	330.284	328.597	318.024	338.153	314.261	307.145	616.275	595.418
ENSMUSG00000015053	0.294121	0.292867	0.169918	0.157295	0.268829	0.390457	0.345804	0.691133	0.317115	0.401234	0.0615967	0.323702
ENSMUSG00000091650	0	0.0585734	0	0	0.107532	0.111559	0.057634	0.188491	0.380538	0.26749	0.246387	0.323702
ENSMUSG00000049323	121.295	122.477	70.0063	77.5466	135.705	133.871	140.108	143.756	166.612	159.691	166.865	169.361
ENSMUSG00000051900	1.7059	1.99149	2.46381	1.96619	1.34415	2.06384	1.03741	1.00528	1.45873	1.73868	2.40227	1.74799
ENSMUSG00000010825	0.294121	0.234293	0.93455	0.943772	0.215063	0.334677	0.230536	0.251321	0.0634229	0.200617	0.36958	1.10059
ENSMUSG00000053916	0.70589	0.468587	0.509755	0.629181	2.2044	1.8965	0.57634	1.63359	2.85403	0.534979	0.307983	1.61851
ENSMUSG00000047889	0.411769	0.820027	1.35935	1.8089	1.12908	0.780913	1.09505	0.502642	0.951344	0.735596	4.37336	4.01391
ENSMUSG00000060314	3.05886	2.51865	6.37193	6.921	2.84959	2.28696	2.59353	2.38755	2.34665	2.40741	2.46387	2.78384
ENSMUSG00000038173	0	0.0585734	0.424796	0.393238	0	0	0.057634	0	0	0	0.0615967	0.0647405
ENSMUSG00000051786	48.1182	52.4817	26.8471	31.8523	51.5615	53.7715	52.274	52.4633	48.3917	52.7623	41.0234	42.2108
ENSMUSG00000051716	0.0588242	0	1.18943	1.33701	0.0537659	0.0557795	0.172902	0	0	0.0668724	1.47832	1.68325
ENSMUSG00000024513	97.707	93.2488	45.1982	45.6943	96.0258	82.3864	88.4681	97.5126	105.345	92.5514	66.894	66.9417
ENSMUSG00000020486	1.29413	1.28861	1.4443	2.28078	1.07532	1.45027	1.61375	1.31944	1.58557	2.87551	2.58706	2.00695
ENSMUSG00000028439	8.94128	9.78175	4.07804	3.06726	10.5919	10.9328	11.4115	10.8068	13.6359	11.9033	9.97866	8.481
ENSMUSG00000058396	1.88237	2.22579	11.3845	11.5612	2.2044	1.95228	2.19009	2.51321	2.02953	2.00617	2.09429	2.65436
ENSMUSG00000107023	1.64708	1.17147	5.18251	3.77509	1.39791	1.56183	0.922143	1.4451	2.02953	1.06996	2.40227	1.81273
ENSMUSG00000028847	71.8832	67.1251	44.9434	47.7391	68.2826	68.6646	69.6218	66.8514	65.8964	77.2376	54.9442	57.8132
ENSMUSG00000021044	36.7651	33.0354	26.1674	24.8527	27.2593	31.6828	26.9727	27.5197	34.0581	32.9681	16.9391	15.214
ENSMUSG00000045362	34.7063	33.1525	12.404	13.9993	39.8943	39.7708	40.3438	36.0018	48.8356	46.3426	18.4174	18.1273
ENSMUSG00000002608	47.5888	45.3944	35.0881	38.852	49.5721	47.9146	50.1415	47.6882	52.8313	48.0812	53.8355	54.8352
ENSMUSG00000003123	4.76476	7.20452	5.35242	4.64021	7.20463	5.68951	7.26188	8.73341	6.46914	6.55349	34.6173	32.5645
ENSMUSG00000049526	0.117648	0.0585734	0.424796	0.235943	0.0537659	0.278898	0.057634	0.125661	0.0634229	0.0668724	0.431177	0.582664
ENSMUSG00000027248	1955.96	1932.63	3146.21	3151.26	1812.39	1849.48	1840.37	1782.81	1786.62	1851.36	1576.32	1575.2
ENSMUSG00000059183	14.1766	14.8776	7.4764	6.44911	14.463	15.674	14.5814	13.5713	14.1433	14.5113	6.52925	6.27983
ENSMUSG00000020063	26.7062	27.5295	37.5519	37.1217	25.4313	25.3797	28.5864	27.7082	25.5594	23.0041	55.1906	50.0444
ENSMUSG00000026110	5.00006	6.20878	13.3386	10.1456	3.92491	4.57392	5.47523	5.78039	6.15202	6.82098	9.79387	9.25789
ENSMUSG00000027536	1.76473	0.995747	1.4443	2.75267	1.39791	1.33871	1.26795	1.31944	0.951344	0.802469	2.21748	2.33066
ENSMUSG00000028919	6.82361	5.03731	4.67275	5.03345	3.22595	4.07191	3.34277	2.38755	3.8688	3.07613	2.95664	2.91332
ENSMUSG00000038080	42.0593	39.0684	27.6967	24.6167	35.1629	38.5994	35.6754	38.0752	34.2484	34.6399	24.2691	24.0187
ENSMUSG00000037965	84.648	95.4746	67.8823	65.3562	100.381	101.296	108.698	110.77	110.546	120.437	158.057	154.665
ENSMUSG00000021639	12.1766	15.8148	30.6702	26.347	14.463	15.6183	18.731	18.4093	16.6168	17.7212	22.0516	22.7886
ENSMUSG00000021131	158.178	146.375	188.015	191.114	160.33	162.04	170.135	164.615	168.198	171.795	163.662	167.613
ENSMUSG00000074807	1.00001	0.70288	0.339836	0.786477	0.698956	0.278898	0.864509	0.251321	0.634229	0.468107	1.97109	2.91332
ENSMUSG00000074825	29.4709	29.7553	5.26746	5.42669	33.6037	36.424	34.8109	37.8867	39.5125	42.5308	30.9831	30.1691
ENSMUSG00000025077	20.8238	20.735	23.5337	26.7402	18.1729	18.2957	19.2497	18.5978	19.0903	19.7942	24.2691	24.0835
ENSMUSG00000061577	0.294121	0.117147	0.0849591	0.471886	0.161298	0.557795	0.230536	0.0628303	0.507383	0.334362	0.0615967	0.258962
ENSMUSG00000040111	38.8828	41.3528	19.1158	19.19	40.5395	44.01	39.9403	40.714	33.297	31.3631	29.5664	30.3633
ENSMUSG00000026971	0	0	0.594714	0.707829	0	0.111559	0.28817	0	0.697652	0.334362	1.8479	2.0717
ENSMUSG00000051451	79.7068	81.827	38.9962	36.7285	84.4662	81.6612	78.4398	81.4281	75.6001	71.3528	85.8657	83.58
ENSMUSG00000038416	81.5891	79.484	114.95	119.78	83.3908	79.0396	81.1486	80.8626	84.1622	82.9886	62.9518	66.8122
ENSMUSG00000061983	305.062	272.132	432.782	467.639	279.798	283.639	294.798	287.826	289.526	301.327	377.711	374.718
ENSMUSG00000005804	72.4714	65.2507	31.5198	37.1217	59.7339	63.1424	65.2416	61.8878	70.7166	71.2191	89.8695	85.9754
ENSMUSG00000028478	214.002	204.48	234.912	242.707	225.978	217.15	226.156	220.786	219.316	213.657	232.959	238.633
ENSMUSG00000099083	117.766	123.238	55.7332	52.458	127.102	125.615	121.492	116.739	120.63	124.918	83.5867	84.81
ENSMUSG00000031823	30.8239	29.6381	18.606	17.6171	31.2917	29.6747	27.8948	30.4099	34.185	30.0257	22.2364	22.0765
ENSMUSG00000039478	11.2354	11.5975	10.2801	11.9544	10.0004	10.0961	11.9879	13.697	10.1477	11.4352	20.3885	17.6742
ENSMUSG00000035773	2.70591	2.6358	0.93455	0.943772	2.41946	2.7332	2.76643	2.95302	2.34665	2.34053	1.8479	2.58962
ENSMUSG00000026028	125.296	135.187	59.8112	56.3904	145.007	138.277	137.803	136.844	143.97	138.091	103.606	101.578
ENSMUSG00000062077	1.05884	1.58148	0.679673	0.786477	1.45168	0.780913	0.922143	0.753964	1.14161	1.2037	0.492773	0.388443
ENSMUSG00000031901	15.8825	14.1162	16.8219	17.7744	17.4201	17.5148	19.9414	17.0898	14.841	16.7181	8.93152	11.0059
ENSMUSG00000031934	0.0588242	0	0.169918	0	0.161298	0	0	0	0.0634229	0.0668724	0.431177	0.647405
ENSMUSG00000046982	71.0008	75.8525	88.5274	98.5455	71.6699	72.7923	69.3913	72.4433	56.4464	55.7716	76.3799	69.1428
ENSMUSG00000047412	34.7063	31.4539	26.7621	25.8751	30.1089	26.83	26.5693	30.2214	27.4621	27.4177	32.0919	29.7806
ENSMUSG00000092157	0	0	0	0	0	0.0557795	0	0	0.0634229	0	0.55437	0.517924
ENSMUSG00000034245	4.82358	6.44307	5.01259	5.74128	5.80671	4.51814	4.89889	3.70699	4.50303	4.07922	4.74294	4.33761
ENSMUSG00000021506	0.0588242	0.0585734	0	0	0.0537659	0	0.057634	0.125661	0.0634229	0.0668724	0.123193	0.194221
ENSMUSG00000031970	5.1177	5.15446	7.4764	6.52776	5.69918	4.12768	3.80384	5.46624	4.6933	4.48045	4.61975	5.30872
ENSMUSG00000036291	24.1179	22.9022	13.0837	12.4263	19.3557	18.463	18.3276	20.7968	20.1685	21.9341	24.1459	22.0118
ENSMUSG00000043029	0.529418	0.585734	3.65324	4.48292	0.430127	0.557795	0.230536	0.376982	0.570806	0.200617	1.23193	0.647405
ENSMUSG00000072571	1.58825	1.52291	0.849591	0.865124	1.18285	1.22715	0.864509	1.31944	1.26846	1.40432	3.6342	3.17228
ENSMUSG00000078552	1.00001	1.05432	1.8691	1.41566	0.967785	0.613575	0.691608	1.00528	0.697652	0.601851	0.73916	1.03585
ENSMUSG00000076430	0.117648	0.117147	0	0.0786477	0.0537659	0.167339	0.172902	0.125661	0.0634229	0.0668724	0.123193	0.323702
ENSMUSG00000040746	18.8826	18.2749	21.3247	20.6843	9.40903	9.76142	9.68251	10.4927	11.2893	10.9671	13.7977	12.8834
ENSMUSG00000056508	0.70589	0.410013	0.339836	0.0786477	0.483893	0.334677	0.461072	0.691133	0.951344	0.534979	4.68135	3.88443
ENSMUSG00000033411	45.4123	47.093	87.168	87.9281	44.1955	40.7191	40.3438	47.4369	44.2058	43.7345	52.4188	57.8132
ENSMUSG00000041556	0.117648	0.117147	0	0.157295	0.0537659	0	0.345804	0	0.253692	0	0.36958	0.323702
ENSMUSG00000002365	205.355	196.689	232.873	225.09	197.697	193.053	193.016	181.957	209.74	201.754	128.183	126.891
ENSMUSG00000027739	19.1179	18.7435	5.6073	4.9548	17.1513	16.0087	16.1375	16.3987	17.5681	17.3199	13.6129	12.7539
ENSMUSG00000024887	6.17654	6.79451	9.09062	9.67366	6.66697	6.74932	6.97371	8.10511	7.86444	7.22222	33.9398	32.5645
ENSMUSG00000021824	56.8242	63.9035	40.6954	41.6833	59.9489	61.6922	61.4378	62.3277	58.032	55.1028	46.5671	39.6212
ENSMUSG00000070462	66.7654	67.0079	8.66583	7.07829	73.8743	66.9354	66.1062	69.239	66.0233	60.1183	50.5709	48.4259
ENSMUSG00000063787	43.177	39.537	52.0799	51.9861	45.3784	43.7311	45.5308	39.9601	44.3326	44.4701	41.2698	45.5773
ENSMUSG00000028024	2.41179	2.92867	7.30648	9.20178	3.70984	3.23521	2.93933	3.07868	3.42484	3.54424	4.68135	4.72605
ENSMUSG00000070498	0.176473	0.468587	61.4254	59.1431	0.860254	0.725134	0.518706	0.816794	0.887921	0.869341	0.800757	1.10059
ENSMUSG00000050248	40.8828	40.8256	49.1913	46.4808	41.6148	41.8904	41.6117	41.7193	40.4638	41.7284	26.1786	25.7667
ENSMUSG00000025658	0	0.0585734	0.424796	0.235943	0.0537659	0	0	0.125661	0.253692	0	0.123193	0.0647405
ENSMUSG00000026849	45.4123	43.6957	29.3109	30.2794	42.0449	45.0699	48.6431	42.7246	45.7279	46.0082	29.628	29.7806
ENSMUSG00000070331	0.352945	0.52716	1.8691	1.49431	0.268829	0.111559	0.28817	0.251321	0.380538	0.200617	0.677563	0.388443
ENSMUSG00000061451	49.9417	47.0344	11.8093	13.3701	35.9156	37.2607	34.4075	32.8602	34.5655	31.2963	47.491	44.6709
ENSMUSG00000001420	12.2943	11.1875	3.56828	3.53915	9.57032	9.87298	10.4317	11.6864	10.4648	11.3014	7.08362	7.31567
ENSMUSG00000054999	3.17651	3.69012	2.97357	2.51673	3.17219	3.45833	2.36299	3.45567	2.85403	2.27366	2.27908	2.91332
ENSMUSG00000040321	36.5886	37.4869	11.2996	12.269	42.4213	40.1613	38.096	39.5203	40.7809	38.1173	24.5155	20.458
ENSMUSG00000022428	26.4709	25.2451	26.1674	26.7402	23.872	24.8219	23.6876	22.3048	23.3396	25.679	19.7725	22.3355
ENSMUSG00000026443	0	0.117147	2.63373	1.57295	0	0.0557795	0.057634	0	0.0634229	0.133745	0.18479	0.0647405
ENSMUSG00000021054	74.0008	77.024	32.8792	33.8185	74.0356	71.4536	70.8898	72.1292	71.1605	63.9969	52.3572	50.9508
ENSMUSG00000018861	27.4709	23.3708	23.2788	21.7068	19.5708	22.1445	21.2093	19.5402	17.8218	18.2562	12.4425	12.4949
ENSMUSG00000051427	33.3533	34.7926	16.0573	17.1452	33.1735	30.2883	32.0445	33.677	30.5064	28.1533	28.3345	30.7517
ENSMUSG00000024410	32.1768	30.9267	23.7885	23.8302	35.5392	36.4798	37.5773	37.5725	38.5611	37.181	27.0409	29.6511
ENSMUSG00000028991	77.4126	79.6012	112.656	113.96	76.7239	73.127	74.8089	73.0088	70.2092	72.4228	48.723	46.16
ENSMUSG00000044617	32.0004	32.4496	37.1271	32.7174	32.7434	33.8024	34.2346	33.9284	32.0286	32.0987	27.5953	26.8026
ENSMUSG00000033031	115.178	120.544	106.964	108.377	119.575	117.862	113.251	118.247	112.766	118.364	82.2315	77.9475
ENSMUSG00000038607	1.29413	0.937174	0.679673	0.786477	1.29038	1.56183	0.979777	0.816794	0.697652	0.668724	1.66311	2.00695
ENSMUSG00000035847	32.118	31.6296	34.3235	37.3576	31.7756	29.8978	28.4135	32.1063	25.6863	26.1471	28.9504	26.0904
ENSMUSG00000024842	0.411769	0.234293	1.8691	1.6516	0.698956	0	0.518706	0.502642	0.126846	0.534979	1.97109	1.74799
ENSMUSG00000032259	0.117648	0	0	0	0.0537659	0.111559	0.057634	0.188491	0	0.133745	0.0615967	0
ENSMUSG00000028634	53.53	51.7788	45.3682	43.5708	69.4655	70.2264	73.7138	69.1762	117.523	116.759	86.6665	82.2204
ENSMUSG00000010080	16.7649	17.6306	7.73128	8.17936	15.1082	14.5585	14.2932	14.0112	12.8749	15.9825	3.44941	3.94917
ENSMUSG00000043807	0.411769	0.644307	0.93455	0.157295	0.268829	0.502016	0.345804	0.439812	0.317115	0.668724	0.18479	0.258962
ENSMUSG00000040188	48.7064	51.1345	26.8471	30.5939	45.4322	44.2889	44.7816	49.8244	46.933	45.607	41.393	40.0744
ENSMUSG00000030365	0.117648	0	0	0.314591	0.107532	0	0	0.0628303	0.0634229	0.133745	0.246387	0.582664
ENSMUSG00000026098	12.3531	12.8276	10.5349	9.75231	11.8823	11.7137	14.178	14.1996	12.6212	10.1646	9.1779	7.96308
ENSMUSG00000023964	0	0	0.339836	0.314591	0	0.0557795	0	0	0.0634229	0	0.677563	0.841626
ENSMUSG00000060227	0.176473	0.234293	0.254877	0.550534	0.161298	0.167339	0.230536	0.188491	0.317115	0.133745	0.36958	0.258962
ENSMUSG00000078500	0	0.117147	0.169918	0.0786477	0.268829	0.0557795	0.057634	0	0.190269	0.0668724	0.123193	0
ENSMUSG00000042505	10.8236	8.84458	2.54877	3.69644	7.90358	9.76142	9.10617	8.9219	7.10337	9.6965	12.0729	12.236
ENSMUSG00000018509	0.0588242	0.0585734	0.339836	0.235943	0.107532	0	0.057634	0.125661	0	0	0.246387	0.0647405
ENSMUSG00000022286	1.11766	1.34719	2.03902	2.67402	1.55921	1.61761	1.26795	0.879624	1.77584	2.07304	6.09807	4.14339
ENSMUSG00000000740	702.89	642.198	972.357	1033.43	650.244	673.649	701.693	672.724	660.106	669.994	790.039	752.673
ENSMUSG00000068206	6.47066	5.97448	4.84267	3.06726	6.88203	6.07997	5.59049	5.90605	4.94699	5.55041	7.88437	7.63938
ENSMUSG00000038563	36.7651	35.3783	59.0466	59.6936	43.4966	43.508	45.4156	45.8661	45.8548	46.0082	35.3565	35.2836
ENSMUSG00000028073	65.0595	66.6565	55.2234	59.7722	62.8523	67.8837	64.6077	69.0505	66.4672	63.1275	39.6067	37.7437
ENSMUSG00000032598	20.412	22.9608	11.8943	13.9993	20.6461	23.6505	23.1689	20.7968	21.5004	21.5329	13.0585	11.9122
ENSMUSG00000020899	99.7658	94.7717	75.1888	72.1986	122.21	117.025	118.092	117.807	117.65	114.151	96.3988	98.6645
ENSMUSG00000075324	0	0	0	0	0	0.0557795	0	0	0	0.0668724	0.862353	0.517924
ENSMUSG00000041654	21.7649	21.8479	28.3763	29.8075	22.2053	23.0927	23.9181	22.6189	21.4369	22.536	17.6782	16.1851
ENSMUSG00000039000	140.237	147.253	147.914	150.217	149.792	147.091	149.214	143.504	144.033	144.979	103.113	95.9454
ENSMUSG00000031878	40.0593	40.8842	33.7288	38.1441	40.1093	38.8225	36.9434	37.8867	42.1762	35.9773	31.1063	30.5575
ENSMUSG00000027377	0	0.0585734	0.339836	0.471886	0.107532	0	0.057634	0	0.126846	0.0668724	7.3916	6.0856
ENSMUSG00000073007	0.0588242	0	0.0849591	0.0786477	0.322595	0.278898	0.172902	0.314151	0.253692	0.468107	4.43496	4.59657
ENSMUSG00000002668	0.117648	0	0	0.0786477	0.107532	0	0.057634	0	0	0.0668724	0.123193	0.129481
ENSMUSG00000057411	23.3532	25.7137	17.1617	17.853	20.5386	18.5746	20.9788	21.2366	18.4561	18.858	18.3558	18.3863
ENSMUSG00000027481	0	0	0.424796	0.629181	0	0	0	0	0.190269	0	0.123193	0
ENSMUSG00000036537	6.35301	4.51015	4.33291	3.69644	5.59165	4.6297	5.18706	5.96888	5.58122	6.41975	4.86614	4.7908
ENSMUSG00000033228	322.592	316.003	214.862	227.842	325.982	320.23	309.379	325.587	303.986	303.734	230.741	234.166
ENSMUSG00000029238	133.119	143.036	107.303	107.197	136.727	134.596	128.985	133.703	135.979	134.948	120.237	117.31
ENSMUSG00000020892	1.76473	2.57723	4.163	3.3032	1.45168	1.28293	1.72902	1.94774	1.3953	1.87243	14.5368	14.0487
ENSMUSG00000020671	229.355	232.068	189.119	182.069	234.527	239.908	243.446	236.556	251.282	236.26	283.653	282.786
ENSMUSG00000027581	0	0	0.0849591	0.0786477	0.107532	0.111559	0	0.0628303	0.0634229	0	0.307983	0.582664
ENSMUSG00000026698	20.2355	19.8564	1.78414	3.4605	19.7321	20.4711	20.9788	18.6606	20.8027	21.1317	14.352	15.6025
ENSMUSG00000053600	11.1766	10.4846	30.6702	32.5601	11.9898	10.6539	10.7199	10.9953	10.9087	10.2983	13.6129	14.3724
ENSMUSG00000002731	14.4119	12.6518	8.75079	8.65124	14.8931	11.9368	12.6795	13.1944	9.70371	9.83024	8.06916	5.89138
ENSMUSG00000018238	0.176473	0.292867	1.52926	1.17972	0.161298	0.167339	0.115268	0.251321	0.126846	0.534979	0.246387	0.194221
ENSMUSG00000030934	226.179	231.365	294.213	310.265	207.913	203.93	206.906	208.597	201.621	205.699	146.169	141.199
ENSMUSG00000037169	1.41178	1.81577	1.69918	2.04484	1.61298	1.84072	1.38322	1.75925	1.52215	1.33745	1.72471	1.29481
ENSMUSG00000030830	19.8826	21.965	20.4751	21.3922	24.7861	26.9415	24.2063	25.7604	23.4665	23.4053	11.6418	11.718
ENSMUSG00000059149	23.9414	26.6509	10.0252	7.55018	23.4419	22.7023	20.4601	21.6765	20.0416	20.5298	31.7223	31.2697
ENSMUSG00000017386	57.7653	57.2847	24.6381	24.2235	58.2822	58.7358	63.0516	54.5995	56.4464	55.4372	28.9504	31.0107
ENSMUSG00000042129	6.52948	6.50164	2.54877	2.35943	7.36592	8.70161	8.06875	6.53435	4.94699	4.81481	9.11631	9.19315
ENSMUSG00000029112	0.0588242	0.0585734	0.509755	0.314591	0.0537659	0.0557795	0	0.0628303	0	0.401234	0.246387	0.258962
ENSMUSG00000027395	69.2361	65.7193	38.9113	42.0765	81.7241	88.1316	85.4712	89.6588	83.3377	77.7057	65.1693	69.1428
ENSMUSG00000030787	0	0	0.339836	0.471886	0	0	0	0.0628303	0	0.0668724	0	0
ENSMUSG00000032815	24.2356	25.7723	22.854	24.4594	22.7967	22.6465	23.7452	23.1215	21.9443	24.0072	14.2904	14.6313
ENSMUSG00000055994	5.94124	4.92016	12.0642	13.7633	6.82826	7.02822	9.04853	6.66001	7.80102	8.15843	21.2508	21.0407
ENSMUSG00000020229	0.176473	0	0.0849591	0.393238	0	0	0	0.125661	0	0.0668724	0.0615967	0
ENSMUSG00000021363	0	0.35144	0.339836	1.02242	0	0.111559	0.057634	0.251321	0.253692	0.133745	0.0615967	0.323702
ENSMUSG00000051596	0	0	2.2939	1.96619	0.215063	0.111559	0.057634	0.314151	0.126846	0	0.123193	0.323702
ENSMUSG00000018858	55.883	51.076	62.4449	65.4349	51.669	58.7358	51.7553	53.3429	50.6115	60.0514	45.9511	48.2964
ENSMUSG00000021140	94.4716	93.6002	120.047	117.5	84.8425	88.5779	80.5146	82.6218	76.4246	77.1039	65.0461	57.619
ENSMUSG00000037868	1.11766	1.46433	6.11706	5.50534	1.93557	1.8965	1.72902	2.19906	2.09296	2.00617	14.2904	13.2071
ENSMUSG00000046959	0.294121	0.761454	0.339836	0.393238	0.161298	0.446236	0.172902	0.628303	0.126846	0.334362	1.23193	0.971107
ENSMUSG00000018585	101.354	90.4958	142.816	157.846	97.5313	105.2	108.064	99.5232	102.555	110.406	104.776	115.303
ENSMUSG00000063698	1.64708	1.7572	3.90812	2.98861	2.0431	1.95228	1.78665	1.50793	1.26846	1.9393	1.17034	2.3954
ENSMUSG00000053175	0.823539	0.468587	0.594714	0.550534	0.591424	0.278898	0.403438	0.376982	0.951344	1.47119	14.9064	13.9839
ENSMUSG00000031553	0.0588242	0	0.339836	0.157295	0.0537659	0	0.057634	0.0628303	0.126846	0.0668724	0.307983	0.129481
ENSMUSG00000001349	0.117648	0.35144	0.849591	1.25836	0.376361	0.223118	0.28817	0.314151	0.126846	0.200617	0.36958	0.712145
ENSMUSG00000026088	14.4707	13.3547	11.2146	7.39288	25.1087	26.6626	38.6148	37.3212	47.1232	53.6317	70.8362	83.7742
ENSMUSG00000027261	0.0588242	0	0	0.0786477	0.0537659	0.111559	0	0.0628303	0	0.133745	0.0615967	0.0647405
ENSMUSG00000021820	55.1771	55.3518	61.2555	62.4463	58.336	58.8474	57.5187	59.3118	66.0233	60.6533	138.9	129.287
ENSMUSG00000004233	21.4708	21.555	26.5072	27.5267	22.3128	23.4274	23.5147	23.8755	23.6567	23.8066	21.0661	22.0765
ENSMUSG00000079470	35.7063	40.9428	24.0434	24.6167	37.3135	39.3246	37.1163	38.9548	31.2675	33.7037	43.4872	44.0235
ENSMUSG00000031780	0.0588242	0.117147	0.93455	0.550534	0.0537659	0	0.115268	0	0.0634229	0.200617	0.18479	0.194221
ENSMUSG00000045502	0.117648	0.292867	0.254877	0	0.430127	0.278898	0.633974	0.879624	1.26846	1.13683	3.44941	3.23702
ENSMUSG00000071661	2.88239	2.40151	1.35935	1.57295	3.87114	2.62164	4.14965	4.02114	3.55168	4.34671	35.9109	32.5645
ENSMUSG00000048521	0	0.0585734	0	0	0.107532	0.167339	0.115268	0.251321	0.0634229	0.334362	0.18479	0.517924
ENSMUSG00000039233	31.5298	31.8053	28.2914	31.4591	32.2057	33.7466	31.6987	32.2319	29.8722	33.1687	32.0919	32.2408
ENSMUSG00000028910	61.1772	57.2847	88.0176	85.9619	65.8094	69.8917	65.7027	69.3018	65.5159	61.3889	67.2636	71.9914
ENSMUSG00000038224	0	0.410013	1.69918	1.73025	0.268829	0.167339	0.172902	0.0628303	0.126846	0.0668724	0.431177	0.258962
ENSMUSG00000025780	0.117648	0.17572	0.339836	0.393238	0.107532	0.167339	0.403438	0	0.126846	0.133745	0.431177	0.647405
ENSMUSG00000036299	54.6477	54.5904	64.9088	56.8623	65.2718	64.9274	65.9333	62.3905	62.1545	67.9423	69.3578	71.7972
ENSMUSG00000070985	0	0	1.18943	1.10107	0	0	0	0	0	0	0.0615967	0
ENSMUSG00000028555	0.176473	0.117147	1.10447	0.707829	0.430127	0.0557795	0.115268	0.439812	0.126846	0.26749	0.246387	0.258962
ENSMUSG00000074665	10.4707	11.3047	13.2536	13.4488	12.85	11.4906	12.7947	10.1785	12.3675	12.4383	7.69958	7.57464
ENSMUSG00000023008	111.472	112.461	116.139	121.039	105.435	107.32	94.1739	102.099	106.994	107.263	47.799	47.908
ENSMUSG00000034932	36.3533	35.4369	48.5117	46.9527	34.6252	36.4798	36.7128	33.0487	36.0876	36.6461	39.4835	37.9379
ENSMUSG00000040771	40.471	36.3741	35.5979	31.0658	35.0016	35.3642	37.635	34.054	37.5464	35.7767	31.0447	33.4708
ENSMUSG00000035914	74.1185	77.6097	53.0145	53.6377	76.1325	79.0396	79.4772	81.1767	93.3585	90.4783	42.5017	39.6859
ENSMUSG00000021928	9.17657	9.07887	17.9264	17.3811	8.06488	7.97647	7.43478	8.04228	6.46914	7.35596	6.28286	7.05671
ENSMUSG00000030879	63.4125	58.7491	54.2889	60.2441	73.4442	75.2466	81.3215	79.4175	75.6001	70.6841	80.6916	85.069
ENSMUSG00000061601	0	0	0	0	0	0	0	0	0.0634229	0.0668724	0.862353	0.517924
ENSMUSG00000056130	0.0588242	0.117147	1.69918	1.41566	0	0	0.057634	0.0628303	0.0634229	0.0668724	0	0.0647405
ENSMUSG00000027714	23.412	24.9522	30.0755	27.2121	28.4421	29.1169	31.8139	30.8497	32.3457	32.2994	22.2364	22.2707
ENSMUSG00000023083	0	0	0.594714	0.0786477	0.0537659	0.167339	0	0.0628303	0	0	0.18479	0.0647405
ENSMUSG00000020448	67.6478	68.4723	24.6381	27.5267	63.2824	64.76	58.6714	58.7463	58.0954	60.5864	77.735	79.5013
ENSMUSG00000078355	0	0	0	0	0	0	0	0.0628303	0	0.133745	1.10874	0.906367
ENSMUSG00000069309	0.0588242	0.0585734	0.169918	0	0.0537659	0	0.057634	0.0628303	0.0634229	0	0.0615967	0.0647405
ENSMUSG00000018932	151.708	139.932	144.685	154.071	156.996	160.31	164.487	153.117	176.252	158.755	173.21	156.931
ENSMUSG00000029600	17.3531	15.8148	6.37193	4.87616	17.0438	16.1203	16.0799	17.0898	16.2997	17.3868	11.2722	11.0706
ENSMUSG00000078908	19.8238	24.3079	9.51542	7.07829	23.4957	22.2003	20.2872	21.111	21.6906	21.8673	34.4325	35.7367
ENSMUSG00000027901	21.8826	23.6636	16.9918	15.0217	30.539	28.3918	33.3701	33.1744	30.1259	27.752	26.4866	24.9898
ENSMUSG00000038756	5.82359	6.09163	2.46381	2.59537	3.49478	3.56989	3.4004	2.51321	6.78625	6.08539	8.80832	8.09256
ENSMUSG00000020954	224.885	231.54	182.322	179.395	231.838	222.393	223.504	233.666	235.553	229.372	283.406	267.443
ENSMUSG00000029070	30.8239	30.751	21.3247	22.3359	21.7752	21.8098	26.0506	28.4621	33.0433	31.6306	21.1277	22.206
ENSMUSG00000039628	0.0588242	0.234293	0	0	0.161298	0	0.057634	0.314151	0.0634229	0.0668724	0.0615967	0
ENSMUSG00000029916	40.1769	39.537	30.6702	30.4367	41.0234	40.9422	41.1506	42.222	35.8974	39.7222	32.0303	27.3205
ENSMUSG00000021255	0	0.17572	1.18943	1.88754	0.161298	0	0	0.0628303	0	0.0668724	0.246387	0.194221
ENSMUSG00000029776	112.237	113.574	146.554	156.273	120.866	120.93	119.879	120.697	121.011	122.978	114.816	113.749
ENSMUSG00000051278	26.2356	26.9437	24.2983	26.9762	23.0656	19.1324	21.8433	23.8755	23.2128	22.1348	35.7261	33.0824
ENSMUSG00000056481	0.176473	0	0.169918	0.157295	0	0	0.057634	0.125661	0.126846	0.200617	0.307983	0.194221
ENSMUSG00000045176	7.82362	8.43456	1.10447	1.57295	7.15086	9.37096	7.31951	8.73341	7.42048	7.08847	8.19236	7.25093
ENSMUSG00000020228	52.8829	55.059	36.5324	33.3466	46.5612	42.1135	43.6289	41.6565	41.3517	47.0782	40.5922	42.2755
ENSMUSG00000053470	67.7655	71.4595	47.3222	44.3573	67.745	72.6249	70.7169	73.8256	64.7548	68.8117	75.5175	72.1856
ENSMUSG00000025453	0.117648	0.35144	0.0849591	0.314591	0.430127	0.557795	0.345804	0.125661	0.44396	0.468107	0.307983	0.453183
ENSMUSG00000049028	0	0	0.93455	0.707829	0	0	0	0	0	0	0	0
ENSMUSG00000031274	16.0002	14.8191	19.7105	17.0665	14.248	11.9926	11.6421	13.0687	12.6846	10.6327	10.7178	10.5527
ENSMUSG00000052684	68.0596	66.8322	328.707	342.117	82.4231	90.0839	97.9777	92.8003	68.4968	71.4866	64.5533	61.4387
ENSMUSG00000038235	131.825	124.351	92.3505	97.2872	107.424	105.925	110.772	109.576	117.142	123.915	115.063	118.864
ENSMUSG00000020483	214.591	209.81	111.211	111.208	217.537	224.568	208.635	198.481	217.16	234.455	85.4962	112.843
ENSMUSG00000048655	0.529418	0.52716	20.3902	21.2349	0.860254	0.613575	0.749241	0.753964	0.634229	1.2037	2.03269	1.61851
ENSMUSG00000002732	3.8824	3.5144	4.163	4.48292	2.63453	3.12365	2.42063	2.0734	2.91745	2.94239	3.81899	3.69021
ENSMUSG00000024953	175.12	169.16	246.976	241.134	174.685	175.315	178.089	164.804	176.887	180.957	169.268	185.676
ENSMUSG00000021944	0.117648	0.292867	1.52926	0.550534	0.107532	0.167339	0.057634	0	0.126846	0.200617	0.431177	0.258962
ENSMUSG00000021403	6.41184	6.20878	4.92763	3.93238	6.9358	5.63373	6.05157	6.8485	6.72283	5.95164	13.9824	12.3007
ENSMUSG00000021767	14.8825	15.6391	18.606	18.3249	11.6672	11.9368	10.2588	10.4927	10.0208	9.56275	11.6418	11.0706
ENSMUSG00000029047	8.88245	7.55596	10.5349	9.28043	10.6994	11.2117	11.8726	10.0528	9.89398	11.3683	5.23572	4.98502
ENSMUSG00000045991	7.47067	7.43882	7.81624	5.50534	6.23684	5.24328	7.03134	7.16265	8.24498	6.15226	15.0912	15.6672
ENSMUSG00000036718	63.4125	66.2465	75.9534	71.1761	75.326	77.924	72.907	67.4169	65.5793	64.1306	33.0158	33.0824
ENSMUSG00000024302	0.647066	0.8786	0.849591	0.865124	0.698956	0.278898	1.15268	0.565473	0.951344	0.601851	1.7863	2.00695
ENSMUSG00000031881	0.235297	0	0.169918	0.314591	0.0537659	0.0557795	0.230536	0.125661	0.126846	0	0.123193	0.129481
ENSMUSG00000031273	0	0	0.849591	0.471886	0.0537659	0.0557795	0	0.0628303	0	0	0	0
ENSMUSG00000052296	146.884	133.02	106.794	107.511	138.501	141.457	144.777	147.526	146.126	135.818	161.014	149.615
ENSMUSG00000029148	81.4127	84.8728	79.7766	82.8947	76.8852	76.4179	80.8604	76.5273	78.6444	77.1039	66.9556	70.6319
ENSMUSG00000029089	16.2943	16.1077	13.3386	13.2915	17.9578	16.3992	15.8493	15.8961	17.8218	16.9187	17.9246	19.0337
ENSMUSG00000063234	0.294121	0.292867	0.339836	0.314591	0.322595	0.334677	0.230536	0.314151	0.570806	0.334362	0.55437	0.388443
ENSMUSG00000004364	134.472	134.894	106.199	108.927	126.404	118.085	117.458	120.132	111.941	109.671	142.165	129.805
ENSMUSG00000004565	26.1179	27.4123	20.4751	21.4708	19.9471	20.8615	19.1345	20.734	18.8366	19.2592	20.5733	19.5516
ENSMUSG00000057098	49.2947	57.8119	60.8307	63.8619	44.8945	45.1814	45.9343	42.8503	47.3769	50.3549	56.053	52.375
ENSMUSG00000027575	55.883	56.5233	15.5475	13.7633	60.9705	61.4133	61.2649	61.0082	60.5055	67.4074	36.65	39.7507
ENSMUSG00000018417	0	0.17572	0.169918	0	0	0	0.172902	0.0628303	0.44396	0.133745	3.32622	3.43125
ENSMUSG00000032489	5.47065	4.45158	11.0447	10.7747	4.51633	4.51814	4.20728	4.58661	4.31276	3.20987	9.85547	8.93419
ENSMUSG00000024854	15.7061	15.9905	20.1353	25.9537	15.7534	16.1203	16.368	14.5766	13.4457	15.2469	16.4463	15.473
ENSMUSG00000039496	1.4706	0.995747	0.764632	2.12349	1.50544	1.22715	1.26795	1.25661	1.14161	1.60494	3.57261	3.62547
ENSMUSG00000024349	22.6473	20.2664	14.6979	14.6285	19.4095	21.8656	21.6704	21.488	34.0581	33.4362	17.2471	16.4441
ENSMUSG00000071653	0.411769	0.0585734	0	0.0786477	0.376361	0.223118	0.172902	0.188491	0.507383	0.668724	0.307983	0.323702
ENSMUSG00000031068	147.884	141.63	211.633	218.798	158.878	163.601	171.23	162.228	161.348	167.047	137.915	151.493
ENSMUSG00000040455	27.8827	28.2324	28.6312	31.5377	27.098	28.5033	26.9727	28.525	29.9356	33.035	15.0912	16.3793
ENSMUSG00000042688	187.355	195.576	100.931	106.961	235.871	221.779	222.986	231.592	249.062	237.263	183.743	191.114
ENSMUSG00000027002	256.65	252.861	302.709	291.547	236.624	222.003	218.433	226.943	222.424	210.648	230.618	234.037
ENSMUSG00000061244	81.2362	89.5587	102.97	100.669	93.8214	92.8171	97.9777	98.0153	96.5931	97.7006	137.977	136.602
ENSMUSG00000078616	0.176473	0.117147	0.509755	0.314591	1.29038	1.45027	4.09201	5.65473	8.05471	6.35288	212.632	232.289
ENSMUSG00000035967	18.8826	20.2078	7.30648	7.31423	19.0331	17.5705	18.7887	19.6031	14.7775	14.6451	21.6204	23.5008
ENSMUSG00000070345	0.294121	0.0585734	0.93455	0.629181	0.268829	0.111559	0.172902	0.314151	0.190269	0.200617	0.246387	0.194221
ENSMUSG00000022304	0.647066	0.35144	0.169918	0.235943	0.698956	0.390457	0.403438	0.376982	0.190269	0.534979	0.246387	0.453183
ENSMUSG00000022442	12.8825	12.0661	10.45	9.67366	11.022	11.2675	8.64509	10.5555	10.5916	10.499	6.46765	5.37346
ENSMUSG00000059743	9.47069	9.0203	2.46381	2.51673	9.1402	8.25537	8.87563	8.9219	7.29364	8.89403	3.38782	3.49599
ENSMUSG00000022325	29.118	27.4123	19.7955	21.8641	38.0662	40.4959	40.7472	41.7821	41.4152	41.7952	24.0227	22.4649
ENSMUSG00000034800	9.2354	9.19602	4.33291	4.71886	10.3768	9.20362	10.3165	9.99002	8.49867	9.42901	6.22126	6.86249
ENSMUSG00000021748	167.002	167.168	228.285	226.899	157.964	158.247	162.009	169.139	163.124	172.063	202.899	210.924
ENSMUSG00000033294	64.8831	67.8279	67.3726	62.289	80.9714	82.5537	82.9353	86.0775	87.7773	89.5421	83.3403	84.6805
ENSMUSG00000042567	0.352945	0.17572	2.03902	2.59537	0.0537659	0.223118	0.345804	0.0628303	0.126846	0.401234	1.29353	0.971107
ENSMUSG00000031326	0.176473	0	0	0.0786477	0	0.0557795	0	0	0.0634229	0.133745	0.0615967	0.453183
ENSMUSG00000042340	5.353	5.74019	1.35935	1.25836	3.70984	3.23521	2.99697	3.14151	4.18591	2.94239	3.57261	3.23702
ENSMUSG00000042229	39.7063	35.4369	12.404	10.6961	38.1738	35.5316	38.6148	43.6671	37.6732	39.3878	21.0661	19.9401
ENSMUSG00000003410	0.294121	0.292867	3.65324	2.90996	0.698956	0.948252	0.922143	0.439812	0.761075	0.334362	2.46387	3.17228
ENSMUSG00000000957	231.003	215.023	207.215	199.057	225.333	226.298	229.326	222.419	227.942	225.36	123.563	121.971
ENSMUSG00000051029	0.470593	0.995747	1.27439	1.25836	0.806488	0.948252	1.61375	1.69642	1.01477	1.2037	1.7863	2.20118
ENSMUSG00000025151	237.532	226.035	300.585	303.816	204.472	209.843	206.502	202.816	204.602	201.219	164.155	158.614
ENSMUSG00000074918	68.6478	67.0665	13.2536	11.3253	64.1964	56.3931	59.1324	63.2073	64.184	60.1851	48.2918	49.2675
ENSMUSG00000034595	107.648	105.725	56.7527	56.2331	122.479	119.034	110.945	115.985	119.742	122.376	94.3661	96.7223
ENSMUSG00000006412	62.9419	59.2762	56.073	53.8737	73.1753	74.131	78.3246	65.7205	76.5515	83.3899	46.7519	62.0861
ENSMUSG00000019373	53.6477	55.4104	88.0176	81.7936	55.5939	54.6082	56.366	53.4057	56.8269	55.3035	65.5388	63.9636
ENSMUSG00000027071	16.5296	17.9234	17.6715	17.2238	15.6459	14.5027	13.8898	13.4457	13.5725	13.9095	10.9026	12.236
ENSMUSG00000044098	63.1184	62.8492	69.6665	74.2434	94.4666	89.1357	92.9636	101.282	85.1136	87.4022	114.262	114.591
ENSMUSG00000035834	34.118	32.5668	23.5337	23.2011	32.2595	33.4677	25.9353	25.4463	18.6463	19.7274	12.0729	12.6891
ENSMUSG00000110277	6.82361	5.38875	12.2341	10.5388	4.67763	4.51814	5.01415	4.7751	6.21545	6.82098	12.5041	10.4232
ENSMUSG00000010057	12.1766	12.5933	6.0321	5.1121	11.3446	10.1519	11.0657	12.1262	8.68894	9.6965	7.51479	6.53879
ENSMUSG00000024101	61.0595	55.5275	50.1259	47.8178	54.4648	50.8151	49.2194	49.4474	52.0702	51.4917	32.0303	30.8812
ENSMUSG00000040447	0.0588242	0.0585734	0	0	0.161298	0.111559	0	0	0	0.133745	0.0615967	0.258962
ENSMUSG00000028041	99.8835	99.3404	132.196	119.623	94.5204	97.0564	91.3498	89.7217	88.2847	85.0617	66.894	65.6468
ENSMUSG00000002249	34.7651	35.964	26.7621	24.6167	30.0551	30.7345	26.3964	26.2002	31.0772	30.0926	24.5155	24.5366
ENSMUSG00000028772	38.2945	36.4912	38.1466	38.7733	39.1415	37.0934	40.7472	42.5361	38.4977	38.7191	30.7367	27.6442
ENSMUSG00000057969	54.9418	56.1133	47.4072	48.9975	53.6583	52.879	47.0869	45.175	39.1319	42.2633	29.012	28.8743
ENSMUSG00000042816	0	0.17572	0.679673	0.943772	0	0.223118	0	0	0.0634229	0.0668724	0.123193	0.194221
ENSMUSG00000037971	5.353	7.08738	10.45	9.28043	5.00022	6.41465	5.99393	4.1468	5.89833	4.48045	7.20681	7.96308
ENSMUSG00000030278	0.941187	1.40576	2.20894	2.90996	1.18285	0.557795	0.864509	0.376982	1.58557	0.668724	0.615967	0.647405
ENSMUSG00000035078	84.3539	82.3541	67.9673	65.5922	83.0145	77.4778	76.5379	79.1662	80.7374	76.4351	67.8795	64.8052
ENSMUSG00000024960	129.766	125.64	99.827	96.5793	106.241	109.384	106.335	99.8373	110.736	108.066	70.6514	73.5452
ENSMUSG00000062937	8.64716	9.13744	8.92071	9.83096	10.3768	9.09206	10.8352	7.91662	8.37183	9.89711	9.36269	9.77581
ENSMUSG00000047246	0.647066	0.70288	0.849591	1.49431	0.860254	0.780913	0.806875	0.628303	1.26846	1.27058	7.02202	6.40931
ENSMUSG00000022677	19.8238	20.0321	23.6186	21.7854	18.9256	17.1801	17.636	19.98	20.1051	20.0617	18.0478	17.221
ENSMUSG00000029554	40.6475	43.8714	58.197	57.8847	41.8298	44.2889	42.7068	38.0123	45.4108	42.464	30.3672	28.4858
ENSMUSG00000043487	0.117648	0.0585734	0.0849591	0.235943	0	0	0	0	0	0.133745	0.246387	0.582664
ENSMUSG00000006764	13.8237	13.8233	14.7829	13.7633	11.0758	9.64986	9.91304	9.48737	9.57686	11.1008	12.9353	13.6602
ENSMUSG00000040855	0	0	0.424796	0.393238	0	0	0.115268	0.188491	0	0.401234	8.50034	9.58159
ENSMUSG00000037029	77.942	68.9408	25.1479	26.4256	72.4226	72.1787	77.3448	77.5954	72.7461	79.8456	69.5426	70.6319
ENSMUSG00000097239	0.117648	0.17572	0.509755	0.157295	0.215063	0.278898	0.28817	0.188491	0.126846	0.133745	0.307983	0
ENSMUSG00000043088	0.235297	0.292867	0.339836	0.629181	0.107532	0.111559	0.403438	0.251321	0.190269	0.200617	0.246387	0.258962
ENSMUSG00000037573	39.9416	38.5998	17.7565	18.1676	30.2702	29.7305	27.4914	28.4621	19.6611	19.7942	25.501	23.3066
ENSMUSG00000026271	14.059	14.7605	2.54877	2.98861	21.6676	23.4832	20.4601	22.7446	14.397	12.1708	2.46387	2.78384
ENSMUSG00000030201	99.0011	99.399	127.863	121.747	88.4448	82.1075	75.1547	81.805	72.5558	72.9578	64.4301	62.9277
ENSMUSG00000009569	46.177	49.3773	68.7319	58.042	43.4428	44.2332	42.3033	41.091	46.8061	46.3426	31.1679	31.0107
ENSMUSG00000029145	52.4712	47.8544	36.2775	38.6947	55.0025	57.5645	54.0607	52.6518	55.7487	56.7078	42.0089	44.5414
ENSMUSG00000017286	21.6473	22.5507	32.0296	29.4929	19.6245	23.3716	21.1517	18.9119	21.6906	20.3961	19.1566	19.3574
ENSMUSG00000021876	8.05891	8.31742	6.45689	6.29181	5.37659	5.07594	5.35996	5.78039	6.02518	7.0216	26.117	26.1552
ENSMUSG00000037032	12.4119	11.6561	9.43046	9.28043	7.68852	8.08803	7.49241	8.54492	5.89833	9.62962	4.80454	3.17228
ENSMUSG00000000531	12.2354	10.3675	4.50283	4.48292	14.5705	11.881	14.5814	12.3147	13.5091	14.5113	5.72849	5.63242
ENSMUSG00000038807	0.176473	0.234293	2.03902	3.53915	0.268829	0.223118	0.345804	0.188491	0.0634229	0.601851	0.307983	0.388443
ENSMUSG00000046709	0.0588242	0.234293	0.509755	0.707829	0.215063	0.390457	0.115268	0.125661	0.253692	0.200617	3.44941	4.7908
ENSMUSG00000042590	73.4714	71.1666	57.5173	56.9409	67.4224	71.5651	64.7229	68.9877	58.9833	57.5771	53.5275	53.7993
ENSMUSG00000020787	34.7063	33.7968	53.6942	52.9299	33.0122	35.0295	32.2174	35.0593	44.5863	42.3302	23.4683	20.0695
ENSMUSG00000033805	0.0588242	0.234293	0.509755	0.314591	0.161298	0.223118	0	0.0628303	0.0634229	0	0.0615967	0.388443
ENSMUSG00000024425	89.2951	93.8345	85.129	92.0964	72.5839	69.6686	72.1577	76.653	70.3994	68.2098	76.2567	74.3868
ENSMUSG00000024393	833.303	814.873	590.551	574.836	954.344	996.724	967.501	974.749	972.21	981.152	848.001	868.882
ENSMUSG00000037966	66.1184	59.6862	64.2291	68.6594	75.541	71.5651	74.0596	71.438	75.283	75.7664	146.6	137.444
ENSMUSG00000038965	94.001	98.2275	117.244	112.938	105.973	98.8971	102.704	102.539	107.946	106.661	94.4277	95.1038
ENSMUSG00000090317	0.0588242	0.117147	0	0.157295	0	0	0.057634	0.0628303	0	0.0668724	0.0615967	0.0647405
ENSMUSG00000033964	53.1182	53.536	52.4198	55.6826	45.5934	45.9065	41.0354	40.9025	41.2883	41.8621	47.6758	47.39
ENSMUSG00000003660	270.532	262.877	385.375	394.418	285.389	290.165	295.201	297.124	292.506	296.445	339.398	344.808
ENSMUSG00000053025	0	0	0	0.0786477	0.0537659	0	0	0	0	0	0.18479	0.453183
ENSMUSG00000029003	37.471	35.6712	46.8974	49.3907	36.4533	37.2049	37.5197	36.5672	39.0685	33.4362	28.7656	28.4858
ENSMUSG00000091827	0	0	0	0	0	0	0	0.125661	0	0	0.431177	0.323702
ENSMUSG00000058925	0	0	0	0.0786477	0	0	0	0	0	0	0.36958	0.258962
ENSMUSG00000031145	11.2354	11.2461	4.24796	4.16833	8.33371	7.69757	6.62791	6.34586	6.21545	6.01851	4.18857	5.63242
ENSMUSG00000001942	18.1767	18.5092	23.1089	22.9651	15.3233	14.168	14.9848	14.0112	13.4457	13.4413	11.5802	13.0128
ENSMUSG00000074916	7.88244	7.38024	2.2939	2.04484	6.02178	5.85685	6.68554	6.28303	5.89833	5.75103	2.09429	2.46014
ENSMUSG00000062327	0	0	0.424796	0.157295	0.376361	0.111559	0	0	0	0	0	0
ENSMUSG00000079450	0.294121	0.117147	0.509755	0.471886	0.268829	0.0557795	0	0.0628303	0	0.133745	0.246387	0
ENSMUSG00000022489	6.41184	7.61454	7.30648	7.62882	5.21529	5.35483	4.95652	5.27774	7.67417	6.01851	20.8813	17.6094
ENSMUSG00000026860	74.3538	74.3882	69.2417	68.5808	75.1109	69.836	75.27	66.9143	69.3847	71.8878	45.3351	39.5564
ENSMUSG00000004558	0.176473	0.17572	0.594714	0.393238	0.322595	0.167339	0.057634	0.314151	0.44396	0.468107	0.55437	0.258962
ENSMUSG00000004451	93.2363	93.3659	89.2071	83.8384	103.607	104.419	96.7674	100.905	102.935	103.786	107.794	109.994
ENSMUSG00000033313	9.05892	9.13744	3.48332	3.14591	6.98956	5.35483	6.2821	5.21491	6.59598	5.95164	5.91328	4.40235
ENSMUSG00000041482	0.0588242	0.117147	0.169918	0.707829	0.376361	0.111559	0.057634	0.125661	0	0	0.615967	0.129481
ENSMUSG00000025782	33.1768	30.2239	28.9711	28.3918	36.3995	33.1888	32.8514	32.6089	33.4239	34.5062	26.425	27.191
ENSMUSG00000053870	24.765	25.1865	35.7678	31.695	21.8289	21.4193	22.6501	21.6765	25.5594	22.8704	25.4394	23.954
ENSMUSG00000032737	134.06	137.999	93.0302	94.5345	123.823	124.946	113.769	117.053	117.015	117.829	57.7161	53.9288
ENSMUSG00000041966	21.9414	25.1865	12.0642	14.0779	19.0331	19.746	17.5784	20.7968	20.9296	19.928	22.7292	20.3933
ENSMUSG00000030888	66.8831	60.9749	42.2247	43.4135	72.1538	71.8998	77.2871	74.0769	80.1666	78.1069	64.7997	63.9636
ENSMUSG00000030674	0.411769	0.234293	3.14349	4.56157	0.215063	0.0557795	0.115268	0.251321	0.190269	0.334362	0.0615967	0.258962
ENSMUSG00000018569	0.176473	0.35144	0	0.0786477	0.161298	0.278898	0.172902	0.376982	0.253692	0	0	0.194221
ENSMUSG00000006218	0.294121	0.17572	0.254877	0.157295	0.215063	0.167339	0.172902	0.125661	0.126846	0.200617	0.0615967	0.194221
ENSMUSG00000026615	460.887	467.357	757.41	763.433	475.344	482.66	487.238	491.019	443.39	445.504	511.252	512.809
ENSMUSG00000028347	0.235297	0.117147	0.764632	0.393238	0.161298	0.167339	0.345804	0.0628303	0.253692	0.0668724	0.18479	0.323702
ENSMUSG00000051469	27.7062	28.0566	22.6841	20.3697	29.1411	28.838	28.2406	31.0382	30.0625	32.9012	32.3382	31.2049
ENSMUSG00000053475	0.470593	0.35144	0.679673	0.471886	0.591424	0.836693	0.749241	1.06811	0.824498	0.601851	2.15588	1.81273
ENSMUSG00000026228	0.588242	0.52716	0.169918	0.314591	0.860254	1.28293	0.57634	0.942454	1.07819	0.401234	0.431177	0.647405
ENSMUSG00000039616	13.2354	12.9447	7.9012	7.39288	14.7856	12.7177	14.5238	13.697	15.6655	12.7726	11.149	9.32263
ENSMUSG00000042496	18.5296	20.2078	14.8678	16.9879	21.8289	20.9731	19.7108	20.5455	20.6759	20.5967	14.8448	13.2718
ENSMUSG00000026867	180.708	182.105	159.978	167.048	183.449	183.626	186.215	186.669	190.078	190.051	156.086	162.434
ENSMUSG00000030079	119.001	108.419	140.352	140.072	146.297	149.88	145.18	149.473	145.682	153.94	97.3227	99.5709
ENSMUSG00000091896	91.5304	97.4661	61.7653	60.5587	90.4342	86.4025	89.6208	91.7951	98.8763	95.2932	94.3045	91.0899
ENSMUSG00000026872	158.531	164.591	382.146	374.835	165.276	148.708	153.422	156.133	171.115	161.229	167.974	172.015
ENSMUSG00000025340	34.118	33.9725	43.8389	42.2338	32.2595	34.6949	33.8888	31.478	31.5212	32.0987	34.9869	34.7009
ENSMUSG00000024400	65.6478	63.4349	91.416	100.905	65.9707	63.3098	64.55	65.0922	71.2239	73.6934	69.3578	72.833
ENSMUSG00000046185	20.7649	18.3335	45.2832	44.2	19.1944	17.5148	18.3852	15.1421	17.3779	17.4537	26.4866	29.1332
ENSMUSG00000116564	50.8241	51.7203	28.9711	30.7512	57.6908	59.7956	61.0344	63.7099	61.1397	60.4526	65.5388	67.6538
ENSMUSG00000032966	607.066	585.265	774.402	770.433	615.458	621.663	642.676	623.339	631.058	650	522.956	566.997
ENSMUSG00000009654	6.05889	6.79451	8.24103	6.21317	5.91424	5.29905	6.39737	5.02642	6.9131	5.68415	6.15967	6.53879
ENSMUSG00000057841	797.362	719.047	1103.79	1159.27	756.163	787.495	814.253	734.863	759.743	823.533	906.087	941.456
ENSMUSG00000045671	128.825	131.029	126.759	125.443	124.898	119.368	105.355	105.681	96.6565	94.5576	56.8537	58.8491
ENSMUSG00000025821	60.7066	60.2134	28.2914	27.1334	56.1316	58.0107	54.1183	56.5473	56.1293	56.5072	52.4188	54.1878
ENSMUSG00000000439	25.4709	21.6721	21.0699	21.9427	23.3344	23.8179	24.2063	23.2472	22.3883	22.7366	16.5695	15.4082
ENSMUSG00000006673	101.178	103.499	82.2404	85.5687	101.026	95.7177	98.4964	96.8215	103.253	100.576	80.6916	86.9465
ENSMUSG00000073680	0.411769	0.52716	0.0849591	0.235943	0.806488	0.390457	0.230536	0.376982	0.697652	0.468107	0.36958	0.388443
ENSMUSG00000036030	58.5889	58.3391	111.806	103.028	56.2929	58.5127	53.8301	55.3535	56.1927	55.1028	26.2402	28.0974
ENSMUSG00000022564	185.649	186.263	182.662	180.575	173.61	173.307	176.014	175.611	191.347	186.173	175.058	161.851
ENSMUSG00000020225	38.0004	38.8341	44.6885	45.6943	36.3457	37.707	36.9434	36.5044	36.7853	39.9228	65.6004	71.344
ENSMUSG00000029538	113.237	115.097	104.075	99.7253	127.264	117.472	121.262	119.566	123.294	117.227	75.4559	79.4366
ENSMUSG00000078619	102.119	98.8133	55.0535	50.885	102.585	98.8971	100.398	98.5179	105.092	89.609	45.0888	44.2177
ENSMUSG00000030839	16.1178	14.2919	19.5406	18.8754	17.4739	17.0685	15.1001	15.2049	16.1728	15.1132	11.149	10.488
ENSMUSG00000030413	0.117648	0.17572	0.424796	0.314591	0.322595	0.223118	0.115268	0.125661	0.0634229	0.200617	0.36958	0.453183
ENSMUSG00000019944	15.7061	15.4634	5.69226	7.39288	14.0329	14.7816	13.3134	16.1474	11.9235	13.4413	10.1634	9.77581
ENSMUSG00000047501	0	0	0	0.0786477	0	0.0557795	0	0	0.0634229	0.0668724	0.18479	0.258962
ENSMUSG00000034893	54.7653	57.929	37.0422	39.3238	56.9918	51.875	53.0232	52.9031	52.4508	51.0236	46.2591	40.2686
ENSMUSG00000051235	40.2946	40.9428	27.6967	31.8523	38.3351	36.3125	40.6896	40.0857	46.8061	48.3487	46.4439	47.7785
ENSMUSG00000034484	173.943	172.557	173.571	167.755	170.384	167.06	169.79	165.809	178.916	182.227	112.229	107.469
ENSMUSG00000027884	98.8835	103.089	101.611	104.759	96.671	94.4347	93.9434	97.1985	91.6461	86.8672	83.2171	82.6736
ENSMUSG00000046556	18.059	18.1577	13.4235	15.9655	16.076	16.0087	17.9818	16.9642	20.4222	19.393	30.3672	27.0615
ENSMUSG00000039693	30.1768	27.3538	19.7105	19.0327	30.8616	30.3441	30.6036	30.2214	26.1937	28.9557	12.8121	13.7897
ENSMUSG00000024068	42.9417	44.34	40.9503	43.0203	37.7974	37.8185	37.8079	40.0229	33.9947	36.1111	37.9435	41.8223
ENSMUSG00000034796	43.4711	48.9673	12.9987	16.5947	58.8198	54.7755	56.4236	54.5995	65.4525	61.4557	35.2949	32.6939
ENSMUSG00000032478	40.4122	34.3826	27.6967	26.4256	46.1311	43.1734	41.5541	44.421	41.4786	41.8621	36.034	35.413
ENSMUSG00000032563	86.3539	80.9484	112.401	117.028	99.3055	92.9287	98.2659	102.602	99.7642	98.5699	80.8148	83.321
ENSMUSG00000029484	210.767	199.559	298.716	307.198	192.536	209.843	199.183	198.23	182.531	189.984	238.071	230.347
ENSMUSG00000026922	22.8826	22.5507	15.5475	15.5722	19.2482	21.8098	18.7887	20.734	19.0269	22.1348	11.0874	11.9122
ENSMUSG00000076435	66.7654	60.682	65.3336	72.2772	46.6688	51.5961	47.3751	51.9607	46.045	48.75	23.0372	28.0326
ENSMUSG00000041959	520.006	477.841	621.051	649.001	504.539	509.211	523.028	501.323	595.161	620.776	664.566	705.347
ENSMUSG00000070520	24.0003	19.9149	11.8093	9.75231	23.6032	23.7063	25.7624	24.5666	24.1007	24.7428	21.4972	20.717
ENSMUSG00000039428	41.4122	46.6244	37.1271	37.9868	42.5826	43.1734	44.3205	46.8714	43.8887	44.002	48.723	47.5195
ENSMUSG00000038279	159.296	158.792	122.851	114.196	239.312	241.693	236.299	237.624	235.553	230.643	179.985	177.454
ENSMUSG00000035969	88.4716	90.0858	25.9125	22.5719	114.575	107.822	110.657	111.084	100.716	98.1687	50.8788	52.3103
ENSMUSG00000078607	0.588242	0.8786	1.18943	1.02242	0.161298	0.446236	0.345804	0.502642	0.317115	0.601851	0.307983	0.129481
ENSMUSG00000026171	22.9414	24.8937	12.7439	13.0555	25.8076	23.7063	26.3964	26.0746	27.0182	26.749	22.0516	21.8823
ENSMUSG00000112252	0.235297	0.292867	0.424796	0.471886	0.322595	0.334677	0.115268	0.125661	0.190269	0.200617	0.0615967	0.258962
ENSMUSG00000091191	0.176473	0.0585734	0.0849591	0.0786477	0.483893	0.278898	0.28817	0.502642	0.634229	1.47119	0.985547	1.16533
ENSMUSG00000059839	3.47063	3.92441	10.365	10.2242	3.11842	2.90054	2.01719	2.19906	2.15638	2.40741	7.14521	6.79775
ENSMUSG00000090877	5.94124	5.97448	2.88861	1.96619	5.05399	5.80107	5.87866	6.15737	5.83491	7.28909	1.47832	1.48903
ENSMUSG00000020914	650.301	640.031	419.273	433.427	619.275	596.283	615.185	621.14	620.213	625.123	529.978	543.496
ENSMUSG00000000902	68.7066	66.4222	63.2945	63.5473	62.2609	71.5651	72.273	70.0558	70.336	64.0637	52.7883	52.5693
ENSMUSG00000035459	1.00001	0.937174	5.52234	4.71886	1.98934	1.56183	2.01719	2.45038	2.28323	2.47428	26.5482	25.8962
ENSMUSG00000020955	16.2943	15.3462	19.7105	22.7292	16.9362	16.5665	17.6936	16.5872	17.3145	15.8488	22.4212	21.2996
ENSMUSG00000000148	21.412	21.6721	14.0183	12.1904	22.0978	19.6902	19.0192	17.9066	19.8514	17.3199	12.8737	11.8475
ENSMUSG00000015652	158.59	147.019	61.2555	64.727	166.728	171.41	179.472	178.375	181.009	196.939	145.491	141.782
ENSMUSG00000047067	1.52943	1.64005	3.39836	2.90996	1.34415	1.50605	1.03741	2.26189	3.93222	3.07613	10.0403	8.99893
ENSMUSG00000067038	92.5304	92.4873	150.378	148.251	93.4988	95.4388	93.9434	92.4862	95.7686	101.445	119.682	122.489
ENSMUSG00000022157	0.0588242	0	0.0849591	0.235943	0	0.111559	0	0.188491	0	0	0	0.0647405
ENSMUSG00000022100	147.472	147.839	148.424	152.97	142.103	131.138	144.661	152.552	139.15	135.818	113.461	111.354
ENSMUSG00000025505	12.6472	12.6518	10.1101	11.9544	12.5274	13.3313	11.2963	12.6289	13.7628	14.6451	15.0912	14.6961
ENSMUSG00000000001	769.244	781.779	577.977	572.791	730.248	703.938	709.762	690.631	699.301	707.309	653.233	674.855
ENSMUSG00000013338	0	0.0585734	0.169918	0.157295	0.215063	0	0.115268	0.125661	0.126846	0.0668724	0.18479	0.129481
ENSMUSG00000020473	836.951	821.374	1027.84	1047.35	881.437	902.959	871.714	857.131	895.595	905.72	704.912	699.197
ENSMUSG00000042279	0.0588242	0	0.509755	0.943772	0.0537659	0.0557795	0.057634	0	0	0.0668724	0.492773	0.323702
ENSMUSG00000031169	11.706	10.016	10.1951	9.59502	11.936	11.5464	9.27907	10.5555	9.9574	10.0977	7.14521	7.05671
ENSMUSG00000011751	1.52943	1.52291	0.93455	0.786477	0.967785	0.948252	1.44085	0.879624	1.07819	0.869341	0.862353	1.10059
ENSMUSG00000032743	33.3533	35.3783	30.4154	28.5491	29.2486	32.0732	32.3327	30.9753	32.4725	33.5031	54.3283	54.9647
ENSMUSG00000026042	62.5301	62.7321	108.408	105.073	52.4217	49.3649	50.545	50.9554	49.7236	49.4187	48.7846	54.5115
ENSMUSG00000036192	24.0591	26.1823	22.5991	21.0776	33.6574	32.2963	35.7331	42.8503	33.741	34.3724	81.9236	87.3349
ENSMUSG00000034459	2.35297	2.16721	56.4978	67.2438	158.125	184.017	453.867	500.506	682.177	692.865	1882.83	1790.79
ENSMUSG00000001016	219.12	219.533	242.133	235.078	246.409	242.697	239.815	236.619	242.212	249.033	187.254	201.278
ENSMUSG00000019817	0	0	0.764632	0.550534	0	0	0	0.0628303	0	0	0.18479	0.194221
ENSMUSG00000058794	0.0588242	0.292867	0.339836	0.157295	0.268829	0.111559	0.230536	0.753964	0.317115	0.133745	0.18479	0.258962
ENSMUSG00000058927	60.1771	52.8332	75.1888	77.7826	62.2609	67.7721	67.7775	63.9612	65.8964	76.0339	66.5244	71.2793
ENSMUSG00000034998	51.53	56.0547	52.9295	50.4132	58.4973	58.0665	53.0809	56.7986	55.0511	52.1605	53.5891	55.871
ENSMUSG00000031432	82.1186	79.1326	81.7307	88.7932	93.5526	93.4865	96.998	95.9419	90.4411	89.7427	87.8368	87.9823
ENSMUSG00000040459	102.001	114.394	25.6577	30.1221	110.166	108.435	106.796	111.587	117.65	111.008	77.427	80.7314
ENSMUSG00000074139	0.647066	0.820027	0.509755	1.73025	0.64519	0.613575	0.57634	0.816794	0.887921	0.735596	0.862353	1.16533
ENSMUSG00000043410	0.176473	0	0.509755	0.157295	0.161298	0.0557795	0	0.0628303	0.0634229	0.133745	6.46765	5.95612
ENSMUSG00000043050	0	0	0.169918	0	0	0.111559	0.057634	0	0	0.0668724	0	0.258962
ENSMUSG00000053461	0.235297	0.52716	4.58779	4.79751	0.591424	0.725134	0.518706	1.00528	0.634229	0.802469	2.03269	1.10059
ENSMUSG00000026156	0.70589	0.820027	1.27439	1.02242	0.483893	0.613575	0.806875	0.879624	0.697652	0.534979	0.36958	0.194221
ENSMUSG00000027646	111.178	112.051	95.0692	101.141	115.597	117.583	113.712	115.356	123.294	120.705	80.5684	77.8828
ENSMUSG00000037145	0	0	0	0	0	0	0	0	0	0.0668724	0.492773	0.258962
ENSMUSG00000049721	0	0	0.594714	0.707829	0	0.167339	0	0	0	0.0668724	0.615967	0.712145
ENSMUSG00000014550	59.9418	60.7991	57.0076	57.0196	68.659	68.051	73.7138	70.8097	69.1944	66.4712	64.2453	65.0642
ENSMUSG00000091306	0.117648	0.17572	0	0.0786477	0.161298	0.0557795	0.115268	0.125661	0.126846	0.0668724	0	0
ENSMUSG00000028800	92.2363	80.5384	112.061	122.218	86.4017	88.3548	91.8685	84.1926	94.8807	107.798	97.7539	99.8946
ENSMUSG00000059430	0.294121	0	0.764632	0.629181	0.107532	0.0557795	0.172902	0.251321	0.126846	0.133745	0.123193	0.453183
ENSMUSG00000028420	24.6473	26.1823	23.6186	21.9427	23.9796	24.8777	25.7624	22.1163	23.9104	24.5422	23.6531	20.199
ENSMUSG00000022064	16.5884	16.4591	25.4877	29.1783	18.3879	18.3515	18.0394	17.4668	17.3145	18.5905	23.2835	22.7239
ENSMUSG00000030382	0	0.0585734	0.424796	0.786477	0.215063	0.0557795	0.172902	0	0.190269	0.0668724	0.36958	0.323702
ENSMUSG00000018446	219.65	208.58	233.383	238.46	240.979	239.629	248.057	253.646	251.535	242.747	221.748	206.198
ENSMUSG00000009076	8.05891	8.08312	10.6199	10.1456	7.68852	7.80913	6.80081	7.6653	8.87921	7.22222	5.79009	7.96308
ENSMUSG00000019815	0	0	0.424796	0.550534	0.0537659	0.0557795	0.115268	0	0	0.0668724	0.307983	0.517924
ENSMUSG00000066148	60.1183	54.9418	41.9698	41.3687	63.2824	65.8756	69.5066	69.616	74.9659	73.1584	67.3251	66.9417
ENSMUSG00000031870	0	0	2.63373	1.25836	0	0	0	0	0	0	0.18479	0
ENSMUSG00000068270	0	0	0	0.0786477	0.107532	0.0557795	0	0.0628303	0	0	0.92395	0.647405
ENSMUSG00000021963	125.354	120.895	115.205	124.499	127.156	125.894	128.063	130.184	126.656	139.161	113.399	120.482
ENSMUSG00000028553	0.0588242	0.17572	0	0.235943	0.322595	0.334677	0.172902	0.439812	0.507383	0.133745	0.307983	0.323702
ENSMUSG00000024121	20.0002	20.1492	20.3052	18.8754	22.5817	20.1922	24.5521	19.7287	19.2806	22.3354	25.9938	24.4072
ENSMUSG00000047497	5.52947	3.33868	5.43738	6.68505	5.10776	3.96035	4.61072	5.71756	6.46914	4.21296	3.81899	4.98502
ENSMUSG00000029190	107.472	107.658	81.7307	73.221	111.295	102.3	116.594	117.744	110.039	113.282	98.4315	92.7731
ENSMUSG00000115388	50.2359	52.0717	53.949	54.5815	54.3035	53.7715	62.7634	63.4586	79.7226	84.0586	101.265	102.937
ENSMUSG00000019822	8.94128	8.61028	7.05161	6.37046	7.63475	7.084	6.68554	6.78567	5.77149	7.82407	8.37715	8.73996
ENSMUSG00000039967	66.589	73.9781	58.0271	63.3114	77.853	77.0873	76.0768	79.229	80.8008	83.0555	54.3283	55.5473
ENSMUSG00000060675	21.9414	23.7222	30.5853	31.4591	19.2482	23.5947	19.3074	22.1163	20.4856	20.3961	26.425	26.0257
ENSMUSG00000027187	38.3534	35.8469	45.4531	48.447	34.4639	34.3044	34.8109	33.2372	31.2675	30.5607	21.5588	21.4291
ENSMUSG00000024131	0.235297	0.410013	4.58779	3.69644	0.430127	0.111559	0.518706	0.376982	0.126846	0.534979	0.18479	0.647405
ENSMUSG00000056629	58.883	58.6905	68.477	64.4911	57.8521	57.6202	58.3256	53.9712	56.4464	63.9969	43.4872	52.4398
ENSMUSG00000044055	1.11766	2.05007	0.594714	1.02242	0.752722	1.28293	1.15268	0.942454	0.697652	0.735596	1.66311	1.29481
ENSMUSG00000050304	0.0588242	0	0.169918	0.235943	0.0537659	0.167339	0.057634	0.376982	0.126846	0.133745	0.18479	0.194221
ENSMUSG00000063409	0.117648	0.0585734	1.35935	0.943772	0.161298	0.167339	0.115268	0.125661	0.0634229	0.133745	7.69958	6.60353
ENSMUSG00000019804	111.531	109.239	130.412	129.297	117.478	120.428	114.058	115.419	113.083	113.683	100.403	96.8518
ENSMUSG00000074361	3.47063	3.80727	0.424796	0.550534	2.79582	2.1754	2.42063	1.25661	1.71242	2.00617	0.123193	0.323702
ENSMUSG00000005583	0.0588242	0.117147	0.0849591	0.235943	0.215063	0.0557795	0.230536	0.188491	0.0634229	0.133745	0.985547	0.841626
ENSMUSG00000029082	1.4706	1.34719	1.4443	1.41566	0.752722	1.84072	1.61375	1.94774	3.61511	3.61111	2.89504	4.46709
ENSMUSG00000016346	0.0588242	0.117147	0	0.235943	0	0.0557795	0.057634	0	0	0	0.0615967	0.194221
ENSMUSG00000048720	29.5297	26.7095	12.5739	14.3139	21.5063	21.3636	21.6127	17.6553	18.8366	16.4506	17.1855	15.7319
ENSMUSG00000022878	0.0588242	0	0.0849591	0.393238	0	0	0.057634	0	0	0	0.246387	0.0647405
ENSMUSG00000006378	4.11769	5.09588	7.05161	5.34804	6.50567	4.79704	5.7634	4.7751	4.94699	5.28292	4.61975	4.14339
ENSMUSG00000025408	123.472	113.574	171.193	159.419	111.134	116.189	120.224	118.624	89.4897	95.4269	196.493	193.25
ENSMUSG00000079104	50.7064	54.7075	10.8748	13.3701	56.6692	53.7715	55.0981	60.1914	56.2561	59.0483	145.245	146.767
ENSMUSG00000022867	55.883	55.879	62.7848	62.7608	58.0134	64.3696	71.4085	84.3811	105.663	100.977	179.862	171.562
ENSMUSG00000039449	49.0005	44.2815	32.3694	30.0434	43.4966	42.002	46.3953	49.7616	48.2648	49.6193	51.31	48.4259
ENSMUSG00000022744	69.8243	68.2965	56.7527	58.5139	81.0789	83.5577	79.3043	80.1715	79.9129	79.645	72.4377	78.4007
ENSMUSG00000045551	0.117648	0	0	0.707829	0	0	0	0	0	0.0668724	0.431177	0.388443
ENSMUSG00000044533	258.591	231.306	374.415	363.274	232.967	241.581	249.786	236.619	236.694	247.963	272.996	258.832
ENSMUSG00000033055	31.5298	28.7595	19.9654	20.1338	27.8507	27.4435	25.82	26.9542	27.3353	25.4115	38.7443	34.7656
ENSMUSG00000049521	43.0593	41.4699	14.613	16.9093	35.4317	36.9818	34.4075	34.1168	28.0329	30.2932	45.8895	40.0744
ENSMUSG00000036256	1.9412	1.58148	2.80365	2.75267	2.15063	2.1754	2.53589	2.32472	2.09296	2.20679	7.94597	9.38737
ENSMUSG00000003051	2.70591	2.46008	2.97357	2.20214	1.93557	1.8965	1.55612	1.63359	2.15638	1.60494	2.95664	4.01391
ENSMUSG00000016933	112.119	114.745	83.175	87.1416	105.704	106.539	108.179	109.45	111.307	101.044	58.5168	55.1589
ENSMUSG00000029826	276.18	280.508	193.962	189.541	317.487	329.992	372.142	397.779	353.202	370.807	626.684	599.303
ENSMUSG00000066677	0	0	0.339836	0.314591	0	0.167339	0.57634	0.565473	1.649	1.60494	7.88437	9.06367
ENSMUSG00000069379	5.23535	3.33868	5.52234	6.21317	4.35503	4.6297	5.87866	3.26718	5.77149	6.21913	4.43496	4.40235
ENSMUSG00000039452	0.588242	0.585734	0.169918	0	0.537659	0.780913	0.230536	0.753964	0.317115	0.735596	0.36958	0.323702
ENSMUSG00000030019	82.8245	74.5639	21.9194	23.5943	87.1545	81.215	78.3822	78.2865	74.4585	71.3528	50.0781	51.5334
ENSMUSG00000025380	0.647066	0.292867	0.594714	0.629181	0.752722	0.725134	0.806875	0.502642	0.634229	0.601851	1.29353	2.0717
ENSMUSG00000022498	81.295	80.0698	44.0088	46.2448	86.0254	80.3225	78.9009	77.5326	74.5219	71.8878	42.7481	48.8791
ENSMUSG00000034636	75.0597	69.6437	29.8206	33.8971	65.5406	68.051	66.3367	62.956	54.3534	57.3765	32.7078	35.4778
ENSMUSG00000033751	13.4119	17.572	9.43046	10.3028	17.5277	15.7298	15.8493	17.781	19.4074	19.8611	12.3193	11.7828
ENSMUSG00000091625	35.7651	34.0897	51.4003	49.2334	36.507	37.3723	41.093	35.3106	36.1511	43.9352	37.9435	39.6212
ENSMUSG00000022184	27.5297	27.2366	39.506	39.5598	29.7863	26.6068	29.6815	27.2055	23.7836	25.9465	22.1132	21.2996
ENSMUSG00000022583	0.235297	0.292867	0.0849591	0.157295	0.161298	0.0557795	0.115268	0.188491	0.0634229	0.200617	0	0.194221
ENSMUSG00000055301	46.5888	46.9173	53.6092	50.0986	46.7225	53.5483	54.637	54.0341	42.3031	37.8498	38.4979	39.6859
ENSMUSG00000014609	0.0588242	0	0.339836	0.0786477	0.107532	0.111559	0	0.0628303	0	0.0668724	0	0
ENSMUSG00000053063	0	0.0585734	0.254877	0.157295	0	0	0.172902	0.188491	0.253692	0.0668724	0.0615967	0.258962
ENSMUSG00000054792	17.8826	18.0992	11.4695	9.98826	17.9578	18.4072	18.27	15.5191	17.4413	18.3899	12.8737	13.9839
ENSMUSG00000038467	216.532	207.76	256.661	264.649	234.742	238.29	272.09	271.678	309.694	321.924	493.266	511.968
ENSMUSG00000018500	7.17655	6.91166	4.24796	4.16833	7.47345	6.86088	6.33974	4.96359	6.27887	5.88477	3.32622	2.00695
ENSMUSG00000074652	0.235297	0.35144	0.849591	1.33701	0.752722	0.557795	0.461072	0.502642	0.253692	0.668724	2.34067	2.26592
ENSMUSG00000052430	0	0	0.0849591	0.0786477	0	0	0.057634	0.0628303	0.0634229	0	4.68135	4.40235
ENSMUSG00000041268	0.352945	0.410013	2.20894	1.88754	0.376361	0.446236	0.57634	0.314151	0.44396	0.26749	2.21748	2.65436
ENSMUSG00000017830	4.41181	4.393	12.0642	13.9206	37.2597	43.3407	78.094	88.3394	98.4324	100.309	518.151	512.032
ENSMUSG00000041362	0.647066	0.761454	1.10447	0.471886	0.752722	0.725134	1.09505	0.879624	1.01477	0.601851	0.985547	0.906367
ENSMUSG00000040048	107.413	94.3617	129.478	135.667	98.8216	100.459	105.874	99.3975	98.7495	106.728	84.3258	96.9165
ENSMUSG00000021559	13.4707	14.0576	5.43738	7.55018	10.3768	9.42674	10.6046	8.35643	5.39095	7.62345	6.46765	5.95612
ENSMUSG00000091381	0.117648	0	0	0	0.107532	0.0557795	0.172902	0.125661	0.0634229	0.0668724	3.44941	4.14339
ENSMUSG00000043929	6.82361	5.91591	4.163	3.4605	5.96801	5.68951	6.33974	6.2202	5.64464	7.28909	7.57639	7.57464
ENSMUSG00000051344	19.412	18.2749	16.9918	16.5947	15.2157	14.3353	14.6967	14.2625	16.4265	15.4475	12.7505	13.466
ENSMUSG00000060560	0.176473	0	0.169918	0.314591	0	0.0557795	0	0.125661	0	0.0668724	0.123193	0.323702
ENSMUSG00000038534	21.5297	19.2706	6.20201	5.97722	17.1513	20.248	18.9039	18.4093	27.9061	26.214	11.0258	11.977
ENSMUSG00000045414	0.176473	0.0585734	0.169918	0.157295	0.107532	0.0557795	0.115268	0	0.190269	0.0668724	0.246387	0.194221
ENSMUSG00000051169	2.17649	1.64005	1.61422	0.471886	2.41946	2.4543	1.38322	2.13623	2.02953	2.00617	2.64866	2.3954
ENSMUSG00000090124	0.588242	0.644307	1.10447	0.629181	0.91402	0.725134	0.922143	0.565473	0.951344	0.802469	0.92395	4.66131
ENSMUSG00000070501	0	0	1.01951	0.550534	0	0.167339	0.057634	0.125661	1.649	0.601851	7.69958	6.40931
ENSMUSG00000001847	352.18	356.302	394.21	402.833	365.715	345.666	350.472	351.912	380.22	362.85	308.291	294.569
ENSMUSG00000030654	61.7654	61.1506	47.4921	45.7729	62.3684	60.6881	67.1436	68.6735	82.7669	84.2592	94.3661	94.0032
ENSMUSG00000014294	54.0594	48.1473	76.888	79.5128	51.2926	57.2856	55.7897	52.8403	52.7679	55.7716	55.8682	60.7266
ENSMUSG00000031209	0.882363	0.8786	1.35935	1.8089	1.07532	1.28293	0.403438	1.00528	1.14161	1.13683	1.41672	1.23007
ENSMUSG00000057337	0.823539	1.17147	0.594714	0.393238	1.23661	0.669354	0.518706	0.816794	1.58557	1.53806	2.52546	1.87747
ENSMUSG00000032377	1.00001	1.34719	0.679673	0.550534	0.698956	0.725134	0.345804	0.565473	0.761075	0.668724	2.52546	1.87747
ENSMUSG00000026980	42.3534	37.1355	66.3531	63.4687	50.056	46.799	44.2052	47.5625	44.1424	43.4671	45.5199	42.9229
ENSMUSG00000092416	16.8825	15.8734	21.5796	19.9765	15.7534	15.4509	16.3104	17.1527	15.602	18.6574	37.0196	37.42
ENSMUSG00000037784	38.7063	38.0141	33.304	30.5153	37.421	38.9341	37.9231	39.5203	40.0833	40.6584	24.3923	25.5725
ENSMUSG00000029204	0	0	0.424796	0.471886	0	0	0	0	0	0	0	0
ENSMUSG00000034110	7.82362	8.20027	4.92763	5.58399	7.52722	8.08803	7.31951	6.28303	6.72283	8.35905	8.86992	8.35152
ENSMUSG00000045672	0	0.234293	0	0.235943	0	0.111559	0.403438	0.188491	0.126846	0.200617	1.10874	1.03585
ENSMUSG00000051236	80.648	80.5969	62.36	62.3676	68.659	69.5571	65.5874	69.3018	68.1796	70.0823	62.9518	63.1867
ENSMUSG00000036006	0.0588242	0.17572	3.14349	2.51673	0.322595	0.278898	0.172902	0.251321	0.190269	0.0668724	2.64866	2.3954
ENSMUSG00000028078	0.176473	0.468587	0.339836	0.314591	1.12908	0.669354	1.38322	1.06811	1.20504	1.13683	4.98933	5.50294
ENSMUSG00000031639	0.764714	0.761454	1.18943	0.550534	2.63453	3.23521	9.74014	11.121	28.9209	31.8981	72.8072	82.2851
ENSMUSG00000054545	1.23531	1.05432	0.764632	0.471886	0.967785	0.725134	0.806875	0.691133	1.01477	1.00309	0.73916	0.453183
ENSMUSG00000027429	119.295	124.293	123.531	121.668	137.157	133.369	137.745	136.153	137.755	141.368	137.361	138.609
ENSMUSG00000004948	0.0588242	0.0585734	0.0849591	0.235943	0	0.167339	0	0.0628303	0	0.0668724	0	0
ENSMUSG00000096740	16.8237	15.7562	5.43738	5.66263	18.1191	18.3515	19.6532	17.6553	20.4856	21.6667	14.5984	14.2429
ENSMUSG00000086158	5.05888	5.21303	6.79673	5.58399	3.27972	3.17943	4.38018	2.89019	2.47349	3.81173	6.28286	5.89138
ENSMUSG00000018927	0.176473	0.0585734	0.849591	0.707829	0.161298	0.223118	0.403438	0	0.126846	0.133745	1.10874	0.647405
ENSMUSG00000032348	69.942	70.3466	93.2851	90.9167	67.5837	66.8796	66.2791	60.2543	70.2092	72.2222	77.7966	76.9117
ENSMUSG00000054206	1.17648	1.05432	2.12398	1.73025	1.72051	1.61761	1.78665	2.26189	1.649	1.9393	10.7178	9.51685
ENSMUSG00000038023	71.7655	70.9323	68.9018	67.5584	82.1542	78.3702	82.5895	81.4281	88.6652	84.3261	85.8657	92.1904
ENSMUSG00000005682	52.8829	53.8875	64.9937	67.0078	48.7656	48.6397	50.2568	50.5784	51.5628	53.6317	82.4163	74.6458
ENSMUSG00000027580	51.6476	53.8875	27.5268	27.2121	328.563	346.726	558.877	601.6	786.444	812.633	1387.59	1353.14
ENSMUSG00000000976	42.0593	46.0387	51.91	50.1772	48.3355	45.7392	49.2194	48.1908	51.6897	46.6101	40.8386	38.9738
ENSMUSG00000034714	34.7651	34.1483	41.2052	40.5036	39.0878	32.2406	31.8139	31.0382	36.9756	33.4362	17.0623	17.2857
ENSMUSG00000024940	185.179	187.786	269.745	283.053	178.61	176.319	171.749	170.459	153.357	152.67	129.045	112.648
ENSMUSG00000053693	0.823539	1.17147	1.35935	0.707829	0.806488	0.892472	0.864509	0.879624	1.20504	0.802469	2.40227	1.68325
ENSMUSG00000056708	66.8831	66.3636	100.846	96.658	78.9283	72.1229	88.6987	89.4075	118.093	103.117	115.494	104.621
ENSMUSG00000061024	107.178	102.855	25.8276	26.5043	148.609	151.609	149.56	154.563	150.439	149.727	166.989	161.074
ENSMUSG00000066090	0	0	0.424796	0.786477	0	0	0	0	0	0.0668724	0	0.0647405
ENSMUSG00000001134	8.7648	7.79026	9.00567	9.51637	7.95735	7.92069	8.18402	8.16794	8.56209	6.01851	9.54748	8.481
ENSMUSG00000047554	82.648	87.6257	31.0101	29.2569	98.3915	93.2076	91.1769	89.3447	85.6844	89.2078	34.7405	33.9888
ENSMUSG00000030220	186.237	182.28	246.381	255.29	196.407	197.125	198.088	197.664	184.37	191.589	161.075	153.629
ENSMUSG00000032323	44.3534	46.3901	49.871	48.3683	48.0129	50.7594	51.3519	45.1122	41.986	45.0051	27.7185	28.4211
ENSMUSG00000040163	0.0588242	0.17572	0.0849591	0.0786477	0.0537659	0.278898	0.172902	0.125661	0.380538	0.200617	0	0.258962
ENSMUSG00000048911	28.1768	29.8138	10.365	8.96584	26.7216	22.0329	22.7078	24.6295	25.8766	28.1533	31.6607	34.3125
ENSMUSG00000031378	12.1178	11.5975	11.8093	12.0331	13.0113	11.7695	11.6997	10.4927	9.89398	10.5658	12.9969	13.4013
ENSMUSG00000001138	16.5884	19.6221	6.88169	5.81993	14.6781	15.0605	14.3509	15.3306	15.7923	15.2469	7.76118	10.0348
ENSMUSG00000020713	0	0	0.0849591	0.0786477	0.0537659	0.0557795	0.057634	0.125661	0.0634229	0.0668724	0.123193	0.0647405
ENSMUSG00000033287	19.412	21.9064	18.691	19.8192	20.3235	24.5988	20.2872	19.9172	20.2319	20.9979	12.1345	10.6822
ENSMUSG00000074647	0.0588242	0.0585734	1.95406	1.88754	0.107532	0.0557795	0.28817	0.125661	0.0634229	0.133745	3.32622	4.20813
ENSMUSG00000031703	60.0595	59.5691	94.7294	99.9612	51.0776	55.1102	56.366	55.542	55.5585	51.0905	55.1906	51.8571
ENSMUSG00000049107	0.176473	0.410013	2.2939	2.51673	0.107532	0.223118	0.057634	0.0628303	0.126846	0.401234	0.800757	0.323702
ENSMUSG00000059114	0	0	0.169918	0.0786477	0.0537659	0	0	0	0	0.0668724	3.7574	4.14339
ENSMUSG00000058756	68.589	64.255	63.8892	58.6712	51.6152	56.1142	48.8736	47.6254	47.5038	54.2335	33.447	36.1252
ENSMUSG00000002997	241.944	254.97	260.145	276.997	187.105	171.41	171.461	169.579	179.614	172.932	96.522	89.0182
ENSMUSG00000027185	75.1773	79.8355	69.6665	69.9964	100.542	97.3353	100.744	100.591	93.4854	92.6851	91.779	94.3916
ENSMUSG00000028976	0.117648	0.35144	0.169918	0.0786477	0.268829	0.557795	0.28817	0.251321	0.190269	0.26749	0.307983	0.0647405
ENSMUSG00000020593	45.1181	45.1015	38.4865	35.8633	30.7003	31.627	25.5318	28.7134	17.9487	15.2469	17.2471	14.8256
ENSMUSG00000022905	72.1773	73.5096	46.7275	51.7502	82.8532	81.9401	88.5834	87.8996	91.0119	85.396	57.5929	56.0005
ENSMUSG00000035764	65.1772	64.8993	26.6772	22.1	61.2393	60.0745	56.5389	57.741	56.4464	46.8107	45.5815	46.6131
ENSMUSG00000040424	2.11767	2.28436	1.27439	0.943772	1.23661	0.948252	1.78665	1.31944	1.649	1.06996	0.800757	0.712145
ENSMUSG00000023020	115.707	108.126	132.451	123.084	107.532	116.356	113.539	109.262	107.375	116.692	93.3189	110.188
ENSMUSG00000059586	39.7063	38.7756	44.6885	48.5256	33.5499	34.1928	36.7128	35.9389	31.7749	34.7068	27.9649	30.7517
ENSMUSG00000007659	132.707	127.514	32.7942	32.0096	132.318	135.767	133.711	134.08	127.417	128.261	89.1304	86.8817
ENSMUSG00000074923	7.41185	8.02455	3.90812	2.83132	12.1511	13.3313	12.6795	13.4457	13.6994	13.0401	9.1779	8.22204
ENSMUSG00000095026	0.882363	0.995747	1.18943	1.17972	0.64519	0.278898	0.518706	0.188491	0.317115	0.468107	0.800757	0.582664
ENSMUSG00000022324	311.298	318.756	486.986	494.694	275.335	275.049	275.606	273.123	268.216	264.012	180.786	184.705
ENSMUSG00000027952	36.7063	31.571	29.3109	27.2121	42.475	38.9899	41.5541	40.9654	36.8487	40.324	28.2113	28.4858
ENSMUSG00000034573	27.8827	24.6594	34.1536	32.9534	26.8292	24.1525	28.2983	28.7763	29.1745	25.3446	29.012	31.7876
ENSMUSG00000016487	306.18	311.2	361.501	361.465	312.756	312.421	321.713	322.948	314.387	325.267	318.701	337.492
ENSMUSG00000056069	1.05884	1.28861	0.339836	0.393238	0.537659	0.390457	0.28817	0.251321	0.253692	0.334362	0.36958	0.323702
ENSMUSG00000048337	0.411769	0.234293	0.849591	0.786477	0.268829	0.167339	0.057634	0.0628303	0.253692	0.0668724	0.18479	0.258962
ENSMUSG00000004263	21.8826	21.0278	15.9723	17.0665	22.4204	21.4193	22.3043	16.9642	25.0521	25.9465	15.7071	19.9401
ENSMUSG00000047407	122.825	122.945	69.8364	72.2772	115.382	116.021	114.403	111.712	113.717	116.291	108.102	104.815
ENSMUSG00000001995	25.765	20.8521	32.5393	30.4367	24.6248	24.8777	24.7826	24.1268	28.0964	24.0072	28.1497	27.7089
ENSMUSG00000038664	96.8246	96.5875	170.853	167.048	107.37	99.5664	107.372	103.921	108.897	108.534	117.157	125.661
ENSMUSG00000039096	28.6474	30.6924	12.5739	11.0893	27.4744	29.4516	27.6643	28.4621	29.3014	26.5483	23.6531	24.9898
ENSMUSG00000050627	162.414	163.01	119.622	114.432	147.157	140.788	139.993	143.379	145.936	155.946	83.5251	84.3568
ENSMUSG00000001366	28.3533	32.9182	23.9585	21.3135	31.9369	34.5275	33.3701	32.1063	33.1068	30.8282	96.7068	90.7661
ENSMUSG00000001403	147.178	151.705	92.1806	87.8495	159.47	169.124	157.571	159.526	162.933	159.223	111.798	114.914
ENSMUSG00000040824	185.414	163.01	265.242	265.279	181.675	196.455	198.203	181.328	191.22	211.25	192.366	222.448
ENSMUSG00000041625	2.64709	2.6358	2.80365	2.75267	2.0431	3.23521	2.65116	2.45038	2.09296	2.47428	3.81899	5.4382
ENSMUSG00000021136	19.8826	19.3292	11.8093	12.505	17.904	18.5746	19.4226	17.2783	16.8705	17.8549	11.765	13.0128
ENSMUSG00000029780	34.5298	36.3155	35.1731	33.5826	40.9696	41.5	46.3377	44.7352	54.7974	56.9084	162.184	161.527
ENSMUSG00000020471	96.4717	92.1359	140.692	135.274	97.0474	100.124	101.782	97.8268	88.475	92.0164	116.91	114.785
ENSMUSG00000022111	58.9418	60.682	90.3115	82.816	60.5941	61.8595	68.4691	64.5267	65.5159	75.4989	63.3214	77.5591
ENSMUSG00000029851	12.1766	10.9532	9.00567	9.75231	9.62409	9.8172	9.68251	10.1157	10.7819	11.7027	7.3916	6.21509
ENSMUSG00000028266	65.0007	61.6192	32.2845	32.6388	69.1967	65.5409	67.0283	69.5531	61.9642	68.3436	76.4415	74.5163
ENSMUSG00000024212	0.176473	0.468587	0.509755	0.157295	0.0537659	0.390457	0.345804	0.314151	0.190269	0.334362	0.246387	0.388443
ENSMUSG00000040640	9.47069	9.95747	10.6199	9.83096	9.67785	9.09206	9.3367	7.97945	9.19632	9.16152	8.19236	8.8047
ENSMUSG00000054679	0	0	0.254877	0	0.0537659	0	0.057634	0.0628303	0	0.133745	0.123193	0.0647405
ENSMUSG00000056656	1.41178	1.52291	4.33291	4.79751	2.58076	2.84476	3.80384	3.64416	2.91745	3.20987	7.26841	7.05671
ENSMUSG00000064147	0.411769	0	0.424796	0.157295	0.107532	0.446236	0.230536	0.125661	0.126846	0.26749	0.307983	0.517924
ENSMUSG00000022203	0.0588242	0	0.0849591	0.0786477	0	0	0	0	0.0634229	0.200617	0.18479	0
ENSMUSG00000066392	0.294121	0.35144	0.679673	1.17972	0.591424	0.334677	0.691608	0.816794	0.951344	0.668724	14.5368	14.7608
ENSMUSG00000002767	88.5892	81.5927	117.753	105.152	83.5521	82.1632	89.9666	80.0458	81.5619	90.2777	105.823	116.015
ENSMUSG00000046768	16.1767	15.6977	17.0768	17.5384	14.3017	14.3911	17.8089	17.9695	18.7098	19.7274	24.4539	23.8245
ENSMUSG00000049538	1.76473	1.52291	5.6073	6.05587	2.63453	3.56989	3.16987	2.51321	4.50303	3.07613	0.36958	0.194221
ENSMUSG00000039914	13.2354	12.4176	5.77722	6.7637	12.7963	10.6539	10.547	11.6236	11.1624	11.1677	11.765	12.5597
ENSMUSG00000018727	0.941187	0.995747	0.424796	0.707829	0.591424	0.780913	0.922143	1.13095	0.317115	0.936213	0.307983	0.517924
ENSMUSG00000037126	39.8828	39.0684	36.6174	33.4253	45.4859	48.7513	44.0323	48.2537	48.8991	49.8868	303.733	294.893
ENSMUSG00000037606	74.8244	67.5937	46.6425	49.1548	66.5621	70.0591	69.276	68.4222	68.1162	61.9238	38.4979	37.8084
ENSMUSG00000037851	245.297	256.786	252.244	245.381	253.291	253.462	255.203	252.703	245.003	244.686	177.522	189.107
ENSMUSG00000010097	148.355	150.651	125.06	121.668	163.502	158.804	169.213	172.972	161.031	158.755	162.061	157.384
ENSMUSG00000014907	46.2358	50.1974	32.2845	32.3242	53.282	56.8951	52.0435	53.9084	55.0511	51.9598	61.3503	62.2803
ENSMUSG00000032591	43.5299	41.5285	49.6161	47.2673	41.7223	41.1653	41.4965	40.6512	36.2145	35.5761	30.8599	35.2836
ENSMUSG00000034575	75.7655	73.5681	29.9056	27.8413	115.382	107.71	124.489	139.986	165.534	154.141	139.085	135.372
ENSMUSG00000049932	86.7657	85.6342	21.4947	21.7854	72.2075	71.6767	68.0657	71.1867	69.0041	69.0792	49.5853	43.5056
ENSMUSG00000026005	49.3535	51.2517	50.5507	58.4352	47.8516	53.0463	51.4671	54.2225	50.1041	50.288	71.1441	64.5463
ENSMUSG00000017868	5.64712	8.25884	20.4751	19.2687	7.79605	6.91666	8.70273	6.09454	12.1138	8.69341	7.63799	6.53879
ENSMUSG00000037824	62.9419	59.9205	20.73	19.7406	59.5726	56.1142	58.5561	50.6412	55.0511	53.0298	48.723	46.4189
ENSMUSG00000044934	42.0593	41.8214	32.6243	32.7961	32.2595	33.4119	34.638	32.5461	34.1215	32.5	67.8179	64.9347
ENSMUSG00000074746	94.5893	96.1774	78.4173	83.1306	94.9505	92.594	94.6926	93.9941	91.7095	86.3991	79.2133	77.8828
ENSMUSG00000017929	237.885	232.829	127.439	130.083	281.357	277.392	301.483	311.764	406.921	413.071	222.056	260.257
ENSMUSG00000043065	27.5297	26.7095	12.6589	11.9544	23.2806	20.4153	21.9009	22.4304	18.139	21.3323	25.1314	24.1482
ENSMUSG00000032087	0	0	0.679673	0.471886	0	0.0557795	0.057634	0	0.0634229	0	0.18479	0.388443
ENSMUSG00000074890	3.8824	5.15446	5.77722	5.19075	3.81738	3.84879	4.09201	4.83793	3.80538	3.67798	4.98933	4.20813
ENSMUSG00000073795	0.117648	0.0585734	0.169918	0.314591	0.0537659	0.167339	0.115268	0.125661	0.253692	0.0668724	1.41672	1.42429
ENSMUSG00000026123	94.7069	96.4117	50.6356	54.1096	100.058	99.6222	96.4792	95.1251	90.1874	93.1532	63.8141	68.3012
ENSMUSG00000029250	157.943	159.437	166.265	159.969	156.566	160.98	155.957	159.966	157.225	153.94	113.03	114.332
ENSMUSG00000031637	0.352945	0.17572	0.169918	0.235943	0.64519	0.390457	0.518706	0.188491	0.570806	0.334362	0.307983	0.517924
ENSMUSG00000022012	0.0588242	0	0.169918	0.471886	0.107532	0	0.057634	0	0.0634229	0	0.0615967	0.258962
ENSMUSG00000034518	32.7651	31.8053	23.7036	27.448	32.2057	30.6787	32.8514	33.4885	37.5464	31.4969	33.755	34.5714
ENSMUSG00000031965	0	0	0	0.0786477	0.0537659	0	0	0	0.0634229	0.0668724	2.58706	2.78384
ENSMUSG00000020840	94.2363	89.1486	98.2127	98.0737	94.5741	100.626	102.358	102.476	105.98	101.847	138.962	141.264
ENSMUSG00000005364	0	0	0	0	0	0	0	0	0	0.0668724	0.18479	0.582664
ENSMUSG00000043811	21.4708	20.0321	3.39836	3.38185	18.6568	17.0685	16.4833	16.65	18.3926	17.4537	11.2106	8.8047
ENSMUSG00000030321	0.235297	0.52716	0.424796	0.0786477	0.0537659	0.390457	0.172902	0.251321	0.253692	0.468107	0.985547	0.453183
ENSMUSG00000078676	75.8832	73.5096	31.8597	29.1783	75.9174	71.5651	72.7917	77.5326	74.839	79.1769	77.7966	82.4794
ENSMUSG00000027167	23.0591	23.8394	28.2064	27.2121	23.3881	21.4193	22.3043	21.6765	26.4474	23.1378	21.0661	23.8245
ENSMUSG00000027950	8.35303	9.54746	25.5727	22.5719	9.89292	9.14784	10.6046	10.0528	9.51344	9.83024	19.7109	22.206
ENSMUSG00000048992	0.117648	0.292867	0.0849591	0.235943	0.161298	0.0557795	0.230536	0.314151	0.634229	0.133745	0.985547	1.23007
ENSMUSG00000095567	169.002	163.127	179.604	182.148	221.3	220.05	232.841	239.446	235.68	221.949	124.425	118.864
ENSMUSG00000022889	56.9418	58.6319	85.8087	81.7149	60.3253	62.4731	65.7027	61.8878	64.3743	67.3405	65.4772	67.5243
ENSMUSG00000020829	4.82358	4.45158	2.54877	2.67402	5.48412	4.23924	4.43781	3.83265	4.56645	3.41049	3.01824	3.0428
ENSMUSG00000026648	22.3532	25.7137	24.2983	26.111	28.711	28.1129	32.2174	32.6089	38.0538	44.6039	43.98	51.0155
ENSMUSG00000028821	33.6474	35.0269	41.63	40.5036	26.6679	28.6707	30.8342	25.1949	31.2675	30.6944	128.737	128.186
ENSMUSG00000028949	28.5886	29.111	29.2259	25.5605	29.6788	27.0531	26.2811	27.8967	29.1745	23.606	20.5117	18.3863
ENSMUSG00000034674	25.2356	25.0694	17.9264	17.2238	29.5175	27.6666	25.9353	24.8808	21.3101	26.9496	19.7109	21.1054
ENSMUSG00000103770	0.411769	0.234293	0.339836	0.235943	0.430127	0	0.461072	0.188491	0.317115	0.334362	0.492773	0.194221
ENSMUSG00000038372	39.4122	37.9555	56.9226	61.2665	40.1093	38.4879	38.096	35.2478	36.0242	36.6461	37.6356	36.7079
ENSMUSG00000000732	4.17652	4.56872	6.54185	6.7637	2.58076	3.06787	3.97674	2.95302	4.18591	3.74485	3.94219	3.69021
ENSMUSG00000024844	304.415	266.684	423.946	412.192	320.176	322.35	325.747	310.821	298.024	323.462	292.461	325.127
ENSMUSG00000034401	16.4708	17.0448	22.854	25.8751	12.7425	14.3911	16.8868	13.1315	13.2554	11.9702	12.8737	13.725
ENSMUSG00000029033	77.5891	78.7812	50.8055	47.1886	88.6061	88.801	88.5834	84.0669	93.3585	89.4084	69.481	64.4815
ENSMUSG00000074811	17.059	16.4591	3.99308	4.24697	20.3773	20.4153	15.6764	16.65	16.2997	15.715	9.85547	10.0348
ENSMUSG00000079658	65.1772	63.0835	70.0913	70.7829	70.487	63.9233	68.6997	65.2807	66.5941	75.8333	65.2925	67.7833
ENSMUSG00000039795	8.70598	7.32167	6.28697	7.86477	6.9358	6.8051	5.9363	6.53435	6.40571	5.8179	7.33	8.28678
ENSMUSG00000022311	0.0588242	0.0585734	0.254877	0.157295	0	0	0	0.188491	0	0.200617	0.862353	0.258962
ENSMUSG00000025137	101.119	103.675	81.3059	69.5245	118.07	115.854	121.089	110.518	105.409	105.391	41.2698	47.1958
ENSMUSG00000022403	245.591	248.351	276.032	272.593	255.388	252.681	245.751	242.588	249.379	252.844	200.744	198.818
ENSMUSG00000028452	518.77	558.087	696.75	699.335	586.908	601.136	617.606	592.929	608.226	613.487	381.653	371.028
ENSMUSG00000089862	14.1178	14.409	6.11706	4.87616	11.5059	10.375	10.8352	10.744	12.2406	13.2407	8.80832	9.06367
ENSMUSG00000032777	122.59	117.498	153.351	149.037	128.339	123.161	125.296	135.839	131.603	124.918	79.6445	80.0192
ENSMUSG00000040688	75.4714	79.484	83.09	85.3327	92.3697	93.8769	96.9403	97.01	97.2908	97.3662	90.6087	87.6586
ENSMUSG00000113973	0.117648	0	0.679673	1.33701	0	0.111559	0.115268	0.0628303	0.126846	0.133745	0.0615967	0.129481
ENSMUSG00000052566	29.1768	29.8138	31.0101	30.7512	27.1518	27.5551	28.9899	28.6506	32.536	33.9712	32.8926	31.7876
ENSMUSG00000030291	33.7063	31.7468	19.7955	19.8192	30.1626	31.1808	32.909	33.677	31.1407	32.6337	31.5375	30.3633
ENSMUSG00000028102	12.6472	15.932	4.24796	3.53915	11.3446	13.7218	11.9302	11.4351	12.6212	12.1708	10.225	9.77581
ENSMUSG00000015804	52.7065	48.6745	52.7596	53.795	50.3786	55.5006	53.4843	51.0182	55.0511	54.2335	59.1328	55.0941
ENSMUSG00000034157	58.0006	63.6692	22.3442	20.3697	70.3795	67.4374	62.7057	67.6054	63.9303	66.3374	70.405	72.7683
ENSMUSG00000017307	21.2944	20.5007	16.8219	18.0103	18.4955	20.6942	20.7482	17.9066	15.8557	18.323	17.9862	21.1701
ENSMUSG00000066150	94.4716	95.416	56.4978	58.2779	95.9721	92.2036	93.367	96.5702	99.0666	97.6337	85.4346	83.2563
ENSMUSG00000005950	13.5296	13.8233	20.6451	20.1338	13.2802	12.0484	14.2356	14.1996	12.1772	11.2346	38.4363	41.2397
ENSMUSG00000056222	0.0588242	0	0.0849591	0	0	0.0557795	0.172902	0	0	0.0668724	0.18479	0.258962
ENSMUSG00000044646	17.8237	18.0406	17.4166	17.3811	19.5708	21.0289	18.6734	19.1632	19.0269	19.1924	8.37715	7.31567
ENSMUSG00000037772	62.8831	58.2805	81.5607	83.4452	53.497	57.9549	55.9626	52.0863	54.3534	59.717	52.4804	61.5682
ENSMUSG00000026087	71.942	74.5639	105.179	114.354	79.7348	81.215	89.0445	86.5173	91.7095	95.1594	101.327	104.88
ENSMUSG00000046337	0	0	0.0849591	0	0.107532	0.167339	0	0	0.190269	0.0668724	0.18479	0.0647405
ENSMUSG00000020329	38.8828	36.8426	25.6577	29.0996	35.9156	34.7506	34.8685	35.185	34.4386	32.4331	14.4136	15.473
ENSMUSG00000004789	308.65	300.774	350.032	342.668	343.456	338.191	359.694	347.452	345.718	351.548	315.005	325.127
ENSMUSG00000060923	4.11769	4.74444	8.83575	5.58399	4.83893	5.1875	5.12942	5.52907	4.4396	5.28292	7.20681	8.8047
ENSMUSG00000039704	80.5891	88.0943	55.7332	54.2669	86.6168	78.5376	84.2609	91.4809	94.6904	96.0956	88.4528	84.2274
ENSMUSG00000020467	210.238	205.475	307.382	303.187	176.298	180.001	175.265	182.145	174.286	178.817	162.369	159.391
ENSMUSG00000038026	0.0588242	0.35144	0.0849591	0.0786477	0.0537659	0.167339	0.115268	0	0.126846	0.0668724	0.123193	0.129481
ENSMUSG00000062783	0.117648	0	0.0849591	0.157295	0.322595	0.446236	0.633974	1.63359	3.36141	3.61111	15.4608	16.8325
ENSMUSG00000039701	0.117648	0.0585734	0.169918	0.157295	0.0537659	0.111559	0.057634	0.188491	0	0.0668724	0.18479	0.129481
ENSMUSG00000036403	46.5299	45.7458	58.8767	62.9968	44.8945	45.4603	41.9575	44.1697	43.1276	42.7983	47.799	46.8721
ENSMUSG00000096370	2.29414	2.16721	2.12398	1.73025	2.95712	2.90054	2.82406	3.14151	3.55168	2.47428	2.52546	2.00695
ENSMUSG00000024370	66.4125	69.7023	49.4462	45.3797	68.9278	72.2903	68.7573	67.6054	69.8921	72.0216	56.4841	56.4537
ENSMUSG00000027566	170.472	164.884	234.147	239.168	184.739	188.423	195.149	183.276	185.829	189.851	202.53	201.213
ENSMUSG00000007279	0.235297	0.234293	1.52926	0.865124	0.215063	0.669354	0.403438	0.628303	0.317115	0.468107	0.307983	0
ENSMUSG00000046387	4.47064	3.92441	1.27439	1.49431	3.38725	3.01209	3.4004	2.89019	3.61511	3.07613	3.6958	2.78384
ENSMUSG00000038188	10.5295	9.31316	6.79673	6.84235	10.2155	11.9926	14.0051	12.1262	14.397	11.1677	14.5984	11.977
ENSMUSG00000058317	36.8239	39.6542	40.0157	41.3687	39.4104	38.3205	39.0182	36.3787	41.1615	39.321	31.1679	31.2697
ENSMUSG00000063160	35.8828	34.0311	16.9069	18.7181	21.6139	20.9173	19.365	20.9225	16.2997	16.1831	13.8592	12.3654
ENSMUSG00000026965	133.825	124.527	85.3839	86.1979	98.3915	100.236	91.7533	92.926	96.276	97.0987	60.1183	60.2734
ENSMUSG00000031812	61.4124	58.8662	52.5047	51.9075	42.9589	47.301	44.724	41.7821	43.191	46.1419	53.5891	52.8282
ENSMUSG00000051323	17.2355	17.5134	30.5853	29.9648	16.1835	15.172	19.7108	21.4251	31.9017	30.2932	54.0819	58.2664
ENSMUSG00000021660	457.887	448.438	629.292	646.091	473.193	472.453	477.786	474.871	486.39	484.825	562.439	575.543
ENSMUSG00000066232	407.769	419.62	397.014	416.439	507.711	503.02	517.899	538.833	526.664	549.223	583.567	602.022
ENSMUSG00000031938	18.2355	17.6892	25.6577	21.8641	15.8609	16.8454	16.1951	15.2678	14.9678	16.8518	19.2798	19.8106
ENSMUSG00000023921	59.0595	61.6777	74.849	79.8274	52.9594	51.7076	52.274	55.3535	49.5333	51.1574	41.7009	43.5703
ENSMUSG00000031979	20.7649	19.7978	24.8081	26.5829	19.9471	19.1882	22.7078	21.2995	20.8661	22.4022	19.5877	18.0626
ENSMUSG00000018750	26.0591	28.4081	13.7634	13.3701	22.6354	20.8615	23.9181	20.1685	21.9443	21.9341	15.584	15.2788
ENSMUSG00000040841	5.05888	5.09588	0.339836	0.865124	3.11842	2.90054	2.65116	3.07868	2.2198	2.07304	1.7863	2.33066
ENSMUSG00000024668	36.471	35.4955	20.5601	24.6167	38.819	37.3165	36.7128	37.1955	39.7027	38.251	30.3056	31.4639
ENSMUSG00000029186	62.8242	64.255	49.786	51.9861	51.8303	54.6082	55.2133	57.1756	66.0233	60.4526	67.3251	66.6827
ENSMUSG00000020994	168.472	177.536	62.1901	56.6263	208.235	204.599	210.71	198.732	209.993	225.092	219.9	234.943
ENSMUSG00000025393	2571.38	2498.74	3972.69	3978.08	2554.47	2595.81	2630.41	2549.53	2536.47	2689.87	2616.63	2725.83
ENSMUSG00000044317	0.529418	0.70288	0.849591	0.865124	0.430127	0.725134	0.403438	0.691133	0.380538	0.468107	1.35513	0.647405
ENSMUSG00000023249	25.6473	29.8724	34.4934	33.5826	30.7003	33.3004	38.3842	35.3735	55.1145	58.2458	100.464	99.6356
ENSMUSG00000042523	30.1768	30.9267	16.7369	17.853	29.6788	30.5114	27.7219	28.2736	29.0477	30.2263	25.0082	26.6083
ENSMUSG00000004568	63.236	61.502	28.7162	30.358	58.9274	56.2258	57.3458	53.2173	65.833	65.2675	36.5268	36.0604
ENSMUSG00000056498	0.352945	0.292867	0.0849591	0.157295	0.107532	0.111559	0.057634	0.251321	0.0634229	0.133745	1.10874	0.776886
ENSMUSG00000030711	0.882363	0.820027	1.69918	0.865124	1.02155	1.11559	0.633974	0.816794	1.14161	1.33745	1.66311	1.61851
ENSMUSG00000020541	28.8827	30.2824	28.3763	28.0772	27.3131	26.83	26.454	26.3887	27.6524	30.0926	23.2835	24.3424
ENSMUSG00000056643	5.353	5.03731	1.10447	1.10107	6.55943	7.25134	5.59049	6.34586	4.88356	5.48354	4.12698	3.43125
ENSMUSG00000028284	94.2952	92.0187	87.7628	86.827	84.7888	80.5456	76.8837	82.3705	74.3951	70.751	108.287	94.8448
ENSMUSG00000069495	49.2358	48.4402	99.742	92.3324	41.1309	44.4005	44.4934	44.6723	43.9521	45.9413	56.9153	56.7774
ENSMUSG00000029088	1.11766	1.11289	1.18943	0.943772	1.12908	0.557795	0.633974	0.816794	0.634229	0.334362	0.55437	0.712145
ENSMUSG00000043467	25.8238	27.0023	12.9138	11.3253	20.6999	18.463	17.2326	20.9225	16.8705	17.6543	17.8014	19.2927
ENSMUSG00000058773	0.235297	0	0.424796	1.17972	0.215063	0.334677	1.03741	1.00528	0.824498	0.869341	6.59084	6.40931
ENSMUSG00000029823	221.061	238.159	139.503	135.982	223.075	214.751	223.447	225.435	215.067	224.022	215.034	231.382
ENSMUSG00000010064	0.117648	0.0585734	0.0849591	0.0786477	0	0.0557795	0	0	0.253692	0	2.58706	3.43125
ENSMUSG00000036480	0.352945	0.761454	2.12398	0.943772	0.860254	0.948252	0.749241	1.06811	1.01477	1.47119	17.4935	16.0556
ENSMUSG00000074220	7.64714	8.786	5.26746	6.60641	9.57032	8.81316	10.7199	10.0528	13.192	12.1708	18.2326	18.8395
ENSMUSG00000030733	97.0599	95.5331	39.5909	42.1552	93.1762	95.1599	85.7017	90.2243	89.6166	90.679	48.9077	43.7646
ENSMUSG00000026621	0.294121	0.234293	0.339836	0.393238	0.107532	0.167339	0.172902	0.314151	0.126846	0.26749	0.18479	0.129481
ENSMUSG00000033409	0.0588242	0	0.254877	0.314591	0	0.111559	0	0.125661	0.0634229	0	0.615967	0.323702
ENSMUSG00000107068	0.882363	1.28861	0.0849591	0.235943	0.64519	0.111559	0.230536	0.628303	0.380538	0.200617	0.123193	0
ENSMUSG00000040774	34.8239	32.8011	19.4556	22.0214	32.7434	33.2446	36.1941	34.054	36.7219	35.0411	36.958	33.2119
ENSMUSG00000030577	0.294121	0.117147	0.0849591	0.157295	0.161298	0.223118	0.28817	0.0628303	0.317115	0.200617	0.307983	0.129481
ENSMUSG00000026930	29.0003	33.7968	12.3191	12.8196	34.0338	36.3125	31.0647	31.6665	32.4091	31.5638	12.0113	12.4949
ENSMUSG00000031517	0.0588242	0.0585734	0.0849591	0	0.322595	0.0557795	0.057634	0.0628303	0.0634229	0.133745	0.307983	0.194221
ENSMUSG00000024824	49.0594	50.6074	19.3707	22.6505	52.9594	55.1102	55.5015	52.9659	51.3091	51.6924	50.5093	54.641
ENSMUSG00000018040	117.472	114.628	125.994	128.982	136.78	146.923	146.678	145.829	144.16	136.888	140.502	149.162
ENSMUSG00000003062	17.1178	16.4591	13.7634	15.5722	14.0329	14.0564	14.1203	14.451	14.3336	12.2376	13.9824	12.236
ENSMUSG00000079244	0.176473	0.117147	0.0849591	0.0786477	0.161298	0.0557795	0.230536	0.188491	0.126846	0.468107	0.123193	0.388443
ENSMUSG00000039844	359.651	350.093	429.893	415.26	378.082	400.664	381.076	398.218	368.424	337.706	304.287	284.081
ENSMUSG00000007021	0.823539	0.585734	1.8691	2.28078	0.91402	0.725134	0.345804	0.816794	0.570806	0.668724	1.29353	1.55377
ENSMUSG00000036561	29.6474	31.571	48.5117	47.2673	27.3668	27.6666	26.6269	27.017	27.3987	29.0226	26.7329	27.2557
ENSMUSG00000047143	0.176473	0.52716	2.03902	1.49431	0.376361	1.28293	0.806875	0.753964	1.01477	0.468107	0.862353	0.517924
ENSMUSG00000033985	7.2942	6.67736	7.73128	6.37046	5.16152	4.79704	4.66835	4.27246	3.99564	5.28292	4.37336	5.50294
ENSMUSG00000025921	22.9414	23.4293	11.5544	11.3253	21.5601	21.6982	24.1486	22.7446	20.8027	21.466	49.0309	44.9299
ENSMUSG00000020124	105.119	105.901	166.945	167.441	118.392	120.986	123.337	122.393	126.402	121.641	132.494	128.575
ENSMUSG00000009079	331.415	336.855	448.754	458.201	371.63	366.248	364.131	354.237	387.133	381.774	443.065	464.189
ENSMUSG00000074182	30.4709	30.0481	27.5268	29.7288	40.1093	41.3326	38.096	41.0282	42.747	46.0751	56.6689	61.115
ENSMUSG00000056824	0.294121	0.0585734	0.169918	0	0	0	0	0	0	0.0668724	0.0615967	0.0647405
ENSMUSG00000035472	0.352945	0.17572	0.339836	0.707829	0.483893	0.278898	0.461072	0.502642	0.697652	0.735596	4.49656	3.75495
ENSMUSG00000043531	0	0.117147	0.0849591	0	0.0537659	0	0	0	0.0634229	0.0668724	0.677563	0.582664
ENSMUSG00000067225	0	0.0585734	0.0849591	0.235943	0.0537659	0.167339	0.115268	0	0	0.0668724	0	0
ENSMUSG00000060093	0.352945	0	1.69918	0.707829	0.430127	0.278898	0.28817	0.565473	0.190269	0.26749	0.431177	0.841626
ENSMUSG00000001632	45.1181	51.0174	29.3959	30.5153	54.3573	55.1102	51.179	53.0916	49.0893	49.8868	55.4986	55.5473
ENSMUSG00000040667	93.7658	100.16	114.44	108.77	95.3269	101.798	104.029	96.5073	100.018	102.783	69.9122	69.9845
ENSMUSG00000021460	24.765	23.0779	25.4028	27.1334	15.7534	17.7379	18.1547	16.9013	15.4752	16.3837	18.3558	14.6313
ENSMUSG00000025939	42.5887	41.9385	23.8735	22.2573	44.088	39.6035	41.0354	42.4733	42.8105	36.5792	43.98	42.2755
ENSMUSG00000037104	110.589	112.461	85.6388	87.3776	90.8643	80.0436	81.8402	81.9935	91.329	83.6574	85.8041	78.0123
ENSMUSG00000092124	0.117648	0.117147	0.339836	0.0786477	0.0537659	0.223118	0.230536	0.125661	0.0634229	0.0668724	0.615967	0.258962
ENSMUSG00000051855	0.176473	0.234293	0.764632	0.786477	0.430127	0.613575	0.057634	0.0628303	0.190269	0.26749	0.18479	0.129481
ENSMUSG00000035486	0.0588242	0.117147	0	0.0786477	0.161298	0.0557795	0.115268	0	0.190269	0	0.36958	0.323702
ENSMUSG00000006611	3.00003	2.6358	3.48332	3.77509	2.95712	2.39852	2.36299	3.45567	2.79061	2.87551	4.86614	7.05671
ENSMUSG00000041798	0.117648	0	0.169918	0.0786477	0	0.111559	0	0.251321	0.0634229	0.133745	0	0.0647405
ENSMUSG00000020241	103.884	101.566	158.279	170.43	98.8754	95.7734	91.4651	89.2818	91.5193	96.2962	62.5206	65.2584
ENSMUSG00000022066	0.941187	1.17147	2.97357	0.865124	0.967785	2.39852	0.749241	0.691133	3.17115	1.00309	1.04714	0.971107
ENSMUSG00000032892	0.0588242	0.0585734	0.169918	0.393238	0.0537659	0.0557795	0	0.0628303	0	0	0.36958	0.0647405
ENSMUSG00000020105	14.706	14.7605	31.0101	30.0434	16.2373	15.1163	16.9444	17.6553	14.5238	14.8457	27.9033	31.2049
ENSMUSG00000037225	1.76473	1.69863	0.509755	0.314591	2.47323	3.56989	3.34277	2.95302	3.74195	3.00926	6.96042	6.99197
ENSMUSG00000046562	122.59	132.024	85.214	77.6253	133.071	137.72	136.938	138.101	135.471	131.204	110.812	101.966
ENSMUSG00000028980	52.53	58.8662	42.1397	47.6605	52.583	55.9469	52.5622	55.919	50.4846	53.6317	39.1755	39.3622
ENSMUSG00000028567	93.4128	91.9602	106.114	113.253	74.1969	74.5772	77.4024	71.5637	67.8625	65.1337	62.2126	61.2445
ENSMUSG00000041164	121.766	113.574	124.635	110.579	121.78	128.46	118.38	118.561	113.908	113.014	72.0681	72.3151
ENSMUSG00000032418	87.8833	91.433	90.2266	88.6359	103.446	101.63	98.1506	105.995	91.0119	93.5545	51.0636	41.9518
ENSMUSG00000027676	2.58826	2.57723	3.22845	3.61779	2.41946	2.62164	2.8817	3.14151	2.72719	2.87551	3.6342	2.65436
ENSMUSG00000028417	0.176473	0.17572	0.424796	0.550534	0.322595	0.0557795	0.115268	0.125661	0.317115	0.200617	0.123193	0.129481
ENSMUSG00000032413	45.1181	46.6244	31.8597	34.9982	44.8945	45.293	46.8564	42.4104	48.8356	45.3395	31.5991	32.3702
ENSMUSG00000033594	0.588242	0.644307	0.509755	0.550534	0.591424	0.502016	0.172902	1.13095	0.253692	0.401234	1.23193	0.906367
ENSMUSG00000058056	29.0003	30.8682	34.4084	28.9423	25.0011	27.6666	27.6643	27.8967	25.8766	25.7459	57.7161	52.5693
ENSMUSG00000029705	148.649	151.705	301.775	295.165	151.297	143.465	142.99	140.551	145.809	155.345	159.597	160.492
ENSMUSG00000010051	30.9415	31.1025	9.60038	9.83096	48.7656	48.1377	44.1476	47.6882	30.1259	29.6913	27.7801	27.1263
ENSMUSG00000040584	0.470593	0.117147	0.764632	2.20214	1.55921	1.61761	1.67138	1.25661	1.26846	0.802469	36.4652	34.8951
ENSMUSG00000021096	163.708	171.034	85.4689	83.6025	143.77	138.501	132.385	133.452	128.939	115.087	93.7501	86.9465
ENSMUSG00000030532	17.1178	19.6221	17.1617	20.6843	17.689	18.7419	16.7715	17.9695	16.046	16.8518	13.4281	13.4013
ENSMUSG00000048264	56.3536	56.4061	50.0409	51.4356	64.7341	63.1982	64.089	69.8673	60.1249	57.4434	51.1252	49.138
ENSMUSG00000057230	121.825	127.631	67.8823	63.2327	119.522	119.814	121.031	120.885	128.051	134.413	81.554	83.6447
ENSMUSG00000040158	26.2944	25.7723	20.73	21.5495	26.7216	24.9334	23.9181	19.98	24.1641	25.4115	26.5482	27.45
ENSMUSG00000021144	105.766	97.8761	129.053	125.915	96.8861	101.686	101.666	102.79	97.2908	98.7705	66.9556	66.7474
ENSMUSG00000029475	65.6478	57.3433	34.4934	33.032	61.5619	63.4771	59.8817	64.9037	60.9494	57.109	37.2044	35.672
ENSMUSG00000015932	117.472	117.615	150.548	148.094	106.349	106.706	110.888	112.215	103.443	101.78	141.488	130.387
ENSMUSG00000001729	276.297	272.308	347.398	347.387	301.519	291.448	300.849	287.7	300.625	291.697	183.743	168.455
ENSMUSG00000030802	54.7653	46.5658	59.3864	57.4915	40.5932	47.5242	43.9171	43.9812	40.6541	43.0658	29.9976	31.2697
ENSMUSG00000054191	0.0588242	0.17572	0	0.157295	0.322595	0.223118	0.115268	0.0628303	0	0.0668724	0.123193	0.129481
ENSMUSG00000035397	31.4121	31.9811	5.69226	5.34804	35.2704	35.8105	31.5834	32.9859	28.1598	27.2839	16.5695	17.6094
ENSMUSG00000030650	0	0	0.679673	0.157295	0	0	0	0	0	0	0.123193	0.194221
ENSMUSG00000093752	0	0.0585734	0.679673	0.393238	0.107532	0.0557795	0	0.125661	0.126846	0	0.123193	0.323702
ENSMUSG00000052605	2.52944	1.81577	3.14349	2.75267	2.2044	2.23118	1.78665	2.38755	1.90269	2.40741	3.32622	2.91332
ENSMUSG00000074673	1.35296	1.17147	1.52926	1.73025	1.12908	1.17137	0.806875	0.691133	0.951344	0.601851	1.60151	1.87747
ENSMUSG00000035279	14.6472	14.2919	20.6451	18.6395	12.5274	12.7735	13.7169	11.9378	14.3336	13.3076	15.0912	14.7608
ENSMUSG00000037572	52.1771	53.2432	33.5588	34.4477	53.3357	52.6559	48.6431	54.0969	44.5863	44.0689	51.9876	50.886
ENSMUSG00000068874	31.4121	28.2909	14.528	17.1452	29.7863	29.9536	28.7593	27.394	15.3483	13.2407	12.2577	7.38041
ENSMUSG00000029672	94.001	97.1146	99.1473	102.163	92.1547	97.8373	94.5197	88.2766	87.9042	95.5606	58.8248	66.359
ENSMUSG00000040594	0	0	0.169918	0	0	0.0557795	0	0	0.0634229	0	9.36269	7.76886
ENSMUSG00000039699	2.35297	2.51865	1.27439	0.943772	10.6994	12.9966	24.3215	27.2055	67.6723	73.7602	67.6947	67.5891
ENSMUSG00000053094	126.884	127.397	73.7445	74.7153	125.059	129.687	120.052	119.629	113.844	108.668	95.4132	99.7003
ENSMUSG00000022555	36.2357	37.9555	23.4487	25.7964	31.6143	34.1928	36.8281	32.7974	32.3457	30.0926	26.6714	26.3494
ENSMUSG00000020649	363.71	351.616	242.048	242.864	425.611	440.379	417.789	409.465	435.779	414.341	438.876	430.459
ENSMUSG00000071748	4.70593	3.92441	1.35935	1.96619	3.60231	3.79301	3.57331	3.07868	3.67853	3.27675	2.77185	3.69021
ENSMUSG00000035049	72.6479	71.5766	127.014	122.848	110.65	118.085	116.766	125.284	119.616	117.562	173.579	171.951
ENSMUSG00000029110	244.356	238.569	102.206	106.725	251.947	252.737	251.169	255.028	263.522	251.306	356.275	363
ENSMUSG00000028940	0.117648	0	0	0	0	0	0.057634	0	0.0634229	0.133745	0.123193	0.453183
ENSMUSG00000071347	0.0588242	0.0585734	0.594714	0.314591	0	0.0557795	0	0	0	0.0668724	0	0
ENSMUSG00000041777	9.35305	9.54746	9.85526	12.4263	5.80671	6.58198	6.1092	6.2202	6.15202	6.55349	8.80832	9.51685
ENSMUSG00000020732	4.76476	4.86159	6.62681	5.34804	5.05399	4.40658	5.01415	4.20963	3.8688	4.41358	4.61975	4.40235
ENSMUSG00000057899	0.117648	0.234293	0.339836	0.314591	0.161298	0.278898	0.403438	0.0628303	0.253692	0.200617	2.52546	2.58962
ENSMUSG00000020216	0.176473	0.17572	1.95406	1.73025	0.268829	0.502016	0.57634	0.879624	0.507383	0.401234	0.800757	1.55377
ENSMUSG00000072624	0	0	0	0	0	0	0	0	0	0	0.36958	0.453183
ENSMUSG00000116079	0.0588242	0.0585734	0.169918	0.157295	0.107532	0.0557795	0.115268	0	0	0.200617	1.17034	1.03585
ENSMUSG00000035133	306.474	341.19	198.549	204.641	302.057	298.811	303.212	317.67	301.703	296.044	514.763	514.298
ENSMUSG00000019828	0	0	0	0.157295	0	0	0.115268	0	0.0634229	0	1.72471	1.61851
ENSMUSG00000028826	42.4122	42.1728	29.5658	31.0658	40.3782	38.209	39.1911	39.7087	33.1068	32.8343	28.2729	30.1043
ENSMUSG00000005813	82.8833	86.2786	67.0327	62.3676	97.1549	91.8131	89.275	93.7428	97.6079	94.4238	69.3578	70.5024
ENSMUSG00000007836	443.005	431.334	358.273	358.004	540.132	475.409	496.632	516.779	528.313	467.171	440.601	453.766
ENSMUSG00000032112	46.9417	51.7203	41.2052	39.8744	49.6259	52.7674	49.0465	50.2642	48.2014	51.7592	45.5815	48.6848
ENSMUSG00000042487	35.3533	34.6754	32.9641	33.6612	37.9587	40.6633	42.7068	39.5831	39.4491	40.2572	31.1063	36.8373
ENSMUSG00000026504	6.47066	6.26735	10.6199	9.98826	5.05399	5.52217	5.59049	5.71756	6.84968	6.82098	6.77563	5.4382
ENSMUSG00000087006	0	0.0585734	0	0	0	0.0557795	0.115268	0	0	0.133745	0.36958	0.129481
ENSMUSG00000070330	0.0588242	0.0585734	1.95406	2.12349	0.161298	0.0557795	0.230536	0.125661	0.253692	0.0668724	0.800757	0.647405
ENSMUSG00000024127	60.5301	61.4434	65.0787	65.3562	59.4113	59.2379	53.5419	56.0446	53.7192	52.7623	68.2491	63.2514
ENSMUSG00000030557	80.8244	81.1827	77.6526	81.2431	73.7668	72.1229	76.0192	70.8097	75.6001	77.9732	109.827	112.131
ENSMUSG00000021427	371.71	379.497	366.089	378.925	392.975	399.772	368.915	356.311	362.843	354.691	278.047	269.968
ENSMUSG00000020484	200.767	204.538	90.7363	92.8043	202.052	189.371	192.325	194.523	199.085	181.692	202.407	186.906
ENSMUSG00000071573	5.17653	4.45158	9.17558	6.99964	4.30127	4.3508	4.32255	4.58661	3.74195	3.8786	10.3482	9.12841
ENSMUSG00000034218	63.236	64.4307	69.1567	72.1986	83.3908	81.8843	104.779	111.272	82.0693	76.4351	455.877	456.55
ENSMUSG00000009907	95.1775	95.2403	67.5425	65.5922	90.5417	94.4347	90.1971	93.7428	94.3099	94.0894	96.1524	99.5061
ENSMUSG00000037754	0.294121	0.468587	6.71177	7.07829	0.161298	0.390457	0.230536	0.125661	0.380538	0.26749	1.04714	1.35955
ENSMUSG00000069272	1.7059	2.81152	2.54877	2.59537	1.66674	1.8965	1.84429	2.89019	1.52215	1.40432	2.09429	2.00695
ENSMUSG00000079445	0	0	0.0849591	0.0786477	0	0	0	0	0	0	0.800757	0.388443
ENSMUSG00000020152	277.474	281.972	262.014	270.391	313.347	316.772	311.857	321.377	330.243	351.816	246.571	261.94
ENSMUSG00000024817	67.1184	64.7236	53.6942	55.7612	51.1851	56.2258	56.1931	53.2173	53.3387	52.7623	77.735	75.5521
ENSMUSG00000039901	20.6473	23.8394	15.1227	16.1228	21.9365	21.0847	21.5551	21.6136	23.3396	22.3354	11.3954	11.718
ENSMUSG00000036534	60.236	55.2932	39.421	38.7733	53.7121	54.6082	53.7149	52.6518	52.1336	52.0267	37.6972	40.0096
ENSMUSG00000027333	28.765	32.3911	32.0296	33.8185	29.8938	28.5591	30.9494	29.8444	27.0182	30.4938	31.1063	29.8454
ENSMUSG00000036968	15.059	14.2333	15.1227	13.3701	11.1295	11.1559	11.0081	11.6864	13.6359	11.4352	7.3916	8.481
ENSMUSG00000018401	98.8835	97.6418	55.3933	60.2441	85.0038	82.0517	79.7654	79.5432	70.78	70.2829	44.596	39.6212
ENSMUSG00000047108	0.0588242	0.35144	0	0.393238	0.268829	0.167339	0.115268	0.314151	0.0634229	0.133745	0.123193	0.0647405
ENSMUSG00000064068	43.2358	43.6957	43.584	46.0875	45.5397	43.8985	46.1072	42.2848	49.787	46.0751	42.8713	39.2327
ENSMUSG00000024019	3.29415	4.393	3.22845	2.75267	4.94646	5.63373	6.33974	6.8485	7.99129	7.82407	13.1817	13.2071
ENSMUSG00000064262	0	0.0585734	0.254877	0.157295	0.107532	0.334677	0.057634	0.125661	0	0	0.18479	0.323702
ENSMUSG00000027855	6.76478	7.73168	10.2801	7.07829	9.73162	7.69757	6.80081	8.23077	6.84968	6.41975	11.5802	11.4591
ENSMUSG00000031549	0.294121	0.410013	0.169918	0.0786477	0.483893	0.557795	0.633974	0.314151	0.380538	0.735596	1.41672	1.74799
ENSMUSG00000002105	77.1773	78.1954	36.6174	35.0769	74.9496	76.4737	72.6764	75.2707	66.0867	66.2037	39.9146	42.2108
ENSMUSG00000027288	263.826	259.304	207.64	217.225	220.171	220.72	197.512	197.35	168.959	166.044	153.745	159.067
ENSMUSG00000046380	14.7649	12.6518	1.10447	1.02242	15.2695	18.8535	16.9444	18.158	17.3145	15.3806	14.9064	13.9839
ENSMUSG00000027394	64.2948	59.5691	42.7344	41.2114	57.8521	59.0705	60.1699	55.1022	54.734	55.6378	43.7952	47.3253
ENSMUSG00000075289	9.05892	8.08312	3.7382	2.35943	8.33371	6.24731	6.455	7.16265	6.0886	5.0823	3.20303	3.3665
ENSMUSG00000038167	1.7059	0.820027	3.90812	3.69644	1.23661	1.56183	1.32558	1.69642	1.649	2.07304	4.55815	4.40235
ENSMUSG00000029553	0.0588242	0	0.424796	0.235943	0.322595	0.0557795	0.057634	0.0628303	0.0634229	0.133745	0.0615967	0.323702
ENSMUSG00000078652	184.649	199.969	171.363	146.599	257.001	255.47	245.521	254.149	262.698	256.589	197.972	202.702
ENSMUSG00000047115	0.470593	0.70288	1.01951	0.157295	0.591424	0.278898	0.345804	0.188491	0.44396	0.534979	0.246387	0.129481
ENSMUSG00000008226	13.5884	13.2962	16.7369	18.1676	10.4843	12.3831	12.2184	14.7023	12.2406	12.4383	9.1779	10.8117
ENSMUSG00000028318	29.8827	32.6839	33.304	29.5715	36.1844	39.9939	40.7472	38.3893	36.0242	38.9197	30.1208	27.7089
ENSMUSG00000022269	0	0.0585734	0	0	0.0537659	0	0	0	0	0	0.36958	0.129481
ENSMUSG00000059479	0.235297	0.17572	0.254877	0.0786477	0.0537659	0.111559	0.057634	0.0628303	0.126846	0.0668724	0.307983	0
ENSMUSG00000042700	106.707	111.407	184.361	178.845	113.231	107.933	114.634	111.21	111.751	108.467	122.393	122.23
ENSMUSG00000024404	93.2952	90.0858	107.218	102.635	91.7783	93.096	95.3266	93.3658	98.8129	96.2962	109.827	108.57
ENSMUSG00000070469	0.529418	0.52716	3.14349	3.06726	0.215063	0.334677	0.28817	0.565473	0.44396	0.401234	1.04714	0.712145
ENSMUSG00000054519	4.11769	4.15871	3.82316	4.40427	2.74206	3.29099	3.16987	4.1468	2.98088	2.6749	5.6053	4.98502
ENSMUSG00000041488	57.4712	61.1506	53.1844	53.4018	71.885	69.5013	72.0425	72.3805	73.1266	70.0154	85.5578	74.1278
ENSMUSG00000028128	14.3531	12.6518	4.92763	4.87616	21.8289	22.9254	25.4742	26.7029	27.5255	29.892	23.5915	23.5008
ENSMUSG00000026840	0.0588242	0.35144	0.339836	0.235943	0.322595	0.167339	0.172902	0.251321	0.253692	0.133745	0.18479	0.258962
ENSMUSG00000003355	124.766	120.427	129.648	133.308	135.329	143.353	140.915	132.258	135.852	141.903	126.828	130.97
ENSMUSG00000067787	71.942	72.1624	12.404	9.98826	75.8099	72.2903	80.7452	73.0088	79.4055	77.1707	113.523	128.769
ENSMUSG00000067713	18.7061	19.1535	20.2203	20.3697	16.7749	17.7937	16.8291	18.4093	17.695	14.8457	13.9208	12.8834
ENSMUSG00000015839	131.59	129.974	142.561	131.027	120.436	119.536	119.936	120.383	133.696	130.736	148.14	143.789
ENSMUSG00000079629	0.176473	0.117147	0.254877	0.235943	0.161298	0.0557795	0.057634	0.125661	0.0634229	0.133745	0.123193	0.0647405
ENSMUSG00000038909	105.413	106.018	66.7779	65.9068	98.284	100.013	96.3063	97.1985	99.13	89.1409	106.993	102.937
ENSMUSG00000027677	94.9422	99.4576	68.9868	68.2662	95.1656	90.6417	96.998	94.9994	97.1639	97.0318	93.6269	94.5211
ENSMUSG00000030737	14.9413	14.5262	8.49591	8.80854	6.82826	5.52217	6.57027	4.83793	6.72283	7.08847	10.5946	9.97003
ENSMUSG00000023026	90.8834	91.5502	179.349	176.879	96.1871	93.5423	96.7674	96.4445	92.1535	89.1409	126.335	122.36
ENSMUSG00000037627	0	0	0.0849591	0.235943	0	0	0	0	0	0	0.246387	0.323702
ENSMUSG00000078851	0.941187	0.995747	0.679673	0.550534	0.483893	0.557795	0.979777	0.879624	0.634229	1.00309	7.14521	7.5099
ENSMUSG00000022092	19.7649	20.3835	32.2845	31.7737	18.1191	19.8017	19.1921	21.9278	17.1242	16.5844	20.6965	22.2707
ENSMUSG00000015247	47.9417	48.733	52.1649	54.2669	44.088	45.9623	46.6259	48.5678	47.3135	47.0782	33.139	34.0535
ENSMUSG00000029714	76.2361	78.8983	34.4084	31.6164	55.7014	57.174	53.0232	51.2067	49.0259	48.75	44.3496	43.6998
ENSMUSG00000003644	49.5888	50.666	35.1731	32.7174	48.2817	49.4764	44.1476	45.3006	47.694	46.5432	15.584	13.725
ENSMUSG00000051147	3.70592	4.33443	1.18943	1.17972	4.03244	3.34677	4.38018	4.33529	5.83491	7.15535	6.22126	7.89834
ENSMUSG00000031847	5.1177	3.74869	1.8691	1.96619	2.79582	2.56586	2.99697	2.51321	3.29799	2.80864	6.40605	6.15035
ENSMUSG00000024286	125.001	115.038	96.5985	99.8826	115.704	110.22	106.796	106.874	109.722	109.136	71.5753	74.2573
ENSMUSG00000003546	11.7648	10.4261	8.75079	9.59502	6.55943	6.47042	5.01415	4.83793	6.34229	5.28292	6.77563	6.40931
ENSMUSG00000030556	10.0589	8.02455	10.7048	9.98826	6.4519	6.86088	6.33974	7.16265	6.65941	5.68415	7.94597	7.8336
ENSMUSG00000051969	0	0	0.0849591	0	0.161298	0	0	0	0	0	0.862353	1.16533
ENSMUSG00000041915	32.0004	30.1067	23.3638	25.5605	33.1735	30.623	31.4681	33.1744	32.5994	31.4969	32.8926	33.665
ENSMUSG00000031389	3.58828	3.57297	6.71177	6.21317	3.27972	3.84879	2.7088	3.14151	3.93222	5.48354	5.35891	3.94917
ENSMUSG00000028811	187.12	193.819	190.223	183.564	206.515	206.161	205.696	215.634	203.588	204.897	160.09	149.097
ENSMUSG00000029384	0	0	0.509755	0.550534	0.107532	0.0557795	0.172902	0	0	0.0668724	0.123193	0.0647405
ENSMUSG00000031387	70.3537	71.1081	61.9352	59.3004	69.1967	64.4253	61.8412	62.7675	62.7253	62.9938	58.7632	58.0722
ENSMUSG00000020455	31.7651	31.161	16.3971	17.853	34.0338	36.424	35.6754	34.808	35.8974	32.2325	42.9945	46.0305
ENSMUSG00000070690	0.823539	1.05432	1.10447	1.10107	1.18285	1.39449	1.78665	1.57076	1.649	1.53806	0.73916	0.971107
ENSMUSG00000078763	0	0	0	0	0.107532	0	0.172902	0.251321	0.761075	0.668724	6.15967	5.69716
ENSMUSG00000009470	349.474	373.522	267.111	250.807	379.641	370.543	354.737	357.442	335.38	337.171	190.149	185.999
ENSMUSG00000031782	48.0005	44.0472	54.9685	54.7388	41.1309	40.7191	40.0556	40.5884	37.1658	37.3817	44.9656	43.9588
ENSMUSG00000020532	127.766	125.523	136.02	128.746	159.577	155.402	156.303	150.604	154.435	158.153	73.916	74.84
ENSMUSG00000016179	0.235297	0.585734	0	0.0786477	0.107532	0.0557795	0.345804	0.125661	0.126846	0.0668724	0.123193	0
ENSMUSG00000020963	0	0	1.18943	1.02242	0	0	0	0	0	0.0668724	0	0.0647405
ENSMUSG00000021259	0.235297	0.35144	0.169918	0.0786477	0.483893	0.0557795	0.057634	0.251321	0.44396	0.26749	0.246387	0.129481
ENSMUSG00000061882	0.70589	1.34719	2.37885	2.43808	0.91402	0.780913	0.749241	0.816794	0.951344	1.06996	0.985547	1.42429
ENSMUSG00000021039	55.1183	55.059	74.4242	67.9516	53.7121	51.8192	57.8645	57.4269	64.3108	60.5864	59.5024	62.1509
ENSMUSG00000049811	2.11767	2.22579	1.18943	1.57295	2.90336	1.67339	2.65116	3.01585	2.09296	1.73868	1.9095	1.94221
ENSMUSG00000024875	50.177	46.9173	60.6608	62.5249	46.6688	50.6478	51.0637	46.9971	46.8695	44.2026	44.288	42.405
ENSMUSG00000049791	41.0005	44.3986	11.4695	11.6399	36.3995	34.3044	35.6178	35.4363	34.3752	35.5092	35.5413	34.2477
ENSMUSG00000031299	155.766	149.655	150.632	154.543	148.501	151.888	151.75	147.337	139.974	149.46	174.134	175.9
ENSMUSG00000028964	194.532	197.451	258.531	261.504	190.923	197.125	192.44	184.03	192.806	207.973	170.438	189.366
ENSMUSG00000030376	0.176473	0.585734	3.82316	4.79751	0.430127	0.669354	0.979777	0.879624	0.253692	0.334362	4.98933	3.17228
ENSMUSG00000044636	6.94125	6.50164	11.7244	9.83096	5.91424	5.35483	6.74317	7.28831	6.27887	5.88477	5.97488	5.4382
ENSMUSG00000040151	106.413	110.938	76.7181	76.131	93.7139	88.9126	85.7593	82.936	87.1431	80.18	58.5168	59.5612
ENSMUSG00000019088	25.3532	24.1322	18.0963	19.5833	18.3342	18.965	16.7715	17.0898	18.2024	19.7274	16.9391	17.7389
ENSMUSG00000002308	20.8238	22.8436	17.9264	20.6057	17.7965	20.248	20.5753	19.2889	18.0121	16.7181	17.0007	17.1562
ENSMUSG00000052459	226.885	218.771	209.509	216.36	203.504	203.818	205.811	194.9	192.869	200.751	234.19	238.504
ENSMUSG00000029503	0.70589	0.8786	0.849591	0.865124	1.02155	1.28293	0.461072	1.00528	0.824498	0.601851	3.38782	2.78384
ENSMUSG00000029174	29.4121	31.4539	50.7206	49.6267	42.4213	40.0497	39.8251	40.5255	43.4447	42.0627	40.6538	39.8801
ENSMUSG00000042417	4.29417	3.57297	1.95406	1.73025	3.76361	3.29099	4.38018	3.70699	3.17115	2.87551	2.83345	2.3954
ENSMUSG00000036873	28.5297	25.8308	15.9723	15.9655	29.3024	29.1169	30.4307	29.0276	29.999	30.4269	25.9938	22.9181
ENSMUSG00000038055	14.7649	11.8318	3.7382	3.22455	8.87137	9.8172	11.0081	11.8121	13.6994	11.3683	8.50034	9.12841
ENSMUSG00000029847	0.176473	0.468587	0.509755	0.550534	0.483893	0.0557795	0.57634	0.439812	0.380538	0.200617	0.677563	0.582664
ENSMUSG00000055980	84.5304	93.6002	129.053	134.959	130.866	120.763	165.582	168.071	182.277	179.887	124.918	129.61
ENSMUSG00000032551	12.2943	11.3632	2.88861	3.85374	11.1833	11.6021	11.1234	10.744	12.4943	10.6996	13.0585	14.5666
ENSMUSG00000028617	34.7063	31.4539	15.1227	13.9993	34.3026	34.1928	36.4247	37.8867	38.8148	34.1718	24.2075	19.8753
ENSMUSG00000050108	0.176473	0.117147	0.169918	0.629181	0.0537659	0	0.057634	0	0.126846	0	0.36958	0.647405
ENSMUSG00000027994	24.9415	21.8479	31.7747	34.9982	20.0547	19.746	21.1517	22.7446	20.3588	21.7335	38.4363	38.0674
ENSMUSG00000024231	46.5888	44.5158	35.0032	38.616	45.1096	45.0141	47.0869	47.4997	42.8739	44.4033	38.4979	38.1969
ENSMUSG00000048807	65.1772	62.5563	26.8471	26.4256	66.5621	69.1666	58.9595	60.1286	59.3639	53.8991	33.2006	32.2408
ENSMUSG00000032599	30.4709	28.2909	37.297	31.0658	22.3666	25.3797	25.6471	23.8127	24.1641	23.4722	32.5846	32.9529
ENSMUSG00000056167	68.8243	69.2923	100.507	105.309	66.831	65.1505	70.0829	67.1656	69.3212	70.1491	60.3647	60.2734
ENSMUSG00000034111	67.8831	69.6437	37.467	38.0655	67.5299	70.7842	66.2791	70.2443	64.8182	62.6594	127.936	119.77
ENSMUSG00000043924	0.117648	0.17572	0.169918	0.157295	0.215063	0.111559	0.172902	0.314151	0.190269	0.401234	11.5802	10.8764
ENSMUSG00000025209	53.4712	47.7959	9.51542	9.51637	43.4428	45.3488	42.4762	41.7193	40.2101	39.5885	32.7694	35.5425
ENSMUSG00000028573	14.059	17.1034	18.691	19.7406	15.2695	17.1801	15.9646	15.2049	12.6212	15.0463	11.6418	10.7469
ENSMUSG00000040128	26.9415	27.0023	16.1422	17.0665	16.3986	14.0564	15.907	15.4563	13.0651	12.7058	35.4181	32.6292
ENSMUSG00000022427	82.295	81.2998	74.9339	75.3445	89.5202	98.7855	94.7502	96.3817	97.5444	90.8796	81.554	84.2921
ENSMUSG00000039473	78.5303	78.0197	43.2442	46.1662	70.3795	75.637	71.4661	67.7311	67.7991	62.5926	111.983	104.556
ENSMUSG00000031996	388.122	374.342	561.92	568.465	348.51	349.18	358.714	355.431	328.975	326.137	324.676	322.602
ENSMUSG00000072568	0	0	0	0.157295	0.0537659	0.223118	0.057634	0.125661	0	0.0668724	0	0.0647405
ENSMUSG00000020843	34.0592	27.6466	26.0824	23.9875	33.0122	33.1888	32.275	34.3682	32.3457	33.5031	28.704	31.5286
ENSMUSG00000064202	0.235297	0.17572	0.339836	0.393238	0.268829	0.278898	0.230536	0.565473	0.380538	0.133745	0.18479	0.453183
ENSMUSG00000063810	34.9416	32.3325	67.2876	64.963	33.3886	30.3998	31.0071	31.478	29.1111	32.2325	25.1314	25.6372
ENSMUSG00000044702	15.059	12.769	8.58087	9.43772	14.1942	12.2715	13.4287	12.1262	13.5725	13.9095	13.6129	12.6891
ENSMUSG00000048109	55.7653	63.0835	64.399	66.5359	62.2071	59.9072	55.5015	62.2648	65.1353	64.1306	56.2377	60.9208
ENSMUSG00000038495	186.12	197.802	121.322	116.399	196.138	185.969	187.08	188.931	185.956	199.614	209.367	225.75
ENSMUSG00000031628	87.4127	90.1444	93.7949	97.2085	75.7561	75.9159	78.1517	76.4016	83.5914	85.5967	65.2925	64.9994
ENSMUSG00000078276	0	0.0585734	0	0	0	0	0	0	0	0	0.492773	0.258962
ENSMUSG00000100486	0	0.117147	0.169918	0.0786477	0	0.111559	0.115268	0.0628303	0.126846	0	2.09429	1.68325
ENSMUSG00000092233	0.235297	0	0.0849591	0	0.0537659	0	0	0	0	0	0.246387	0.129481
ENSMUSG00000046230	66.5302	62.0878	77.4827	71.8053	63.3362	61.3017	62.7634	64.3382	65.5159	66.8055	40.777	41.7576
ENSMUSG00000053414	0.235297	0.234293	0.254877	0.0786477	0.215063	0.111559	0.115268	0.314151	0.126846	0.401234	0.0615967	0.0647405
ENSMUSG00000058729	32.118	33.914	42.3946	44.8292	31.0767	29.5074	29.451	32.2948	34.8192	36.178	35.2949	34.8951
ENSMUSG00000032312	113.413	108.888	77.9925	76.4455	108.715	115.185	108.698	109.45	117.206	103.719	54.821	50.6918
ENSMUSG00000000303	0.0588242	0.17572	0.254877	0.157295	0	0	0	0	0	0.0668724	0.677563	0.712145
ENSMUSG00000041133	184.473	186.439	293.279	290.367	184.094	179.777	179.76	183.213	181.39	189.449	173.887	178.036
ENSMUSG00000071076	51.6476	55.1761	9.68534	11.3253	44.5181	39.9381	40.8625	41.0282	31.1407	28.0195	33.2622	27.9031
ENSMUSG00000025555	0.352945	0.468587	0.169918	0.393238	0.376361	0.111559	0.172902	0.314151	0.253692	0.735596	0.18479	0.0647405
ENSMUSG00000028699	0.176473	0.234293	0.0849591	0.314591	0.107532	0.334677	0.28817	0.439812	0.190269	0.26749	0.492773	0.582664
ENSMUSG00000041515	0.235297	0.17572	0.339836	0.157295	0.107532	0.111559	0.057634	0.188491	0.126846	0.0668724	0.123193	0.258962
ENSMUSG00000002778	105.707	105.315	105.604	105.86	102.854	98.3393	96.7674	98.5179	99.574	98.4362	65.1077	64.4168
ENSMUSG00000053841	128.119	128.569	62.5299	61.0306	148.448	138.277	145.699	142.248	148.219	139.763	105.823	112.001
ENSMUSG00000021432	27.0591	31.161	19.7105	18.6395	28.2808	27.1646	28.7593	27.2683	28.5403	24.8765	22.5444	22.7239
ENSMUSG00000030400	18.7649	18.9192	13.9333	14.7858	20.0547	17.4032	18.3276	20.9853	17.9487	18.323	13.1817	13.5955
ENSMUSG00000026571	14.8237	16.4591	10.45	8.5726	11.6134	13.164	9.85541	13.8227	13.2554	12.8395	11.457	12.3654
ENSMUSG00000019873	91.1775	96.5875	110.957	103.736	81.6166	83.3346	88.8139	84.8837	90.6948	95.5606	81.4924	82.5441
ENSMUSG00000030386	18.6473	17.8649	22.0044	20.527	14.463	15.8414	16.1375	16.3987	13.7628	16.0494	12.8737	13.4013
ENSMUSG00000001507	35.0004	33.914	47.0673	49.784	27.9582	30.0652	26.3964	26.0746	27.3353	30.4269	16.5695	16.5088
ENSMUSG00000052673	0.176473	0.117147	0	0	0.161298	0.334677	0.28817	0.251321	0.507383	0.200617	0.36958	0.971107
ENSMUSG00000020300	67.9419	71.5766	92.4355	85.9619	82.5844	78.0913	86.2204	80.6113	96.5931	103.652	167.974	164.635
ENSMUSG00000071893	0.470593	0.0585734	0.594714	0.393238	0.430127	0.0557795	0.115268	0.125661	0.380538	0.26749	0.800757	0.906367
ENSMUSG00000037235	43.4122	43.0514	24.7231	20.3697	18.6568	17.2359	15.5612	14.1996	16.2997	14.3776	18.2942	16.6383
ENSMUSG00000052310	250.826	250.928	191.413	184.743	252.592	263.335	264.828	261.625	285.72	296.713	255.195	246.338
ENSMUSG00000015001	0	0	0.254877	0.314591	0.0537659	0.111559	0.057634	0.0628303	0.0634229	0	0.123193	0.258962
ENSMUSG00000027977	0.0588242	0.117147	0.339836	0.314591	0.0537659	0.167339	0	0.0628303	0.0634229	0	0.246387	0.323702
ENSMUSG00000047417	69.1184	70.698	101.441	102.163	79.4659	77.0315	84.2609	80.0458	84.1622	83.5236	64.3069	66.8769
ENSMUSG00000047714	79.0009	82.7642	86.2335	87.9281	83.4446	81.717	90.6582	82.6847	86.1917	86.8672	93.5037	83.7094
ENSMUSG00000034412	27.6474	25.3037	16.9918	18.0103	28.9798	30.1767	28.4135	26.5772	26.6376	25.144	27.5337	22.4002
ENSMUSG00000028221	50.8241	47.6787	29.056	28.4705	45.8623	46.0739	43.1678	43.1016	48.2014	47.2119	40.9002	38.3264
ENSMUSG00000049076	118.59	120.544	55.1385	58.5925	115.005	108.491	117.746	122.331	103.887	103.585	174.996	173.051
ENSMUSG00000031200	4.64711	5.38875	3.14349	2.12349	5.75295	5.24328	4.14965	4.90076	4.82014	4.41358	7.63799	7.18619
ENSMUSG00000078931	0.176473	0.17572	0.594714	0.314591	0.215063	0.557795	0.28817	0.251321	0.44396	0.200617	0.36958	0.712145
ENSMUSG00000074340	8.70598	8.96172	7.05161	6.13452	9.03266	7.69757	9.04853	8.35643	8.56209	10.2983	6.22126	3.88443
ENSMUSG00000026976	0.0588242	0.17572	0.0849591	0.0786477	0.107532	0.0557795	0.057634	0.251321	0.126846	0	0.18479	0.388443
ENSMUSG00000030244	0	0	2.46381	2.28078	0	0	0	0	0	0	0.0615967	0.0647405
ENSMUSG00000073598	0	0.0585734	0	0.157295	0.0537659	0	0	0.0628303	0.190269	0.0668724	0	0.194221
ENSMUSG00000051076	0.941187	0.410013	0.254877	0.707829	0.483893	0.780913	0.633974	0.439812	0.824498	0.735596	1.9095	1.61851
ENSMUSG00000023175	657.654	622.81	842.624	881.405	632.717	656.915	651.091	622.837	603.342	604.593	586.339	552.56
ENSMUSG00000095041	124.178	122.77	108.238	100.276	107.048	106.985	102.704	106.686	103.443	99.9742	143.643	132.265
ENSMUSG00000046750	0	0	0.169918	0.314591	0	0	0	0.0628303	0	0.0668724	0.0615967	0.0647405
ENSMUSG00000022621	32.5886	35.2612	24.4682	25.5605	29.8938	32.5195	33.2548	32.2319	30.8235	33.5031	44.1648	39.1032
ENSMUSG00000041353	8.82363	10.016	8.15607	8.49395	11.1295	9.5383	8.93326	8.79624	10.7185	12.9732	11.0258	10.6822
ENSMUSG00000017707	129.472	130.736	163.037	167.991	93.929	89.5261	95.0384	96.5702	93.2951	91.682	195.693	199.401
ENSMUSG00000053769	1.9412	1.69863	1.35935	1.17972	1.61298	1.84072	2.07482	1.69642	1.52215	2.54115	0.985547	1.10059
ENSMUSG00000028243	26.8827	29.4624	33.3889	32.7174	26.1302	23.8179	26.9151	25.3206	24.6081	24.0072	21.374	18.3863
ENSMUSG00000022723	40.471	43.3443	51.91	53.7164	33.4424	32.4637	33.4853	33.5514	31.7749	29.892	39.9762	34.5714
ENSMUSG00000090673	15.2943	16.0491	13.0837	16.752	19.2482	19.4671	17.9818	19.0376	17.1876	17.1862	7.08362	7.18619
ENSMUSG00000062203	138.649	145.906	148.933	143.611	167.212	166.279	167.6	173.914	166.168	160.561	195.077	194.739
ENSMUSG00000032652	11.6472	13.179	4.163	4.71886	6.34437	6.74932	5.12942	5.71756	4.4396	3.8786	4.37336	4.33761
ENSMUSG00000067610	0	0	0	0.0786477	0	0	0	0	0	0.133745	5.29731	3.10754
ENSMUSG00000039987	99.0011	102.269	76.888	71.2548	82.8532	87.295	71.9848	74.8309	63.4229	56.7078	63.3214	61.9566
ENSMUSG00000021090	0	0	0.0849591	0	0	0	0	0	0.0634229	0	0.36958	0.258962
ENSMUSG00000022146	116.707	126.636	158.449	170.901	107.263	102.021	126.507	127.42	223.693	227.166	448.054	444.961
ENSMUSG00000042532	0.529418	0.468587	0.594714	0.629181	0.64519	0.334677	0.57634	0.816794	0.761075	0.200617	4.98933	4.07865
ENSMUSG00000034854	79.5891	82.5884	27.3568	24.4594	106.51	102.355	124.374	129.242	122.66	122.778	69.6042	72.8978
ENSMUSG00000067276	53.2359	49.6702	67.8823	73.4569	50.3786	47.5242	60.5733	59.8773	52.8947	53.3642	102.497	102.937
ENSMUSG00000040112	43.4122	40.2985	46.3877	52.3007	46.5612	48.1377	45.8766	42.5989	44.2058	43.8014	30.7367	32.3055
ENSMUSG00000036918	101.295	100.805	77.5677	82.0295	95.5957	97.7815	93.7705	97.2613	92.0267	92.6183	54.4514	47.1958
ENSMUSG00000042350	47.7652	48.9088	21.4947	18.7968	43.7654	47.1337	49.0465	49.4474	61.1397	57.7109	127.505	134.401
ENSMUSG00000029472	291.239	301.477	456.4	450.494	258.936	265.232	262.638	278.024	262.951	257.191	270.409	259.221
ENSMUSG00000024256	0	0.0585734	0	0	0	0	0	0	0	0	0.55437	0.582664
ENSMUSG00000034757	27.8827	26.8266	8.15607	9.35907	23.9258	24.5988	25.2437	24.6295	23.5299	22.4691	22.7292	22.1412
ENSMUSG00000051225	9.88246	10.7775	8.92071	8.10071	11.0758	12.1599	10.2588	10.6183	12.4309	11.1677	7.82278	6.34457
ENSMUSG00000058886	25.9415	26.8266	28.5463	28.7851	26.8292	24.9334	26.7422	28.148	24.4178	26.214	18.479	17.1562
ENSMUSG00000056116	10.4707	12.769	18.2662	15.9655	19.5708	21.5309	38.2113	43.7299	60.1249	68.4773	224.766	225.491
ENSMUSG00000021913	56.1771	53.8875	63.2096	67.8729	49.7872	47.2453	50.8908	44.9865	44.0155	45.3395	42.9329	39.0385
ENSMUSG00000029136	3.00003	2.75295	7.05161	6.13452	2.47323	2.23118	1.95955	1.94774	2.2198	2.13992	2.77185	2.26592
ENSMUSG00000035184	0	0.0585734	0.0849591	0.235943	0.107532	0	0	0.0628303	0.0634229	0.133745	0.246387	0.453183
ENSMUSG00000042492	105.531	99.9261	24.4682	27.2907	88.6599	89.4146	80.2841	84.6952	88.2213	89.2746	42.0705	39.9449
ENSMUSG00000079508	23.3532	22.9022	31.095	37.0431	26.0227	23.9852	23.3418	23.0587	25.1789	27.1502	16.7543	19.0984
ENSMUSG00000043284	55.1183	51.3688	14.613	15.7295	63.3899	62.9751	65.2416	60.8826	64.5011	77.4382	54.9442	61.8272
ENSMUSG00000078907	0.294121	0.52716	1.35935	0.471886	0.483893	0.334677	0.345804	0.628303	0.317115	0.334362	0.36958	0.0647405
ENSMUSG00000049600	14.059	13.7647	13.7634	12.7409	16.1298	14.7258	13.3134	15.4563	13.2554	15.18	10.4098	12.3007
ENSMUSG00000073563	31.118	29.3453	25.6577	26.0324	27.5819	29.842	28.0677	26.5772	29.8722	30.0257	34.3709	33.0176
ENSMUSG00000028842	54.2947	60.1548	64.5689	64.1765	60.863	61.6922	57.9221	63.2701	59.1102	59.5164	50.3861	49.7207
ENSMUSG00000096696	5.29418	5.38875	8.32599	10.3815	5.43035	4.57392	4.32255	5.08925	4.37618	5.55041	8.00757	9.64633
ENSMUSG00000055799	42.1769	42.9928	25.1479	26.0324	36.4533	36.7029	33.7159	33.5514	34.6923	31.8313	15.7071	15.2788
ENSMUSG00000022818	0.117648	0.234293	0.424796	0.157295	0.215063	0.334677	0.115268	0.125661	0.0634229	0.0668724	0.123193	0.0647405
ENSMUSG00000055926	11.1766	10.5432	10.0252	7.86477	19.0869	20.4153	25.7047	27.017	33.4873	34.038	43.3025	49.2028
ENSMUSG00000020986	83.295	95.416	107.558	101.77	78.1218	80.3783	75.0394	80.1086	77.6297	75.2314	71.6369	72.5093
ENSMUSG00000026434	311.356	358.762	233.128	227.842	337.435	314.039	319.235	334.571	314.895	316.306	257.905	300.331
ENSMUSG00000049807	33.1768	31.9225	59.0466	55.9971	29.8938	29.7863	30.4307	30.2842	30.443	31.5638	30.7367	28.7448
ENSMUSG00000072294	0.0588242	0	0.0849591	0.157295	0	0.111559	0.057634	0	0	0	0.123193	0.129481
ENSMUSG00000037722	0.882363	0.995747	0.0849591	0.707829	0.860254	0.892472	0.979777	0.879624	0.761075	0.601851	0.431177	0.712145
ENSMUSG00000032030	68.0596	69.6437	54.2889	58.9071	79.4122	79.1511	76.5955	80.4228	78.3907	74.8302	75.4559	73.7394
ENSMUSG00000089922	2.23532	3.22153	2.03902	2.12349	2.2044	2.62164	2.99697	2.38755	2.28323	2.13992	11.3954	11.3943
ENSMUSG00000058503	74.942	79.0155	106.794	111.444	79.4122	83.0557	79.6501	84.6952	86.382	98.4362	131.509	132.718
ENSMUSG00000051065	27.4121	25.538	14.0183	16.3587	24.7323	27.834	24.8979	24.6295	26.6376	23.5391	21.1277	21.3644
ENSMUSG00000029169	252.003	255.438	316.897	328.905	283.938	289.105	300.158	294.36	309.567	313.163	340.691	330.176
ENSMUSG00000048439	27.9415	30.0481	35.5129	32.7961	35.0553	31.7385	40.1132	33.3629	33.4239	34.9074	37.8819	36.3841
ENSMUSG00000034173	11.0589	10.5432	8.24103	8.5726	8.38747	8.9805	10.2012	8.54492	6.9131	9.22839	13.9208	13.9192
ENSMUSG00000044916	0.882363	0.70288	0.509755	0.314591	0.430127	0.557795	0.633974	0.628303	0.761075	0.334362	0.492773	0.841626
ENSMUSG00000024518	0.529418	0.468587	0.0849591	0.157295	0.322595	0.446236	0.806875	1.06811	0.380538	0.601851	0.615967	0.323702
ENSMUSG00000070880	0	0.234293	0.424796	0.235943	0	0.111559	0	0	0.253692	0.26749	0.492773	0.453183
ENSMUSG00000028012	0.117648	0.117147	2.03902	1.6516	0.0537659	0.278898	0.115268	0.314151	0.190269	0.0668724	0.431177	0.906367
ENSMUSG00000022814	91.5304	88.7972	47.6621	50.0986	101.564	109.495	111.81	108.822	106.233	110.808	120.052	129.61
ENSMUSG00000042810	29.118	31.6296	14.0183	14.6285	28.711	29.0611	26.7998	31.855	28.1598	27.2839	16.1383	18.8395
ENSMUSG00000025894	42.4711	43.4029	36.0227	42.0765	42.6901	44.6794	44.4358	41.7821	42.6202	43.9352	64.6149	60.9855
ENSMUSG00000073176	5.23535	6.50164	0.93455	2.20214	4.08621	5.07594	3.80384	5.21491	5.70806	4.41358	3.88059	2.97806
ENSMUSG00000005683	498.3	499.162	655.799	650.731	521.583	520.535	528.792	519.23	513.282	513.446	452.119	447.939
ENSMUSG00000050074	0.235297	0.585734	0.594714	0.235943	0.107532	0.390457	0.28817	0.314151	0.0634229	0.200617	1.66311	1.48903
ENSMUSG00000059474	38.7063	38.4241	43.2442	43.5708	33.8187	33.4677	31.4681	32.4204	28.0964	31.0957	32.1535	32.435
ENSMUSG00000063458	2.82356	3.16296	4.92763	4.9548	3.60231	3.12365	4.20728	3.33001	3.48826	2.74177	3.57261	3.30176
ENSMUSG00000031545	139.766	130.501	101.271	95.1637	132.533	143.13	143.509	140.3	129.51	129.799	169.884	177.259
ENSMUSG00000026131	536.477	537.996	666.844	671.101	526.583	521.762	514.902	534.811	513.028	504.619	365.576	353.224
ENSMUSG00000019087	179.473	179.176	212.143	213.764	181.083	173.809	179.357	171.464	172.637	170.056	158.057	156.801
ENSMUSG00000029014	280.356	280.625	331.341	345.185	339.478	355.316	349.953	364.102	357.198	337.438	267.206	255.531
ENSMUSG00000025738	57.3536	59.862	15.6325	18.6395	47.5828	47.4684	45.6461	43.1644	44.2058	38.5854	11.2106	10.0995
ENSMUSG00000020326	109.589	112.695	143.921	144.948	99.7894	102.857	109.216	107.942	96.9102	91.1471	146.785	131.747
ENSMUSG00000040747	2.82356	3.10439	4.24796	5.19075	2.58076	1.95228	3.11223	2.32472	4.18591	3.94547	3.26462	2.00695
ENSMUSG00000044017	1.9412	2.57723	3.65324	3.85374	1.82804	1.72917	1.72902	1.13095	1.71242	3.61111	12.3809	15.4082
ENSMUSG00000055540	0	0	0	0	0	0	0	0	0	0	0.615967	0.258962
ENSMUSG00000035984	0.823539	0.995747	1.4443	1.10107	0.860254	0.669354	0.633974	0.942454	0.824498	0.668724	1.41672	1.10059
ENSMUSG00000011154	0	0	0.169918	0.471886	0	0	0.172902	0	0.0634229	0	0.55437	0.647405
ENSMUSG00000060073	154.943	151.061	203.817	207.001	178.18	178.383	186.388	178.564	187.224	217.335	218.976	239.928
ENSMUSG00000090202	0	0.117147	0	0.0786477	0	0	0	0	0	0.0668724	0.246387	0.517924
ENSMUSG00000003382	65.0595	64.4307	45.3682	47.9751	70.2182	73.3501	69.5066	67.8567	72.7461	71.286	96.8915	95.4922
ENSMUSG00000028277	92.1775	96.5289	83.8546	81.0858	94.843	94.3232	98.8422	100.089	97.6079	101.98	95.906	94.3916
ENSMUSG00000028423	115.472	121.95	129.393	127.173	134.952	132.197	134.748	140.112	131.539	120.504	122.269	125.338
ENSMUSG00000024130	3.17651	2.75295	3.31341	3.06726	2.47323	1.8965	2.76643	2.0734	2.02953	2.40741	2.40227	2.65436
ENSMUSG00000044641	12.5296	9.78175	10.365	10.0669	8.33371	9.20362	9.62487	9.11039	9.25975	9.83024	7.69958	9.51685
ENSMUSG00000007415	358.828	346.344	415.79	417.619	346.091	331.944	336.467	349.085	334.746	336.502	307.675	303.568
ENSMUSG00000049699	0.411769	0.468587	0.424796	0.471886	0.591424	0.780913	0.461072	0.565473	0.44396	0.401234	0.36958	0.388443
ENSMUSG00000020153	105.001	94.596	119.028	114.904	95.8645	103.583	110.196	97.4498	90.5679	98.3693	91.2862	95.298
ENSMUSG00000049401	40.824	40.7085	40.9503	43.3349	84.3049	90.7533	130.368	138.666	175.111	177.881	245.709	234.231
ENSMUSG00000012535	188.414	182.163	162.612	158.868	194.74	194.559	197.396	191.947	177.774	177.947	170.746	166.642
ENSMUSG00000078862	12.2354	13.4133	8.41095	7.15694	11.8823	11.8253	12.4489	11.3723	13.5725	10.9671	8.62353	10.7469
ENSMUSG00000046139	101.119	100.688	45.9629	47.1886	112.693	113.623	110.772	107.503	114.795	111.744	80.7532	87.0112
ENSMUSG00000041120	0.470593	0.410013	2.88861	2.67402	0.806488	1.00403	0.518706	0.628303	1.58557	0.936213	4.06538	2.78384
ENSMUSG00000025162	185.943	196.982	139.333	133.465	196.03	201.141	206.791	201.56	201.875	203.626	188.609	191.632
ENSMUSG00000039879	32.0004	33.914	11.7244	10.6961	21.2913	18.6304	18.27	18.5978	19.0269	20.3292	16.8775	18.451
ENSMUSG00000030428	1.05884	1.93292	2.03902	1.02242	1.34415	1.50605	1.09505	1.57076	1.90269	1.73868	1.97109	1.35955
ENSMUSG00000039068	101.531	107.306	98.8924	99.4107	88.9287	85.5658	83.6845	80.2343	72.8095	71.4197	108.472	101.643
ENSMUSG00000027800	21.7649	23.3122	31.7747	32.1669	30.4315	30.3441	34.4651	31.7921	29.6819	31.0957	91.9638	87.7233
ENSMUSG00000041977	72.4714	78.9569	56.8376	56.0758	68.9816	66.6008	64.6077	67.2912	61.5837	52.8292	52.6651	52.375
ENSMUSG00000074213	0	0.117147	0	0	0.161298	0.111559	0	0.0628303	0.126846	0	0.0615967	0.129481
ENSMUSG00000036615	22.765	20.9693	8.58087	8.80854	22.6892	22.4234	23.6876	22.7446	23.5933	24.2747	13.9208	15.1493
ENSMUSG00000051396	6.88243	7.67311	3.90812	4.08968	7.68852	9.70564	7.55005	8.16794	5.77149	8.55967	21.6204	20.9112
ENSMUSG00000035762	27.7062	28.3495	21.4947	23.2797	30.5928	31.5154	29.6815	29.9072	32.2823	29.9588	42.0705	43.1172
ENSMUSG00000029762	102.295	96.4703	129.563	139.521	106.456	105.312	106.911	100.089	114.795	110.874	106.87	102.225
ENSMUSG00000060743	125.943	131.556	161.422	161.936	108.284	115.687	113.424	115.356	104.204	111.744	129.045	122.554
ENSMUSG00000026425	100.001	110.352	57.7722	58.8285	107.424	95.5503	101.724	105.429	104.584	109.804	80.8764	89.2771
ENSMUSG00000039878	1.35296	1.7572	1.18943	2.04484	2.0431	1.78494	2.13246	1.50793	1.77584	1.13683	1.41672	1.10059
ENSMUSG00000001774	71.7067	80.1869	62.275	64.4911	84.6812	84.4502	89.8513	87.7111	88.2213	90.4783	70.2202	71.5382
ENSMUSG00000020143	1.00001	0.820027	1.8691	1.17972	0.698956	0.892472	0.806875	0.565473	0.44396	0.802469	0.73916	0.841626
ENSMUSG00000091255	0	0	0	0	0.107532	0.0557795	0	0.125661	0.190269	0	0.36958	0.129481
ENSMUSG00000079164	24.6473	20.735	20.0503	18.7181	19.6245	18.5746	17.1749	19.2889	19.5977	18.6574	11.2722	13.6602
ENSMUSG00000031785	4.58829	6.56022	3.39836	4.24697	5.53788	5.57795	5.07179	5.65473	4.4396	4.14609	4.61975	4.66131
ENSMUSG00000025746	0.294121	0.585734	4.67275	5.58399	3.92491	4.96438	10.3741	8.35643	15.8557	16.9187	118.389	104.232
ENSMUSG00000033610	11.1178	12.5933	3.65324	5.1121	13.0651	11.2675	10.8352	12.3776	9.25975	9.49588	5.05093	5.1145
ENSMUSG00000034037	0.529418	0.585734	3.14349	4.01103	0.591424	0.557795	0.806875	0.753964	0.887921	0.334362	0.123193	0.258962
ENSMUSG00000004880	122.707	126.694	111.891	109.006	134.307	131.249	135.036	135.148	125.26	122.644	108.718	108.958
ENSMUSG00000044034	0.529418	0.35144	0.254877	0.314591	0.537659	0.669354	0.57634	0.502642	0.507383	0.735596	1.23193	0.776886
ENSMUSG00000026764	0.588242	0.117147	0.764632	0.707829	0.483893	0.613575	0.749241	0.439812	0.761075	0.869341	8.74673	9.64633
ENSMUSG00000101904	0	0.0585734	0.254877	0.550534	0	0	0	0	0	0	0	0.194221
ENSMUSG00000038039	44.177	44.3986	17.8414	20.6057	38.5501	38.8225	35.0991	37.5097	38.3074	42.7983	31.2295	29.7806
ENSMUSG00000036853	0.235297	0	0.339836	0.314591	0	0	0.115268	0	0.0634229	0.0668724	0.18479	0.129481
ENSMUSG00000021277	111.707	108.244	78.5022	77.8612	114.629	118.42	107.084	106.309	87.2699	81.8518	77.6118	78.0123
ENSMUSG00000035245	37.7651	36.6669	30.5003	31.8523	34.6252	33.1888	34.5804	33.9284	35.7705	35.108	28.6424	31.3344
ENSMUSG00000019992	7.94126	9.0203	6.11706	4.79751	8.92513	9.14784	8.9909	7.35114	11.2893	11.7027	19.8957	16.4441
ENSMUSG00000066861	2.17649	2.05007	3.31341	1.73025	15.9147	18.0168	32.3903	36.3787	52.0702	45.3395	100.957	95.7512
ENSMUSG00000058159	0.0588242	0.117147	0	0.393238	0.268829	0.0557795	0	0.125661	0.317115	0.26749	0.0615967	0
ENSMUSG00000069893	0.117648	0	0.424796	0.157295	0.268829	0.278898	1.26795	1.06811	3.0443	4.27983	11.8882	15.9909
ENSMUSG00000021902	8.82363	8.84458	12.3191	11.2466	8.27994	8.47849	8.01112	9.29888	7.35706	8.69341	10.7794	12.7539
ENSMUSG00000054434	7.11773	7.79026	5.52234	5.42669	10.108	8.75739	8.818	7.97945	9.19632	10.0977	3.57261	3.43125
ENSMUSG00000038943	170.649	172.791	134.745	128.432	165.222	159.753	159.473	166.06	164.329	160.561	147.709	144.307
ENSMUSG00000095930	11.4707	9.84032	15.2926	13.842	12.2586	11.3232	14.0051	14.1996	11.4795	12.6389	35.7877	33.1471
ENSMUSG00000032192	6.64713	6.32592	6.45689	6.44911	3.70984	4.18346	4.72598	4.90076	4.31276	3.27675	4.49656	3.62547
ENSMUSG00000072946	36.7063	35.964	40.1857	43.4135	33.98	33.1888	35.6178	34.4938	30.5698	30.8282	29.3816	33.2766
ENSMUSG00000041911	3.29415	3.22153	8.75079	7.07829	3.87114	3.73723	3.51567	2.57604	4.05907	3.54424	4.37336	3.17228
ENSMUSG00000025347	0.0588242	0.17572	0	0.0786477	0.161298	0.223118	0.230536	0.125661	0.570806	0.0668724	0.246387	0.129481
ENSMUSG00000034501	36.2357	34.9097	9.17558	12.0331	32.4208	36.6471	37.6926	34.4938	35.39	31.965	24.6387	25.1193
ENSMUSG00000026309	63.5889	62.0878	50.1259	50.4132	62.1533	61.2459	59.8817	57.9924	56.383	55.571	47.491	46.8721
ENSMUSG00000033885	48.3535	44.9843	48.5966	47.5032	44.4644	43.4522	46.3377	44.7352	44.5229	43.9352	50.3245	51.5982
ENSMUSG00000043639	0.352945	0.52716	4.84267	4.24697	0.268829	0.223118	0.345804	0.125661	0.190269	0.0668724	0.862353	1.10059
ENSMUSG00000032078	83.2362	80.7727	77.0579	73.6142	99.0905	95.885	101.263	98.7064	91.8998	85.9979	67.4483	66.1
ENSMUSG00000025401	0.941187	0.761454	2.54877	2.83132	0.806488	1.05981	0.806875	0.816794	1.07819	1.27058	2.09429	1.81273
ENSMUSG00000066568	164.061	160.96	138.144	136.532	155.115	157.466	155.612	156.762	161.665	161.497	214.233	235.332
ENSMUSG00000078817	0.294121	0.468587	0.169918	0.786477	0.483893	0.334677	0.172902	0.439812	0.317115	0.26749	0.73916	0.582664
ENSMUSG00000003341	3.23533	3.28011	11.7244	9.83096	2.527	1.33871	2.13246	2.51321	2.53692	3.143	10.2866	6.53879
ENSMUSG00000020553	0	0.0585734	0	0.157295	0	0	0.057634	0	0	0	0.246387	0.647405
ENSMUSG00000022504	0.529418	0.52716	3.99308	3.53915	0.376361	0.502016	0.172902	0.439812	0.44396	0.534979	0.73916	0.906367
ENSMUSG00000005982	26.6474	25.1865	23.1089	20.9989	24.7323	24.7103	24.091	26.2002	26.3839	25.7459	16.4463	16.8973
ENSMUSG00000054763	0.588242	0.70288	0.93455	0.865124	0.376361	0.446236	0.403438	0.376982	0.380538	0.869341	0.431177	0.582664
ENSMUSG00000029093	6.35301	5.85734	9.7703	9.35907	4.94646	4.6297	5.7634	5.02642	4.6933	4.48045	7.88437	7.70412
ENSMUSG00000027534	14.1178	14.7019	8.66583	8.33665	13.8716	11.379	13.3711	14.2625	12.9383	14.6451	21.6204	20.458
ENSMUSG00000002332	26.2356	24.6008	24.4682	27.8413	23.2269	24.2641	24.2639	24.5666	21.0564	23.2047	17.4319	20.5875
ENSMUSG00000024378	0.235297	0.0585734	0.169918	0.0786477	0.161298	0.0557795	0.115268	0.0628303	0	0.200617	0	0.0647405
ENSMUSG00000072582	44.3534	42.5828	12.3191	11.2466	40.5932	44.9025	44.2052	41.6565	43.4447	48.5494	36.958	41.5634
ENSMUSG00000025916	0.0588242	0.17572	1.18943	1.33701	0.107532	0.0557795	0.230536	0.0628303	0.126846	0	0.246387	0.906367
ENSMUSG00000071708	77.3538	75.2082	63.7193	58.7498	75.3797	75.135	83.2234	75.899	76.1709	82.253	61.7199	65.7763
ENSMUSG00000078129	0.352945	0.234293	0.0849591	0.157295	0.537659	0.725134	0.403438	0.314151	0.126846	0.200617	0.123193	0.453183
ENSMUSG00000015843	1.41178	0.8786	2.80365	1.49431	2.15063	1.95228	1.84429	2.0734	1.83926	2.60802	3.14143	4.27287
ENSMUSG00000040843	62.5301	56.1133	57.4324	59.9295	58.2284	64.9274	58.2103	62.0763	57.3977	58.9146	53.0963	50.3034
ENSMUSG00000070336	0.588242	0.644307	0.254877	1.02242	0.430127	0.278898	0.633974	0.439812	0.634229	0.468107	1.23193	0.712145
ENSMUSG00000026034	53.2359	59.2762	111.042	112.23	41.0771	38.4879	45.0121	38.138	38.1806	37.5154	66.6476	67.0711
ENSMUSG00000007458	194.943	193.116	191.668	199.057	224.526	224.903	242.178	244.347	234.855	237.063	283.345	291.008
ENSMUSG00000029334	248.415	253.213	242.133	257.964	227.43	230.983	247.711	221.225	262.063	257.258	174.195	170.656
ENSMUSG00000003269	53.2359	52.716	44.0938	53.2445	47.8516	50.9825	48.6431	45.9289	46.7427	48.4156	41.6393	44.6062
ENSMUSG00000020783	55.1771	47.3273	55.5633	51.0423	53.3357	55.0544	52.8503	52.1491	55.4951	54.4341	37.8203	42.9229
ENSMUSG00000041565	0	0	0	0.0786477	0.0537659	0	0.172902	0	0.0634229	0	0.55437	0.712145
ENSMUSG00000066684	0	0.0585734	0	0.235943	0	0	0	0	0.0634229	0.0668724	0.431177	0.194221
ENSMUSG00000038242	0	0.0585734	0.169918	0.550534	0.0537659	0.111559	0	0.125661	0	0.0668724	0.92395	0.776886
ENSMUSG00000107928	0	0.17572	0.679673	0.471886	0.322595	0.111559	0.28817	0.125661	0.0634229	0.133745	0.123193	0.129481
ENSMUSG00000031969	29.3533	23.8394	30.9251	32.4028	25.1624	22.3676	22.4196	22.8074	20.7393	20.9311	24.9466	24.2777
ENSMUSG00000039543	0	0.0585734	0.849591	1.6516	0	0.0557795	0	0	0.190269	0.133745	0.246387	0.129481
ENSMUSG00000052752	188.237	185.795	202.627	198.664	194.632	195.396	189.385	190.564	194.582	189.583	126.027	120.158
ENSMUSG00000029518	91.9422	89.793	36.1926	35.8633	91.0256	93.3191	93.2517	89.9102	101.604	94.3569	73.7312	82.2851
ENSMUSG00000068250	15.2943	13.589	16.3121	15.4936	13.1726	12.9966	13.8898	15.2678	14.2702	14.1769	24.5771	23.954
ENSMUSG00000030781	0.117648	0.0585734	0.254877	0.550534	0.107532	0.111559	0.115268	0.0628303	0.190269	0.200617	1.47832	1.48903
ENSMUSG00000020702	0.176473	0.17572	0.0849591	0.157295	0.107532	0.111559	0.230536	0.251321	0.190269	0.26749	0.862353	1.29481
ENSMUSG00000021461	7.2942	6.44307	4.84267	5.89858	6.18307	6.30309	5.99393	6.03171	6.72283	5.01543	7.63799	6.60353
ENSMUSG00000025058	0.0588242	0.0585734	0.254877	0.471886	0.0537659	0.223118	0	0	0.126846	0.133745	0.123193	0.258962
ENSMUSG00000051910	0.117648	0.0585734	1.10447	1.02242	0.322595	0.111559	0.172902	0.691133	0	0.200617	1.9095	0.971107
[truncated: 13,498 more rows]
