# Supplementary material for: Integrative Analyses Identify a cGAS‐STING Pathway‐Driven Signature With Context‐Dependent Roles in Systemic Lupus Erythematosus
Source: Adv Sci (Weinh). 2026 Mar 3;13(25):e21560. doi: 10.1002/advs.202521560 (PMC13137784; doi:10.1002/advs.202521560)
Supplement: Supplementary file 2 — Supporting File 1: advs74501‐sup‐0002‐Tables.zip. [file ADVS-13-e21560-s002.zip › Supplementary_table/TableS12.xlsx]

## Sheet: Heart
Table S12: Gene expression matrix of multiple organ of Trex1-/- mice with two-week administration of STING antagonist SN-011 or PBS
Gene ID	PBS1	PBS2	PBS3	SN-011-1	SN-011-2	SN-011-3
ENSMUSG00000030105	77.9301	78.1179	75.9064	80.0114	76.2258	76.507
ENSMUSG00000042428	3.1039	4.66896	4.94558	1.90341	2.0077	1.58992
ENSMUSG00000096054	78.8169	70.0343	73.3502	81.4389	62.2388	63.7241
ENSMUSG00000074445	0.221707	30.4527	3.11183	0.203937	0.0669234	0.127194
ENSMUSG00000046532	4.545	6.20205	5.77911	3.263	2.94463	3.43423
ENSMUSG00000020495	16.0738	12.8919	12.3917	12.2362	8.96774	10.4299
ENSMUSG00000058979	32.0367	29.1287	32.8409	32.2901	32.1232	31.9256
ENSMUSG00000045903	0.498841	0.487801	1.11137	0.74777	0.669234	0.445178
ENSMUSG00000038045	0.720548	0.557487	0.722389	0.74777	0.267694	0.317984
ENSMUSG00000041889	15.5749	21.1845	15.1702	13.7998	16.6639	17.6799
ENSMUSG00000021392	13.9121	18.4668	19.8379	17.4026	17.8685	16.8532
ENSMUSG00000019297	26.6603	23.8326	24.1167	23.2488	26.5686	26.9651
ENSMUSG00000049536	5.59811	10.1741	7.5573	7.27376	4.95233	4.89696
ENSMUSG00000027333	36.5263	39.9997	36.3973	42.6909	41.091	42.4191
ENSMUSG00000079560	0.886829	1.25435	2.61171	1.97139	2.20847	1.65352
ENSMUSG00000025237	27.4363	27.8047	33.6189	37.7284	35.9379	38.4761
ENSMUSG00000030786	12.9699	4.73864	13.4475	14.0037	15.4593	14.1821
ENSMUSG00000006299	100.322	106.132	105.691	109.786	128.828	125.795
ENSMUSG00000022375	0.16628	0.139372	0.0555684	0.271916	0	0
ENSMUSG00000042357	3.43646	1.04529	2.1116	0.883728	2.2754	2.0351
ENSMUSG00000025872	24.8312	17.979	20.5047	19.1701	21.1478	23.7216
ENSMUSG00000086965	0.720548	0.209058	0.66682	1.35958	0.20077	0.190791
ENSMUSG00000025058	8.25859	6.48079	9.00208	4.2147	5.35387	5.08775
ENSMUSG00000036792	15.8521	17.2821	17.3929	18.8982	18.4709	17.044
ENSMUSG00000015002	58.1981	51.2888	60.5695	46.0218	47.3818	48.588
ENSMUSG00000021287	14.2447	13.101	18.4487	15.8391	15.3924	16.5988
ENSMUSG00000024163	112.627	125.365	131.697	165.325	158.943	170.249
ENSMUSG00000021610	91.0108	86.6196	90.5764	76.1366	76.6942	78.5421
ENSMUSG00000022938	0.332561	5.57487	1.55591	0.271916	0.20077	0.254388
ENSMUSG00000026307	36.36	28.9197	35.8416	25.7641	28.5094	29.9541
ENSMUSG00000020152	162.955	117.769	182.098	113.661	111.227	112.248
ENSMUSG00000041241	69.8377	62.3689	55.235	78.9917	83.0519	79.5597
ENSMUSG00000005540	3.21475	1.53309	41.5651	2.17533	8.90081	5.72372
ENSMUSG00000021368	18.2354	17.8396	16.3927	21.7533	18.8724	17.9343
ENSMUSG00000078812	403.452	368.22	360.528	349.752	382.133	389.785
ENSMUSG00000059741	3598.31	3986.59	2789.98	4343.86	4951.33	4790.56
ENSMUSG00000024403	5.32097	6.20205	6.33479	5.8462	9.63697	10.8115
ENSMUSG00000041607	20.2862	20.418	28.6177	15.8391	14.7901	14.7545
ENSMUSG00000032504	117.837	101.114	110.47	105.368	101.791	106.588
ENSMUSG00000109864	0.110854	0.418115	0.0555684	0	0	0.0635969
ENSMUSG00000050855	0.942255	1.18466	1.77819	1.08767	0.736157	0.635969
ENSMUSG00000021280	7.53804	9.75603	10.6691	6.11812	4.61772	5.66012
ENSMUSG00000026163	0.775975	1.88152	1.55591	0.74777	0.40154	0.254388
ENSMUSG00000001053	20.5633	23.5538	24.0611	19.9179	21.4824	23.9124
ENSMUSG00000030374	101.985	98.2571	100.634	100.065	100.385	99.6563
ENSMUSG00000036306	3.04847	2.71775	3.44524	2.44725	2.40924	1.9715
ENSMUSG00000045362	2.49421	2.36932	4.55661	2.85512	2.54309	2.67107
ENSMUSG00000034297	44.5631	39.0241	46.6219	40.5155	41.7602	39.1757
ENSMUSG00000046714	7.59347	9.68634	5.89025	7.74962	4.55079	4.32459
ENSMUSG00000036199	219.047	295.677	195.878	296.389	377.314	369.307
ENSMUSG00000060012	39.2976	48.0136	44.6214	47.7213	46.9133	48.7788
ENSMUSG00000033439	6.98377	8.78043	7.22389	7.68164	7.56235	7.75882
ENSMUSG00000039671	92.3964	87.5952	88.6315	103.668	88.5397	92.7878
ENSMUSG00000032298	10.5865	14.1462	12.6696	11.9643	13.9201	12.9738
ENSMUSG00000022594	187.62	226.688	169.872	195.1	212.147	206.69
ENSMUSG00000046876	35.4731	32.8918	32.7853	28.6872	26.6355	27.7282
ENSMUSG00000074646	0.720548	0.975603	0.944662	0.407874	0.40154	0.381581
ENSMUSG00000000411	0.332561	0.0696859	0	0	0.267694	0.254388
ENSMUSG00000051159	0.16628	1.60278	1.44478	1.76746	2.87771	2.35308
ENSMUSG00000096506	1.33024	0.278744	0.0555684	0	0	0
ENSMUSG00000022900	2.32792	0.766545	2.94512	1.6315	2.67694	2.41668
ENSMUSG00000030472	0.387987	0.34843	0.833525	0.271916	0.40154	0.254388
ENSMUSG00000038459	35.0297	33.7977	32.0629	29.7069	24.1594	24.9936
ENSMUSG00000001441	65.5145	66.4804	60.4028	78.108	63.6442	64.5508
ENSMUSG00000030754	69.3943	57.2818	64.626	55.6749	52.8695	53.2942
ENSMUSG00000052854	0.997682	0.418115	1.00023	0.815749	0.40154	0.508775
ENSMUSG00000061360	34.9743	30.7315	33.8411	33.2418	40.9571	42.0375
ENSMUSG00000078851	4.48957	6.75953	7.05718	7.34174	6.22388	6.93206
ENSMUSG00000031953	2.54963	5.36582	4.72331	5.43833	4.95233	4.57898
ENSMUSG00000042659	49.995	36.7942	56.4575	39.2239	36.1386	35.3599
ENSMUSG00000039395	12.859	20.8361	16.9484	17.6746	17.2662	16.2172
ENSMUSG00000096630	0.0554268	0	0.166705	0.203937	0.133847	0.127194
ENSMUSG00000036501	13.5796	11.7072	14.7256	11.6924	8.70004	10.3663
ENSMUSG00000069379	3.65817	3.41461	2.88956	3.05906	3.54694	3.62502
ENSMUSG00000062275	0.0554268	0.0696859	0	0.407874	0.133847	0.190791
ENSMUSG00000044340	27.3254	24.3901	22.8942	25.2202	14.3216	14.5637
ENSMUSG00000050370	9.81054	15.6793	27.8953	3.263	2.81078	3.94301
ENSMUSG00000027997	12.5819	18.8152	17.2818	17.5386	15.9947	14.1821
ENSMUSG00000033186	38.5216	47.5955	44.8992	43.3707	33.5956	33.8971
ENSMUSG00000028563	19.2331	21.3239	20.2269	21.0735	17.8685	20.0966
ENSMUSG00000026577	18.3463	24.181	22.0606	28.4153	25.2301	24.0396
ENSMUSG00000020123	0.665121	0.34843	0.555684	0.475854	0.267694	0.317984
ENSMUSG00000034165	86.7429	79.651	83.686	87.3531	86.465	88.9084
ENSMUSG00000034639	1.93994	3.20555	1.94489	2.17533	1.87386	2.22589
ENSMUSG00000030888	14.5218	12.4738	11.2248	12.848	10.3731	10.0483
ENSMUSG00000074219	0	1.39372	0.611252	0.883728	0.736157	0.826759
ENSMUSG00000000544	0	6.27173	0.222273	0	0.468464	0.381581
ENSMUSG00000028003	0.942255	0.278744	1.00023	0.611812	0.736157	0.508775
ENSMUSG00000015247	14.0784	11.4982	15.448	9.65303	7.96389	8.45838
ENSMUSG00000062184	2.32792	2.02089	0.388979	1.08767	1.00385	1.33553
ENSMUSG00000038323	4.15701	4.59927	6.22366	3.53491	3.01155	4.0066
ENSMUSG00000048960	13.6904	8.29262	10.4469	10.9446	11.7116	12.0198
ENSMUSG00000032059	9.86597	11.5679	13.392	7.61366	8.36543	8.77637
ENSMUSG00000046916	18.0691	23.4145	31.8962	22.841	19.0732	22.4497
ENSMUSG00000040740	132.581	156.863	85.2419	227.39	192.405	185.385
ENSMUSG00000033147	11.8059	6.96859	14.0032	7.34174	7.62927	6.48688
ENSMUSG00000097333	5.76439	5.57487	7.61287	5.57428	5.68849	5.97811
ENSMUSG00000009739	25.2192	35.1914	36.2861	31.4063	35.4694	34.0243
ENSMUSG00000031629	1.4411	1.11497	0.777957	0.883728	1.47231	1.27194
ENSMUSG00000037266	341.096	597.417	566.631	744.235	681.883	718.963
ENSMUSG00000032171	55.6485	61.3236	44.1213	57.7822	59.8295	58.5091
ENSMUSG00000038518	33.5332	27.8047	35.6749	23.7247	23.1555	24.8028
ENSMUSG00000006782	34.032	33.6583	56.5686	27.1237	38.7487	39.3665
ENSMUSG00000048706	4.10158	6.68985	4.77888	1.76746	2.34232	2.54388
ENSMUSG00000028821	66.9001	75.0517	73.9059	93.7432	89.142	87.3185
ENSMUSG00000020705	40.4616	46.3411	54.1236	47.9253	46.3779	44.5178
ENSMUSG00000051890	7.98146	15.3309	10.2246	11.1486	10.2393	10.3027
ENSMUSG00000022551	663.736	808.078	593.303	929.138	972.464	940.916
ENSMUSG00000028343	39.7964	40.6269	42.7876	34.7373	39.8864	39.8116
ENSMUSG00000039218	460.929	457.14	454.938	572.588	517.05	531.733
ENSMUSG00000020114	49.7178	46.0624	44.1213	42.8948	43.7679	41.9739
ENSMUSG00000027940	283.231	171.288	208.27	151.321	165.1	176.291
ENSMUSG00000038384	33.4224	45.4352	42.8988	40.1756	42.2956	44.009
ENSMUSG00000081769	8.25859	10.0348	13.5031	7.4777	5.62157	6.23249
ENSMUSG00000037344	28.3231	27.1775	29.8958	23.1129	28.0409	29.8905
ENSMUSG00000028034	51.1589	54.146	68.9603	63.6964	54.6095	55.0113
ENSMUSG00000055421	2.10622	1.4634	1.72262	1.08767	1.20462	1.14474
ENSMUSG00000089917	45.7825	50.0345	50.4005	60.2295	54.0072	53.2306
ENSMUSG00000033416	46.3368	51.5676	50.2894	60.9093	59.428	59.6539
ENSMUSG00000063488	2.99305	6.62016	5.05672	4.89449	4.75156	5.08775
ENSMUSG00000009210	5.32097	4.52958	3.55638	2.10735	2.74386	2.54388
ENSMUSG00000063821	0	0.696859	0	0.0679791	0	0
ENSMUSG00000006464	4.65585	5.9233	6.22366	7.27376	6.09003	5.15135
ENSMUSG00000002477	19.9536	18.6758	23.7833	15.5672	16.9316	17.3619
ENSMUSG00000017801	21.7827	20.0695	21.116	20.5977	16.5301	17.2348
ENSMUSG00000039114	1.93994	3.4843	2.33387	2.37927	1.67309	1.84431
ENSMUSG00000030606	0.720548	0.975603	0.611252	1.01969	0.334617	0.445178
ENSMUSG00000041845	9.42255	11.2194	9.00208	9.85697	8.23158	10.1119
ENSMUSG00000026102	39.7964	36.167	41.0095	26.7158	24.6947	25.7567
ENSMUSG00000039473	63.9071	57.6999	57.6244	65.5318	66.388	70.2745
ENSMUSG00000027523	70.5583	82.9262	65.2373	76.6804	55.011	61.4346
ENSMUSG00000026004	10.6419	14.9825	16.226	13.5958	13.7193	13.101
ENSMUSG00000026315	6.31865	5.99299	7.5573	7.06982	6.62542	6.55048
ENSMUSG00000028879	61.4683	62.0902	58.5691	61.861	56.7511	54.8205
ENSMUSG00000032998	38.7987	30.174	30.7293	33.5817	32.9263	32.3072
ENSMUSG00000039956	14.6881	10.5226	11.0581	17.7425	17.2662	16.8532
ENSMUSG00000032547	45.45	43.275	43.2322	46.7016	43.8348	44.5178
ENSMUSG00000030264	19.5102	16.5156	19.3934	16.9268	20.077	20.2874
ENSMUSG00000040867	3.76902	3.83273	3.11183	2.17533	2.61001	3.11625
ENSMUSG00000032572	3.21475	1.67246	7.44616	2.37927	5.22003	4.1338
ENSMUSG00000019883	1.71823	1.4634	2.16717	1.76746	0.870004	0.572372
ENSMUSG00000025877	22.5587	11.8466	23.3387	7.00185	8.03081	10.8751
ENSMUSG00000028884	17.9029	19.303	17.7263	15.8391	23.2224	22.1953
ENSMUSG00000037784	7.37176	8.78043	7.16832	7.40972	7.83004	6.99566
ENSMUSG00000021687	31.0944	31.7768	26.5617	30.5906	28.4424	28.4278
ENSMUSG00000031329	0.443414	0.34843	0.166705	0.203937	0.334617	0.317984
ENSMUSG00000026944	93.2278	94.3547	88.7982	106.047	103.798	105.825
ENSMUSG00000024381	33.7549	36.9335	45.8439	26.1719	33.6625	31.7348
ENSMUSG00000036867	48.4984	29.2681	27.8953	54.9951	29.714	31.6712
ENSMUSG00000026817	378.51	475.049	384.533	470.959	477.9	467.691
ENSMUSG00000007891	1007.77	1067.66	851.141	1162.37	1459.47	1403.39
ENSMUSG00000024789	74.6045	54.8428	69.127	45.2061	48.7202	46.4893
ENSMUSG00000024900	98.5488	86.3408	72.7946	86.4694	71.608	72.0553
ENSMUSG00000031262	3.76902	2.85712	4.27876	1.97139	1.94078	1.90791
ENSMUSG00000023991	38.965	50.0345	45.0659	36.1649	40.3548	39.4301
ENSMUSG00000040254	8.64658	4.18115	5.50127	2.99108	3.74771	4.32459
ENSMUSG00000022194	21.561	30.2437	27.3396	31.5423	36.8079	38.0945
ENSMUSG00000030314	25.3855	25.296	28.84	25.5601	30.4502	30.0813
ENSMUSG00000047953	0.609695	0.557487	0.277842	0.679791	0.736157	0.763163
ENSMUSG00000042225	23.9444	19.4424	14.0032	17.3347	17.8685	19.397
ENSMUSG00000024426	9.08999	18.3274	12.1139	9.92495	10.1054	10.8751
ENSMUSG00000048696	8.25859	10.8013	10.4469	10.6727	9.03466	9.41234
ENSMUSG00000036275	173.098	152.542	149.312	146.427	136.925	143.475
ENSMUSG00000091898	1406.45	1502.85	1089.53	1752.77	2211.35	2103.85
ENSMUSG00000037822	86.6321	100.836	104.413	100.881	91.8858	88.4633
ENSMUSG00000029578	62.466	69.6162	65.7929	86.3334	92.4212	88.8448
ENSMUSG00000043300	5.76439	6.82922	5.4457	3.87481	6.96003	7.63163
ENSMUSG00000038524	4.71128	3.83273	5.66797	4.01077	3.88156	5.40573
ENSMUSG00000029817	41.1821	64.9473	62.9034	75.1849	77.8988	78.7329
ENSMUSG00000009470	74.6599	67.8044	77.9068	64.3762	62.3057	60.1626
ENSMUSG00000002396	18.2354	20.2786	20.338	26.5118	27.4386	27.7918
ENSMUSG00000058258	2.60506	2.02089	2.16717	1.35958	1.40539	1.46273
ENSMUSG00000044534	6.42951	4.39021	3.72308	6.72993	4.21617	4.51538
ENSMUSG00000062991	6.59579	1.4634	2.22273	2.9231	2.2754	2.86186
ENSMUSG00000022221	23.0021	12.3344	17.2818	14.6155	12.1131	13.7369
ENSMUSG00000046034	44.674	43.0659	35.0081	42.4189	51.1964	54.8205
ENSMUSG00000032815	6.70664	8.71074	11.7805	4.89449	5.35387	4.57898
ENSMUSG00000036875	6.92835	7.17765	8.94651	7.1378	6.22388	6.93206
ENSMUSG00000025229	0.554268	0.487801	0.66682	0.0679791	0.0669234	0.127194
ENSMUSG00000046748	0	0.0696859	0	0.407874	0.20077	0.127194
ENSMUSG00000090862	280.127	257.908	292.178	288.163	346.73	342.088
ENSMUSG00000030257	7.15006	4.04178	4.27876	4.01077	2.81078	3.17984
ENSMUSG00000028865	0.0554268	0.139372	0.277842	0.407874	1.07077	0.953953
ENSMUSG00000033831	0	1.4634	0.555684	0.0679791	0.20077	0.127194
ENSMUSG00000007029	147.269	115.121	140.977	99.7933	141.543	138.387
ENSMUSG00000033096	37.3022	34.9823	29.2845	36.7767	40.0202	35.6778
ENSMUSG00000049882	10.6419	7.66545	9.16878	9.72101	8.76697	8.77637
ENSMUSG00000047710	15.2978	13.1706	15.0035	10.8767	10.4401	10.2391
ENSMUSG00000054342	28.4894	22.7176	27.0618	11.1486	13.7193	15.3268
ENSMUSG00000079286	0.443414	0.139372	0.777957	0	0.20077	0.0635969
ENSMUSG00000026849	22.0599	20.627	21.0604	18.3544	20.4786	19.715
ENSMUSG00000031861	2.43878	3.34492	4.61217	1.56352	2.14155	2.60747
ENSMUSG00000051515	1.10854	1.11497	0.555684	2.37927	1.27154	1.84431
ENSMUSG00000028756	315.212	471.286	304.626	452.333	491.753	469.79
ENSMUSG00000027194	28.3785	30.5224	35.8416	29.7748	28.5763	30.1449
ENSMUSG00000020170	41.293	32.3343	33.3966	36.9806	31.8555	32.2436
ENSMUSG00000026109	0.665121	0.278744	0.500115	0	0.40154	0.508775
ENSMUSG00000022089	30.1522	25.8535	30.0625	24.8124	26.8363	26.9015
ENSMUSG00000039983	18.2354	13.5191	14.8923	17.9465	16.8647	17.2348
ENSMUSG00000003848	30.5402	34.0067	28.1176	34.3974	41.4925	42.9279
ENSMUSG00000046792	33.4778	32.5433	29.4512	40.6515	40.154	39.6209
ENSMUSG00000050423	0.443414	0.418115	0.500115	0.543833	0.40154	0.381581
ENSMUSG00000078887	1.16396	0.418115	0.66682	0.203937	0.0669234	0.953953
ENSMUSG00000030495	0	0	2.44501	0.0679791	2.0077	1.27194
ENSMUSG00000033953	66.1796	59.024	56.902	55.403	57.1526	54.6297
ENSMUSG00000002897	27.1037	17.7699	34.0634	18.4223	20.947	21.1778
ENSMUSG00000025586	32.203	49.5467	32.7298	41.6032	46.9133	44.7086
ENSMUSG00000033488	16.1292	20.8361	15.6703	18.8302	18.6716	17.2984
ENSMUSG00000032750	2.2725	1.53309	2.33387	2.51523	1.67309	2.0351
ENSMUSG00000040711	45.7271	28.3622	29.2845	18.9662	21.9509	25.5659
ENSMUSG00000022066	4.65585	0.766545	0.777957	0.74777	0.40154	7.25004
ENSMUSG00000030753	90.9554	80.2782	66.9043	77.5641	74.0173	73.7088
ENSMUSG00000040225	89.4034	61.2539	95.133	69.3387	65.9865	65.6956
ENSMUSG00000024669	15.5195	9.75603	22.3385	7.61366	8.23158	9.34874
ENSMUSG00000079108	11.7505	11.9163	14.3366	13.2559	11.7116	10.4935
ENSMUSG00000031379	6.09695	9.33791	5.55684	7.40972	7.62927	7.18645
ENSMUSG00000021702	34.5863	39.1635	36.5084	32.63	24.3601	29.509
ENSMUSG00000038539	239.998	239.859	204.492	245.744	237.177	235.754
ENSMUSG00000048332	77.3758	62.578	61.1808	52.072	45.441	46.6801
ENSMUSG00000033793	47.279	39.3029	43.2322	49.6247	45.9764	44.5178
ENSMUSG00000033983	10.3094	11.0801	8.50196	6.45801	6.22388	6.74127
ENSMUSG00000044066	26.4386	32.613	32.7853	28.9591	29.4463	26.1383
ENSMUSG00000031523	75.6576	84.0412	70.5718	88.9166	61.6365	59.9719
ENSMUSG00000024213	96.6643	116.724	100.245	106.523	122.47	114.856
ENSMUSG00000026114	0.942255	1.18466	1.88932	1.01969	0.40154	0.635969
ENSMUSG00000047911	0.332561	0.209058	0.222273	0.135958	0	0.190791
ENSMUSG00000040139	5.81981	8.36231	7.16832	8.02153	5.82234	5.40573
ENSMUSG00000028614	15.2424	17.073	16.3371	12.916	10.7077	11.3202
ENSMUSG00000048376	94.5581	67.8044	68.9603	68.7948	56.8849	55.0113
ENSMUSG00000045877	0.332561	0.209058	0.277842	0.339895	0.0669234	0.0635969
ENSMUSG00000060181	9.69969	14.1462	10.947	10.7407	9.63697	8.83997
ENSMUSG00000048120	74.3827	36.0973	42.6209	51.3242	42.0948	45.1538
ENSMUSG00000003380	230.298	256.584	222.607	278.85	332.877	325.616
ENSMUSG00000051378	7.42719	5.01739	7.11275	3.73885	3.61386	3.37063
ENSMUSG00000030731	1.05311	2.36932	1.83376	1.97139	2.14155	1.9715
ENSMUSG00000045761	6.65121	9.75603	10.0579	6.39003	5.1531	6.42328
ENSMUSG00000019966	39.0205	42.7872	44.1769	47.1775	31.9894	34.0879
ENSMUSG00000039239	26.1614	29.3378	27.8953	27.4635	24.3601	28.6822
ENSMUSG00000006542	2.2725	3.90241	4.11206	2.31129	1.94078	1.58992
ENSMUSG00000112252	0.277134	0.209058	0.0555684	0	0.133847	0.0635969
ENSMUSG00000032047	208.571	271.148	194.489	321.269	292.79	278.364
ENSMUSG00000064145	76.4335	70.3828	61.6253	80.4872	85.595	81.0224
ENSMUSG00000023008	65.4036	55.5397	64.237	52.004	49.4564	50.0507
ENSMUSG00000046408	0.387987	1.18466	0.722389	1.69948	1.1377	1.46273
ENSMUSG00000030030	0.387987	0.836231	0.500115	0.543833	0.267694	0.381581
ENSMUSG00000033740	1.05311	0.696859	0.33341	0.407874	0	0.127194
ENSMUSG00000042784	1.88451	36.0276	5.00115	2.44725	0.803081	0.890356
ENSMUSG00000029283	2.71591	3.76304	7.27946	3.87481	3.34617	3.30704
ENSMUSG00000091387	0.720548	0.34843	0.889094	0.203937	0.334617	0.381581
ENSMUSG00000021363	0.16628	0.139372	0.388979	0.407874	0.0669234	0
ENSMUSG00000022722	5.87524	5.9233	6.6682	6.39003	5.68849	5.59653
ENSMUSG00000039968	26.3277	23.2751	27.8398	25.3562	26.3678	23.658
ENSMUSG00000049755	35.972	32.2646	30.2848	45.342	37.8117	37.8401
ENSMUSG00000032523	100.433	110.034	80.2407	113.865	116.581	113.648
ENSMUSG00000020935	39.2976	39.3725	45.4549	34.1255	36.8079	41.02
ENSMUSG00000040522	8.03688	2.57838	6.39036	7.95355	4.14925	6.48688
ENSMUSG00000034574	56.369	68.1528	68.0157	49.8287	47.5156	48.6516
ENSMUSG00000024052	42.9003	30.8012	38.231	26.5798	24.9624	28.6822
ENSMUSG00000050304	0.332561	0.557487	0.277842	0.543833	0.40154	0.317984
ENSMUSG00000045394	0.831402	15.6096	2.83399	1.01969	1.1377	1.08115
ENSMUSG00000028060	56.4799	52.5432	71.4054	54.5192	58.6918	55.1385
ENSMUSG00000044375	0.16628	0.418115	0.500115	0	0.0669234	0.0635969
ENSMUSG00000021728	15.1869	8.85011	11.8361	8.70132	14.4555	13.4825
ENSMUSG00000078794	36.6371	43.3446	29.4512	31.6783	27.5724	26.7107
ENSMUSG00000026443	5.93067	6.20205	6.00138	4.41864	4.55079	3.43423
ENSMUSG00000022228	23.2238	42.0903	48.0666	51.7321	49.0549	50.2415
ENSMUSG00000074623	3.49189	5.08707	3.00069	3.46693	5.28695	5.02415
ENSMUSG00000053963	0.443414	4.66896	3.3341	1.08767	1.1377	0.953953
ENSMUSG00000090841	276.192	281.81	222.829	251.047	326.921	333.629
ENSMUSG00000071078	1.93994	2.50869	0.944662	1.76746	2.20847	2.0987
ENSMUSG00000059434	0.16628	0.487801	0.33341	0.203937	0.0669234	0.0635969
ENSMUSG00000068115	8.36944	7.87451	12.1139	7.20578	12.1131	11.5746
ENSMUSG00000005102	20.2862	14.634	17.4485	17.8785	17.3332	18.4431
ENSMUSG00000020737	192.442	199.999	173.54	181.368	222.788	219.791
ENSMUSG00000073982	83.6944	66.9682	89.1872	62.2009	78.0996	74.9807
ENSMUSG00000027318	5.76439	4.4599	16.1148	8.7693	12.6485	10.6207
ENSMUSG00000027435	171.768	115.47	160.926	127.733	102.125	103.981
ENSMUSG00000022471	26.3277	26.3413	26.1727	26.5798	28.6432	28.6822
ENSMUSG00000039844	216.608	167.177	173.262	216.581	205.723	211.078
ENSMUSG00000029468	22.2261	17.8396	23.561	16.9948	19.6755	19.8422
ENSMUSG00000034135	138.401	114.076	102.024	186.467	172.997	168.532
ENSMUSG00000071176	25.1638	28.85	28.451	41.4672	40.0871	40.702
ENSMUSG00000092118	3.71359	2.92681	4.89002	2.58321	2.14155	1.84431
ENSMUSG00000005947	6.42951	2.36932	4.3899	3.53491	2.0077	2.41668
ENSMUSG00000007805	1.4411	1.11497	0.611252	1.42756	0.468464	0.445178
ENSMUSG00000038708	251.582	305.433	215.05	325.552	291.251	277.473
ENSMUSG00000021476	64.7385	81.1841	54.7348	69.4746	63.2426	64.5508
ENSMUSG00000025816	10.8636	8.9198	6.11252	7.88557	7.49542	7.37724
ENSMUSG00000045302	67.4544	70.3131	66.5153	73.9612	83.4535	81.7856
ENSMUSG00000044034	0.332561	0.627173	0.388979	0.543833	0.20077	0.254388
ENSMUSG00000027746	49.5515	52.1251	42.6209	48.809	52.3341	49.6056
ENSMUSG00000049577	75.8238	75.0517	57.5688	51.868	62.3726	59.7175
ENSMUSG00000038775	10.1985	14.7037	6.44593	3.67087	5.88926	5.59653
ENSMUSG00000021767	28.3231	23.8326	29.2845	30.0468	25.2301	25.4388
ENSMUSG00000078783	0.609695	0.278744	0.722389	0.611812	0.468464	0.381581
ENSMUSG00000024670	27.9351	16.9337	31.3961	15.0914	19.6755	20.033
ENSMUSG00000024293	17.2377	17.5609	19.7823	15.2273	17.4001	17.2348
ENSMUSG00000027424	6.76207	11.9163	8.33525	10.1289	13.3847	12.147
ENSMUSG00000020471	25.2192	30.0346	25.9504	28.2793	24.2932	23.2765
ENSMUSG00000033033	7.37176	9.12885	10.3357	9.51707	8.90081	8.96716
ENSMUSG00000064039	0.0554268	0	0.222273	0	0.669234	0.572372
ENSMUSG00000025212	33.6441	24.9476	31.9518	24.0646	28.9778	29.8269
ENSMUSG00000071158	0.332561	0.278744	0.111137	0	0.334617	0.190791
ENSMUSG00000062683	193.107	213.727	178.43	207.54	211.01	208.216
ENSMUSG00000099655	0.0554268	0.209058	0.66682	0.679791	0.334617	0.445178
ENSMUSG00000031970	2.43878	2.29964	1.44478	1.90341	1.47231	1.39913
ENSMUSG00000090946	25.4409	24.8082	24.7835	20.2578	24.8286	22.7041
ENSMUSG00000031163	0	1.67246	0.166705	0	0	0
ENSMUSG00000078695	56.1473	62.8567	54.7348	77.4962	87.6027	89.2264
ENSMUSG00000067879	0.0554268	0	0.722389	0.0679791	1.00385	0.763163
ENSMUSG00000028397	16.1292	14.1462	17.0039	14.9554	12.1131	12.465
ENSMUSG00000026361	32.4801	27.2472	27.5619	32.426	28.1748	29.3182
ENSMUSG00000007589	17.5703	21.1845	21.3938	19.51	20.6793	18.0615
ENSMUSG00000019564	5.43182	5.50519	7.00161	5.03045	6.02311	6.48688
ENSMUSG00000032783	5.65353	3.83273	8.50196	4.35066	2.61001	3.75222
ENSMUSG00000024019	5.32097	10.0348	8.44639	4.5546	7.36157	7.94961
ENSMUSG00000050608	215.167	236.096	196.879	269.129	300.486	296.171
ENSMUSG00000033730	2.99305	4.9477	8.6131	1.08767	2.67694	2.35308
ENSMUSG00000115067	0.221707	0.139372	0.444547	0.339895	0.0669234	0.317984
ENSMUSG00000075470	39.0205	31.9161	34.3413	31.6103	24.2932	25.3116
ENSMUSG00000029061	31.7041	25.7141	27.9509	23.2488	27.974	28.0462
ENSMUSG00000062373	109.8	124.807	103.079	125.489	107.546	102.9
ENSMUSG00000004127	2.71591	3.27524	4.33433	3.73885	4.21617	3.43423
ENSMUSG00000036646	42.0689	45.0868	47.5665	47.0415	48.5864	50.6867
ENSMUSG00000079445	0.609695	1.25435	0.833525	0.271916	1.74001	1.71712
ENSMUSG00000032436	38.0782	36.8638	41.5651	28.0074	31.1194	30.3357
ENSMUSG00000030287	41.7364	27.5259	38.62	39.9717	33.8632	35.9958
ENSMUSG00000001998	11.6396	9.19854	16.1704	12.4402	15.4593	15.8356
ENSMUSG00000020953	2.05079	1.04529	1.0558	0.679791	1.47231	1.14474
ENSMUSG00000034906	11.8613	7.80482	11.7805	6.59397	4.2831	5.21494
ENSMUSG00000027133	33.9212	42.7175	36.2861	42.7588	48.7202	46.2985
ENSMUSG00000028899	19.5657	22.0207	25.228	25.7641	25.8994	26.3927
ENSMUSG00000054582	2.21707	0.766545	0.777957	1.01969	1.00385	1.08115
ENSMUSG00000114456	0.387987	0.487801	0.166705	0.203937	0.20077	0.381581
ENSMUSG00000025383	0.0554268	0.278744	0.0555684	0.203937	0.334617	0.254388
ENSMUSG00000033434	9.97682	9.75603	9.94674	11.4885	15.3255	16.0264
ENSMUSG00000042408	11.8613	17.7699	21.0048	16.383	13.8531	15.454
ENSMUSG00000021987	51.9349	48.4317	48.7335	47.9253	35.9379	36.5682
ENSMUSG00000045350	0.665121	1.04529	0.33341	0.271916	0.0669234	0.190791
ENSMUSG00000020629	26.106	31.9858	37.8421	21.4134	21.9509	20.6054
ENSMUSG00000060512	0.720548	5.57487	1.27807	0.611812	0.535387	0.508775
ENSMUSG00000005514	69.4498	55.2609	55.8462	85.1098	89.2089	89.0992
ENSMUSG00000057411	46.1151	54.7731	47.3998	48.4011	61.4357	59.8447
ENSMUSG00000079022	1.77366	0.905917	1.0558	0.74777	0.936928	1.08115
ENSMUSG00000028843	93.8375	74.8427	115.916	61.5211	87.0674	90.9435
ENSMUSG00000031370	20.2308	22.1601	20.0602	21.8893	22.4193	23.1493
ENSMUSG00000024053	65.459	41.8115	45.2882	54.5872	54.0741	55.3929
ENSMUSG00000078572	23.1684	28.0137	21.0604	26.7838	30.1155	31.0989
ENSMUSG00000020454	49.3853	44.4596	45.3438	52.4119	46.6456	46.4893
ENSMUSG00000036104	56.3136	52.8916	47.0108	66.2116	50.3933	48.0156
ENSMUSG00000028982	17.792	18.6758	14.3922	24.5404	42.0948	42.6099
ENSMUSG00000032387	47.0573	48.9892	36.5084	59.4817	54.6095	51.0683
ENSMUSG00000051721	6.81749	8.22294	9.78003	11.4885	8.16466	9.41234
ENSMUSG00000055862	8.03688	13.3797	18.0597	12.3042	17.7347	17.044
ENSMUSG00000028081	698.433	605.152	682.824	615.211	751.081	721.507
ENSMUSG00000020869	87.796	58.2574	66.2375	57.8502	57.2864	55.9017
ENSMUSG00000028969	28.8219	34.4248	33.1743	38.7481	32.4579	35.4235
ENSMUSG00000073792	6.26323	8.29262	10.1134	7.81759	8.49927	8.64918
ENSMUSG00000015697	26.2723	28.7106	33.0076	31.2024	34.1309	35.1691
ENSMUSG00000048142	1.77366	3.34492	4.11206	2.10735	3.07848	2.60747
ENSMUSG00000057914	42.1244	46.6896	40.2871	34.1935	23.3563	26.4563
ENSMUSG00000020255	14.4664	16.4459	15.837	13.9357	14.5224	14.4365
ENSMUSG00000037108	1.10854	1.67246	2.00046	1.15564	2.20847	1.71712
ENSMUSG00000025813	28.6002	32.613	25.1169	38.7481	30.2494	28.6186
ENSMUSG00000019124	24.3878	21.742	21.0048	24.2006	22.0847	20.7962
ENSMUSG00000036943	63.1311	49.1286	65.5707	43.0308	45.9095	47.5705
ENSMUSG00000052040	107.085	58.7452	59.9027	63.4245	62.2388	63.5969
ENSMUSG00000026981	20.3416	10.2438	17.5596	6.72993	6.55849	8.0768
ENSMUSG00000038544	16.24	13.2403	16.9484	12.5082	12.247	12.0198
ENSMUSG00000019478	9.75511	4.73864	11.3359	9.1092	8.2985	10.2391
ENSMUSG00000044139	0.387987	0.278744	0.166705	0.203937	0.40154	0.317984
ENSMUSG00000030088	7.75975	9.4076	12.2806	17.0627	11.9793	12.7194
ENSMUSG00000062753	21.4502	23.9023	20.7826	21.4814	22.2855	23.1493
ENSMUSG00000021760	45.5608	39.9997	43.0655	45.41	45.9095	44.327
ENSMUSG00000018474	48.1104	43.2053	66.5709	42.215	38.0125	39.2393
ENSMUSG00000039824	5.54268	5.99299	4.16763	5.23439	5.75541	5.91451
ENSMUSG00000041506	24.6095	23.8326	23.95	22.1612	29.1117	28.4914
ENSMUSG00000066892	22.7804	21.3936	28.5621	26.5118	25.0963	23.7216
ENSMUSG00000035329	12.8036	15.1218	12.614	14.5475	15.3924	14.8817
ENSMUSG00000032452	0.554268	1.11497	1.27807	0.203937	0.602311	0.635969
ENSMUSG00000040584	17.3486	10.5226	18.7265	12.5082	12.3808	13.101
ENSMUSG00000021504	16.5726	17.4912	18.5598	16.179	15.6601	17.4891
ENSMUSG00000035469	27.2146	25.6444	31.2294	22.909	17.5339	18.4431
ENSMUSG00000091586	7.48262	11.2194	11.5582	10.0609	11.8454	11.511
ENSMUSG00000059995	44.4523	46.2714	52.5677	45.0022	47.8502	50.9411
ENSMUSG00000022208	0.110854	0.418115	0.166705	0.0679791	0.133847	0.127194
ENSMUSG00000026249	69.1172	91.846	79.0738	72.6017	64.8488	67.4763
ENSMUSG00000008348	389.318	375.328	387.923	522.623	578.084	723.605
ENSMUSG00000053646	22.4478	38.7454	28.451	24.9483	21.4155	21.5593
ENSMUSG00000027684	13.5241	18.5365	13.0586	12.5761	10.1724	10.8751
ENSMUSG00000024958	46.0042	49.6164	45.1215	48.1292	56.2157	56.3468
ENSMUSG00000033644	1.4411	1.67246	1.88932	2.17533	1.67309	1.78071
ENSMUSG00000024921	60.8586	68.2922	63.1257	70.4263	69.2657	65.632
ENSMUSG00000091415	1.05311	1.25435	0.722389	0.543833	1.27154	1.08115
ENSMUSG00000024866	18.18	23.3448	18.1709	29.5709	23.4901	23.4672
ENSMUSG00000022201	65.4036	61.2539	69.6272	65.3279	65.5849	66.9675
ENSMUSG00000011752	68.5075	54.4944	55.6795	77.7001	63.4434	64.4236
ENSMUSG00000062098	19.3994	27.5259	17.2818	15.7032	14.9239	16.2808
ENSMUSG00000024513	117.782	122.159	127.807	120.663	111.427	113.012
ENSMUSG00000003847	83.7499	69.2678	93.6327	76.6804	70.8719	71.9281
ENSMUSG00000037463	0.277134	0.34843	0.33341	0.611812	0.267694	0.190791
ENSMUSG00000010554	18.6788	20.0695	17.5596	15.5672	16.5301	17.2984
ENSMUSG00000020522	28.2677	22.2995	26.006	18.4223	19.5416	18.6339
ENSMUSG00000031577	13.5796	12.8919	17.2262	12.916	12.4478	12.9102
ENSMUSG00000073197	0.16628	0	0	0.135958	0.40154	0.826759
ENSMUSG00000049553	54.5954	53.3097	47.511	57.7822	59.428	56.0924
ENSMUSG00000042066	42.7895	39.93	35.1192	38.0683	39.0833	39.3029
ENSMUSG00000028989	15.1869	5.50519	7.39059	19.3061	19.2739	19.1427
ENSMUSG00000004947	18.1246	16.4459	19.2822	17.5386	22.2855	21.8137
ENSMUSG00000024892	25.7735	27.3866	37.8976	30.9305	37.2763	36.5682
ENSMUSG00000027959	2.93762	2.71775	3.11183	2.17533	2.74386	3.30704
ENSMUSG00000066058	0	0.418115	0.222273	0.203937	0.20077	0.190791
ENSMUSG00000032802	49.2744	51.1495	32.8965	62.6087	55.8141	56.2832
ENSMUSG00000026491	34.4755	26.3413	36.0083	30.9985	30.7178	32.498
ENSMUSG00000060260	15.5749	22.5782	11.6138	16.9948	20.1439	20.5418
ENSMUSG00000026761	20.3416	19.4424	25.228	22.841	25.0963	25.1844
ENSMUSG00000030335	126.761	154.006	127.863	171.647	191.736	185.194
ENSMUSG00000032380	7.98146	8.78043	9.89117	8.90526	9.50312	8.64918
ENSMUSG00000040701	22.3924	21.742	30.8404	22.909	23.8917	21.8773
ENSMUSG00000019726	24.7758	17.979	31.6184	20.3257	21.9509	20.987
ENSMUSG00000036437	2.82677	2.36932	4.66774	2.71916	3.61386	3.11625
ENSMUSG00000054115	4.60042	4.18115	5.77911	3.46693	3.81463	3.87941
ENSMUSG00000001100	98.1608	106.271	81.3521	115.632	111.294	110.15
ENSMUSG00000026922	66.235	79.7904	57.1798	75.3208	62.9749	60.9894
ENSMUSG00000098188	10.254	7.24734	13.4475	9.78899	8.09773	8.96716
ENSMUSG00000003934	14.3001	17.979	13.2253	18.1504	14.5224	14.1821
ENSMUSG00000071112	0.554268	0.278744	0.444547	0.135958	0.669234	0.445178
ENSMUSG00000028518	59.1404	62.0902	46.2884	67.5032	51.2633	49.9235
ENSMUSG00000041560	196.211	166.689	162.815	193.4	214.155	209.615
ENSMUSG00000059939	6.54036	7.94419	10.5024	8.63334	9.90466	10.4299
ENSMUSG00000028970	11.7505	11.6375	14.4478	10.8087	18.6047	16.3444
ENSMUSG00000021576	54.0411	49.2679	46.5107	57.9182	62.1718	58.8271
ENSMUSG00000025161	18.568	12.6132	12.3917	14.2756	9.90466	14.3729
ENSMUSG00000040006	57.2004	58.8149	64.626	73.8253	69.3327	64.2964
ENSMUSG00000062115	47.279	39.8603	41.2873	41.0594	32.3909	34.0243
ENSMUSG00000034931	27.8242	26.6897	29.2845	25.6281	26.4347	26.1383
ENSMUSG00000036764	5.3764	5.64456	5.39013	7.54568	5.55464	6.29609
ENSMUSG00000017195	0.387987	0.0696859	0.444547	0	0.20077	0.127194
ENSMUSG00000026790	45.3391	44.9474	46.1217	54.0434	56.7511	55.2021
ENSMUSG00000109511	39.8519	34.0067	35.3415	33.9216	37.7448	38.3489
ENSMUSG00000026764	4.15701	4.4599	5.83468	2.37927	3.27925	2.86186
ENSMUSG00000031706	29.3208	37.8395	36.2861	33.2418	44.3033	44.7086
ENSMUSG00000052889	14.0784	11.0104	29.0623	9.72101	12.0462	11.1295
ENSMUSG00000029657	43.1775	40.3481	39.4535	38.8161	65.3842	66.6495
ENSMUSG00000024780	99.8236	77.5604	69.2938	132.763	124.277	126.621
ENSMUSG00000078607	2.54963	1.81183	2.33387	1.97139	2.47617	2.35308
ENSMUSG00000014773	4.87756	7.03828	8.50196	3.87481	5.22003	5.34214
ENSMUSG00000003731	70.004	70.104	70.9608	71.0381	70.5373	70.7197
ENSMUSG00000026198	1.38567	1.53309	1.61148	1.35958	1.00385	1.27194
ENSMUSG00000025591	10.5311	7.59576	8.33525	8.02153	9.10158	8.83997
ENSMUSG00000042055	36.6371	34.9823	39.5647	35.1452	33.0602	33.3248
ENSMUSG00000022450	176.59	211.148	177.819	272.46	298.411	297.888
ENSMUSG00000021413	65.4036	61.1145	77.1845	80.9631	84.8589	81.2768
ENSMUSG00000025150	7.92603	3.4843	9.11321	7.00185	12.0462	10.3663
ENSMUSG00000019943	77.9301	50.5223	62.181	63.5604	53.4718	51.7043
ENSMUSG00000074300	0	0.696859	0	0	0	0
ENSMUSG00000039067	120.332	127.595	93.9105	134.463	139.134	142.393
ENSMUSG00000000167	0.609695	1.04529	0.833525	0.0679791	0.936928	0.890356
ENSMUSG00000022159	0.886829	2.16026	1.50035	1.35958	0.870004	0.890356
ENSMUSG00000018920	141.006	92.8913	128.641	70.2224	73.0804	81.4676
ENSMUSG00000026411	22.1153	20.9755	19.949	17.3347	18.0693	19.1427
ENSMUSG00000045009	0.831402	0.278744	0.500115	0.475854	1.00385	1.08115
ENSMUSG00000021252	11.4733	11.6375	16.226	9.31313	9.4362	8.83997
ENSMUSG00000032086	25.2192	22.7873	23.561	25.4242	18.1362	19.715
ENSMUSG00000037172	3.49189	5.99299	7.94628	2.99108	3.21232	2.54388
ENSMUSG00000028282	10.0322	7.52608	11.2804	8.36143	5.82234	7.37724
ENSMUSG00000001288	24.7203	25.296	30.0625	30.3867	23.7578	22.6405
ENSMUSG00000005699	7.42719	7.59576	7.11275	7.74962	9.83774	9.60313
ENSMUSG00000033943	41.0712	32.1252	39.3424	38.0003	33.6625	33.8971
ENSMUSG00000040297	23.5564	18.8849	25.7282	21.0735	20.4786	19.2063
ENSMUSG00000070388	0.831402	0.487801	0.166705	0.203937	0.0669234	0.127194
ENSMUSG00000019054	103.316	115.957	100.134	105.232	131.17	131.01
ENSMUSG00000037938	13.3579	15.8884	14.6145	15.4992	14.1878	13.2917
ENSMUSG00000046814	0.498841	1.74215	0.611252	1.42756	1.53924	1.20834
ENSMUSG00000025505	13.7458	20.0695	18.4487	16.9268	17.3332	17.1076
ENSMUSG00000060268	0.277134	0	0.166705	0	0.535387	0.572372
ENSMUSG00000017747	15.1869	19.7211	19.2822	17.4026	21.7501	20.7326
ENSMUSG00000002329	53.7086	58.4665	56.2908	52.14	57.2195	55.4565
ENSMUSG00000020059	1.38567	1.95121	1.88932	1.56352	1.80693	1.65352
ENSMUSG00000071654	40.5724	48.9892	43.899	48.5371	64.5811	65.1232
ENSMUSG00000058704	40.7387	43.6931	40.1204	38.2722	46.7795	43.5003
ENSMUSG00000060878	0.16628	0.209058	0.444547	0.339895	0.736157	0.445178
ENSMUSG00000039155	0.277134	0.418115	0.166705	0.339895	0.669234	0.635969
ENSMUSG00000001943	18.7897	34.4945	14.7256	20.3937	24.2263	26.5199
ENSMUSG00000036560	0.997682	1.4634	2.1116	1.56352	1.07077	1.01755
ENSMUSG00000028580	47.8333	47.6652	43.4545	40.2436	41.4256	41.7196
ENSMUSG00000111611	0.0554268	0.836231	0	0	0	0
ENSMUSG00000001039	4.15701	6.62016	4.50104	2.9231	5.88926	5.27854
ENSMUSG00000042750	0.387987	0.418115	0.0555684	0.0679791	0	0
ENSMUSG00000027546	138.567	142.717	94.4107	131.472	150.778	146.209
ENSMUSG00000011267	2.10622	1.88152	3.27853	1.56352	1.74001	1.78071
ENSMUSG00000035310	9.81054	8.29262	8.44639	7.81759	7.69619	8.0768
ENSMUSG00000058486	21.3393	21.3239	22.5052	18.4223	26.234	25.6295
ENSMUSG00000022565	381.059	382.506	321.463	369.466	393.643	400.788
ENSMUSG00000044349	5.81981	1.88152	0.500115	2.10735	1.07077	1.39913
ENSMUSG00000020134	41.6809	32.5433	39.1757	29.0271	30.6509	29.3818
ENSMUSG00000018574	215.887	239.162	130.252	293.67	254.175	241.414
ENSMUSG00000021589	8.4803	9.54697	7.33502	7.54568	7.76312	7.37724
ENSMUSG00000061578	0.16628	0.209058	0.444547	0	0	0
ENSMUSG00000034610	35.5286	29.5468	33.6189	27.2596	22.687	22.3861
ENSMUSG00000005413	53.8194	41.8115	33.0076	36.5727	39.8194	41.1472
ENSMUSG00000029088	0.221707	0.0696859	0.555684	0	0.334617	0.190791
ENSMUSG00000003037	83.5282	79.9994	82.4079	72.0578	75.6904	78.7965
ENSMUSG00000040204	8.09231	9.47728	11.8916	6.39003	6.22388	6.1053
ENSMUSG00000056155	1.16396	0.557487	0.166705	0.339895	0.535387	0.381581
ENSMUSG00000042500	9.08999	14.9825	13.003	15.7032	14.5893	13.6733
ENSMUSG00000029392	117.726	146.619	141.255	195.576	213.887	211.46
ENSMUSG00000035126	0.609695	1.04529	1.61148	0.883728	1.87386	1.27194
ENSMUSG00000031756	3.43646	3.69335	5.66797	2.31129	2.07463	1.9715
ENSMUSG00000050973	3.43646	2.78744	3.55638	3.05906	1.20462	1.71712
ENSMUSG00000054252	17.2932	10.5226	7.16832	23.8607	21.4155	22.3861
ENSMUSG00000020420	1.77366	2.92681	3.88979	1.22362	2.94463	2.98905
ENSMUSG00000079641	253.19	221.183	254.336	220.728	295.534	285.677
ENSMUSG00000062604	49.4407	53.5885	59.347	47.7893	41.8941	44.0726
ENSMUSG00000030835	99.2139	109.755	74.7395	114.273	106.274	106.143
ENSMUSG00000022799	88.2394	73.3793	85.1307	95.1707	74.8873	71.1649
ENSMUSG00000032640	25.2746	21.0451	27.0618	18.3544	16.4632	15.7084
ENSMUSG00000053641	41.4592	25.505	34.0634	24.0646	32.6586	31.3533
ENSMUSG00000042423	66.235	71.8462	72.35	73.5534	81.5127	87.3185
ENSMUSG00000025373	21.0068	23.2751	23.7277	21.2775	22.3524	20.7962
ENSMUSG00000034324	0.221707	0.209058	0.388979	0	0.267694	0.317984
ENSMUSG00000062783	4.87756	6.89891	9.55776	5.37035	6.15695	5.78732
ENSMUSG00000060288	8.09231	8.01388	8.44639	7.34174	5.95618	5.27854
ENSMUSG00000012017	59.4729	49.1983	49.3447	43.3027	43.3664	43.1187
ENSMUSG00000029454	4.87756	4.4599	4.44547	4.14672	4.81849	4.19739
ENSMUSG00000034353	10.7528	17.9093	12.5585	10.8087	11.9793	11.1295
ENSMUSG00000070564	0.16628	0.0696859	0.277842	0.407874	0.602311	0.254388
ENSMUSG00000000194	77.7638	65.3654	69.127	73.0095	65.9196	69.6386
ENSMUSG00000029198	69.3389	72.4734	64.626	80.2833	65.518	66.0772
ENSMUSG00000034435	1.27482	8.15325	1.88932	0.611812	0.267694	0.190791
ENSMUSG00000035206	26.6603	30.3831	27.3396	27.4635	31.454	30.8445
ENSMUSG00000057378	3.32561	1.95121	3.38967	8.56536	2.34232	2.0987
ENSMUSG00000024806	2.32792	5.01739	8.05741	8.97324	7.62927	6.23249
ENSMUSG00000049641	0.332561	1.74215	0.555684	0.407874	0.334617	0.254388
ENSMUSG00000040264	5.65353	5.15676	7.77957	3.46693	3.88156	4.1338
ENSMUSG00000016503	11.3071	11.7769	10.2246	10.2648	12.247	12.147
ENSMUSG00000004508	54.5954	37.5607	32.8409	43.5746	33.9971	36.0594
ENSMUSG00000039033	6.59579	7.24734	4.94558	4.69056	5.55464	5.27854
ENSMUSG00000048387	3.15933	4.59927	8.50196	4.62258	7.69619	6.80487
ENSMUSG00000038175	28.7111	25.7838	35.3415	43.4386	43.9687	41.9739
ENSMUSG00000090083	7.6489	7.80482	7.77957	6.72993	11.0424	11.511
ENSMUSG00000044626	0.332561	6.48079	1.11137	0	0	0.190791
ENSMUSG00000028348	77.9855	71.219	59.736	99.7253	95.4328	92.915
ENSMUSG00000048495	6.09695	5.15676	6.6682	5.09843	6.2908	6.42328
ENSMUSG00000027164	28.2122	22.9267	25.2836	20.4617	18.2032	18.9519
ENSMUSG00000031871	253.356	231.566	241.722	231.673	175.406	189.964
ENSMUSG00000037089	48.2767	50.1042	45.6772	44.5263	47.5156	44.8358
ENSMUSG00000059355	36.3045	39.5816	38.5644	36.4368	50.5941	50.0507
ENSMUSG00000059070	433.825	404.805	411.595	388.093	496.103	490.332
ENSMUSG00000038280	41.4592	32.8221	35.0081	40.3116	37.3433	34.3423
ENSMUSG00000030657	8.702	3.9721	7.00161	3.39895	5.55464	5.02415
ENSMUSG00000035352	9.08999	9.4076	17.6152	2.9231	3.07848	3.68862
ENSMUSG00000019558	156.47	173.866	118.694	222.971	207.262	210.506
ENSMUSG00000020155	1.21939	1.67246	3.77865	2.51523	0.936928	1.01755
ENSMUSG00000023904	129.865	165.574	131.53	155.4	209.269	201.411
ENSMUSG00000018927	52.8772	25.2263	39.1201	50.0326	66.1873	61.1802
ENSMUSG00000035783	144.664	97.4906	55.7351	89.0526	88.8743	88.7176
ENSMUSG00000005667	98.3271	94.4941	82.3523	101.289	95.6336	95.5861
ENSMUSG00000052214	64.2951	74.6336	57.4021	75.5248	79.2373	78.097
ENSMUSG00000045106	2.05079	1.95121	1.94489	2.51523	2.67694	2.41668
ENSMUSG00000036743	1.10854	0.766545	0.555684	0.475854	1.27154	0.953953
ENSMUSG00000069601	45.7825	49.7557	37.6198	67.9111	58.3572	56.6648
ENSMUSG00000039886	25.9952	22.5086	21.0048	24.2006	31.9225	29.4454
ENSMUSG00000054455	101.764	113.658	87.9647	106.659	108.483	106.97
ENSMUSG00000028364	26.9928	21.6723	18.8377	7.81759	9.03466	11.1295
ENSMUSG00000022613	0.332561	0.0696859	0.111137	0	0.133847	0.0635969
ENSMUSG00000042599	28.1568	29.2681	31.3406	33.7176	30.1155	28.555
ENSMUSG00000100210	0.554268	0.627173	0.66682	0.271916	0.535387	0.445178
ENSMUSG00000040752	17313.3	17927.3	12439.9	21587.1	20916.6	19570.3
ENSMUSG00000054191	0	0.487801	0.222273	0.339895	0.20077	0.127194
ENSMUSG00000052477	4.93298	5.08707	6.5015	4.14672	4.61772	4.32459
ENSMUSG00000029005	0.277134	0.139372	0.111137	0.271916	0.736157	0.508775
ENSMUSG00000024294	50.2721	39.5816	45.8995	46.7696	48.9879	49.4148
ENSMUSG00000025078	18.0691	12.195	14.8923	15.2273	13.987	13.7369
ENSMUSG00000058672	56.3136	36.4457	40.6205	36.5048	31.3871	38.7305
ENSMUSG00000022790	0.498841	0.766545	0.833525	0.74777	0.602311	0.635969
ENSMUSG00000003279	0.554268	0.766545	0.444547	0.543833	0.535387	0.953953
ENSMUSG00000093985	0.609695	0.34843	0.166705	0.339895	0.0669234	0.381581
ENSMUSG00000018486	5.48725	1.60278	1.44478	3.19502	1.27154	0.890356
ENSMUSG00000002028	76.3227	65.7835	88.187	80.2833	82.4496	87.0641
ENSMUSG00000020668	8.03688	10.3135	7.39059	8.90526	8.90081	8.45838
ENSMUSG00000047417	48.9418	37.9091	46.1773	37.1166	34.1979	35.6143
ENSMUSG00000068739	167.555	156.306	140.977	193.876	197.357	194.352
ENSMUSG00000009894	36.1383	39.9997	29.7846	32.0181	35.4694	36.0594
ENSMUSG00000028550	5.48725	5.08707	7.27946	5.71024	5.95618	6.0417
ENSMUSG00000087687	10.3648	10.2438	9.05764	11.1486	13.7193	13.8641
ENSMUSG00000068206	14.411	22.2995	17.6707	18.4223	24.8286	23.4672
ENSMUSG00000094651	1.10854	0.34843	0.777957	0.407874	1.07077	0.763163
ENSMUSG00000037197	36.9142	37.8395	41.5096	38.6121	43.701	42.6735
ENSMUSG00000053286	21.5056	33.5886	34.2857	33.8536	39.0163	37.4586
ENSMUSG00000021177	7.42719	9.82571	9.55776	8.83728	8.36543	8.33119
ENSMUSG00000029528	125.32	110.661	112.359	128.209	128.493	137.306
ENSMUSG00000048647	1.38567	1.32403	1.2225	1.15564	1.60616	1.84431
ENSMUSG00000022442	20.7296	20.2786	19.7823	30.7265	21.6163	22.9585
ENSMUSG00000031026	1.10854	0.627173	1.00023	0.679791	0.468464	0.508775
ENSMUSG00000038845	269.707	258.953	228.886	335.885	357.973	342.406
ENSMUSG00000020612	482.379	557.069	453.994	547.504	446.513	432.204
ENSMUSG00000057551	21.3393	19.7211	27.5063	27.3276	25.8994	25.6295
ENSMUSG00000001918	67.0664	54.2156	112.026	76.5444	105.538	100.038
ENSMUSG00000032553	25.9952	28.0137	29.4512	27.1916	34.8671	34.8511
ENSMUSG00000024096	61.9671	71.0099	60.4028	71.3101	64.9157	66.7131
ENSMUSG00000036478	119.666	98.3965	150.201	85.7896	99.649	99.5927
ENSMUSG00000054452	743.55	966.195	716.221	899.907	1016.57	977.039
ENSMUSG00000041958	53.4868	44.6687	46.8997	40.0397	47.9172	46.2985
ENSMUSG00000031778	55.7593	48.2923	52.8455	33.6496	28.4424	32.1164
ENSMUSG00000032352	17.6811	24.4598	18.0597	16.383	17.6009	16.7896
ENSMUSG00000087166	0.0554268	0.0696859	0.444547	0	0.20077	0.190791
ENSMUSG00000036904	6.59579	9.05917	9.55776	6.93387	5.35387	5.46933
ENSMUSG00000052566	7.92603	16.5852	11.7805	10.6047	8.2985	7.82242
ENSMUSG00000030316	7.59347	8.15325	9.05764	8.36143	9.4362	10.1119
ENSMUSG00000041773	31.9813	31.8465	22.5608	37.5924	28.3086	30.9081
ENSMUSG00000022756	1.6628	3.4843	3.44524	0.951707	2.61001	2.28949
ENSMUSG00000040086	84.7476	94.8425	72.35	93.2673	79.3712	77.8426
ENSMUSG00000028165	88.0732	79.9297	70.0717	98.2298	86.465	85.665
ENSMUSG00000004980	330.565	381.461	403.037	403.66	399.533	396.209
ENSMUSG00000024182	39.7964	30.174	32.5075	25.8321	30.3163	32.6888
ENSMUSG00000025887	81.5882	89.6161	84.8529	75.1849	68.8642	70.7833
ENSMUSG00000034912	0.332561	0.34843	0.111137	0.0679791	0	0
ENSMUSG00000067750	0.221707	0	0.166705	0.407874	0.133847	0.127194
ENSMUSG00000034730	1.05311	1.32403	0.833525	1.01969	0.535387	0.635969
ENSMUSG00000036244	0.0554268	0	0.33341	0	0.267694	0.190791
ENSMUSG00000061759	10.0877	9.33791	9.33549	8.70132	10.507	9.79392
ENSMUSG00000038871	28.046	19.5817	16.0593	40.3116	24.6278	22.7041
ENSMUSG00000056537	63.3528	49.9648	56.124	50.6444	54.3418	50.4323
ENSMUSG00000037185	10.3648	7.59576	7.44616	16.7229	13.1839	13.1646
ENSMUSG00000038576	0.443414	1.04529	0.555684	0.0679791	0.602311	0.445178
ENSMUSG00000022386	14.9652	14.2856	17.5596	18.8302	25.9663	24.612
ENSMUSG00000033396	19.5657	17.0034	17.6707	17.6066	14.1878	13.1646
ENSMUSG00000020630	10.4202	11.2194	12.3362	8.83728	8.96774	10.0483
ENSMUSG00000026999	7.15006	8.71074	9.55776	7.4777	7.4285	7.69522
ENSMUSG00000070462	64.5168	59.6511	55.4572	50.6444	34.8671	39.4937
ENSMUSG00000022488	100.322	64.8776	108.692	57.1024	56.7511	58.9543
ENSMUSG00000041278	60.9695	54.4247	53.6235	65.3959	66.7226	64.4872
ENSMUSG00000028715	0	0.139372	0	0.271916	0.267694	0.254388
ENSMUSG00000070713	7.0392	6.62016	5.00115	3.94279	5.68849	5.21494
ENSMUSG00000016526	1.38567	1.32403	1.0558	1.69948	0.669234	0.572372
ENSMUSG00000031731	41.0158	40.4875	38.3977	30.3867	30.7178	32.8796
ENSMUSG00000026616	1.05311	0.905917	25.3947	2.51523	4.81849	3.68862
ENSMUSG00000035764	16.628	18.3971	16.9484	13.4599	13.5185	13.6097
ENSMUSG00000044827	18.5125	13.2403	38.7312	8.90526	11.5108	11.3202
ENSMUSG00000038888	7.26091	5.57487	7.94628	6.79791	5.55464	6.1053
ENSMUSG00000000869	0.665121	0.975603	1.83376	1.08767	1.00385	1.01755
ENSMUSG00000005621	40.4061	37.6304	42.7876	41.1953	45.3071	45.3446
ENSMUSG00000003437	71.6114	69.6859	58.9025	89.4605	101.857	102.963
ENSMUSG00000030147	1.93994	0.766545	2.16717	1.69948	1.67309	1.9715
ENSMUSG00000002846	29.875	35.4004	28.7844	36.7767	38.3471	37.7765
ENSMUSG00000028631	11.5288	11.8466	9.16878	13.8677	10.1054	12.2742
ENSMUSG00000111709	0.498841	4.39021	1.44478	0.815749	0.936928	0.572372
ENSMUSG00000002550	25.9952	26.411	23.7833	26.5118	32.6586	33.7063
ENSMUSG00000071551	1.21939	2.36932	1.88932	2.10735	2.0077	1.58992
ENSMUSG00000031979	29.2653	30.1043	32.8409	31.8142	33.6625	33.1976
ENSMUSG00000028150	29.9859	48.9892	38.62	91.2279	87.9374	87.4457
ENSMUSG00000005677	0.16628	0.0696859	0.33341	0	0.0669234	0.0635969
ENSMUSG00000001786	22.725	19.2333	19.6156	18.4223	24.3601	24.93
ENSMUSG00000038406	141.505	125.017	120.361	138.473	136.524	145.637
ENSMUSG00000028028	7.8706	7.45639	9.16878	10.9446	5.82234	7.63163
ENSMUSG00000031750	11.9722	10.3832	12.0028	7.00185	11.377	11.2566
ENSMUSG00000071267	10.8082	9.82571	15.7258	11.0806	9.36928	9.53953
ENSMUSG00000049653	0.110854	0.0696859	0.222273	0.135958	0.334617	0.190791
ENSMUSG00000064356	2.10622	9.33791	7.77957	7.20578	4.35002	5.21494
ENSMUSG00000049134	428.061	460.903	346.524	490.673	570.991	560.734
ENSMUSG00000035179	0.277134	0.766545	0.722389	0.951707	1.67309	1.27194
ENSMUSG00000000278	63.6299	44.1809	59.2914	40.3116	46.311	47.5705
ENSMUSG00000114515	0.332561	0.0696859	0.388979	0.339895	0.267694	0.445178
ENSMUSG00000016619	32.3692	30.0346	30.0625	28.6872	36.3394	32.9432
ENSMUSG00000063506	4.93298	3.62367	3.55638	2.17533	1.94078	2.0351
ENSMUSG00000029864	18.8451	27.1078	26.4505	32.358	41.6264	37.7129
ENSMUSG00000025858	78.7615	56.3759	55.2905	70.1544	70.1357	66.3951
ENSMUSG00000036158	17.792	26.411	18.4487	18.9662	18.337	18.5067
ENSMUSG00000055200	9.20085	10.3135	9.8356	10.1289	13.117	13.0374
ENSMUSG00000024973	0.277134	0.0696859	0.500115	0.0679791	0.133847	0.0635969
ENSMUSG00000059412	0.775975	1.39372	1.38921	1.56352	2.87771	2.16229
ENSMUSG00000037406	2.88219	2.16026	1.2225	2.78714	1.60616	1.78071
ENSMUSG00000007476	42.5678	26.8291	17.0595	43.5746	49.4564	52.4674
ENSMUSG00000031585	11.0854	15.2612	13.781	12.984	13.987	12.9102
ENSMUSG00000038481	32.1475	30.174	41.6763	33.5137	27.3048	29.9541
ENSMUSG00000026193	333.17	190.661	309.238	183	197.625	197.595
ENSMUSG00000055943	65.7916	59.3027	59.8471	64.6481	64.0457	64.1057
ENSMUSG00000012609	9.42255	13.5191	11.4471	15.4992	11.1762	11.0023
ENSMUSG00000031813	43.122	43.9021	40.6205	39.4279	50.1256	53.8666
ENSMUSG00000021715	13.1916	14.2856	14.2811	14.6835	14.1208	14.5637
ENSMUSG00000027984	208.349	309.545	192.322	305.498	261.47	254.769
ENSMUSG00000034032	26.106	26.3413	24.1167	23.1809	23.2893	23.3401
ENSMUSG00000061559	23.501	21.8814	25.4503	22.909	21.4155	18.8883
ENSMUSG00000023084	0.942255	0.557487	0.944662	0.951707	2.14155	2.16229
ENSMUSG00000006732	14.8544	15.6096	13.2808	11.4205	16.0616	14.7545
ENSMUSG00000031935	25.8843	19.303	25.617	19.9859	17.8016	17.6163
ENSMUSG00000017686	63.1311	60.6267	53.679	63.7644	55.7472	56.8556
ENSMUSG00000048920	47.0573	47.4561	44.288	44.3224	37.611	39.4301
ENSMUSG00000053684	3.04847	5.64456	4.83445	4.69056	3.61386	3.68862
ENSMUSG00000073995	0.221707	0	0.388979	0.271916	0	0
ENSMUSG00000004561	15.7412	17.2124	25.5614	18.4903	19.7424	19.1427
ENSMUSG00000053617	60.6369	56.0972	61.5697	52.14	53.9403	54.3117
ENSMUSG00000036411	1.16396	0.557487	1.0558	0.951707	1.27154	1.01755
ENSMUSG00000024114	0	0	0.33341	0.135958	0.0669234	0.0635969
ENSMUSG00000074825	15.1315	13.0313	11.5582	12.5761	12.5147	13.4825
ENSMUSG00000025982	280.737	188.919	243.667	302.031	310.391	314.232
ENSMUSG00000024799	4.82213	6.06267	6.55707	5.57428	6.22388	6.86846
ENSMUSG00000031393	53.0989	47.5955	54.846	53.0917	53.8064	56.6648
ENSMUSG00000068732	31.8704	29.6165	26.6172	25.2882	19.9432	17.9979
ENSMUSG00000099083	45.1174	42.9265	50.1227	40.3116	41.3587	41.9739
ENSMUSG00000047213	60.3043	59.233	68.6825	68.5909	68.7303	69.1298
ENSMUSG00000024735	182.188	193.727	159.037	208.968	193.676	186.975
ENSMUSG00000034317	10.254	8.22294	13.392	8.22547	6.42465	5.78732
ENSMUSG00000046269	0.775975	1.11497	1.44478	0.543833	1.07077	1.33553
ENSMUSG00000020581	0.554268	48.153	2.88956	0.0679791	0.468464	0.890356
ENSMUSG00000019790	36.0274	27.2472	32.1741	29.6389	27.974	28.1098
ENSMUSG00000021071	0.16628	0	0.388979	0.271916	0.334617	0.254388
ENSMUSG00000040842	94.7798	88.2921	90.9098	84.0221	91.4843	89.4808
ENSMUSG00000051242	0.332561	0.139372	0.222273	0.407874	0.0669234	0.0635969
ENSMUSG00000047412	33.3115	31.8465	35.1192	33.4457	38.2133	36.9498
ENSMUSG00000031779	5.76439	4.39021	4.89002	1.2916	1.1377	1.52633
ENSMUSG00000070868	1.16396	0.418115	0.500115	0.407874	0.468464	0.381581
ENSMUSG00000019210	102.041	115.818	109.025	130.724	126.084	121.724
ENSMUSG00000058396	17.7366	18.7455	14.7256	21.3454	17.8685	17.2984
ENSMUSG00000002324	0.443414	1.95121	0.166705	0.611812	1.1377	1.20834
ENSMUSG00000027483	0	0	0	0	5.4208	3.56143
ENSMUSG00000063972	6.87292	3.69335	3.05626	4.28268	3.1454	3.17984
ENSMUSG00000029534	17.792	14.0069	16.226	17.2667	22.4193	20.4782
ENSMUSG00000031392	91.8422	87.5952	88.9094	88.7807	79.2373	78.9873
ENSMUSG00000050248	11.0299	14.2159	13.4475	11.8963	14.2547	13.3553
ENSMUSG00000070570	17.792	26.4806	16.0037	22.4331	21.817	21.6865
ENSMUSG00000043157	8.25859	3.76304	6.89048	3.39895	4.55079	5.02415
ENSMUSG00000027670	0.332561	0.139372	0.66682	0	0.267694	0.0635969
ENSMUSG00000024142	9.69969	7.10796	11.8916	10.3328	9.83774	10.1119
ENSMUSG00000021481	28.9882	43.5537	33.6744	58.2581	54.208	52.4038
ENSMUSG00000031652	91.565	73.2399	75.8508	66.6875	66.5888	68.8118
ENSMUSG00000021510	5.32097	7.03828	9.50219	9.65303	6.49157	5.85091
ENSMUSG00000027636	2.38335	2.71775	4.3899	2.37927	2.34232	3.30704
ENSMUSG00000029370	0.16628	2.09058	0.555684	0.543833	0.20077	0.190791
ENSMUSG00000043542	13.6904	16.4459	15.1702	15.1593	13.7193	12.5922
ENSMUSG00000054013	8.20316	4.66896	3.22297	8.15749	10.1724	9.15795
ENSMUSG00000032398	13.0807	16.0974	17.1706	17.1307	21.014	18.8883
ENSMUSG00000018930	10.5865	10.871	21.116	7.61366	4.81849	5.46933
ENSMUSG00000058173	14.1338	15.8187	19.3378	8.29345	11.7116	11.9562
ENSMUSG00000021965	3.04847	1.95121	3.05626	2.17533	1.47231	1.14474
ENSMUSG00000040640	1.16396	3.20555	1.83376	1.76746	1.94078	2.35308
ENSMUSG00000015944	36.3045	42.9962	31.5628	47.0415	57.2195	57.8732
ENSMUSG00000005374	17.404	20.0695	16.5038	16.315	18.8055	18.9519
ENSMUSG00000044279	1.21939	6.4111	1.2225	0.951707	0.669234	0.508775
ENSMUSG00000022534	3.04847	1.39372	4.61217	3.263	3.74771	3.43423
ENSMUSG00000030401	53.8748	88.5708	63.1812	75.4568	90.4804	87.3185
ENSMUSG00000069206	7.20548	8.71074	8.00184	10.5368	13.3178	13.7369
ENSMUSG00000055271	1.33024	0.34843	0.222273	1.08767	0.468464	0.699566
ENSMUSG00000031701	224.201	225.155	190.988	281.705	255.915	248.346
ENSMUSG00000013076	79.094	71.2887	67.5156	87.3531	72.0096	74.7263
ENSMUSG00000028718	5.98609	2.99649	4.66774	1.76746	1.40539	1.78071
ENSMUSG00000110353	1.21939	2.57838	1.11137	1.69948	2.07463	1.65352
ENSMUSG00000028797	88.5166	91.1492	86.2421	94.219	102.727	101.946
ENSMUSG00000045838	35.6948	37.9091	34.7302	35.0092	32.5248	33.1976
ENSMUSG00000024442	76.2118	103.762	89.4095	109.65	101.389	99.3383
ENSMUSG00000026500	1.27482	2.02089	1.33364	1.6315	1.1377	1.01755
ENSMUSG00000029311	49.8841	54.2156	42.6765	66.8234	59.8295	60.0355
ENSMUSG00000028803	32.7572	36.0973	31.1739	41.8751	39.2171	38.6033
ENSMUSG00000023931	0.942255	0.487801	1.0558	0.815749	0.535387	0.572372
ENSMUSG00000050241	2.93762	2.36932	3.94535	1.22362	1.60616	1.71712
ENSMUSG00000026121	24.6095	27.3169	31.8407	25.6961	17.8016	18.4431
ENSMUSG00000039375	0	0.139372	0	0.203937	0.20077	0.127194
ENSMUSG00000027762	0.886829	0.487801	1.50035	1.69948	0.669234	0.381581
ENSMUSG00000026812	35.1406	37.9788	37.1752	39.3599	44.8387	43.5639
ENSMUSG00000024909	36.6925	26.6897	30.9516	21.2095	25.1632	25.8839
ENSMUSG00000018339	714.728	957.972	792.127	1264.34	1560.45	1409.05
ENSMUSG00000035235	7.6489	7.38671	6.00138	6.72993	6.2908	6.42328
ENSMUSG00000055214	0	0.487801	0	0.339895	0.468464	0.190791
ENSMUSG00000030663	66.3459	63.8323	64.3482	69.0667	59.5618	58.5091
ENSMUSG00000078656	1.16396	1.11497	1.38921	1.49554	0.870004	0.826759
ENSMUSG00000094027	0.332561	0	0.722389	0	0.0669234	0.0635969
ENSMUSG00000020653	25.33	19.0243	20.1157	21.1415	18.4039	19.6514
ENSMUSG00000093674	663.403	658.183	543.181	554.301	812.45	816.393
ENSMUSG00000039176	49.5515	57.4212	52.7344	61.725	56.9518	59.0179
ENSMUSG00000022111	17.6811	23.1357	21.3383	20.1898	19.0062	18.5703
ENSMUSG00000028681	5.15469	5.4355	7.724	4.82651	2.74386	3.43423
ENSMUSG00000026946	48.1659	42.9265	57.68	35.1452	34.8671	34.4059
ENSMUSG00000028274	11.9168	12.4738	13.2253	8.97324	10.3062	10.3027
ENSMUSG00000042873	0.554268	0.766545	1.16694	0.339895	0.602311	0.572372
ENSMUSG00000048911	4.7667	4.39021	4.66774	4.89449	2.0077	2.86186
ENSMUSG00000046345	4.37872	6.20205	6.16809	7.74962	5.1531	5.72372
ENSMUSG00000028278	53.5423	69.8253	53.4568	63.8324	56.6841	57.6188
ENSMUSG00000037410	40.5724	28.7803	44.5103	27.8714	22.4193	21.4957
ENSMUSG00000038987	1.82908	0.836231	1.61148	1.56352	1.40539	1.39913
ENSMUSG00000035540	0	1.18466	0.66682	0.203937	0.334617	0.190791
ENSMUSG00000036553	37.1359	30.6618	41.3984	40.5155	33.194	34.5967
ENSMUSG00000030747	272.146	212.542	196.323	320.793	325.783	327.969
ENSMUSG00000045691	4.21244	3.41461	2.44501	3.67087	3.07848	3.30704
ENSMUSG00000038827	8.36944	8.01388	11.5582	6.39003	8.09773	7.56803
ENSMUSG00000089704	1.05311	0.278744	0.66682	0.883728	0.936928	0.890356
ENSMUSG00000028646	72.4982	58.4665	68.7936	80.0794	74.1511	75.1079
ENSMUSG00000022421	8.14774	6.89891	6.33479	5.50631	7.62927	6.55048
ENSMUSG00000032966	241.273	215.469	217.106	222.36	223.39	229.458
ENSMUSG00000046658	11.5842	14.5644	13.9477	12.1683	12.1131	12.9102
ENSMUSG00000090622	3.27018	6.75953	1.94489	4.14672	3.41309	2.73467
ENSMUSG00000035890	51.5469	42.4387	37.7865	54.7232	54.7433	52.4674
ENSMUSG00000014329	38.7987	29.1984	28.3399	19.646	16.9316	16.8532
ENSMUSG00000055067	9.14542	10.3135	7.61287	6.25408	9.57005	7.75882
ENSMUSG00000020694	53.9857	51.7766	48.5668	48.741	58.0895	54.3117
ENSMUSG00000079065	6.59579	3.13587	2.94512	3.80683	4.21617	3.94301
ENSMUSG00000023224	688.068	474.004	725.723	482.38	486.065	506.04
ENSMUSG00000009633	27.4917	39.8603	39.3424	25.4922	21.0809	23.0857
ENSMUSG00000036896	422.352	338.743	420.375	278.374	346.262	365.3
ENSMUSG00000067889	5.98609	5.15676	3.66751	4.96247	4.75156	5.78732
ENSMUSG00000022354	144.83	191.636	137.865	211.347	274.252	262.401
ENSMUSG00000054065	14.9098	12.3344	16.0037	4.48662	9.36928	10.1755
ENSMUSG00000040913	21.0622	20.418	18.7265	18.4903	21.014	20.351
ENSMUSG00000063767	0.110854	0.696859	0.166705	0.203937	0.468464	0.254388
ENSMUSG00000028528	0.665121	0.139372	0.33341	0.135958	0.334617	0.190791
ENSMUSG00000004319	42.2906	39.7907	40.2315	33.5137	32.2571	30.9717
ENSMUSG00000067629	6.04152	6.75953	10.169	6.25408	5.48772	5.85091
ENSMUSG00000027859	6.70664	6.06267	10.5024	8.22547	5.55464	5.40573
ENSMUSG00000037007	5.93067	11.9163	9.00208	8.15749	8.2985	9.41234
ENSMUSG00000074215	5.09926	3.13587	2.50058	3.73885	6.55849	6.35969
ENSMUSG00000001313	4.10158	4.32053	3.3341	3.73885	6.22388	6.23249
ENSMUSG00000023022	43.3992	43.6931	42.0653	38.2722	26.3678	28.1098
ENSMUSG00000027220	0.554268	0.209058	3.11183	0.203937	0.40154	0.445178
ENSMUSG00000110185	7.20548	15.9581	13.003	15.8391	13.6524	13.8005
ENSMUSG00000034118	29.875	30.5224	33.2855	24.2006	18.9393	22.2589
ENSMUSG00000008683	330.344	273.866	330.687	289.523	373.366	359.195
ENSMUSG00000041747	14.799	10.1045	20.338	14.0037	13.9201	13.4189
ENSMUSG00000021319	0.221707	0.487801	0.555684	0.815749	0.468464	0.445178
ENSMUSG00000020362	58.6415	43.484	56.2352	33.3777	42.2956	37.8401
ENSMUSG00000022678	52.3783	39.7907	49.3447	63.7644	55.1449	57.5552
ENSMUSG00000027562	4.65585	126.689	12.3362	7.81759	4.95233	4.76977
ENSMUSG00000045410	24.6649	28.85	24.1167	26.4439	28.3086	27.8554
ENSMUSG00000015377	34.808	43.2053	36.8974	49.7607	50.9956	49.4784
ENSMUSG00000006574	3.76902	0.627173	0.33341	10.3328	2.74386	3.24344
ENSMUSG00000025266	29.3762	26.9684	27.6175	26.3079	22.754	21.8773
ENSMUSG00000068184	10.3094	15.749	13.003	15.3633	16.6639	14.6273
ENSMUSG00000051851	6.81749	7.66545	7.27946	6.25408	6.02311	5.66012
ENSMUSG00000044703	22.0599	17.7699	36.8418	10.1289	10.6408	10.3027
ENSMUSG00000043866	73.4959	74.4246	75.1284	59.5497	80.3081	80.768
ENSMUSG00000053861	0	0.0696859	0.0555684	0.543833	0.133847	0.190791
ENSMUSG00000034023	3.38103	2.57838	4.33433	1.76746	2.07463	2.0351
ENSMUSG00000048481	2.82677	3.13587	2.77842	4.41864	3.81463	3.62502
ENSMUSG00000032480	67.6207	61.3933	65.9041	64.7161	53.9403	56.5376
ENSMUSG00000027852	56.8125	49.6861	59.347	46.3617	46.4448	45.9169
ENSMUSG00000053436	101.32	81.6719	88.187	93.6072	88.9412	91.3251
ENSMUSG00000039109	8.59115	2.02089	6.11252	6.72993	5.95618	5.40573
ENSMUSG00000038506	33.7549	46.8986	40.0648	41.6032	33.8632	34.5967
ENSMUSG00000032744	23.8889	22.2298	19.8379	19.0341	18.8724	18.1887
ENSMUSG00000021278	0.665121	0.418115	0.944662	0.135958	0.669234	0.890356
ENSMUSG00000044730	13.1916	11.2194	12.9474	13.052	12.5816	11.9562
ENSMUSG00000022972	5.65353	4.18115	5.39013	10.5368	7.76312	7.37724
ENSMUSG00000037868	4.15701	6.75953	7.77957	3.05906	2.61001	4.0066
ENSMUSG00000038812	26.7711	28.4319	25.7282	21.2775	32.0563	32.0528
ENSMUSG00000052821	6.09695	6.48079	7.66843	9.78899	5.68849	5.59653
ENSMUSG00000062591	2.71591	2.16026	3.11183	2.78714	1.40539	1.20834
ENSMUSG00000009621	31.7595	30.3831	35.8972	31.7462	29.8478	27.1559
ENSMUSG00000026628	19.0114	55.2609	19.2822	32.63	33.6625	41.02
ENSMUSG00000024220	24.4432	33.3099	30.2292	29.8428	30.4502	27.7918
ENSMUSG00000050675	2.60506	2.16026	2.05603	3.73885	2.40924	2.35308
ENSMUSG00000035621	144.276	135.4	88.8538	132.627	115.911	118.926
ENSMUSG00000027953	42.1798	50.0345	55.1238	43.4386	52.5349	53.803
ENSMUSG00000041840	16.4618	19.1636	17.7263	17.6066	17.8685	17.4891
ENSMUSG00000021501	19.6211	21.8117	18.6154	18.6263	22.687	22.7677
ENSMUSG00000029153	2.54963	7.59576	3.66751	4.35066	4.81849	4.57898
ENSMUSG00000020227	11.4179	10.9407	15.448	9.44909	12.5147	11.829
ENSMUSG00000028766	58.0873	41.4631	32.2297	67.0954	51.9995	51.4499
ENSMUSG00000003070	1.16396	0.905917	1.27807	1.49554	1.94078	1.65352
ENSMUSG00000047671	0.332561	0.696859	0.555684	0.271916	0.535387	0.190791
ENSMUSG00000036442	28.046	37.0729	27.4508	33.1738	30.8517	29.1274
ENSMUSG00000037960	68.9509	73.1005	65.9597	109.174	110.959	106.97
ENSMUSG00000024045	71.2788	73.0308	92.2435	78.9237	80.375	78.1606
ENSMUSG00000032456	5.43182	7.87451	8.66867	8.02153	5.95618	6.80487
ENSMUSG00000017969	47.4453	34.2158	34.6191	32.2221	37.3433	37.3314
ENSMUSG00000032333	28.1568	35.4701	39.009	26.9877	30.0486	30.0177
ENSMUSG00000055717	2.82677	3.34492	4.00092	1.22362	2.61001	2.67107
ENSMUSG00000096188	30.8173	26.5503	23.0609	26.5798	21.2147	21.8773
ENSMUSG00000000182	1.10854	0.34843	0.388979	0.271916	0	0.127194
ENSMUSG00000045409	19.0668	24.1113	31.0627	32.0861	28.5763	28.9366
ENSMUSG00000037013	41.4038	41.5328	50.1227	41.1953	40.6225	40.5748
ENSMUSG00000014504	37.2468	44.5293	36.7863	37.7284	33.6625	35.6778
ENSMUSG00000095620	0.387987	0.209058	0.277842	0.0679791	0.468464	0.254388
ENSMUSG00000046330	302.852	310.381	324.353	312.024	383.404	366.382
ENSMUSG00000036098	14.3001	24.9476	22.1162	9.31313	18.1362	15.1361
ENSMUSG00000047844	0.16628	0.627173	1.00023	0.883728	0.669234	0.445178
ENSMUSG00000031669	2.93762	3.20555	4.83445	2.78714	2.14155	2.16229
ENSMUSG00000053475	3.04847	3.13587	2.22273	2.65118	2.0077	2.22589
ENSMUSG00000028699	0	8.50168	0.555684	0.135958	0	0
ENSMUSG00000078995	0.942255	1.4634	1.55591	0.74777	0.736157	0.890356
ENSMUSG00000029802	36.4708	32.4736	27.5063	42.283	41.961	41.0836
ENSMUSG00000026473	446.684	450.938	299.625	866.461	932.31	899.069
ENSMUSG00000078902	1.10854	1.18466	1.2225	0.74777	2.0077	1.9715
ENSMUSG00000030785	1009.65	1350.37	1035.68	1480.86	1906.31	1813.66
ENSMUSG00000022372	55.9811	25.8535	41.2317	28.5512	36.8748	38.7305
ENSMUSG00000040606	7.31634	5.85362	5.66797	2.85512	5.1531	5.46933
ENSMUSG00000031367	45.8934	31.7071	36.3973	48.4691	51.3303	56.474
ENSMUSG00000090799	20.6188	32.9614	23.7277	37.3205	45.3071	40.384
ENSMUSG00000072966	2.10622	2.22995	3.72308	1.01969	2.07463	2.28949
ENSMUSG00000017754	95.2786	53.7278	85.9087	59.2778	61.8372	66.1408
ENSMUSG00000051497	0	1.88152	0	0	0	0
ENSMUSG00000055760	5.65353	4.25084	6.00138	5.30237	5.62157	5.85091
ENSMUSG00000030213	102.318	106.759	106.247	89.3245	100.05	97.5576
ENSMUSG00000006378	0.554268	0.836231	1.61148	1.42756	2.54309	2.28949
ENSMUSG00000050912	90.7891	79.0935	116.138	67.4353	76.2927	71.7373
ENSMUSG00000031201	33.4224	28.0137	31.1739	35.757	34.934	34.1515
ENSMUSG00000021997	0.110854	0.0696859	0.0555684	0.0679791	0.267694	0.127194
ENSMUSG00000044162	4.21244	5.15676	6.55707	5.91418	3.27925	3.49783
ENSMUSG00000090891	0.16628	0.0696859	0.0555684	0.203937	0.602311	0.572372
ENSMUSG00000032094	21.1176	17.4215	26.2838	10.3328	20.2109	20.4782
ENSMUSG00000073411	3528.97	3172.38	3707.3	2979.32	2937.94	3047.31
ENSMUSG00000032041	6.70664	7.31702	7.50173	6.11812	5.35387	4.96056
ENSMUSG00000027454	3.43646	4.73864	6.89048	4.01077	3.88156	3.17984
ENSMUSG00000074500	0.554268	0.905917	0.944662	0.271916	0.334617	0.254388
ENSMUSG00000064141	2.16164	0.836231	2.05603	2.17533	2.0077	2.22589
ENSMUSG00000091971	1.38567	2.50869	2.44501	5.71024	10.9754	12.5922
ENSMUSG00000021904	32.9789	30.3831	20.5603	45.342	39.5517	41.8467
ENSMUSG00000056763	9.97682	9.26823	11.9472	10.7407	9.57005	10.1755
ENSMUSG00000037214	6.76207	5.78393	7.50173	8.56536	7.49542	6.93206
ENSMUSG00000028413	225.144	154.563	153.369	184.019	168.781	167.323
ENSMUSG00000078941	7.53804	7.52608	8.39082	10.7407	12.7824	12.7194
ENSMUSG00000000563	606.147	662.574	550.405	822.003	794.649	759.983
ENSMUSG00000022820	108.193	142.577	119.972	170.831	172.194	168.277
ENSMUSG00000043671	8.09231	8.08357	10.1134	3.39895	7.36157	6.1689
ENSMUSG00000050445	0.0554268	0.209058	0.222273	0.611812	0	0.254388
ENSMUSG00000004934	23.501	37.2123	28.6177	30.2507	40.3548	39.3665
ENSMUSG00000057236	94.1147	88.3617	90.3542	86.5374	81.3119	78.7329
ENSMUSG00000041052	0	0	0	0	0.40154	0.254388
ENSMUSG00000029622	227.472	160.765	223.496	154.448	167.375	179.661
ENSMUSG00000034729	37.8565	37.282	37.1752	40.0397	42.831	43.6911
ENSMUSG00000033114	5.76439	6.13236	8.44639	4.07874	4.81849	5.02415
ENSMUSG00000021886	21.1176	13.9372	21.2827	17.1987	19.4747	19.5242
ENSMUSG00000061838	70.8354	84.1109	72.5167	92.2476	80.9104	77.6518
ENSMUSG00000029093	7.70432	11.1497	11.1692	4.07874	4.75156	4.64257
ENSMUSG00000002129	59.085	46.8289	47.511	47.1095	47.3818	50.7503
ENSMUSG00000033220	124.211	84.1109	197.99	71.2421	94.6966	93.233
ENSMUSG00000021556	12.5819	20.2786	9.94674	8.29345	8.5662	7.56803
ENSMUSG00000029027	8.14774	10.3832	12.1139	15.0914	12.3139	13.6733
ENSMUSG00000046317	0	0.34843	0	0	0.20077	0.190791
ENSMUSG00000039577	2.16164	3.69335	3.61194	3.39895	2.81078	2.92546
ENSMUSG00000026354	0.942255	0.34843	0.500115	0.203937	0	0.190791
ENSMUSG00000004056	180.47	171.079	162.871	203.461	208.466	202.874
ENSMUSG00000020609	0	1.4634	0.722389	0	0.133847	0.127194
ENSMUSG00000017002	7.09463	2.43901	7.89071	2.10735	2.61001	2.79826
ENSMUSG00000017830	63.8517	53.9369	77.5734	31.2024	32.2571	36.5682
ENSMUSG00000042451	0.387987	0.0696859	0.444547	0	0.0669234	0.0635969
ENSMUSG00000029767	341.096	293.308	262.783	319.774	304.435	290.829
ENSMUSG00000026701	226.418	232.612	205.158	255.737	262.474	263.227
ENSMUSG00000020941	19.6765	18.3971	24.6168	16.383	17.7347	17.7435
ENSMUSG00000050379	16.7943	16.3065	29.8958	14.6155	14.7231	14.5001
ENSMUSG00000025646	35.196	49.9648	73.9059	51.3242	55.7472	57.0464
ENSMUSG00000039768	70.2812	72.1249	57.5688	81.4389	79.505	79.3053
ENSMUSG00000017721	77.0432	70.5918	61.7365	57.9182	58.3572	62.2613
ENSMUSG00000026077	7.37176	8.9198	9.55776	13.2559	6.89311	6.55048
ENSMUSG00000024810	10.3094	14.4947	16.1148	6.52599	10.9754	9.41234
ENSMUSG00000024347	0.387987	0.557487	0.500115	0.203937	0.40154	0.508775
ENSMUSG00000074746	35.3623	24.1113	25.1169	27.8034	24.1594	24.8028
ENSMUSG00000035852	2.16164	12.5435	2.33387	1.76746	2.2754	2.41668
ENSMUSG00000041624	0.277134	0.209058	0.166705	0.0679791	0.468464	0.381581
ENSMUSG00000023938	25.0529	25.5747	24.5056	27.5315	28.0409	29.3818
ENSMUSG00000050295	20.4525	19.0939	16.2815	16.9948	19.5416	18.1251
ENSMUSG00000064373	254.298	296.235	298.958	381.839	346.931	311.625
ENSMUSG00000092077	0.0554268	0	0.388979	0	0.20077	0.254388
ENSMUSG00000016308	33.5332	36.5851	37.5642	45.2061	38.0125	37.8401
ENSMUSG00000020444	72.2211	94.7728	66.682	86.1295	98.2436	98.0028
ENSMUSG00000026980	11.9168	10.871	12.2806	7.61366	6.02311	6.1689
ENSMUSG00000024598	6.98377	6.27173	7.61287	4.5546	0.936928	1.46273
ENSMUSG00000048218	14.3555	7.80482	16.0037	18.9662	13.987	12.9102
ENSMUSG00000013973	5.98609	6.68985	7.27946	8.70132	7.76312	8.45838
ENSMUSG00000046668	22.9467	33.728	31.8962	27.2596	21.6832	20.2874
ENSMUSG00000054204	0	0.34843	0.0555684	0.0679791	0.133847	0.190791
ENSMUSG00000029415	21.3393	16.5852	21.7272	18.8982	12.3808	13.4189
ENSMUSG00000034382	2.99305	9.19854	3.94535	3.33098	5.48772	5.46933
ENSMUSG00000031997	0.498841	0.0696859	0.722389	0.679791	0.267694	0.381581
ENSMUSG00000027412	15.0761	13.4494	10.8914	14.8874	17.1993	18.8883
ENSMUSG00000052374	1843.61	1841.45	1331.03	2482.53	2607.14	2471.82
ENSMUSG00000055632	6.04152	4.87801	6.83491	4.01077	5.22003	5.27854
ENSMUSG00000001674	27.9351	21.0451	24.8946	19.7139	20.4786	22.1317
ENSMUSG00000032855	114.235	88.2921	91.7989	113.865	104.668	105.571
ENSMUSG00000059552	40.0736	49.5467	61.6253	39.6318	36.9417	38.4125
ENSMUSG00000022884	247.813	317.419	302.403	336.496	315.678	304.565
ENSMUSG00000001558	1.10854	0.627173	0.33341	0.475854	0.267694	0.445178
ENSMUSG00000058351	12.083	15.8187	12.0583	19.1021	18.8055	20.2238
ENSMUSG00000024660	23.0021	17.1427	24.8946	15.0914	15.9278	16.5988
ENSMUSG00000019990	18.6234	12.9616	16.0037	13.2559	11.2431	11.829
ENSMUSG00000037005	0.720548	1.32403	2.2783	0.951707	0.40154	0.317984
ENSMUSG00000053338	1.21939	0.209058	0.0555684	0.271916	0.20077	0.127194
ENSMUSG00000028228	31.9258	31.7768	41.1762	27.8714	26.9032	27.3467
ENSMUSG00000075028	13.4687	16.7246	18.282	18.4903	16.9316	16.4716
ENSMUSG00000060377	0.554268	0.627173	0.500115	0.679791	1.1377	0.890356
ENSMUSG00000040321	11.6396	14.425	12.0028	14.3436	11.2431	11.0023
ENSMUSG00000097148	1.27482	1.53309	1.88932	1.90341	1.27154	1.27194
ENSMUSG00000029208	28.7665	24.2507	26.1727	30.1147	33.6625	33.7063
ENSMUSG00000027297	0.387987	1.11497	1.94489	0.203937	1.20462	1.08115
ENSMUSG00000032409	11.9722	11.7072	16.8928	12.848	15.4593	15.3268
ENSMUSG00000021495	70.78	95.191	103.691	105.096	119.391	125.477
ENSMUSG00000047638	2.05079	2.09058	2.22273	1.35958	1.80693	1.71712
ENSMUSG00000034059	0.886829	3.06618	2.05603	1.6315	2.87771	3.56143
ENSMUSG00000024083	95.3341	90.8704	73.9059	94.287	78.3004	73.2636
ENSMUSG00000061118	19.8428	20.2786	20.5603	22.9769	29.6471	26.8379
ENSMUSG00000041718	6.15237	8.29262	7.50173	6.93387	7.69619	8.0768
ENSMUSG00000024191	37.9673	28.7803	32.8409	30.5906	35.2686	34.7875
ENSMUSG00000038759	27.4363	22.6479	29.1178	18.8302	14.4555	16.5352
ENSMUSG00000041974	5.32097	2.64806	3.88979	1.97139	2.87771	2.28949
ENSMUSG00000051335	35.584	29.8953	23.7277	40.7195	36.4733	40.5112
ENSMUSG00000030327	21.3393	22.0904	26.0616	23.5208	19.0732	20.4146
ENSMUSG00000049303	7.6489	4.87801	3.27853	12.7801	9.77082	10.8115
ENSMUSG00000071847	8.36944	3.76304	4.3899	4.35066	1.67309	1.90791
ENSMUSG00000022833	7.98146	4.18115	6.16809	5.8462	5.75541	5.40573
ENSMUSG00000023411	8.92371	7.94419	10.6691	8.90526	11.0424	11.829
ENSMUSG00000020973	1.21939	0.975603	1.55591	1.35958	1.1377	1.39913
ENSMUSG00000004540	0.332561	0.0696859	0.222273	0.203937	0	0.127194
ENSMUSG00000040435	61.302	70.7312	47.1775	84.7699	92.2874	95.0137
ENSMUSG00000045205	20.4525	18.8849	19.6156	17.1307	19.2739	19.7786
ENSMUSG00000058298	10.6419	11.4982	11.8361	8.29345	10.507	11.0659
ENSMUSG00000039450	17.404	17.979	14.5589	12.2362	21.4155	19.8422
ENSMUSG00000069565	76.7661	72.9612	67.5156	84.7699	89.6104	93.3602
ENSMUSG00000044641	4.48957	4.87801	3.88979	2.37927	2.20847	2.67107
ENSMUSG00000031924	87.7406	88.9889	87.8536	70.2904	72.6788	71.2285
ENSMUSG00000001847	196.599	156.515	168.483	178.445	151.113	158.483
ENSMUSG00000001229	69.1726	62.8567	62.6811	74.5051	68.5965	69.0662
ENSMUSG00000058440	18.4571	19.6514	20.8381	16.5189	17.4001	17.3619
ENSMUSG00000046096	32.5909	35.2611	35.9527	40.3796	42.6302	41.7196
ENSMUSG00000020917	55.8148	50.3829	76.0175	47.9932	46.9133	49.1604
ENSMUSG00000031698	336.551	545.223	385.644	517.593	426.101	418.277
ENSMUSG00000037239	9.64426	4.52958	7.50173	7.00185	6.35772	6.23249
ENSMUSG00000020781	15.7966	17.2124	15.8926	15.9071	20.947	20.9234
ENSMUSG00000054978	0.221707	1.25435	2.1116	0.543833	0.267694	0.508775
ENSMUSG00000062859	0.16628	0.418115	0.33341	0.815749	0.267694	0.508775
ENSMUSG00000028958	12.3602	14.7037	10.6136	13.8677	18.337	18.3795
ENSMUSG00000043432	5.21012	8.08357	7.33502	6.86589	7.09388	7.31364
ENSMUSG00000079465	6.98377	7.31702	7.89071	4.48662	5.55464	5.27854
ENSMUSG00000030271	11.0299	9.33791	11.2804	9.17718	8.16466	8.58558
ENSMUSG00000020547	85.1355	106.132	76.0731	116.04	107.479	97.5576
ENSMUSG00000040328	7.48262	4.73864	6.72377	2.9231	1.1377	1.46273
ENSMUSG00000008932	0.0554268	1.32403	0.611252	0.611812	0.870004	0.826759
ENSMUSG00000067702	0.110854	0.139372	0.444547	0	0.40154	0.317984
ENSMUSG00000021200	447.128	492.401	441.102	598.896	542.682	523.975
ENSMUSG00000038930	8.64658	6.89891	9.00208	8.70132	5.08618	6.74127
ENSMUSG00000023707	17.8474	17.979	15.8926	16.7908	23.2893	22.9585
ENSMUSG00000042523	8.75743	9.61666	8.6131	8.83728	6.62542	6.61408
ENSMUSG00000033671	37.5239	36.7245	42.2875	40.2436	32.0563	33.8335
ENSMUSG00000001768	37.8011	39.721	50.4005	38.5441	32.8594	32.6888
ENSMUSG00000007989	2.32792	2.02089	2.77842	1.6315	2.2754	2.0351
ENSMUSG00000053560	48.8864	60.6267	49.4558	49.4208	48.7202	55.5837
ENSMUSG00000042641	0.443414	0.139372	0.111137	0.407874	0	0.190791
ENSMUSG00000056770	114.512	116.027	110.025	123.654	114.907	116.191
ENSMUSG00000057286	6.15237	9.19854	6.22366	6.72993	7.76312	7.18645
ENSMUSG00000072673	0.720548	0.0696859	0.166705	0.543833	0.20077	0.445178
ENSMUSG00000073489	130.253	82.2294	130.586	76.4765	80.8435	87.7637
ENSMUSG00000035919	7.53804	9.61666	8.44639	8.42941	9.63697	8.52198
ENSMUSG00000024855	57.4221	52.2644	47.6221	47.5174	50.5272	49.6692
ENSMUSG00000070808	30.8727	28.85	32.6186	29.7069	23.3563	26.0747
ENSMUSG00000028688	5.43182	6.89891	8.7798	5.09843	5.88926	5.78732
ENSMUSG00000041757	150.761	253.866	197.045	189.186	150.912	166.624
ENSMUSG00000032717	5.48725	5.78393	6.05695	3.73885	5.1531	4.64257
ENSMUSG00000032120	20.6188	28.2925	20.0602	26.5798	29.1786	27.9826
ENSMUSG00000038235	79.8146	78.6754	82.7413	77.0203	63.3095	65.95
ENSMUSG00000025171	36.8588	27.2472	26.1171	29.0271	28.9778	28.6822
ENSMUSG00000028927	18.18	8.432	14.7256	7.74962	9.97159	10.4299
ENSMUSG00000025241	162.29	202.925	163.26	235.276	185.779	183.477
ENSMUSG00000022214	150.428	155.818	144.033	179.737	179.689	176.036
ENSMUSG00000029405	51.6023	49.9648	51.623	43.3707	41.4925	42.2283
ENSMUSG00000027347	14.7435	9.05917	26.0616	8.63334	9.10158	8.33119
ENSMUSG00000052336	31.8704	36.0973	62.0143	27.5995	18.7386	19.5878
ENSMUSG00000024429	56.8125	61.3236	52.8455	52.004	63.3095	63.4697
ENSMUSG00000026659	6.98377	6.96859	5.50127	4.82651	6.96003	6.0417
ENSMUSG00000018819	170.105	138.396	196.267	148.942	180.827	185.003
ENSMUSG00000028073	67.6207	55.8184	58.4579	53.2276	64.0457	66.5223
ENSMUSG00000034799	3.49189	9.33791	6.5015	8.42941	10.4401	10.4935
ENSMUSG00000037795	8.36944	11.6375	13.6698	12.6441	12.7824	11.8926
ENSMUSG00000069808	5.32097	7.31702	5.11229	3.80683	4.95233	4.83336
ENSMUSG00000004018	4.04616	4.32053	5.83468	4.62258	5.28695	5.46933
ENSMUSG00000027861	603.93	666.964	496.559	750.625	695	668.149
ENSMUSG00000049321	3.60274	2.92681	3.27853	2.37927	3.1454	4.1338
ENSMUSG00000031592	32.5355	34.7733	32.5075	36.8447	32.8594	33.5156
ENSMUSG00000057342	39.9073	36.6548	33.8967	34.0575	40.8902	39.6845
ENSMUSG00000021700	0.221707	0.487801	0.33341	0.815749	0.133847	0.127194
ENSMUSG00000069633	4.21244	3.90241	2.66728	2.85512	2.14155	1.9715
ENSMUSG00000030268	1.82908	1.88152	1.38921	1.15564	0.468464	0.953953
ENSMUSG00000052673	0.387987	0.209058	0.0555684	0.0679791	0.133847	0.127194
ENSMUSG00000019302	131.029	135.957	110.081	162.742	172.529	167.196
ENSMUSG00000023945	0.332561	0	0.0555684	0	0.133847	0.127194
ENSMUSG00000056758	0.16628	0.557487	0	0	0.0669234	0.0635969
ENSMUSG00000075014	8.09231	14.8431	0.388979	0.475854	5.1531	4.51538
ENSMUSG00000028187	20.5079	17.7002	21.0048	24.6084	21.0809	19.9694
ENSMUSG00000018166	12.6927	21.3239	11.8916	11.2165	11.9793	11.3838
ENSMUSG00000026288	74.4382	42.7175	72.4056	51.4602	57.4203	60.6714
ENSMUSG00000022468	3.82445	2.36932	2.50058	3.60289	2.0077	2.0987
ENSMUSG00000027368	36.2491	16.864	30.0625	10.6727	19.3409	20.7326
ENSMUSG00000000957	155.306	96.2362	115.304	62.4048	72.8127	73.4544
ENSMUSG00000003527	27.9905	25.505	27.0062	23.2488	24.494	27.2195
ENSMUSG00000074886	71.7777	50.0345	92.7436	54.9271	65.2503	61.2438
ENSMUSG00000047988	0.110854	0.627173	0.277842	0.543833	0.736157	0.572372
ENSMUSG00000028461	25.8289	26.8988	21.9495	30.1827	32.3909	29.1274
ENSMUSG00000078763	53.9857	43.5537	85.0752	35.4851	37.6779	42.4191
ENSMUSG00000006611	62.6323	68.5709	53.8457	75.9326	67.3919	66.0772
ENSMUSG00000061723	2.82677	1.88152	3.61194	2.71916	5.35387	4.38818
ENSMUSG00000031622	82.8076	87.6649	85.7976	88.1689	99.0466	103.472
ENSMUSG00000048410	11.9168	12.8222	10.6136	9.38111	9.77082	8.64918
ENSMUSG00000029343	1.16396	1.60278	1.77819	1.2916	2.40924	2.41668
ENSMUSG00000026385	68.5629	84.0412	72.0166	87.4891	96.0351	92.3427
ENSMUSG00000030110	2.54963	1.32403	1.50035	1.83544	2.2754	1.90791
ENSMUSG00000019518	10.6419	12.1253	11.7249	11.0126	12.6485	13.101
ENSMUSG00000048038	0.221707	1.04529	0.444547	0	0.20077	0.190791
ENSMUSG00000047810	57.145	43.1356	58.3468	33.1738	39.7525	44.645
ENSMUSG00000094724	1.6628	1.53309	2.22273	0.951707	1.67309	2.28949
ENSMUSG00000061535	3.43646	3.76304	3.3341	2.44725	4.48387	4.51538
ENSMUSG00000035686	20.3971	16.5156	42.232	24.6764	27.974	31.4169
ENSMUSG00000027524	1.27482	2.02089	1.72262	2.85512	3.34617	2.86186
ENSMUSG00000062075	18.568	13.8675	15.6703	9.1092	10.1054	12.6558
ENSMUSG00000074867	1.49652	1.53309	1.77819	1.22362	2.94463	2.79826
ENSMUSG00000031297	2.21707	2.09058	2.00046	2.03937	1.67309	1.52633
ENSMUSG00000026840	2.32792	1.04529	3.66751	0.611812	0.602311	0.763163
ENSMUSG00000001482	68.8955	71.219	53.2901	70.6982	66.0534	67.4127
ENSMUSG00000012117	38.0782	39.6513	34.1745	37.1846	37.0756	37.1406
ENSMUSG00000028869	42.5123	40.5572	40.3982	46.4297	46.5118	43.7547
ENSMUSG00000033819	41.9581	38.606	35.7305	36.6407	44.9725	44.8994
ENSMUSG00000019810	250.64	270.242	202.158	325.28	293.392	295.598
ENSMUSG00000028212	2.38335	2.22995	3.05626	2.44725	3.34617	3.56143
ENSMUSG00000043557	9.92139	10.9407	11.4471	9.24516	8.09773	8.52198
ENSMUSG00000028601	33.0898	56.7243	40.1204	58.7339	73.9504	69.1298
ENSMUSG00000041992	60.526	39.5816	44.5103	50.2365	41.5594	43.2459
ENSMUSG00000020986	31.2053	37.282	32.8965	30.9985	27.6394	26.9015
ENSMUSG00000036111	4.15701	4.59927	5.27899	4.28268	7.69619	7.50443
ENSMUSG00000050103	6.2078	5.78393	6.6682	8.08951	5.68849	5.15135
ENSMUSG00000026843	20.4525	17.979	18.1153	18.4223	14.9239	15.772
ENSMUSG00000020743	43.122	41.6722	61.792	44.1184	57.2195	53.5486
ENSMUSG00000003541	21.7827	40.9753	21.4494	40.9234	41.8271	43.6911
ENSMUSG00000033847	1.99536	2.36932	3.83422	1.01969	1.00385	0.635969
ENSMUSG00000021203	8.4803	11.2194	11.3915	12.3042	10.3731	10.4935
ENSMUSG00000013150	4.43414	7.52608	6.83491	4.96247	9.23543	9.03076
ENSMUSG00000054763	0.332561	0.278744	0.611252	0.203937	0.0669234	0
ENSMUSG00000021514	16.5172	24.3204	21.0604	25.1523	25.8994	24.1032
ENSMUSG00000026839	1.49652	1.74215	3.22297	2.58321	3.27925	3.17984
ENSMUSG00000041827	123.879	107.177	130.697	60.2974	64.9826	76.507
ENSMUSG00000037355	15.7966	14.7734	17.2818	16.5869	15.4593	15.2633
ENSMUSG00000040928	18.0137	16.7246	22.3941	22.841	26.1671	24.8028
ENSMUSG00000030528	2.38335	3.27524	5.00115	2.51523	4.14925	3.94301
ENSMUSG00000032601	56.4245	63.2051	48.1778	53.7715	51.8656	49.224
ENSMUSG00000033423	76.0455	75.2608	65.1261	81.9828	83.7212	80.9588
ENSMUSG00000026399	27.9351	17.1427	37.3975	16.383	25.7655	22.2589
ENSMUSG00000036995	25.6626	30.8709	37.5086	22.0932	19.5416	19.0791
ENSMUSG00000034647	23.0575	19.9999	23.3387	15.6352	19.8093	20.0966
ENSMUSG00000020910	11.1408	10.8013	10.7247	12.7121	11.8454	11.511
ENSMUSG00000013662	68.6738	65.7138	64.1259	72.6017	61.1011	58.0004
ENSMUSG00000040372	0.277134	0	0.111137	0.0679791	0.0669234	0.127194
ENSMUSG00000019841	17.3486	16.7246	14.0588	14.7515	14.9239	14.4365
ENSMUSG00000038248	14.3001	17.4912	14.67	12.6441	9.16851	9.03076
ENSMUSG00000024905	2.99305	5.36582	3.55638	6.45801	12.8493	12.5922
ENSMUSG00000107504	0.16628	0.139372	0.833525	0.611812	0.736157	0.699566
ENSMUSG00000020536	39.9073	37.7698	35.4526	38.6121	39.2171	37.5858
ENSMUSG00000049091	24.5541	19.8605	20.8381	21.0735	18.6716	17.3619
ENSMUSG00000055003	0.277134	0.0696859	0.444547	0.135958	0.334617	0.317984
ENSMUSG00000026885	16.4618	9.61666	7.61287	16.315	10.3731	10.4299
ENSMUSG00000079614	38.577	33.5189	36.2861	40.7874	31.5209	33.8971
ENSMUSG00000095687	0.387987	0.557487	1.0558	0.815749	0.468464	0.445178
ENSMUSG00000030249	70.8354	77.9785	83.1858	87.625	55.6134	60.2898
ENSMUSG00000043424	2.16164	0.696859	1.27807	3.67087	3.41309	3.30704
ENSMUSG00000021669	39.2976	39.5119	42.0653	47.8573	44.3033	45.7898
ENSMUSG00000038398	24.9421	22.6479	22.7275	27.2596	30.8517	31.9256
ENSMUSG00000005533	46.3922	46.6199	33.1187	72.8056	68.3957	70.0202
ENSMUSG00000027832	5.43182	2.29964	2.44501	1.90341	1.07077	1.01755
ENSMUSG00000006676	165.283	179.79	157.203	187.146	187.988	193.843
ENSMUSG00000001419	178.474	206.41	159.481	217.669	195.483	202.492
ENSMUSG00000037210	32.6464	28.85	27.9509	32.562	25.6317	27.4739
ENSMUSG00000073418	548.115	400.555	575.633	405.223	467.125	442.253
ENSMUSG00000030849	6.81749	2.64806	5.89025	2.51523	2.14155	1.71712
ENSMUSG00000034801	33.2006	28.9893	28.6733	36.4368	28.5763	28.1098
ENSMUSG00000024583	72.1657	65.9229	62.1254	83.3424	80.2412	81.1496
ENSMUSG00000018263	37.5794	50.9404	35.1192	67.7072	66.0534	55.3929
ENSMUSG00000020427	29.0991	28.2925	53.9569	76.1366	40.7564	38.7941
ENSMUSG00000019820	89.2925	77.5604	81.0742	72.3297	63.1757	65.4412
ENSMUSG00000072612	0.997682	1.32403	1.27807	2.24331	2.81078	2.92546
ENSMUSG00000040219	22.2261	33.728	28.3954	36.9806	42.3625	42.4191
ENSMUSG00000049939	3.04847	2.57838	2.83399	1.97139	1.47231	1.52633
ENSMUSG00000024827	0.498841	4.11147	0.889094	0.543833	0.602311	0.445178
ENSMUSG00000054966	1.38567	5.15676	3.55638	3.53491	2.74386	2.41668
ENSMUSG00000057541	13.5796	12.4041	13.1141	13.5278	11.0424	12.3378
ENSMUSG00000075284	66.3459	44.5293	74.4616	44.4583	45.0395	47.8884
ENSMUSG00000020963	0	0	0.944662	0.0679791	0.468464	0.381581
ENSMUSG00000020682	6.48493	5.9233	4.44547	7.27376	7.36157	6.67767
ENSMUSG00000029640	32.7018	25.0869	34.8969	22.5011	18.9393	20.0966
ENSMUSG00000039958	13.9675	13.4494	11.7805	25.2202	28.1078	25.4388
ENSMUSG00000025781	655.255	793.304	653.039	972.509	933.448	898.115
ENSMUSG00000010175	32.0921	44.808	42.7321	41.1953	30.8517	27.6646
ENSMUSG00000043313	1.33024	1.39372	1.0558	0.543833	0.602311	0.890356
ENSMUSG00000024878	7.48262	8.15325	7.22389	7.1378	6.55849	7.44083
ENSMUSG00000025532	17.1269	22.3692	22.6163	19.442	21.014	21.305
ENSMUSG00000059586	25.2192	24.9476	17.6707	26.8517	25.9663	25.8203
ENSMUSG00000061356	0.277134	0.0696859	0.222273	0.135958	0.0669234	0.0635969
ENSMUSG00000093989	0.332561	0.487801	0.222273	0.679791	0.803081	0.699566
ENSMUSG00000078157	0.110854	0.0696859	0.222273	0.271916	0.20077	0.190791
ENSMUSG00000029552	16.9052	14.7037	16.8372	10.4688	13.4516	12.9102
ENSMUSG00000027889	23.7781	24.3204	31.8962	18.8982	20.4116	22.2589
ENSMUSG00000045282	4.48957	6.13236	6.33479	8.36143	12.8493	12.0198
ENSMUSG00000021660	178.53	163.065	179.208	193.265	215.895	209.552
ENSMUSG00000041592	2.88219	1.39372	1.00023	5.43833	2.81078	3.81581
ENSMUSG00000031913	54.152	48.5014	49.956	56.6946	57.9557	55.3293
ENSMUSG00000025425	0.443414	0.34843	0.889094	0.0679791	0.40154	0.190791
ENSMUSG00000020580	132.636	120.069	110.192	112.437	103.731	99.8471
ENSMUSG00000048967	8.36944	7.73514	5.55684	11.7604	14.5893	13.4825
ENSMUSG00000038763	143.999	152.264	100.634	203.733	207.262	203.065
ENSMUSG00000029559	33.1452	34.0764	28.1732	34.8053	40.6894	42.0375
ENSMUSG00000107877	0.0554268	0	0	0.611812	0	0.0635969
ENSMUSG00000008318	10.3648	6.06267	9.39105	5.23439	6.22388	6.99566
ENSMUSG00000021785	32.4801	32.2646	39.009	38.0003	38.414	39.6845
ENSMUSG00000033022	3.15933	1.39372	18.3931	7.20578	18.6047	15.8356
ENSMUSG00000040034	3.38103	6.34142	7.05718	5.23439	4.68464	4.70617
ENSMUSG00000024841	43.51	33.5189	36.7863	41.9431	40.0202	38.7941
ENSMUSG00000034265	9.20085	6.34142	8.94651	9.51707	11.8454	10.2391
ENSMUSG00000021114	101.764	107.804	94.7441	127.801	118.12	116.128
ENSMUSG00000024537	24.6095	30.7315	29.9513	29.6389	34.1979	33.3884
ENSMUSG00000026051	8.36944	5.22644	6.5015	2.65118	2.74386	2.79826
ENSMUSG00000041245	0.221707	0.627173	0.277842	0.271916	0.40154	0.190791
ENSMUSG00000041439	24.8312	27.8744	20.4492	24.5404	21.7501	20.669
ENSMUSG00000024135	9.69969	8.78043	10.169	11.0806	6.96003	7.69522
ENSMUSG00000035547	15.0207	14.425	12.1139	8.97324	7.22773	6.99566
ENSMUSG00000029270	9.14542	8.64105	13.3364	5.64226	8.5662	7.88601
ENSMUSG00000051486	0.0554268	0.487801	0.500115	0	0.535387	0.317984
ENSMUSG00000039851	0.0554268	0	0.166705	0.339895	0.133847	0.190791
ENSMUSG00000035754	57.5884	60.348	50.7895	62.1329	66.388	67.7943
ENSMUSG00000036333	91.1771	98.8146	86.2977	117.128	99.9836	100.992
ENSMUSG00000078349	12.7482	17.0034	15.1702	14.5475	12.5816	12.783
ENSMUSG00000040729	2.93762	3.4843	2.66728	2.65118	3.94848	4.19739
ENSMUSG00000057894	7.15006	11.4285	13.0586	12.5082	8.43235	8.01321
ENSMUSG00000039488	2.66049	1.60278	2.33387	3.12704	1.87386	2.22589
ENSMUSG00000064330	0.387987	0.0696859	0	0	0.0669234	0.0635969
ENSMUSG00000035863	84.803	71.4281	80.0184	91.7718	97.1728	97.6212
ENSMUSG00000021357	30.4293	25.9928	37.6198	28.7552	27.0371	25.8203
ENSMUSG00000031543	156.414	172.891	146.256	225.283	201.841	194.543
ENSMUSG00000024168	39.7964	34.7036	32.4519	42.4189	28.6432	32.6888
ENSMUSG00000073678	9.53341	4.9477	9.16878	3.53491	5.35387	5.66012
ENSMUSG00000002032	9.14542	10.9407	8.22412	7.68164	7.22773	6.93206
ENSMUSG00000024972	0	2.64806	2.00046	0.271916	0.133847	0.127194
ENSMUSG00000036432	14.7435	19.2333	13.1141	17.1987	21.7501	22.0045
ENSMUSG00000011382	14.1893	18.188	14.5589	17.8785	17.8685	17.044
ENSMUSG00000025809	493.742	418.534	402.315	403.048	362.39	363.901
ENSMUSG00000031385	2.16164	3.9721	2.94512	3.263	1.80693	1.52633
ENSMUSG00000020323	0.0554268	0.34843	0.111137	0.0679791	0.0669234	0.0635969
ENSMUSG00000024982	25.0529	28.5015	29.3401	26.9197	28.3086	28.237
ENSMUSG00000074272	16.0183	11.8466	17.504	15.0234	13.3847	13.0374
ENSMUSG00000022336	135.629	120.766	128.863	133.715	136.925	130.119
ENSMUSG00000030103	53.9303	68.1528	44.5103	46.1578	42.4964	45.4082
ENSMUSG00000024241	29.0991	22.857	29.3957	24.5404	23.0217	23.0221
ENSMUSG00000019846	115.953	92.961	104.524	91.6358	64.7819	72.564
ENSMUSG00000044352	0.221707	0.139372	0.0555684	0.271916	0	0
ENSMUSG00000046085	0.665121	1.25435	1.27807	1.56352	1.87386	1.39913
ENSMUSG00000046971	0.110854	0.557487	0.388979	0.135958	0.133847	0.127194
ENSMUSG00000075229	12.471	13.31	12.7252	15.0914	14.0539	15.2633
ENSMUSG00000063253	16.6835	17.979	23.561	20.6656	20.6124	21.1778
ENSMUSG00000050558	0.0554268	0.34843	0.111137	0.135958	0	0.0635969
ENSMUSG00000005871	54.152	46.5502	48.5112	44.5943	40.8902	40.3204
ENSMUSG00000024831	7.75975	10.1741	10.0023	7.27376	7.56235	7.88601
ENSMUSG00000048070	20.3416	11.7072	10.8914	16.7229	8.83389	10.3663
ENSMUSG00000011884	43.9534	37.3517	49.9004	37.1846	34.6663	35.6143
ENSMUSG00000025958	26.3277	22.9964	33.8411	27.6675	27.3717	25.7567
ENSMUSG00000032217	30.0967	24.1113	37.0641	32.9699	33.0602	31.4805
ENSMUSG00000027737	1.27482	1.81183	2.38944	1.56352	1.33847	1.27194
ENSMUSG00000013858	247.037	209.964	187.877	255.125	297.608	299.668
ENSMUSG00000046753	10.3648	9.33791	10.5024	8.83728	11.9793	10.8115
ENSMUSG00000006019	22.1707	25.0869	30.2292	24.5404	26.8363	26.5835
ENSMUSG00000021403	0.997682	0.627173	1.83376	0.475854	0.870004	1.39913
ENSMUSG00000079852	0.443414	0.209058	0.277842	0	0.468464	0.445178
ENSMUSG00000025486	17.404	22.9964	16.0593	30.9985	22.0178	20.9234
ENSMUSG00000041697	150.262	173.727	135.42	172.191	188.189	183.859
ENSMUSG00000071650	96.1655	89.198	103.857	82.3227	83.5204	82.2944
ENSMUSG00000049353	1.27482	0.766545	1.0558	0.815749	1.40539	1.39913
ENSMUSG00000047591	1.71823	1.81183	0.722389	1.15564	1.07077	0.890356
ENSMUSG00000031155	4.545	5.64456	9.33549	7.1378	10.1054	9.15795
ENSMUSG00000060166	50.9372	48.2923	46.8997	45.9539	44.9725	45.8533
ENSMUSG00000028911	15.5749	11.4285	13.9477	13.8677	13.117	12.2742
ENSMUSG00000026696	20.3971	19.4424	22.3385	20.3257	20.4786	20.5418
ENSMUSG00000032872	29.1545	28.2228	38.8423	29.231	27.6394	25.8839
ENSMUSG00000016283	4.87756	2.85712	6.11252	1.01969	2.2754	2.35308
ENSMUSG00000046573	14.5772	12.4041	11.8361	12.1683	13.2508	13.3553
ENSMUSG00000037720	28.3785	28.4319	29.0623	28.2793	31.7217	33.5792
ENSMUSG00000069833	481.659	480.345	402.815	523.507	526.62	541.082
ENSMUSG00000024248	256.46	267.036	240.166	283.881	333.279	323.199
ENSMUSG00000057604	37.8565	38.9544	32.8965	40.0397	40.0202	40.9564
ENSMUSG00000067365	26.7157	19.7908	22.2829	21.0735	15.727	16.09
ENSMUSG00000037759	4.15701	1.95121	3.72308	2.85512	3.27925	3.43423
ENSMUSG00000021614	40.6833	22.9964	25.228	13.3239	13.1839	15.1997
ENSMUSG00000015405	0.16628	0.34843	0.166705	0.679791	0.669234	0.635969
ENSMUSG00000090266	30.5402	35.4004	33.341	31.6103	37.9456	38.7305
ENSMUSG00000025156	55.5376	54.4944	52.401	52.2759	56.6841	57.4916
ENSMUSG00000050967	2.60506	1.81183	0.833525	0.815749	1.00385	0.953953
ENSMUSG00000040111	52.4337	61.2539	56.124	72.3297	65.4511	64.8052
ENSMUSG00000067924	36.9142	33.5886	31.3406	42.7588	48.9879	44.5178
ENSMUSG00000037568	0.443414	1.60278	1.61148	0.339895	0.133847	0
ENSMUSG00000022247	24.2215	22.6479	22.2829	21.4814	22.687	20.987
ENSMUSG00000071311	1.71823	1.39372	1.50035	0.203937	0.0669234	0.317984
ENSMUSG00000038495	39.6856	52.1251	44.5658	65.7358	64.0457	64.5508
ENSMUSG00000051224	5.76439	5.78393	6.39036	4.82651	4.95233	4.83336
ENSMUSG00000020892	0.221707	0.418115	0.222273	0	0.602311	0.381581
ENSMUSG00000048458	25.1083	24.3204	14.5033	21.0055	17.3332	18.5067
ENSMUSG00000000244	17.5149	9.8954	22.8942	11.6924	13.1839	13.9913
ENSMUSG00000029819	0.0554268	0	0.0555684	1.01969	0.133847	0.317984
ENSMUSG00000019373	39.6856	35.6792	36.8418	42.9628	34.3317	32.6252
ENSMUSG00000038738	3.15933	4.80833	6.05695	2.99108	4.68464	4.19739
ENSMUSG00000028096	19.4548	19.7211	18.1709	16.0431	20.8132	21.0506
ENSMUSG00000037134	15.6858	17.4215	13.4475	16.5189	22.9547	20.669
ENSMUSG00000070871	23.5564	16.9337	16.3371	23.9286	16.8647	18.1887
ENSMUSG00000000439	26.2723	28.7803	24.3389	29.5029	30.2494	30.2085
ENSMUSG00000035372	14.5772	10.871	10.6136	7.34174	8.49927	9.41234
ENSMUSG00000025533	19.0668	17.4912	18.8377	19.1701	23.4232	22.8313
ENSMUSG00000036966	29.0436	26.1322	26.1171	21.4814	20.3447	20.1602
ENSMUSG00000014496	50.2167	47.8045	42.5654	35.757	33.4617	32.2436
ENSMUSG00000033917	49.3298	54.0066	45.1771	56.3547	49.4564	50.0507
ENSMUSG00000028468	51.0481	51.4282	46.8997	52.8197	51.5979	55.0749
ENSMUSG00000020389	4.98841	6.06267	6.05695	5.57428	4.48387	4.19739
ENSMUSG00000027327	18.7343	17.3518	18.282	20.1218	19.4747	20.9234
ENSMUSG00000034575	26.7711	28.2228	30.8404	23.7247	24.9624	27.2831
ENSMUSG00000041375	33.6441	33.3099	41.0095	32.9699	39.0833	38.9849
ENSMUSG00000003623	36.2491	41.2541	33.6189	41.0594	31.1194	31.4805
ENSMUSG00000069899	1.60738	1.39372	1.72262	1.08767	1.20462	1.08115
ENSMUSG00000003068	185.458	182.229	168.261	224.603	264.615	255.659
ENSMUSG00000057193	137.957	112.403	139.032	111.35	115.041	115.874
ENSMUSG00000036019	6.48493	4.32053	3.88979	3.46693	2.67694	1.65352
ENSMUSG00000055882	0.0554268	0	0.222273	0.0679791	0.20077	0.254388
ENSMUSG00000046719	0.609695	0.487801	0.944662	0.475854	1.00385	0.890356
ENSMUSG00000041911	0.0554268	0.139372	0.0555684	0.0679791	0.267694	0.190791
ENSMUSG00000025932	1.05311	1.4634	1.33364	1.69948	1.74001	1.33553
ENSMUSG00000068876	0.997682	3.69335	2.05603	0.475854	0.736157	0.635969
ENSMUSG00000025245	16.7943	15.6793	12.5585	21.7533	23.557	20.5418
ENSMUSG00000059689	17.8474	20.0695	17.893	21.0735	24.2263	23.0857
ENSMUSG00000051146	2.71591	3.27524	2.44501	3.05906	2.74386	2.41668
ENSMUSG00000078496	0.332561	2.02089	0.611252	1.6315	0.40154	0.572372
ENSMUSG00000022686	5.65353	2.09058	14.0588	2.99108	6.55849	5.85091
ENSMUSG00000025473	30.263	14.3553	18.8932	13.6638	18.0024	18.8883
ENSMUSG00000026683	6.54036	6.27173	6.83491	5.09843	4.61772	4.64257
ENSMUSG00000045098	37.8011	44.2506	45.5661	52.5478	41.024	43.0551
ENSMUSG00000055994	6.76207	7.59576	8.83537	6.66195	7.76312	7.88601
ENSMUSG00000020620	15.0207	17.0034	21.505	16.315	14.9908	15.1997
ENSMUSG00000115338	51.2143	30.3134	45.955	33.1738	33.7963	35.9322
ENSMUSG00000082976	1.6628	0.278744	1.2225	0.271916	1.20462	1.27194
ENSMUSG00000043962	117.505	96.5847	108.858	102.512	100.117	98.5752
ENSMUSG00000051504	3.82445	1.04529	4.3899	0.203937	0.803081	0.572372
ENSMUSG00000044199	9.03457	7.17765	16.226	8.15749	14.5893	13.6733
ENSMUSG00000033082	19.9536	14.1462	14.7256	18.8982	10.7747	11.829
ENSMUSG00000026228	0.609695	0.0696859	0.555684	0.271916	0.0669234	0
ENSMUSG00000027894	0.886829	1.32403	1.2225	1.08767	1.67309	1.71712
ENSMUSG00000031534	38.7987	41.1147	38.0088	41.9431	49.9249	45.4718
ENSMUSG00000047766	10.0322	9.4076	8.7798	8.83728	6.62542	7.63163
ENSMUSG00000033256	5.15469	5.29613	3.88979	3.60289	5.08618	5.08775
ENSMUSG00000025176	0.942255	1.60278	1.0558	1.2916	1.40539	1.33553
ENSMUSG00000032892	0	0	0	0.339895	0.334617	0.254388
ENSMUSG00000020250	86.6321	76.5848	69.6272	86.4014	69.7342	70.8469
ENSMUSG00000043998	43.9534	29.6862	32.5631	24.8124	23.1555	25.5023
ENSMUSG00000031896	1.99536	1.81183	1.83376	1.83544	1.53924	1.58992
ENSMUSG00000027247	59.4175	51.8463	57.9022	49.8287	46.7125	45.2174
ENSMUSG00000074059	0	1.25435	0.722389	0.475854	1.20462	0.635969
ENSMUSG00000063358	112.184	95.6788	96.0777	96.6663	90.882	89.8624
ENSMUSG00000075467	58.0318	63.1354	51.623	57.6463	75.8911	73.0092
ENSMUSG00000034177	1.27482	4.32053	3.72308	1.69948	0.870004	0.953953
ENSMUSG00000056174	7.53804	2.02089	2.16717	2.03937	1.53924	1.58992
ENSMUSG00000063785	23.3347	19.5121	20.0602	20.6656	27.8401	27.9826
ENSMUSG00000055707	23.113	24.7385	21.7828	27.0557	24.3601	26.5835
ENSMUSG00000063145	3.32561	3.34492	3.22297	4.35066	5.62157	5.02415
ENSMUSG00000025784	33.2561	30.2437	65.8485	29.9108	43.5671	45.0266
ENSMUSG00000029686	83.639	72.2643	72.6279	88.9166	83.1858	83.9479
ENSMUSG00000022132	0.443414	0.139372	0.833525	0.203937	0.870004	0.445178
ENSMUSG00000035278	26.494	28.1531	31.5073	22.909	30.8517	31.6712
ENSMUSG00000005371	43.7872	41.4631	44.8437	43.2347	40.154	37.2678
ENSMUSG00000052302	1.93994	2.92681	1.50035	1.97139	2.61001	2.48028
ENSMUSG00000038604	92.2302	95.191	88.6315	121.954	101.255	105.507
ENSMUSG00000022364	6.48493	8.29262	9.44662	5.64226	5.28695	5.27854
ENSMUSG00000031216	57.6993	52.3341	58.6246	55.9468	45.441	48.4608
ENSMUSG00000031821	5.59811	4.25084	5.66797	1.42756	1.94078	1.90791
ENSMUSG00000057335	28.4894	28.0137	32.7853	24.6764	21.4155	21.5593
ENSMUSG00000024270	16.5726	11.9163	12.7252	12.984	13.3847	14.7545
ENSMUSG00000024012	195.767	208.222	181.986	203.461	205.723	207.962
ENSMUSG00000064128	10.0322	11.4982	11.2248	9.31313	8.23158	8.90356
ENSMUSG00000020003	24.0552	24.9476	19.7268	22.2292	22.9547	22.6405
ENSMUSG00000108763	0.443414	0.278744	0.33341	0.135958	0.334617	0.572372
ENSMUSG00000078937	5.81981	7.59576	4.89002	14.1396	9.30235	10.9387
ENSMUSG00000005378	17.5149	22.0904	22.1162	19.8499	22.9547	22.8949
ENSMUSG00000036586	0.0554268	0.278744	0.0555684	0.135958	0.133847	0.0635969
ENSMUSG00000033159	69.8932	64.4595	61.403	72.0578	89.7443	86.8733
ENSMUSG00000039427	17.6257	16.9337	16.8372	17.4706	18.7386	19.8422
ENSMUSG00000020273	8.86829	11.0104	12.2806	10.6727	11.1762	9.98471
ENSMUSG00000001707	9.53341	11.2891	10.2246	9.78899	9.57005	10.3027
ENSMUSG00000032841	7.92603	7.38671	12.1139	5.43833	5.48772	4.96056
ENSMUSG00000020180	32.3138	32.6827	34.0634	29.9108	31.3871	32.6888
ENSMUSG00000051397	0	0.34843	1.27807	0.0679791	0.40154	0.381581
ENSMUSG00000050271	16.2955	12.5435	15.837	13.5958	10.9754	10.6207
ENSMUSG00000020205	10.3094	35.1217	29.1734	16.5189	14.7231	14.4365
ENSMUSG00000056124	28.1568	34.6339	30.7293	33.5817	35.5363	34.2151
ENSMUSG00000033826	3.1039	2.78744	5.77911	2.85512	2.2754	2.35308
ENSMUSG00000021732	0.110854	0.0696859	0.611252	0.271916	0	0.0635969
ENSMUSG00000049493	0.221707	4.11147	0.833525	0.475854	0.535387	0.381581
ENSMUSG00000021751	2.54963	2.36932	2.05603	3.60289	3.27925	3.11625
ENSMUSG00000020057	26.6049	18.188	30.6737	17.4706	19.5416	19.1427
ENSMUSG00000034488	0.277134	0.139372	0.66682	0	0.334617	0.254388
ENSMUSG00000032262	0	0	0.111137	0.543833	0.535387	0.445178
ENSMUSG00000114073	0.221707	0.766545	0.0555684	0.407874	0.669234	0.826759
ENSMUSG00000031286	2.49421	1.95121	1.00023	2.99108	2.94463	2.92546
ENSMUSG00000037750	18.2908	19.5121	20.5603	19.51	19.0062	19.9694
ENSMUSG00000046567	1.27482	2.43901	1.77819	2.44725	1.87386	1.9715
ENSMUSG00000114133	4.48957	6.96859	6.05695	6.39003	6.22388	5.53293
ENSMUSG00000004347	41.4038	57.8393	42.2875	53.9074	51.2633	52.0222
ENSMUSG00000051590	0.665121	0.418115	3.00069	0.271916	2.07463	1.39913
ENSMUSG00000006398	19.5102	12.2647	12.8919	9.44909	7.62927	8.01321
ENSMUSG00000019082	100.877	96.0272	82.1856	104.552	88.2051	95.7133
ENSMUSG00000037805	376.736	310.939	352.026	342.139	430.05	413.57
ENSMUSG00000026259	1.55195	2.22995	1.44478	1.49554	1.74001	1.65352
ENSMUSG00000031125	1.82908	1.39372	1.11137	0.883728	2.20847	2.54388
ENSMUSG00000030225	14.9098	13.31	16.3371	8.08951	9.03466	9.98471
ENSMUSG00000021242	413.262	290.312	371.419	287.076	335.42	358.432
ENSMUSG00000038085	1.82908	2.50869	2.88956	2.78714	7.62927	5.85091
ENSMUSG00000010663	39.4084	32.7524	40.7872	34.6014	33.7294	34.4695
ENSMUSG00000054958	0.720548	1.4634	0.444547	0.679791	0.669234	0.508775
ENSMUSG00000026791	31.3161	35.8882	28.6733	35.2132	41.024	37.077
ENSMUSG00000061981	96.2209	103.693	86.4644	92.1117	87.402	90.6256
ENSMUSG00000046192	0.110854	0.139372	0.0555684	0.0679791	0.0669234	0.190791
ENSMUSG00000037296	12.0276	12.1253	14.6145	10.7407	9.4362	10.3027
ENSMUSG00000030523	0.387987	0.139372	0.111137	0	0.0669234	0.0635969
ENSMUSG00000003778	37.0251	39.3725	48.9002	42.4189	41.8271	42.1647
ENSMUSG00000050199	22.6696	26.5503	19.0599	23.3168	21.817	19.7786
ENSMUSG00000051950	8.20316	6.62016	8.50196	6.25408	5.88926	6.48688
ENSMUSG00000067276	3.82445	3.34492	2.61171	1.22362	0.803081	0.635969
ENSMUSG00000041777	10.5865	11.4982	12.4473	15.2953	14.2547	14.6909
ENSMUSG00000027580	181.412	172.055	256.337	176.066	145.625	166.687
ENSMUSG00000074165	10.254	10.871	12.3917	12.1003	11.9124	10.7479
ENSMUSG00000005148	0.16628	7.38671	1.00023	0.339895	0.870004	0.508775
ENSMUSG00000046364	451.673	388.151	466.885	428.608	542.883	508.584
ENSMUSG00000028402	38.965	33.5189	38.7312	35.5531	30.3832	31.1625
ENSMUSG00000081512	1.60738	2.36932	2.50058	1.08767	1.47231	1.52633
ENSMUSG00000020952	38.2445	26.2019	34.6191	24.2685	24.5609	22.3861
ENSMUSG00000005718	5.32097	5.85362	6.94605	5.09843	9.70389	7.56803
ENSMUSG00000031444	1.71823	0.975603	1.61148	1.49554	2.94463	3.37063
ENSMUSG00000021192	36.1383	36.0276	31.7295	38.6121	34.1309	32.498
ENSMUSG00000054057	5.26554	7.10796	5.72354	3.67087	4.14925	3.87941
ENSMUSG00000066687	48.831	9.33791	5.11229	70.6982	53.6726	56.0288
ENSMUSG00000020018	8.702	8.50168	7.00161	6.52599	7.4285	7.75882
ENSMUSG00000063652	2.66049	1.53309	2.77842	2.37927	2.67694	2.16229
ENSMUSG00000020641	241.55	221.81	289.733	151.321	123.875	138.132
ENSMUSG00000000983	0.16628	0.418115	0.33341	0.475854	0.20077	0.0635969
ENSMUSG00000026029	41.3484	28.4319	53.3456	29.163	25.5647	27.0287
ENSMUSG00000046139	26.1614	26.0625	26.5617	32.426	30.7178	29.6997
ENSMUSG00000034430	26.2723	25.4354	22.2829	37.1166	35.2017	34.5967
ENSMUSG00000078570	10.4202	10.871	8.94651	10.1289	11.5777	11.8926
ENSMUSG00000049969	28.7111	23.6932	25.7837	19.7819	24.3601	24.5484
ENSMUSG00000060429	7.15006	9.05917	6.5015	2.31129	3.01155	3.49783
ENSMUSG00000025137	44.8957	53.7278	56.4019	63.2885	88.7404	81.4676
ENSMUSG00000016940	48.1104	59.3027	48.7335	41.8071	62.038	61.6254
ENSMUSG00000060586	1007.94	724.803	1028.68	570.616	707.983	765.834
ENSMUSG00000045215	1.4411	0.209058	1.00023	0.203937	0.334617	0.445178
ENSMUSG00000061607	21.2285	20.6967	30.4515	16.6549	16.5301	16.6624
ENSMUSG00000049130	30.5956	15.6793	25.2836	24.8803	19.7424	19.397
ENSMUSG00000046865	41.1267	34.1461	40.9539	35.825	40.0871	39.8752
ENSMUSG00000045039	86.2995	95.6091	75.9064	99.7933	86.1304	91.2615
ENSMUSG00000062619	13.6904	17.4912	14.2255	14.0717	18.0024	19.397
ENSMUSG00000019768	2.38335	3.06618	3.27853	0.74777	1.67309	2.35308
ENSMUSG00000046961	0.831402	0	0.166705	0.135958	0.736157	0.572372
ENSMUSG00000025892	0.498841	0.487801	0.0555684	0.543833	0.602311	0.445178
ENSMUSG00000073791	0.775975	0.975603	1.72262	1.56352	1.80693	1.58992
ENSMUSG00000048988	0.554268	0	0.166705	0.135958	0.0669234	0.0635969
ENSMUSG00000029924	23.8889	21.6723	20.9493	21.1415	18.0024	19.715
ENSMUSG00000026418	2.21707	2.64806	1.94489	2.17533	1.80693	2.16229
ENSMUSG00000021431	23.113	24.3204	29.5624	30.2507	29.2455	30.9717
ENSMUSG00000001555	53.2097	35.8186	27.1729	30.6586	37.7448	35.3599
ENSMUSG00000028307	0.332561	1.4634	0.944662	1.01969	1.07077	0.890356
ENSMUSG00000021846	13.1361	12.2647	10.6691	16.383	14.5224	14.8817
ENSMUSG00000031662	38.6879	36.0973	49.4003	27.5995	37.4771	39.3665
ENSMUSG00000096688	0	0.557487	0.277842	0	0	0
ENSMUSG00000044092	1.99536	1.88152	2.00046	1.15564	1.53924	1.46273
ENSMUSG00000027189	79.7591	69.2678	71.0164	73.0775	70.5373	67.7943
ENSMUSG00000048617	0.0554268	0.278744	0.222273	0.135958	0.0669234	0.317984
ENSMUSG00000067642	0.16628	0.487801	0.111137	0.611812	0.535387	0.763163
ENSMUSG00000004996	24.9975	31.0799	23.0053	23.3168	26.7024	25.0572
ENSMUSG00000051065	8.09231	9.05917	8.83537	9.17718	9.97159	9.79392
ENSMUSG00000048232	11.8059	15.8884	14.2811	9.58505	8.90081	9.53953
ENSMUSG00000022329	10.6419	9.68634	13.9477	9.85697	10.5739	9.15795
ENSMUSG00000028654	3.76902	1.53309	4.55661	0.883728	2.67694	2.48028
ENSMUSG00000037070	15.7966	18.4668	18.0597	12.5761	19.8093	17.9343
ENSMUSG00000026393	87.1309	90.8007	79.4628	99.7933	87.8035	82.8031
ENSMUSG00000049001	5.15469	14.634	11.0025	10.6727	8.70004	7.37724
ENSMUSG00000055485	30.3185	18.0487	17.893	15.9751	13.117	14.0549
ENSMUSG00000030142	5.21012	0.905917	3.83422	3.46693	2.07463	2.48028
ENSMUSG00000020720	96.498	89.198	77.4067	118.012	106.609	102.645
ENSMUSG00000049960	42.4015	44.1809	37.8421	47.9932	56.2826	53.9302
ENSMUSG00000002250	38.4108	38.3969	41.3984	49.8966	45.7756	46.1077
ENSMUSG00000012350	0.221707	3.13587	0.944662	0.0679791	1.20462	0.763163
ENSMUSG00000041616	775.532	1684.66	1133.76	2043.72	2293.47	1958.34
ENSMUSG00000027654	3.65817	3.90241	2.72285	3.263	2.07463	1.84431
ENSMUSG00000037876	64.6831	41.8812	53.7902	54.1114	44.7718	45.5354
ENSMUSG00000032068	1.38567	2.64806	0.833525	0.407874	0.133847	0.190791
ENSMUSG00000029054	0.554268	0.627173	0.33341	0	0.468464	0.445178
ENSMUSG00000025607	39.4639	42.2297	43.0655	45.0701	44.9725	42.5463
ENSMUSG00000023982	3.21475	3.06618	3.38967	1.90341	2.81078	2.67107
ENSMUSG00000022494	0.443414	0.34843	0.444547	0.543833	0.267694	0.0635969
ENSMUSG00000010110	56.1473	60.9752	53.4012	64.92	76.025	73.6452
ENSMUSG00000021671	14.2447	11.9163	9.94674	11.6924	11.1093	12.0834
ENSMUSG00000026153	18.4571	23.9023	22.2829	23.0449	21.014	20.9234
ENSMUSG00000038836	3.04847	3.4843	5.55684	4.28268	3.41309	2.86186
ENSMUSG00000026456	84.0824	77.4907	74.3505	73.9612	81.0442	78.0334
ENSMUSG00000027966	0.110854	0.139372	0.500115	0.0679791	0.133847	0.0635969
ENSMUSG00000059534	321.531	379.719	296.735	437.989	548.303	535.104
ENSMUSG00000033460	5.87524	6.06267	10.0579	4.5546	4.81849	5.02415
ENSMUSG00000043635	4.60042	3.76304	3.11183	4.41864	5.62157	5.15135
ENSMUSG00000049872	8.14774	9.33791	8.72423	11.6924	8.23158	7.94961
ENSMUSG00000027180	77.1541	74.5639	69.4605	76.2046	75.7573	74.5355
ENSMUSG00000040904	0.16628	0.209058	0	0	0.0669234	0.190791
ENSMUSG00000026176	142.779	151.706	138.365	140.989	148.57	152.823
ENSMUSG00000054594	0.720548	0.766545	0.722389	1.42756	0.535387	0.572372
ENSMUSG00000027430	12.1939	14.0069	11.9472	13.5278	12.6485	12.465
ENSMUSG00000031843	10.6974	9.47728	10.0579	9.04122	7.69619	6.48688
ENSMUSG00000056468	0	0	0.555684	0.0679791	0.468464	0.381581
ENSMUSG00000015850	49.7178	80.1388	55.0127	71.7179	72.6788	78.097
ENSMUSG00000048329	0.775975	0.557487	0.555684	0.339895	0.669234	0.572372
ENSMUSG00000031353	120.054	118.814	97.9115	124.198	103.196	103.154
ENSMUSG00000021900	15.8521	16.3762	19.7823	14.8874	11.8454	12.2106
ENSMUSG00000030443	0.498841	1.25435	1.2225	1.15564	1.40539	1.65352
ENSMUSG00000064302	211.952	287.176	259.393	230.449	189.594	185.448
ENSMUSG00000047669	4.71128	4.9477	4.77888	2.24331	1.33847	1.52633
ENSMUSG00000051149	2.49421	2.78744	1.66705	1.49554	2.81078	2.35308
ENSMUSG00000074829	12.5265	15.2612	16.1148	17.6746	11.6447	12.783
ENSMUSG00000079450	0.443414	0.696859	1.77819	0.951707	0.602311	0.635969
ENSMUSG00000038365	14.9098	22.0207	15.448	14.5475	15.1247	14.3093
ENSMUSG00000037890	7.26091	6.48079	6.61264	5.50631	7.09388	7.69522
ENSMUSG00000068264	35.1406	35.8186	30.7849	45.546	49.9918	47.4433
ENSMUSG00000039531	18.2354	13.3797	25.5059	11.0806	10.7077	10.6843
ENSMUSG00000030062	92.6736	91.7067	95.911	74.777	81.5127	83.5663
ENSMUSG00000068134	13.8013	12.8222	16.6705	16.9948	14.857	14.3729
ENSMUSG00000032612	102.373	91.9157	87.6869	98.8416	103.798	99.4655
ENSMUSG00000025138	45.7271	50.5223	59.6249	48.2651	56.818	57.8096
ENSMUSG00000042286	218.659	177.838	170.039	207.064	228.41	226.596
ENSMUSG00000093930	17.5703	27.6653	24.2834	17.6746	16.6639	17.4255
ENSMUSG00000057421	46.8911	49.7557	42.8432	71.8539	67.7934	66.8403
ENSMUSG00000035047	8.03688	7.10796	8.00184	8.42941	7.02696	7.56803
ENSMUSG00000096145	2.16164	1.74215	2.50058	1.49554	2.0077	2.22589
ENSMUSG00000027574	2.77134	3.13587	9.8356	2.17533	5.62157	4.70617
ENSMUSG00000021294	21.6719	26.6897	23.3387	22.909	16.4632	18.3159
ENSMUSG00000048027	25.7735	31.498	31.1183	26.036	28.6432	28.873
ENSMUSG00000042682	74.3827	82.7172	82.7969	89.3925	80.8435	79.4961
ENSMUSG00000041645	206.853	143.901	143.922	201.15	192.137	186.784
ENSMUSG00000017718	3.49189	4.18115	6.39036	4.01077	3.01155	3.17984
ENSMUSG00000109901	45.1174	44.7384	45.6772	45.0701	39.6187	39.1121
ENSMUSG00000071073	0.775975	1.39372	0.500115	0.679791	1.20462	1.52633
ENSMUSG00000060981	23.113	28.7106	21.2271	31.5423	40.2879	37.6494
ENSMUSG00000029321	15.6304	9.54697	6.16809	23.9286	25.6317	26.0747
ENSMUSG00000034563	0.720548	1.81183	1.16694	1.97139	1.07077	1.01755
ENSMUSG00000024935	1.05311	0.766545	1.94489	1.22362	0.936928	1.08115
ENSMUSG00000091405	0.0554268	0.278744	0.889094	0.407874	0.40154	0.572372
ENSMUSG00000024298	7.15006	3.83273	5.05672	4.48662	5.01926	4.76977
ENSMUSG00000018411	30.5956	51.4282	36.175	43.9825	44.2364	44.7722
ENSMUSG00000040276	4.48957	5.9233	5.6124	2.58321	2.34232	3.17984
ENSMUSG00000066009	0.110854	0.139372	0.0555684	0.135958	0.20077	0.127194
ENSMUSG00000014243	11.9168	10.2438	9.39105	10.6047	14.1878	14.3093
ENSMUSG00000022179	4.71128	5.50519	5.72354	4.07874	5.68849	5.40573
ENSMUSG00000026956	30.7619	28.4319	28.451	21.8893	29.0448	28.9366
ENSMUSG00000000028	5.09926	5.01739	7.89071	5.71024	5.75541	5.21494
ENSMUSG00000025726	0.443414	0.836231	0.555684	1.08767	0.40154	0.190791
ENSMUSG00000002831	276.469	210.312	118.527	414.604	448.253	447.34
ENSMUSG00000042203	26.6049	25.8535	25.5614	21.7533	28.844	26.6471
ENSMUSG00000022861	0.16628	0.278744	1.11137	1.15564	0.334617	0.254388
ENSMUSG00000001983	14.6327	14.425	10.169	11.3525	11.9124	11.7654
ENSMUSG00000028890	13.4133	16.0278	15.2813	17.3347	14.7901	15.454
ENSMUSG00000051048	2.99305	0.836231	0.777957	0.271916	0.468464	0.635969
ENSMUSG00000022893	55.3159	52.6129	26.006	46.8376	31.0525	35.0419
ENSMUSG00000074802	5.59811	5.4355	5.4457	3.94279	4.88541	4.45178
ENSMUSG00000029273	0	3.34492	0.444547	0	0.267694	0.127194
ENSMUSG00000055319	32.3692	29.7559	30.7849	36.5727	32.1902	30.4629
ENSMUSG00000057666	154.752	173.1	144.089	193.4	205.388	198.041
ENSMUSG00000026857	33.8103	33.0311	24.3945	37.4565	40.7564	38.0945
ENSMUSG00000040105	13.635	13.31	13.8921	10.5368	10.7077	11.6382
ENSMUSG00000027875	16.4063	23.1357	11.1692	32.7659	41.4256	35.5507
ENSMUSG00000068917	32.0921	35.1914	46.1217	39.4279	45.0395	44.7086
ENSMUSG00000059493	2.88219	1.18466	1.88932	0.815749	0.870004	1.08115
ENSMUSG00000018861	13.1361	19.303	15.9481	19.1701	19.7424	20.1602
ENSMUSG00000046179	5.48725	6.20205	7.83514	3.46693	1.94078	2.79826
ENSMUSG00000049739	30.7619	29.059	35.7305	28.6192	30.7848	33.0068
ENSMUSG00000045176	18.7897	16.5156	13.781	20.8696	19.0732	18.8883
ENSMUSG00000061414	10.1985	5.57487	7.22389	6.59397	5.55464	6.55048
ENSMUSG00000032733	14.8544	20.8361	19.8379	20.8696	19.4747	18.3795
ENSMUSG00000023236	0.16628	0.278744	0.166705	0	0.267694	0.317984
ENSMUSG00000034416	0.387987	0.766545	0.555684	0.679791	1.27154	1.46273
ENSMUSG00000054659	5.48725	4.9477	3.00069	5.8462	3.74771	3.68862
ENSMUSG00000041255	0.0554268	0.0696859	0	0	0.334617	0.190791
ENSMUSG00000050148	30.1522	29.059	31.5628	29.5029	26.6355	26.3927
ENSMUSG00000029364	103.87	98.7449	75.1284	99.3174	81.8473	83.7571
ENSMUSG00000033948	3.21475	1.95121	2.16717	2.99108	1.00385	1.01755
ENSMUSG00000026483	65.1265	52.6129	56.4575	52.4119	42.7641	40.9564
ENSMUSG00000021468	33.8658	32.4736	29.0623	33.9216	30.1155	29.4454
ENSMUSG00000038615	483.765	554.003	409.317	506.172	500.721	494.784
ENSMUSG00000038013	22.0044	22.6479	25.8949	23.3168	27.7063	26.0111
ENSMUSG00000035984	1.38567	1.81183	1.72262	2.37927	2.81078	2.28949
ENSMUSG00000022906	124.544	127.734	152.424	76.2046	73.8165	80.4501
ENSMUSG00000031976	8.25859	5.36582	7.22389	6.93387	4.55079	4.57898
ENSMUSG00000043496	12.859	17.7699	14.8923	8.7693	8.36543	8.77637
ENSMUSG00000051413	18.1246	18.4668	21.505	13.5958	14.1208	15.8992
ENSMUSG00000022621	3.49189	5.08707	5.39013	4.75854	5.22003	5.91451
ENSMUSG00000068036	56.7016	77.9785	88.7427	61.9969	43.0987	46.4893
ENSMUSG00000034189	22.3924	27.0381	28.3399	24.8803	28.4424	29.191
ENSMUSG00000021645	12.1385	10.4529	11.5582	11.6244	13.7193	13.101
ENSMUSG00000051169	2.2725	2.16026	3.00069	3.19502	4.75156	4.19739
ENSMUSG00000049122	0.221707	0.139372	0.222273	0	0.133847	0.127194
ENSMUSG00000030722	9.08999	8.22294	10.8358	7.61366	11.3101	10.1119
ENSMUSG00000057058	8.92371	5.85362	10.2246	4.41864	6.35772	6.86846
ENSMUSG00000044768	13.1361	8.71074	14.9479	6.72993	10.4401	9.98471
ENSMUSG00000024766	13.247	14.9128	13.1697	11.2845	11.1762	10.8115
ENSMUSG00000024914	170.382	190.452	159.037	228.954	263.477	261.383
ENSMUSG00000032315	0.110854	0.139372	0	0.815749	0.334617	0.254388
ENSMUSG00000034424	38.2445	35.7489	36.5084	44.8662	50.0587	48.0156
ENSMUSG00000026439	17.7366	22.7176	29.7291	22.909	21.3486	20.351
ENSMUSG00000034990	0.332561	1.11497	0.611252	1.08767	0.20077	0.254388
ENSMUSG00000021972	34.9189	32.9614	36.8418	33.4457	32.1232	31.6712
ENSMUSG00000069135	23.8335	25.3657	26.0616	22.1612	20.5455	21.9409
ENSMUSG00000025068	148.544	231.775	134.198	169.676	168.647	164.97
ENSMUSG00000042590	26.7157	27.6653	29.8958	29.7748	28.4424	25.1208
ENSMUSG00000060152	21.2839	20.9755	20.6159	27.8034	30.0486	29.191
ENSMUSG00000033589	18.2354	15.2612	16.3927	12.7801	15.727	16.3444
ENSMUSG00000046997	5.93067	5.99299	5.6124	6.79791	6.02311	5.15135
ENSMUSG00000014158	11.6396	5.22644	8.50196	15.1593	16.6639	16.6624
ENSMUSG00000054931	0.554268	1.95121	1.0558	1.42756	1.07077	1.08115
ENSMUSG00000030468	6.42951	1.81183	34.0634	4.2147	19.8763	13.4189
ENSMUSG00000078787	0.886829	0.766545	0.166705	1.15564	0.870004	0.635969
ENSMUSG00000020251	1.55195	1.95121	1.88932	1.49554	2.20847	2.16229
ENSMUSG00000035027	157.357	170.452	134.753	158.255	196.755	190.345
ENSMUSG00000079057	13.4133	11.2194	15.7814	11.3525	13.6524	14.8817
ENSMUSG00000029036	64.6831	62.0902	50.4005	89.0526	76.0919	75.1715
ENSMUSG00000026398	0.997682	0.905917	1.94489	0.475854	0.870004	1.01755
ENSMUSG00000035770	73.3296	81.7416	71.961	86.6054	73.0134	75.1079
ENSMUSG00000073650	1.05311	1.04529	1.0558	0.679791	0.669234	0.699566
ENSMUSG00000038624	1.05311	1.04529	1.0558	0.883728	0.870004	0.699566
ENSMUSG00000030410	79.6483	91.846	81.7966	102.852	99.4482	100.992
ENSMUSG00000036242	6.54036	10.9407	9.22435	6.1861	9.70389	8.26759
ENSMUSG00000006021	15.1315	15.8884	17.1706	17.3347	21.0809	19.397
ENSMUSG00000021678	1.99536	4.59927	2.61171	1.35958	1.60616	1.78071
ENSMUSG00000029920	17.5703	12.7525	21.3938	16.5869	16.8647	16.1536
ENSMUSG00000010064	46.1151	45.714	47.1775	71.8539	70.0688	73.2
ENSMUSG00000028133	1.4411	3.20555	3.38967	1.6315	2.2754	2.16229
ENSMUSG00000035000	12.1385	9.4076	25.228	8.63334	14.4555	11.7018
ENSMUSG00000028847	46.5585	46.0624	46.2329	49.1489	55.4795	52.4038
ENSMUSG00000041907	0.387987	0.278744	0.277842	0	0.0669234	0.127194
ENSMUSG00000027381	17.8474	24.2507	26.5061	31.6103	29.4463	29.8905
ENSMUSG00000028545	4.43414	7.59576	7.00161	6.86589	7.29465	8.0768
ENSMUSG00000097487	19.1222	24.0416	20.8937	25.968	30.7848	28.555
ENSMUSG00000027800	158.465	124.32	154.313	124.062	107.144	99.5291
ENSMUSG00000025428	2545.42	2999.21	2117.15	3573.86	3497.08	3333.18
ENSMUSG00000026634	28.2122	32.8221	36.564	36.1649	36.2725	36.3774
ENSMUSG00000074671	6.59579	4.04178	7.16832	2.9231	2.81078	3.37063
ENSMUSG00000021814	153.754	154.842	133.42	148.33	139.736	141.312
ENSMUSG00000026563	4.10158	4.73864	6.27923	4.89449	4.68464	4.83336
ENSMUSG00000060032	26.6603	39.721	31.7851	36.9806	45.6418	46.0441
ENSMUSG00000028312	14.6881	11.0104	12.8919	6.79791	6.35772	6.55048
ENSMUSG00000033777	47.667	17.6305	28.3954	22.909	23.4901	22.8313
ENSMUSG00000027577	0.110854	0	0.0555684	0	0.40154	0.317984
ENSMUSG00000035473	13.247	20.4877	14.8368	21.6853	18.4039	18.2523
ENSMUSG00000026925	19.6211	22.7176	24.2834	23.1129	18.4709	19.9058
ENSMUSG00000027669	36.8034	34.2158	38.5089	26.6478	25.1632	27.5374
ENSMUSG00000026544	12.1939	13.4494	12.7807	14.9554	16.7978	16.1536
ENSMUSG00000023961	65.0156	61.8114	65.7929	55.8788	47.8502	49.0332
ENSMUSG00000060579	0.554268	1.60278	1.27807	1.08767	0.803081	0.763163
ENSMUSG00000036845	17.792	18.5365	17.1151	19.578	21.9509	21.305
ENSMUSG00000006717	164.728	193.378	170.65	276.743	287.168	281.671
ENSMUSG00000041236	50.3275	54.7731	53.9013	60.9772	57.5541	55.9653
ENSMUSG00000058407	59.8609	57.7696	55.0127	71.7859	72.0765	69.893
ENSMUSG00000029119	78.706	62.1598	73.7392	64.852	58.8257	62.9609
ENSMUSG00000006010	34.6972	35.2611	38.231	39.2919	38.7487	38.2853
ENSMUSG00000059482	10.5865	10.3832	11.0581	11.7604	11.5777	11.8926
ENSMUSG00000041112	34.9189	25.0869	34.7858	22.2292	23.624	23.2765
ENSMUSG00000062524	1.05311	0.696859	1.83376	0.271916	0.133847	0
ENSMUSG00000024471	7.37176	3.76304	3.72308	6.59397	7.62927	7.31364
ENSMUSG00000032392	8.4803	8.36231	6.33479	10.6727	6.22388	6.1689
ENSMUSG00000038346	43.0112	45.2262	54.2347	45.8179	43.5002	42.9279
ENSMUSG00000057858	14.411	10.2438	13.1697	12.3042	10.7747	11.5746
ENSMUSG00000068079	17.2932	23.8326	20.1713	29.6389	31.0525	30.0177
ENSMUSG00000041231	24.6095	21.8117	29.0067	29.095	27.8401	26.9651
ENSMUSG00000029464	10.4202	14.7734	17.1706	16.5869	14.3885	13.6097
ENSMUSG00000031399	28.1014	25.7141	25.1725	31.2024	28.4424	27.4739
ENSMUSG00000005510	248.589	264.179	212.104	320.181	367.276	345.84
ENSMUSG00000037669	23.6118	36.9335	32.6186	27.6675	29.714	30.0813
ENSMUSG00000042743	0.720548	1.67246	1.16694	1.35958	1.67309	1.27194
ENSMUSG00000059430	1.6628	1.32403	1.0558	0.679791	0.936928	1.01755
ENSMUSG00000030017	0	0.278744	0	0	0.936928	0.508775
ENSMUSG00000069114	9.81054	11.1497	9.16878	17.5386	14.5893	14.1821
ENSMUSG00000032598	24.5541	23.9023	19.7823	23.0449	23.9586	24.9936
ENSMUSG00000020358	148.987	131.01	127.085	120.119	110.557	113.202
ENSMUSG00000032011	55.6485	38.7454	56.902	35.5531	32.8594	36.123
ENSMUSG00000036309	121.939	132.334	108.469	131.132	153.121	144.238
ENSMUSG00000032309	25.4963	23.972	22.3941	26.6478	28.9109	27.5374
ENSMUSG00000074384	1.60738	2.50869	2.88956	1.90341	1.40539	1.52633
ENSMUSG00000022020	9.92139	9.8954	10.5024	8.29345	10.1054	10.1755
ENSMUSG00000020807	8.53572	11.6375	11.3915	9.17718	10.6408	10.1755
ENSMUSG00000007655	371.858	296.026	359.75	366.271	300.218	317.285
ENSMUSG00000026273	8.92371	11.0104	11.2804	11.3525	15.1916	14.1185
ENSMUSG00000021838	53.8748	56.4456	46.733	65.3959	66.9234	64.2964
ENSMUSG00000019301	0	0.975603	0.833525	1.83544	2.0077	1.58992
ENSMUSG00000039410	12.6927	17.1427	13.9477	16.9268	12.9831	12.2106
ENSMUSG00000031007	63.0757	44.3899	51.7897	45.478	46.6456	45.1538
ENSMUSG00000028483	13.0253	12.6828	16.0593	13.8677	12.9831	12.7194
ENSMUSG00000017344	60.1935	58.9543	82.2412	46.1578	37.611	42.2919
ENSMUSG00000074340	1.60738	1.88152	3.38967	1.6315	2.94463	3.30704
ENSMUSG00000009207	13.1361	11.6375	13.2253	9.85697	7.4285	7.88601
ENSMUSG00000002664	0.0554268	0.34843	0.555684	0.271916	0	0.0635969
ENSMUSG00000053198	4.60042	2.50869	3.22297	1.83544	2.54309	2.73467
ENSMUSG00000063576	73.3296	77.1423	57.4021	84.9739	102.326	103.917
ENSMUSG00000075701	31.815	29.8256	33.1187	26.6478	29.1786	31.4805
ENSMUSG00000028300	19.1777	25.7838	25.5614	22.3651	21.014	20.7962
ENSMUSG00000001348	55.5376	31.0102	51.3452	43.9145	56.1487	56.5376
ENSMUSG00000020169	4.04616	4.11147	3.83422	6.11812	5.22003	5.21494
ENSMUSG00000028327	1.4411	0.487801	2.05603	0.339895	0.535387	0.635969
ENSMUSG00000001493	50.3829	35.8186	43.51	32.63	20.077	23.1493
ENSMUSG00000019856	1.55195	1.32403	1.55591	1.2916	1.53924	1.65352
ENSMUSG00000032425	11.8059	13.7978	12.614	17.8785	14.3885	15.1361
ENSMUSG00000030435	87.9069	93.7972	102.357	91.8397	92.1535	95.4589
ENSMUSG00000095609	12.5819	8.57137	19.8935	13.2559	12.9831	13.101
ENSMUSG00000027932	5.70896	4.4599	5.27899	4.75854	3.88156	4.38818
ENSMUSG00000057762	5.70896	4.4599	5.55684	4.5546	6.35772	6.48688
ENSMUSG00000042699	68.3412	42.9962	63.4591	47.7893	42.4964	41.656
ENSMUSG00000075269	0.332561	0.278744	0.555684	0.339895	0	0
ENSMUSG00000025024	31.3716	28.2228	33.3966	31.0664	31.5878	31.4805
ENSMUSG00000024007	21.1176	23.1357	20.1157	17.4026	17.2662	17.3619
ENSMUSG00000033712	39.1313	41.4631	45.2882	35.3491	38.3471	36.6318
ENSMUSG00000017697	8.03688	4.80833	5.72354	3.80683	6.2908	7.44083
ENSMUSG00000001270	97.8837	118.327	91.0766	82.8665	71.8088	77.779
ENSMUSG00000087408	0.387987	0	0.444547	0	0.0669234	0.190791
ENSMUSG00000052525	0.0554268	0.278744	0.222273	0.0679791	0.40154	0.317984
ENSMUSG00000006288	28.8774	30.1043	34.6747	24.8803	29.2455	28.4914
ENSMUSG00000053985	5.65353	10.6619	9.94674	10.6047	7.89696	8.1404
ENSMUSG00000033268	0.332561	0	0.388979	0.0679791	0.0669234	0.0635969
ENSMUSG00000027406	339.434	433.865	344.524	535.199	478.971	466.229
ENSMUSG00000009378	3.04847	2.85712	2.22273	3.05906	2.87771	2.41668
ENSMUSG00000090115	6.81749	6.55048	6.22366	8.15749	7.4285	7.69522
ENSMUSG00000039131	5.15469	10.3135	5.6124	7.06982	7.49542	8.1404
ENSMUSG00000039431	2.82677	2.09058	1.38921	1.08767	1.40539	1.27194
ENSMUSG00000033278	63.1311	57.1425	53.4568	59.5497	42.8979	43.0551
ENSMUSG00000033717	0	0.696859	0.889094	0.203937	0.133847	0.0635969
ENSMUSG00000071646	72.8862	65.5048	77.0178	60.2974	62.7742	61.8798
ENSMUSG00000032114	20.7296	26.2716	22.8942	24.7444	28.7771	26.8379
ENSMUSG00000030236	0	0	0.111137	0	0.468464	0.254388
ENSMUSG00000058756	67.6761	88.5011	69.2382	76.0006	74.3519	70.4017
ENSMUSG00000040351	29.2653	22.0207	24.0611	17.4706	15.1247	16.408
ENSMUSG00000028458	28.8219	23.7629	19.2822	21.7533	17.7347	17.6799
ENSMUSG00000042570	21.7827	25.8535	26.0616	22.705	25.297	24.612
ENSMUSG00000026878	132.858	107.874	110.414	121.479	107.947	111.04
ENSMUSG00000110949	0.498841	0.627173	0.722389	1.76746	1.80693	1.58992
ENSMUSG00000034157	67.4544	68.9194	58.3468	101.357	100.586	102.645
ENSMUSG00000072949	13.9121	17.1427	6.83491	41.9431	23.2893	21.8773
ENSMUSG00000009079	170.105	166.549	198.101	171.307	188.925	189.582
ENSMUSG00000028737	29.9305	41.045	33.5077	52.4119	50.4602	46.5529
ENSMUSG00000000876	28.5448	35.2611	27.7842	40.9234	39.351	37.8401
ENSMUSG00000068854	4.87756	7.03828	9.39105	8.36143	5.82234	5.59653
ENSMUSG00000026691	0.0554268	0.766545	0	0.271916	0.535387	0.572372
ENSMUSG00000037761	13.6904	13.6584	12.0583	11.8963	16.7978	16.3444
ENSMUSG00000056692	185.181	180.277	163.927	171.239	169.718	168.659
ENSMUSG00000017837	49.7178	57.3515	54.2903	60.6373	58.9595	54.6933
ENSMUSG00000022035	31.3716	33.728	28.3399	25.4242	19.1401	22.7677
ENSMUSG00000051716	0.277134	0.209058	0.33341	0.407874	0.267694	0.317984
ENSMUSG00000022763	0.110854	0.418115	0.222273	0.407874	0.20077	0.190791
ENSMUSG00000026239	28.6002	34.4248	31.9518	35.4171	34.2648	34.0243
ENSMUSG00000032806	7.81518	9.8954	7.66843	6.11812	6.75926	5.59653
ENSMUSG00000038932	0.332561	0.487801	1.0558	0.203937	0.267694	0.190791
ENSMUSG00000029020	564.245	632.4	427.876	673.129	601.508	580.512
ENSMUSG00000024784	0.609695	0.487801	0.611252	0.815749	0.334617	0.572372
ENSMUSG00000094690	0.277134	0.836231	0.166705	0.271916	0.267694	0.445178
ENSMUSG00000034158	67.6207	44.1809	49.7337	77.0203	72.2773	69.1934
ENSMUSG00000022051	64.1288	64.5292	63.4591	96.1224	84.5912	83.3755
ENSMUSG00000000093	21.3393	16.0974	16.0037	18.8302	16.7309	16.09
ENSMUSG00000030127	76.101	84.1806	73.0168	79.1956	70.0019	68.5574
ENSMUSG00000029048	83.9162	95.6788	82.6857	97.482	94.9643	97.6848
ENSMUSG00000028750	0.443414	0.34843	0.111137	0.407874	0.803081	0.763163
ENSMUSG00000000693	59.5838	38.606	41.6763	37.7284	32.3909	36.9498
ENSMUSG00000041762	8.75743	14.425	14.7812	9.1092	9.10158	8.77637
ENSMUSG00000049184	1.99536	4.39021	4.16763	4.48662	4.0154	4.76977
ENSMUSG00000001700	32.9235	27.735	33.5633	28.0754	35.1348	34.7875
ENSMUSG00000009145	3.1039	5.71425	4.50104	2.78714	5.08618	5.27854
ENSMUSG00000025280	21.6719	21.9511	24.6168	22.1612	20.4786	20.669
ENSMUSG00000063903	0.831402	1.60278	1.33364	0.203937	0.602311	0.572372
ENSMUSG00000029227	39.2976	33.1008	38.6756	37.7284	43.5002	42.4191
ENSMUSG00000020684	61.4683	50.7313	34.3968	78.8557	91.0158	83.8843
ENSMUSG00000050022	6.92835	5.71425	9.27992	5.91418	6.49157	7.56803
ENSMUSG00000029177	47.279	60.1389	53.0678	59.4137	55.078	52.3402
ENSMUSG00000095028	3.87987	3.55398	5.55684	2.51523	4.48387	4.83336
ENSMUSG00000029209	5.48725	5.71425	6.72377	4.69056	3.41309	3.43423
ENSMUSG00000032413	12.6927	17.073	17.2818	19.3061	17.6678	19.2699
ENSMUSG00000033658	24.1661	19.5121	19.949	19.0341	15.1916	16.6624
ENSMUSG00000048251	9.47798	6.82922	9.72446	4.01077	5.08618	4.32459
ENSMUSG00000032405	38.8542	32.9614	34.9525	35.0772	32.7255	33.8335
ENSMUSG00000036932	44.0643	56.2365	45.1771	62.4728	58.4911	53.167
ENSMUSG00000070643	17.016	20.5573	22.2273	24.7444	19.3409	20.4782
ENSMUSG00000002103	62.1889	45.7836	61.0141	48.877	40.6894	40.4476
ENSMUSG00000034997	2.05079	1.60278	1.00023	1.15564	1.1377	1.39913
ENSMUSG00000038079	4.545	4.39021	5.77911	5.91418	3.74771	4.0066
ENSMUSG00000072974	0.0554268	0	0.277842	0.271916	0	0
ENSMUSG00000009585	95.0569	78.6754	142.533	63.7644	84.6581	86.1738
ENSMUSG00000030138	34.6417	32.1252	35.1192	35.825	31.5878	32.9432
ENSMUSG00000030340	1.60738	2.99649	3.1674	1.69948	1.60616	1.58992
ENSMUSG00000029298	199.869	172.612	256.281	108.495	87.6027	98.3844
ENSMUSG00000012819	3.82445	5.64456	7.11275	2.03937	4.08233	3.94301
ENSMUSG00000020413	9.92139	12.2647	12.5585	8.22547	6.2908	7.88601
ENSMUSG00000055184	1.77366	3.55398	2.77842	2.03937	1.87386	2.0987
ENSMUSG00000048826	0.775975	0.905917	2.1116	0.815749	1.07077	0.890356
ENSMUSG00000045210	29.1545	28.7106	33.0076	29.9788	26.7694	27.919
ENSMUSG00000025019	3.04847	2.92681	2.83399	1.90341	1.1377	1.52633
ENSMUSG00000048756	81.8654	83.9715	53.6235	107.475	122.738	114.92
ENSMUSG00000045817	164.673	109.407	123.473	100.201	113.502	115.428
ENSMUSG00000050505	0.110854	0.278744	0	0.203937	0.468464	0.699566
ENSMUSG00000028189	12.6927	6.82922	9.16878	6.32205	5.62157	5.72372
ENSMUSG00000042179	0	1.95121	0.111137	0	0	0.0635969
ENSMUSG00000037622	81.5882	89.9645	72.4056	110.058	104.401	102.009
ENSMUSG00000031636	41.9581	28.9197	19.8379	57.2384	54.4757	51.0683
ENSMUSG00000089774	5.3764	7.45639	7.22389	7.61366	7.96389	7.44083
ENSMUSG00000001911	194.437	185.852	168.15	148.67	143.952	138.705
ENSMUSG00000036330	0.886829	0.836231	0.277842	0.543833	0.736157	0.445178
ENSMUSG00000073492	1.33024	0.487801	1.11137	0.883728	0.669234	0.635969
ENSMUSG00000031782	211.121	242.089	194.211	314.131	282.818	267.743
ENSMUSG00000002346	51.2143	69.4072	39.6758	84.43	66.7226	66.5859
ENSMUSG00000040694	198.095	233.03	190.988	260.904	260.6	261.828
ENSMUSG00000073063	0.443414	0	0	0.271916	0.0669234	0.0635969
ENSMUSG00000021947	7.6489	9.82571	10.558	5.8462	6.62542	6.61408
ENSMUSG00000014418	20.8959	19.9302	32.1185	24.0646	20.3447	20.7326
ENSMUSG00000025192	3.65817	5.78393	4.27876	3.80683	4.08233	3.68862
ENSMUSG00000031774	39.2422	38.4666	44.1769	43.0987	40.3548	43.7547
ENSMUSG00000024960	28.1568	34.9823	32.7853	32.1541	26.3009	27.3467
ENSMUSG00000072772	4.7667	6.75953	7.89071	6.79791	8.03081	7.82242
ENSMUSG00000030986	40.9604	47.5258	34.5635	48.877	43.3664	40.1296
ENSMUSG00000021379	2.49421	2.50869	2.66728	1.83544	1.1377	1.71712
ENSMUSG00000041481	299.637	147.664	200.046	100.745	113.636	130.501
ENSMUSG00000028444	3.9353	3.13587	2.83399	8.42941	6.09003	5.91451
ENSMUSG00000005982	38.2999	36.7942	40.5093	43.5066	41.3587	39.6209
ENSMUSG00000051790	50.2721	40.0694	49.1224	33.3777	33.2609	35.9958
ENSMUSG00000074129	14.1338	15.0522	17.6707	14.8874	22.1516	21.2414
ENSMUSG00000027708	41.9026	43.9718	36.2306	42.6909	35.1348	34.2787
ENSMUSG00000026097	7.70432	8.78043	12.3362	7.1378	9.50312	8.1404
ENSMUSG00000016984	5.59811	4.52958	6.39036	3.87481	5.82234	5.21494
ENSMUSG00000029253	9.42255	7.73514	10.6136	8.56536	7.83004	7.63163
ENSMUSG00000047656	21.4502	22.0904	15.837	23.5887	20.947	22.4497
ENSMUSG00000019978	91.2879	62.787	90.2986	75.0489	60.6326	63.3425
ENSMUSG00000028393	38.6879	48.7801	37.3975	37.1166	45.0395	47.8249
ENSMUSG00000093962	0.387987	0.34843	0.388979	1.90341	1.00385	1.20834
ENSMUSG00000021262	55.0388	41.3934	64.9594	37.2525	37.6779	40.3204
ENSMUSG00000031849	13.3579	18.2577	13.5587	10.7407	13.2508	10.8115
ENSMUSG00000035365	2.2725	1.11497	2.05603	1.15564	0.803081	0.890356
ENSMUSG00000034216	26.106	35.2611	29.7846	32.9699	31.6548	34.1515
ENSMUSG00000020288	10.4757	12.6828	12.7252	14.3436	16.0616	17.7435
ENSMUSG00000047678	0.16628	0.0696859	0.277842	0.0679791	0	0
ENSMUSG00000030399	451.562	578.602	383.144	618.95	649.626	644.3
ENSMUSG00000026365	238.779	206.549	239.722	304.75	224.06	205.036
ENSMUSG00000050440	1.05311	1.60278	3.05626	4.01077	2.2754	1.58992
ENSMUSG00000071708	35.972	41.045	37.6754	40.5835	43.5002	42.0375
ENSMUSG00000031740	257.347	271.984	245.557	174.366	173.934	180.297
ENSMUSG00000070939	34.1429	25.4354	30.1736	33.5137	29.4463	29.191
ENSMUSG00000041488	27.1037	22.9267	23.0053	32.0181	26.0332	27.7918
ENSMUSG00000054945	0.221707	0.766545	1.2225	1.6315	0.736157	0.953953
ENSMUSG00000004356	18.7343	19.9302	21.7828	17.1987	15.7939	16.2172
ENSMUSG00000038900	393.308	350.729	406.094	357.026	448.052	444.097
ENSMUSG00000023913	33.4224	14.2856	22.7275	56.0148	54.9441	50.5595
ENSMUSG00000044934	19.7874	21.9511	23.6721	21.4134	18.5378	19.1427
ENSMUSG00000034893	23.2238	26.8988	28.062	26.9877	22.8878	25.3116
ENSMUSG00000074793	61.8563	52.5432	45.7328	71.7859	52.8026	60.9894
ENSMUSG00000053441	1.4411	3.62367	1.94489	1.49554	1.80693	1.58992
ENSMUSG00000056952	64.4613	46.7592	41.5651	62.8127	58.0895	56.8556
ENSMUSG00000042210	10.5311	14.9825	13.8365	11.6924	14.1878	14.3729
ENSMUSG00000042622	17.9029	17.7002	13.6142	29.6389	28.7101	33.8971
ENSMUSG00000032913	17.7366	18.6061	20.5603	15.6352	17.7347	15.5176
ENSMUSG00000031250	0	0.0696859	0.33341	0.203937	0	0
ENSMUSG00000029068	202.64	203.483	213.383	262.059	259.931	263.482
ENSMUSG00000024955	132.082	154.981	130.475	174.842	166.171	168.023
ENSMUSG00000056073	0.110854	0.0696859	0.277842	0.203937	0	0
ENSMUSG00000030098	21.173	34.4248	27.0062	33.1058	16.8647	19.0155
ENSMUSG00000032498	4.93298	7.80482	6.16809	4.89449	6.09003	5.97811
ENSMUSG00000035133	35.9166	41.045	37.1197	40.9234	35.7371	33.8335
ENSMUSG00000030557	156.414	139.651	133.975	134.055	114.238	115.619
ENSMUSG00000053253	24.7203	20.3483	23.0053	21.2775	20.077	19.7786
ENSMUSG00000049539	0	0.209058	0.0555684	0	0.40154	0.254388
ENSMUSG00000040495	0.221707	0	0.277842	0.203937	0.334617	0.127194
ENSMUSG00000023011	0.221707	0.557487	0.889094	0.271916	0.334617	0.254388
ENSMUSG00000033502	5.59811	6.06267	9.05764	6.39003	6.62542	5.53293
ENSMUSG00000026469	48.2213	43.5537	38.4533	47.6533	43.701	42.9279
ENSMUSG00000021622	1197.88	1386.82	1223.56	1906.34	1737.2	1706.37
ENSMUSG00000019808	3.71359	4.32053	1.88932	3.05906	2.81078	3.05265
ENSMUSG00000040855	1.27482	1.39372	1.11137	0.543833	1.53924	1.52633
ENSMUSG00000028952	6.76207	11.7769	11.6694	12.916	16.597	16.1536
ENSMUSG00000030878	13.5796	12.4738	10.558	14.0037	10.7077	11.829
ENSMUSG00000035441	29.9305	25.0172	29.7846	18.0145	17.1993	17.6799
ENSMUSG00000023064	1.71823	3.13587	3.11183	1.56352	2.67694	2.0987
ENSMUSG00000014542	0.277134	0	0	0.407874	0.0669234	0.127194
ENSMUSG00000036863	9.81054	22.9964	10.8914	17.0627	14.7901	16.408
ENSMUSG00000040721	13.7458	13.5191	13.6142	18.0824	17.2662	17.1076
ENSMUSG00000078920	143.943	138.466	181.042	78.9237	74.0173	81.2768
ENSMUSG00000029217	15.7966	15.0522	20.338	14.6835	14.0539	14.1185
ENSMUSG00000029167	85.0247	52.8916	54.3459	146.903	111.628	109.895
ENSMUSG00000052681	202.252	139.372	188.432	121.139	132.441	134.953
ENSMUSG00000052776	113.348	101.254	129.419	76.5444	86.0635	88.654
ENSMUSG00000021457	80.8123	74.6336	109.414	105.3	144.086	136.097
ENSMUSG00000063882	350.186	474.84	349.247	575.375	630.619	611.293
ENSMUSG00000026972	25.2192	31.9161	36.2306	21.8213	28.3086	28.0462
ENSMUSG00000005043	15.9629	12.195	14.0032	12.5082	10.6408	11.5746
ENSMUSG00000037946	18.4571	12.8919	23.8944	16.247	15.727	16.726
ENSMUSG00000021222	12.2493	19.6514	20.2269	11.0126	12.1801	12.2106
ENSMUSG00000026938	4.37872	1.60278	14.2255	2.9231	12.247	10.1755
ENSMUSG00000006930	17.404	21.2542	26.9507	11.5564	10.3731	11.829
ENSMUSG00000047586	0.332561	0.418115	0.222273	0.203937	0.0669234	0.0635969
ENSMUSG00000030306	98.3825	107.804	73.8504	162.606	145.759	141.567
ENSMUSG00000030871	12.8036	15.0522	12.614	11.3525	14.0539	14.1821
ENSMUSG00000036533	23.9444	34.4248	42.3987	30.7945	32.9263	33.3884
ENSMUSG00000013415	0.332561	0.34843	0.611252	0.611812	0.602311	0.381581
ENSMUSG00000031386	73.5513	65.8532	77.7401	54.5192	51.9326	50.3687
ENSMUSG00000022556	42.2906	42.7872	48.9557	51.868	49.6572	50.4323
ENSMUSG00000022500	94.8907	77.2817	79.4072	72.7376	66.0534	71.5465
ENSMUSG00000062797	17.404	23.3448	22.9497	23.7927	18.9393	21.6229
ENSMUSG00000050705	67.7315	74.2852	66.5709	103.668	92.7558	89.1628
ENSMUSG00000031990	10.4757	10.1045	12.3362	9.31313	11.7116	11.0023
ENSMUSG00000031730	12.6373	15.9581	15.6703	14.6835	18.2032	16.5352
ENSMUSG00000001156	15.7412	23.1357	22.7275	22.3651	24.9624	25.8839
ENSMUSG00000023826	6.59579	8.71074	6.00138	12.984	9.4362	9.34874
ENSMUSG00000052144	41.7364	37.2123	39.6202	40.3116	39.5517	40.702
ENSMUSG00000061894	6.15237	6.4111	6.39036	7.20578	5.28695	5.53293
ENSMUSG00000035246	0.775975	0.418115	1.16694	0.611812	0.468464	0.635969
ENSMUSG00000014453	5.87524	9.4076	26.2283	10.8087	12.5816	10.5571
ENSMUSG00000036136	0.443414	1.25435	0.66682	0.0679791	0.20077	0.317984
ENSMUSG00000090707	0.0554268	0.209058	0.0555684	0.611812	0.870004	0.699566
ENSMUSG00000005469	220.709	260.904	213.605	280.142	245.408	238.679
ENSMUSG00000074364	193.717	158.396	183.042	189.118	150.645	157.402
ENSMUSG00000071037	1.49652	1.67246	2.2783	1.42756	1.40539	1.20834
ENSMUSG00000047420	1.88451	1.81183	2.72285	1.15564	4.0154	3.30704
ENSMUSG00000053310	10.254	11.2194	12.7252	17.0627	21.817	20.987
ENSMUSG00000064363	6139.46	10616.4	11352.8	13851.4	11959.2	11105
ENSMUSG00000033106	21.2839	20.0695	23.4499	18.4903	19.1401	18.6339
ENSMUSG00000029131	72.7199	62.9264	63.0701	70.0185	70.738	70.4017
ENSMUSG00000005958	8.20316	13.7978	8.72423	7.00185	4.08233	4.51538
ENSMUSG00000040451	56.4245	44.9474	32.8965	68.183	70.0019	69.257
ENSMUSG00000041062	0.110854	0.278744	0.0555684	0.339895	1.00385	0.763163
ENSMUSG00000038215	11.7505	10.5226	12.1695	10.5368	12.247	11.3202
ENSMUSG00000029432	257.735	317.559	228.219	359.269	297.274	293.372
ENSMUSG00000041477	12.3047	10.4529	17.4485	10.2648	14.857	16.0264
ENSMUSG00000059908	0	0	0.66682	0.203937	0.803081	0.635969
ENSMUSG00000042292	29.875	23.6235	33.7856	21.6173	25.4978	27.6646
ENSMUSG00000020072	0.665121	3.06618	1.11137	2.03937	2.81078	2.28949
ENSMUSG00000021241	29.2099	38.2576	29.229	37.6604	37.4771	36.3774
ENSMUSG00000054404	230.021	198.605	262.005	177.697	144.153	157.911
ENSMUSG00000035914	19.7319	19.6514	20.8381	11.3525	7.22773	8.45838
ENSMUSG00000026556	3.71359	5.64456	6.44593	2.37927	2.54309	2.98905
ENSMUSG00000021384	8.59115	5.99299	13.2808	6.59397	8.5662	8.96716
ENSMUSG00000049580	9.69969	6.82922	6.55707	4.96247	3.07848	4.19739
ENSMUSG00000066894	12.9699	12.8222	15.5591	13.5278	11.7785	11.1295
ENSMUSG00000025742	15.4641	17.073	19.7268	13.7998	12.1131	10.8751
ENSMUSG00000005656	45.8934	58.9543	49.9004	46.3617	42.831	43.6275
ENSMUSG00000039163	15.1869	20.7664	18.1153	19.578	20.077	21.0506
ENSMUSG00000090698	34.032	30.8709	16.5038	44.0504	34.6663	41.9103
ENSMUSG00000034501	7.92603	9.75603	8.22412	11.7604	7.76312	8.26759
ENSMUSG00000068373	0.498841	0	0.111137	0.407874	0	0
ENSMUSG00000031432	27.7134	25.7838	21.2271	24.9483	25.297	25.8839
ENSMUSG00000027215	57.0896	51.7766	80.1852	34.2615	42.7641	41.4016
ENSMUSG00000032589	1.27482	4.04178	2.2783	1.22362	0.870004	1.39913
ENSMUSG00000040345	50.3275	36.0276	64.5704	35.2132	45.1733	44.3906
ENSMUSG00000042997	17.8474	17.1427	19.8935	18.4223	16.7309	18.3159
ENSMUSG00000002546	92.4519	100.836	84.4639	120.527	113.703	111.358
ENSMUSG00000030990	44.674	53.3097	57.7911	48.3331	40.6894	39.8116
ENSMUSG00000031551	2.21707	2.09058	2.88956	1.2916	0.936928	1.58992
ENSMUSG00000056492	200.035	142.995	139.588	220.728	179.957	186.021
ENSMUSG00000036545	127.315	93.0307	83.4637	77.0203	80.1742	79.9413
ENSMUSG00000022661	36.3045	37.0032	49.956	29.299	27.104	27.1559
ENSMUSG00000062743	2.99305	3.76304	4.11206	3.263	3.07848	2.92546
ENSMUSG00000023755	2.49421	3.76304	4.72331	5.09843	7.89696	7.05925
ENSMUSG00000051839	0.831402	0	0	1.90341	0.669234	0.763163
ENSMUSG00000032491	3.71359	6.34142	4.94558	4.5546	5.68849	6.0417
ENSMUSG00000031601	35.0297	37.9091	40.1759	38.2722	38.414	37.5222
ENSMUSG00000024610	2983.51	1948.49	2959.57	1733.81	2061.51	2230.79
ENSMUSG00000027628	34.4755	34.6339	24.9502	33.9895	29.6471	27.4103
ENSMUSG00000049719	0.110854	0.209058	0.0555684	0.339895	0.0669234	0.381581
ENSMUSG00000062981	182.908	221.741	195.045	268.11	270.17	259.539
ENSMUSG00000026586	34.9743	38.1879	43.3989	27.1916	22.1516	23.5944
ENSMUSG00000033653	33.9766	28.9197	25.228	38.6801	36.0048	34.3423
ENSMUSG00000028478	118.724	110.104	105.302	110.126	123.875	129.992
ENSMUSG00000026072	35.196	22.9964	28.062	19.8499	19.7424	21.305
ENSMUSG00000032384	23.3347	15.4006	24.5612	15.2273	13.8531	14.3729
ENSMUSG00000021895	47.1682	38.3969	59.2359	46.8376	40.7564	39.8752
ENSMUSG00000030345	0.443414	0.209058	0.33341	0	0	0
ENSMUSG00000020644	91.7313	50.1042	66.6265	38.3402	32.4579	32.9432
ENSMUSG00000039195	38.6325	36.0973	31.6184	44.9342	59.1603	56.474
ENSMUSG00000051557	9.69969	8.36231	11.5027	8.63334	9.90466	10.4935
ENSMUSG00000064288	0.387987	0.0696859	0.222273	0.815749	1.00385	0.699566
ENSMUSG00000041205	0.16628	0.278744	0.0555684	0.271916	0.20077	0.190791
ENSMUSG00000036449	0.16628	0.0696859	0.166705	0.543833	0.602311	0.635969
ENSMUSG00000036810	31.7595	33.1008	32.8409	30.5906	28.5763	30.3357
ENSMUSG00000046556	22.5033	21.1148	23.561	19.7139	20.4786	19.8422
ENSMUSG00000034127	1.16396	20.3483	2.22273	0.951707	0.602311	0.890356
ENSMUSG00000052917	14.3001	12.8222	15.6703	16.0431	13.4516	13.4189
ENSMUSG00000027843	31.4824	14.0766	25.4503	15.2953	23.4232	24.3576
ENSMUSG00000024070	34.0875	26.7594	32.2852	24.0646	23.8247	23.8488
ENSMUSG00000038718	14.5218	15.2612	12.2806	13.4599	11.7785	11.0659
ENSMUSG00000002083	17.5703	17.2821	19.8935	13.4599	16.4632	15.9628
ENSMUSG00000030291	20.2308	24.3204	22.1162	25.0163	22.9547	24.4212
ENSMUSG00000045251	10.254	9.68634	12.9474	9.44909	12.3808	12.4014
ENSMUSG00000031103	49.6624	35.8186	55.4572	35.1452	35.1348	36.1866
ENSMUSG00000058586	12.6927	17.4912	16.3927	26.5798	20.1439	22.0045
ENSMUSG00000029120	2.38335	1.74215	1.2225	0.74777	1.07077	0.953953
ENSMUSG00000075420	0.997682	7.59576	1.16694	0.339895	0.20077	0.254388
ENSMUSG00000052056	21.2285	22.1601	29.7291	20.5297	22.1516	24.5484
ENSMUSG00000031714	53.2097	56.5153	52.6232	54.3153	50.9956	49.0332
ENSMUSG00000040795	7.09463	9.19854	9.16878	11.2845	8.83389	8.204
ENSMUSG00000042353	0.387987	0.278744	0.33341	0	0	0
ENSMUSG00000039771	18.18	21.1845	17.504	23.3848	23.0886	24.0396
ENSMUSG00000035757	10.0877	10.1741	9.8356	11.9643	12.3808	12.5286
ENSMUSG00000089789	0.277134	0.139372	0.111137	0.0679791	0.20077	0.190791
ENSMUSG00000032511	242.825	219.511	162.315	272.868	224.863	228.122
ENSMUSG00000090176	0.110854	0.557487	0.33341	0.0679791	0	0.0635969
ENSMUSG00000070732	0.665121	0.139372	0.111137	0.339895	0.20077	0.127194
ENSMUSG00000053550	0.110854	0.0696859	0.33341	0.135958	0.20077	0.190791
ENSMUSG00000031933	6.04152	3.4843	7.05718	3.19502	4.2831	3.43423
ENSMUSG00000057110	48.8864	39.0938	60.0138	36.9806	42.6971	41.5288
ENSMUSG00000035455	3.54731	3.34492	7.724	1.76746	3.07848	2.79826
ENSMUSG00000030678	122.549	120.626	141.144	115.496	122.804	129.483
ENSMUSG00000025103	110.854	124.668	98.8006	120.323	128.292	117.845
ENSMUSG00000044244	8.59115	3.27524	4.77888	4.07874	4.21617	4.0066
ENSMUSG00000038535	15.1315	15.0522	17.4485	16.179	16.3962	16.0264
[truncated: 13,916 more rows]

## Sheet: Kidney
Table S12: Gene expression matrix of multiple tissues of Trex1-/- mice with two-week administration of STING antagonist SN-011 or PBS
Gene ID	WT1	WT2	WT3	PBS1	PBS2	PBS3	SN-011-1	SN-011-2	SN-011-3
ENSMUSG00000030105	92.7064	90.8234	102.617	93.2121	100.934	105.965	95.3561	111.847	91.9972
ENSMUSG00000042428	134.246	155.862	157.103	129.248	149.237	135.864	105.958	135.502	107.965
ENSMUSG00000096054	49.145	49.3555	33.833	42.0938	44.6289	29.3963	46.5774	47.2516	38.0448
ENSMUSG00000074445	0.770147	0.784153	0.52956	0.370871	0.237072	0.753751	0.926913	0.530917	0.846785
ENSMUSG00000046532	57.7129	59.6418	58.3104	78.3155	84.5163	68.2145	65.8108	73.2666	64.0533
ENSMUSG00000020495	15.2104	15.3141	12.1799	15.5766	15.2319	15.2635	16.9162	15.8685	13.851
ENSMUSG00000058979	32.635	33.5802	37.7164	37.9524	39.4133	32.6626	37.1924	32.9759	30.9681
ENSMUSG00000045903	0.192537	0.322887	0	0.185435	0.0592681	0.188438	0.28966	0	0
ENSMUSG00000038045	0.336939	0.322887	0.2942	0.432682	0.533413	0.314063	0.405524	0.294954	0.362908
ENSMUSG00000041889	14.8735	15.9598	13.4744	12.0533	11.2609	14.5725	13.3244	11.5622	12.4598
ENSMUSG00000021392	16.7026	17.0669	12.6506	16.2565	18.9065	17.5875	19.4072	25.956	21.7745
ENSMUSG00000019297	22.8156	22.5098	22.7122	24.6011	25.7223	22.5497	25.8377	25.484	22.1374
ENSMUSG00000049536	6.11304	7.33414	6.82544	4.69769	4.85998	7.53751	5.61941	4.4833	5.74604
ENSMUSG00000027333	10.06	10.7475	12.8271	8.15915	8.94948	8.66814	7.29944	8.55367	8.83076
ENSMUSG00000079560	12.3705	10.4708	10.3558	12.1769	10.4312	10.1128	12.2237	7.90477	10.4034
ENSMUSG00000025237	15.6436	16.5133	14.4746	15.4529	14.9356	15.4519	17.4955	15.1606	16.2704
ENSMUSG00000030786	0.336939	0.55352	1.35332	1.66892	1.24463	1.63313	0.695184	1.06183	1.39115
ENSMUSG00000006299	168.229	162.458	189.112	154.838	154.216	173.614	167.713	165.174	165.788
ENSMUSG00000042357	0.385073	0.876407	0.41188	0.123624	0	0.0628126	0.57932	0.176972	0.604847
ENSMUSG00000025872	29.4581	30.9971	33.3623	30.7823	32.6567	35.1123	31.9206	36.9872	30.4238
ENSMUSG00000029608	3.12872	6.50386	1.1768	1.0508	1.00756	0.628126	1.96969	1.06183	1.20969
ENSMUSG00000086965	1.6847	1.61443	1.29448	1.85435	2.01511	1.38188	1.68003	1.17982	2.23793
ENSMUSG00000025058	0.192537	0.184507	0.2942	0.741741	0.533413	1.38188	0.347592	0.589908	0.241939
ENSMUSG00000036792	17.7615	18.7736	18.1816	17.9254	18.4916	18.7182	18.0169	19.113	18.2664
ENSMUSG00000015002	76.9665	71.4502	72.7262	84.1876	90.3838	72.5486	84.0015	82.9411	73.3074
ENSMUSG00000021287	12.8518	12.5926	12.8271	13.9076	12.5648	9.73596	16.0472	12.978	13.0042
ENSMUSG00000024163	79.2288	89.209	69.137	92.7176	87.5389	67.0839	94.8348	87.5424	78.1462
ENSMUSG00000021610	148.59	140.686	141.51	139.262	152.556	146.479	130.753	149.778	140.99
ENSMUSG00000026307	143.007	137.596	144.04	126.343	130.805	144.029	106.537	131.373	118.429
ENSMUSG00000020152	170.828	150.926	159.927	188.464	192.977	195.159	174.086	197.265	174.014
ENSMUSG00000041241	70.8054	69.2822	65.2536	67.313	62.6464	67.712	70.2136	61.6454	70.0412
ENSMUSG00000023120	61.7561	60.2875	83.6116	52.1691	66.3802	84.9855	36.4393	84.8288	21.835
ENSMUSG00000005540	0.336939	0.461267	0.23536	0	0	0.125625	0	0.235963	0.0604847
ENSMUSG00000021368	12.6112	12.9155	15.6514	10.8789	11.4387	15.075	10.4857	13.2729	12.8227
ENSMUSG00000078812	390.368	397.889	434.592	381.317	388.858	450.115	408.421	432.167	380.207
ENSMUSG00000048655	0.240671	0.322887	0.47072	0.370871	0.474145	0.188438	0.231728	0.117982	0.241939
ENSMUSG00000059741	0.529476	0.55352	0.52956	0.370871	0.237072	0.376876	0.173796	0.471927	0.725816
ENSMUSG00000024403	6.25744	6.73449	6.70776	4.63588	5.45266	6.15564	5.90907	4.30633	4.95974
ENSMUSG00000041607	25.3186	23.1556	21.3589	24.0448	21.218	17.8388	21.8983	21.4727	20.6253
ENSMUSG00000032504	184.883	195.393	202.233	213.374	216.625	195.536	217.882	243.75	197.664
ENSMUSG00000109864	0.0962683	0.184507	0.2942	0.123624	0.177804	0.125625	0.115864	0.412936	0.423393
ENSMUSG00000054146	2.21417	3.55175	2.58896	0.556306	0.651949	1.44469	1.56417	1.06183	0.967755
ENSMUSG00000050855	1.78096	1.56831	1.94172	2.41066	2.07438	1.44469	1.4483	1.9467	2.17745
ENSMUSG00000021280	16.1249	19.0042	14.8277	16.5037	18.1953	13.8816	15.8154	13.2729	22.3793
ENSMUSG00000001053	23.682	26.8918	22.065	25.4046	23.7665	22.4869	26.1274	26.6049	27.2786
ENSMUSG00000030374	82.4538	89.9009	79.8459	88.9471	89.4355	83.1639	90.9533	89.5481	82.6825
ENSMUSG00000036306	2.06977	1.19929	0.76492	0.927176	1.12609	1.69594	0.984845	0.294954	0.665331
ENSMUSG00000045362	1.92537	1.29155	1.7652	0.865365	1.06683	0.439688	1.21657	1.06183	1.08872
ENSMUSG00000034297	75.5225	67.7139	59.6049	77.821	91.8655	67.712	95.7617	118.513	80.1422
ENSMUSG00000046714	10.5414	9.6866	7.88456	8.4064	6.10461	8.29127	11.6443	6.66596	11.7945
ENSMUSG00000036199	178.963	181.047	212.765	168.993	169.684	209.606	180.458	180.984	192.644
ENSMUSG00000060012	70.3722	65.3154	61.429	66.5713	65.1949	56.2173	71.1405	72.1458	76.0292
ENSMUSG00000033439	4.52461	4.28978	3.94228	5.99574	5.51193	2.57532	4.28697	4.83725	4.17344
ENSMUSG00000039671	102.43	101.571	118.386	94.3866	91.6284	89.5708	77.2813	76.924	91.8157
ENSMUSG00000032298	12.1298	15.1757	15.1807	13.5986	12.6834	16.1428	13.4402	11.2083	17.0567
ENSMUSG00000022594	35.1379	34.7795	33.5388	32.7602	36.8055	34.7982	30.9936	30.7932	33.2061
ENSMUSG00000046876	49.3857	49.3555	45.7187	50.4384	50.3186	41.896	54.8037	51.676	69.5574
ENSMUSG00000074646	2.06977	2.21408	1.7652	1.48348	1.77804	2.26125	1.50623	1.00284	1.5726
ENSMUSG00000000411	0.240671	0.184507	0	0.0618118	0.0592681	0.439688	0	0.176972	0
ENSMUSG00000051159	1.10709	0.784153	0.23536	0.185435	0.0592681	0.0628126	0.173796	0.117982	0.423393
ENSMUSG00000022900	56.1244	59.8724	36.4808	55.2597	48.5998	42.4613	47.5043	56.1593	54.6781
ENSMUSG00000030472	0.144403	0	0.11768	0	0	0	0.057932	0	0.241939
ENSMUSG00000038459	258.095	245.717	227.77	211.705	211.35	221.666	228.889	252.776	260.81
ENSMUSG00000001441	90.7329	90.8234	93.7321	94.0157	100.756	94.6586	106.479	110.195	94.0536
ENSMUSG00000030754	118.795	117.3	113.797	115.155	119.425	125.374	119.282	125.238	110.566
ENSMUSG00000052854	0.0481342	0.13838	0	0.185435	0.29634	0.0628126	0	0.412936	0.241939
ENSMUSG00000061360	32.4906	30.2591	35.2452	32.4512	34.6718	43.7804	35.6861	35.9844	34.1133
ENSMUSG00000078851	8.18281	9.36371	7.9434	5.06856	5.03779	7.4747	3.36006	5.19119	9.67755
ENSMUSG00000031953	26.6182	28.2295	23.889	23.9211	26.8484	26.7582	27.6915	26.0739	26.3713
ENSMUSG00000042659	22.3343	20.9415	25.1247	24.7247	24.3592	18.4669	21.8983	23.3014	30.6657
ENSMUSG00000039395	5.24662	4.8433	1.94172	4.45045	4.32657	3.70594	7.82083	2.83156	5.62507
ENSMUSG00000047021	5.53543	3.22887	4.00112	5.00675	3.97096	2.70094	7.4153	2.65459	4.89926
ENSMUSG00000036501	25.126	22.7866	21.1236	25.281	28.2709	19.7232	27.8074	35.0405	24.4963
ENSMUSG00000069379	1.05895	1.61443	0.94144	0.927176	0.889021	2.26125	0.811049	1.88771	1.33066
ENSMUSG00000044340	37.4484	29.6594	30.7145	34.2437	34.5533	23.806	34.5854	27.4307	36.5932
ENSMUSG00000050370	1.15522	1.06091	1.471	2.41066	2.6078	1.63313	2.49108	1.88771	1.51212
ENSMUSG00000027997	24.7891	26.7996	26.1838	24.2302	22.9367	27.0094	21.7824	21.8856	20.6858
ENSMUSG00000033186	48.7118	46.4034	46.2482	42.6501	44.8067	52.5742	50.285	45.8359	57.8838
ENSMUSG00000028563	34.8491	33.2573	39.5405	35.0473	37.3389	38.7554	33.3689	37.5771	40.0408
ENSMUSG00000026577	19.6387	19.0503	17.9462	20.3979	22.3441	22.11	22.188	20.1749	23.71
ENSMUSG00000020123	25.3667	30.9971	23.9479	19.2853	22.1663	19.1578	19.2914	23.3014	23.831
ENSMUSG00000034165	122.55	113.195	127.33	123.871	101.467	106.405	119.572	106.537	109.417
ENSMUSG00000038630	0.144403	0.184507	0.76492	0	0.118536	0.25125	0.115864	0	0.120969
ENSMUSG00000100622	0.0962683	0	0.23536	0.0618118	0.0592681	0.0628126	0.057932	0.117982	0.604847
ENSMUSG00000034639	5.39103	4.70492	4.29532	5.56306	4.91925	6.03001	4.63456	4.83725	4.23393
ENSMUSG00000030888	17.6171	18.5429	14.4746	14.9584	16.1802	16.5197	21.7245	20.1749	20.9277
ENSMUSG00000074219	1.63656	1.70669	1.35332	1.85435	1.89658	0.816564	2.25935	1.71073	0.846785
ENSMUSG00000000544	0	0.13838	0.17652	0.123624	0.177804	0.0628126	0.28966	0.0589908	0.120969
ENSMUSG00000028003	6.97945	7.70315	4.7072	5.254	5.39339	6.03001	3.01247	4.36532	5.80653
ENSMUSG00000015247	21.6604	20.6186	24.7128	25.281	26.7892	29.2707	24.3894	26.4869	25.2221
ENSMUSG00000062184	5.43916	4.33591	6.1782	3.95595	5.39339	5.02501	1.73796	8.61266	2.96375
ENSMUSG00000038323	9.19363	10.0556	8.59064	8.15915	10.0756	8.79377	10.4857	10.3234	8.52834
ENSMUSG00000048960	17.4727	13.9764	14.5335	15.2057	14.5799	13.3791	16.0472	18.995	13.9115
ENSMUSG00000032059	21.5641	25.3235	21.8296	22.9322	26.078	24.5597	23.1728	21.2957	20.9882
ENSMUSG00000046916	4.95782	6.68837	6.35472	4.82132	3.97096	5.90439	4.40284	5.54514	6.7138
ENSMUSG00000040740	29.9395	24.8161	36.5985	33.1311	24.1221	25.6275	22.13	21.7676	26.6737
ENSMUSG00000033147	5.7761	6.13485	5.41328	4.63588	4.2673	4.27126	5.85114	4.36532	5.56459
ENSMUSG00000097333	5.9205	6.08872	5.0014	6.24299	6.69729	7.34908	4.98216	6.07605	6.95574
ENSMUSG00000009739	43.5614	43.1284	42.9532	48.275	51.4447	42.3985	46.6353	44.4791	37.561
ENSMUSG00000031629	0.529476	0.27676	0.47072	0.494494	0.474145	0.376876	0.57932	0.766881	0.786301
ENSMUSG00000037266	351.235	337.693	425.766	390.959	330.597	354.452	365.319	342.206	384.32
ENSMUSG00000032171	40.1439	42.3443	46.6601	39.8068	42.7323	47.2351	40.1469	42.1784	35.2626
ENSMUSG00000038518	58.9162	56.5974	50.3082	69.3528	62.7649	48.2401	53.9347	72.3817	57.6419
ENSMUSG00000000766	0.144403	0.0461267	0.76492	0.0618118	0.118536	0.0628126	0.231728	0.176972	0.362908
ENSMUSG00000006782	12.0335	12.2697	12.121	10.9407	11.2609	14.6353	10.0222	9.26156	11.3106
ENSMUSG00000048706	21.8529	23.0633	23.0653	21.7577	22.5811	23.9316	15.5258	20.5288	21.6535
ENSMUSG00000066720	0.288805	0.27676	0.52956	0.123624	0.237072	0.502501	0.057932	0	0.544362
ENSMUSG00000028821	55.258	59.9647	56.7218	55.6306	55.5935	62.1217	57.6424	55.8053	64.7186
ENSMUSG00000020705	59.3013	59.2266	52.4853	58.4739	60.2756	51.5692	62.3349	59.3448	61.8758
ENSMUSG00000051890	4.76528	6.31935	3.76576	5.00675	3.73389	3.76876	4.92422	3.53945	4.77829
ENSMUSG00000022551	538.188	568.373	554.626	488.251	470.885	522.413	518.55	478.71	520.773
ENSMUSG00000028343	81.6356	84.3657	90.6136	80.788	87.5982	93.3395	73.5737	100.284	83.5293
ENSMUSG00000039218	466.516	453.102	383.048	559.458	537.087	350.055	547.226	508.501	446.619
ENSMUSG00000020114	95.2094	99.3568	91.3197	98.5279	102.178	94.533	111.056	114.383	100.163
ENSMUSG00000027940	163.993	157.615	180.109	165.346	172.233	187.433	173.854	187.001	161.252
ENSMUSG00000038384	48.3267	46.0805	35.1863	48.2132	51.4447	33.4163	59.0328	53.1507	47.8434
ENSMUSG00000081769	3.8026	3.36725	3.17736	3.83233	4.0895	3.14063	3.24419	3.59844	2.96375
ENSMUSG00000037344	35.6193	36.8552	40.0112	35.3563	35.0867	32.9766	38.1772	27.7847	38.9521
ENSMUSG00000028034	91.5512	88.1019	84.8473	80.6643	95.1845	82.787	121.715	105.771	99.7392
ENSMUSG00000055421	0.625744	0.55352	0.5884	0.988988	0.770485	0.753751	0.811049	1.17982	1.02824
ENSMUSG00000089917	35.523	37.6855	38.7167	42.8974	41.4284	37.1851	36.6131	39.2289	37.6215
ENSMUSG00000033416	118.458	116.147	138.686	140.869	135.961	131.027	100.28	121.344	123.631
ENSMUSG00000063488	17.8096	21.4489	21.4766	16.1329	19.0843	16.0172	15.0623	15.6916	20.3228
ENSMUSG00000009210	0.192537	0.27676	0.17652	0.123624	0.237072	0	0.115864	0.353945	0.0604847
ENSMUSG00000006464	26.9551	25.7387	22.1827	22.8703	22.6404	23.6804	22.4776	18.6411	23.2261
ENSMUSG00000002477	18.1466	16.4672	18.77	13.4132	15.2912	23.4291	18.5962	20.8827	16.8752
ENSMUSG00000116988	0.192537	0	0.05884	0.0618118	0.118536	0.0628126	0.115864	0.235963	0.120969
ENSMUSG00000017801	36.0525	32.1964	34.2449	38.076	37.5167	35.1751	29.4874	37.1642	27.6415
ENSMUSG00000039114	0.0962683	0.13838	0	0.0618118	0.0592681	0	0	0.117982	0.241939
ENSMUSG00000030606	0.481342	0.13838	0.11768	0.247247	0.414877	0.125625	0.405524	0.117982	0.302423
ENSMUSG00000041845	20.0238	17.2052	18.8876	16.6274	14.4614	17.3991	16.8003	18.4051	19.7785
ENSMUSG00000026102	12.7074	11.301	11.5915	11.3734	10.6683	12.4997	11.3547	10.9133	11.2501
ENSMUSG00000039473	82.2613	72.1421	69.8431	75.1013	80.7231	65.9532	69.2288	77.16	76.4526
ENSMUSG00000027523	55.4987	53.5992	50.4847	54.0235	51.0298	48.7426	55.2092	47.3696	54.6781
ENSMUSG00000026004	39.2293	42.3904	40.1877	35.6654	45.1623	36.8082	45.5346	46.0718	45.1216
ENSMUSG00000026315	14.8253	19.1887	18.1227	10.5698	12.3278	14.8866	26.1274	30.2033	25.0406
ENSMUSG00000028879	53.7177	50.2781	51.8969	57.4849	56.0083	58.7926	56.5996	56.9261	58.9725
ENSMUSG00000032998	55.0174	49.7245	44.1888	53.7144	51.0298	44.911	54.6878	46.8387	54.1338
ENSMUSG00000039956	2.69551	1.42993	3.05968	1.60711	0.414877	1.31906	2.54901	0.766881	0.967755
ENSMUSG00000032547	70.5647	72.4189	71.1964	66.0768	61.9944	72.9254	74.0371	66.4237	74.5776
ENSMUSG00000030264	19.1093	20.9415	21.0647	18.7908	19.0843	22.2985	24.5632	24.6582	18.8107
ENSMUSG00000040867	0.385073	0.738027	0.76492	0.988988	0.770485	0.753751	0.463456	0.648899	1.45163
ENSMUSG00000032572	0	0	0.2942	0.803553	1.06683	0.314063	0.057932	0.530917	0.120969
ENSMUSG00000019883	12.4186	10.7936	11.768	10.5698	10.1348	8.60533	9.55879	8.61266	9.13318
ENSMUSG00000025877	0.625744	1.06091	0.94144	1.54529	1.18536	2.26125	1.21657	1.82872	1.20969
ENSMUSG00000028884	8.27908	8.07217	9.88512	8.83908	8.11973	11.3691	8.16842	6.72495	12.2179
ENSMUSG00000037784	44.0428	44.4661	45.7187	42.1556	42.4952	35.9916	45.998	35.5715	48.5692
ENSMUSG00000021687	70.5647	78.7382	64.7828	76.6466	75.389	78.8298	73.6896	76.1571	68.8315
ENSMUSG00000031329	0.192537	0.461267	0.35304	0.123624	0.118536	0.125625	0	0	0.241939
ENSMUSG00000026944	140.311	139.764	118.68	127.085	124.7	109.294	114.416	109.664	112.501
ENSMUSG00000024381	29.2174	31.0894	29.1846	24.7865	26.2558	31.4063	25.3163	25.779	31.1496
ENSMUSG00000036867	22.6231	29.3366	24.0067	18.5435	12.6834	14.5725	22.999	13.6859	27.46
ENSMUSG00000026817	43.9465	48.2946	34.5391	28.248	29.8711	36.1173	31.2833	21.2367	30.8472
ENSMUSG00000007891	555.18	547.523	622.88	494.061	473.315	530.013	470.061	525.431	506.075
ENSMUSG00000024789	49.1931	41.6985	33.5388	41.7229	39.5911	38.3785	41.4793	38.285	41.6739
ENSMUSG00000024900	326.687	313.984	312.852	451.597	411.202	321.601	335.948	378.19	379.602
ENSMUSG00000031262	0.433208	0	1.11796	0.865365	0.651949	1.63313	0.173796	0.530917	0.544362
ENSMUSG00000023991	30.8059	34.1799	33.1858	39.745	36.2128	29.836	35.2806	35.5125	34.6577
ENSMUSG00000040254	6.06491	6.87287	6.94312	4.26501	4.68218	3.76876	4.75043	3.71642	4.17344
ENSMUSG00000022194	52.5144	56.8742	51.3085	48.3986	51.9781	48.0517	66.9115	50.9681	57.037
ENSMUSG00000030314	30.0839	32.7961	34.5979	29.2988	30.2267	31.4691	28.7922	25.484	28.0649
ENSMUSG00000047953	0.192537	0.184507	0.17652	0.185435	0.237072	0.0628126	0.347592	0.0589908	0.302423
ENSMUSG00000042225	4.95782	4.42816	4.35416	6.92292	5.63047	5.77876	4.75043	5.1322	4.83877
ENSMUSG00000024426	22.6712	24.6316	22.1238	20.027	22.4033	20.7282	22.0721	19.7619	20.0809
ENSMUSG00000048696	13.4776	14.8067	13.0625	10.9407	10.3126	7.41189	11.8181	9.96945	10.8872
ENSMUSG00000022435	4.76528	4.65879	5.23676	2.78153	2.54853	5.4647	4.57663	2.53661	5.1412
ENSMUSG00000029671	0.288805	1.19929	0.35304	0.432682	0.533413	0.376876	0.463456	0.353945	0.544362
ENSMUSG00000036275	285.58	303.467	330.681	328.9	341.918	375.494	272.57	345.686	308.714
ENSMUSG00000091898	1.34776	1.52218	2.23592	1.48348	1.18536	1.82157	2.78074	3.00853	1.63309
ENSMUSG00000037822	92.2251	89.0245	89.2603	78.1301	74.6185	86.3045	79.0193	81.8793	80.2027
ENSMUSG00000029578	115.57	119.514	129.448	127.95	126.537	130.713	120.904	133.319	124.901
ENSMUSG00000043300	32.6831	28.3218	21.712	18.2963	16.7136	20.2885	24.0418	11.9161	29.2141
ENSMUSG00000038524	8.18281	7.74928	7.88456	6.98473	7.58631	5.65314	6.02493	10.5594	8.70979
ENSMUSG00000029817	71.6236	79.9836	70.5492	56.4341	70.3512	66.3301	95.6458	92.0847	94.2351
ENSMUSG00000009470	141.033	131.092	143.864	157.435	173.952	145.851	162.21	193.077	162.038
ENSMUSG00000002396	42.4062	39.6228	34.0095	35.6654	37.576	31.5947	42.4063	42.2964	37.0166
ENSMUSG00000058258	22.0936	20.4802	34.4214	30.3496	48.5998	38.6926	32.1523	60.6426	16.2099
ENSMUSG00000044534	0.57761	0.461267	0.76492	0.741741	0.533413	0.565314	0.405524	0.943853	1.08872
ENSMUSG00000062991	7.65333	9.22533	9.88512	10.2608	9.89777	8.60533	13.8458	26.8998	12.0969
ENSMUSG00000022221	0.818281	1.56831	1.1768	2.16341	1.89658	1.94719	1.33244	1.53376	1.87502
ENSMUSG00000046034	25.5111	28.1373	27.5371	24.1066	24.4777	27.3235	32.4999	27.7257	27.8229
ENSMUSG00000032815	13.5257	11.0704	11.1796	13.7222	11.7943	10.8038	13.5561	8.9666	13.6695
ENSMUSG00000036875	12.563	11.5317	12.7094	11.3116	13.6909	12.8138	10.3698	11.5032	15.0607
ENSMUSG00000090862	171.598	175.973	188.111	157.744	147.578	196.415	218.288	169.422	189.619
ENSMUSG00000030257	34.9935	36.763	26.1838	32.513	30.9972	29.3963	39.4517	26.7228	31.573
ENSMUSG00000028865	6.16117	6.73449	6.11936	6.18118	4.56364	7.16064	5.44561	4.07037	8.10494
ENSMUSG00000033831	1.92537	4.61267	4.64836	1.73073	1.24463	2.70094	1.56417	1.88771	3.02423
ENSMUSG00000007029	67.5804	84.4118	79.7282	86.8455	84.3977	90.8899	79.0772	69.2552	81.7148
ENSMUSG00000033096	156.34	150.65	143.864	134.688	125.945	138.376	106.537	128.305	162.885
ENSMUSG00000049882	5.29476	7.14963	8.88484	5.50125	6.16388	8.35408	7.76289	7.55082	7.31864
ENSMUSG00000047710	28.0622	27.4915	22.5357	26.0227	23.9443	27.5747	28.2129	25.425	26.1294
ENSMUSG00000054342	0.818281	0.83028	1.11796	1.85435	1.3039	1.94719	1.73796	1.76972	1.51212
ENSMUSG00000079286	0.192537	0.0461267	0.17652	0	0.118536	0.188438	0.173796	0.294954	0.181454
ENSMUSG00000026849	23.3932	25.8309	26.9487	25.8373	26.8484	26.5069	23.6363	28.6105	24.7382
ENSMUSG00000031861	18.3391	13.0538	24.3598	29.3606	25.6038	18.09	12.9768	17.8152	21.9559
ENSMUSG00000051515	0.288805	0.6919	0.35304	0.0618118	0.237072	0.690939	0.637252	0.294954	0.181454
ENSMUSG00000028756	345.122	351.301	374.517	312.211	312.995	291.199	299.103	324.449	293.774
ENSMUSG00000027194	29.2174	30.6742	30.4791	35.1091	35.9165	31.7832	32.384	35.3355	30.1818
ENSMUSG00000020170	34.3197	32.3348	33.0681	34.1201	33.1901	27.4491	35.1068	35.9844	36.4118
ENSMUSG00000026109	0.385073	0.230633	0.17652	0.618118	0.29634	0.125625	0.115864	0.235963	0.362908
ENSMUSG00000022089	17.0876	16.9285	15.4161	17.8018	17.7804	20.791	16.6844	14.0988	18.2664
ENSMUSG00000039983	21.7566	20.019	19.6526	20.027	19.7955	20.9166	24.3315	14.3938	22.6213
ENSMUSG00000069265	0.0962683	0.0461267	0.11768	0	0	0.0628126	0	0.235963	0
ENSMUSG00000003848	28.9768	30.1668	24.0656	26.6409	26.7892	27.826	31.8047	33.9787	26.3108
ENSMUSG00000046792	36.3413	41.0989	38.6579	41.7229	42.3174	44.597	41.8269	36.3973	38.8312
ENSMUSG00000028940	0.770147	1.06091	1.88288	1.17442	1.54097	1.31906	0.521388	0.353945	1.14921
ENSMUSG00000078887	0.0962683	0.0922533	0.17652	0.679929	0.237072	0.314063	0.811049	0.530917	0.362908
ENSMUSG00000030495	0.192537	0.322887	1.1768	0.618118	0.29634	0.314063	0.405524	0.117982	0.423393
ENSMUSG00000033953	72.827	72.9263	70.4903	74.7304	72.3663	82.7242	84.9284	89.666	81.1704
ENSMUSG00000040505	0.144403	0.0461267	0.11768	0.185435	0.237072	0.314063	0	0	0.544362
ENSMUSG00000002897	38.2185	34.5027	34.6568	38.3233	39.9467	39.0066	30.2985	41.6475	31.6335
ENSMUSG00000025586	12.1779	11.3933	12.2387	8.77727	7.11217	8.10283	8.8636	11.2672	8.52834
ENSMUSG00000033488	306.807	330.267	335.565	276.978	301.674	319.842	197.954	317.253	282.524
ENSMUSG00000032750	0.433208	0.27676	0.35304	0.679929	0.829753	0.188438	0.28966	0.589908	0.604847
ENSMUSG00000040711	10.6377	8.81019	10.0616	14.2167	12.7426	10.05	9.79051	10.5004	9.55658
ENSMUSG00000022066	14.8735	1.3838	1.41216	1.29805	1.83731	15.5775	4.57663	1.71073	12.5203
ENSMUSG00000030753	68.2061	63.8393	53.309	58.7212	57.9049	56.0917	58.6272	66.3647	60.9685
ENSMUSG00000040225	111.19	110.197	102.029	128.692	129.916	94.7214	144.193	136.741	114.921
ENSMUSG00000024669	0.673878	0.27676	0.47072	2.16341	1.71877	2.19844	0.347592	2.06468	1.14921
ENSMUSG00000079108	8.56788	10.1479	8.00224	7.9119	8.11973	9.35908	9.26913	9.08459	9.31464
ENSMUSG00000031379	1.39589	1.24542	2.0594	1.11261	1.12609	1.005	1.10071	1.41578	1.45163
ENSMUSG00000021702	2.79178	2.7676	3.11852	3.33783	2.84487	2.63813	2.31728	2.53661	2.41939
ENSMUSG00000038539	34.8973	34.8256	35.0098	41.2903	36.5684	36.9966	53.7609	31.6191	31.8754
ENSMUSG00000048332	18.1466	13.1922	17.7697	14.0931	14.6985	15.0122	12.5133	15.8095	10.3429
ENSMUSG00000033793	136.701	151.895	144.688	121.769	122.803	154.833	121.368	151.724	129.982
ENSMUSG00000033983	8.66415	8.62569	9.7086	10.5698	9.89777	9.61033	9.73258	9.26156	10.4034
ENSMUSG00000044066	29.3618	27.4454	24.9482	28.3716	29.1006	23.5547	30.1826	22.4755	30.2423
ENSMUSG00000031523	53.6215	45.4348	46.8366	47.1624	47.9479	41.0166	57.7003	59.8757	47.8434
ENSMUSG00000024213	62.1893	67.2065	62.9	56.3723	53.282	70.9783	68.1281	55.8643	61.8758
ENSMUSG00000047911	0.529476	1.01479	0.76492	0.432682	0.355608	0.25125	0.57932	0.235963	0.241939
ENSMUSG00000040139	3.75447	4.65879	2.47128	5.43943	4.38584	5.08782	4.75043	2.30064	5.32265
ENSMUSG00000028614	16.847	17.3436	18.6523	20.5215	22.2255	21.8588	19.8707	17.4613	16.5123
ENSMUSG00000048376	99.7821	69.6974	110.913	136.048	117.647	104.081	89.9105	126.476	90.0012
ENSMUSG00000045877	0.0962683	0.230633	0.11768	0	0	0.188438	0.173796	0.0589908	0.120969
ENSMUSG00000060181	64.8849	61.3023	61.1348	73.9887	72.959	63.5036	59.9597	85.2417	54.6176
ENSMUSG00000048120	17.4246	15.5908	17.1813	22.8085	14.7578	15.1378	11.4126	21.0007	17.0567
ENSMUSG00000003380	201.827	209.83	224.063	182.53	163.995	195.85	211.51	170.719	220.285
ENSMUSG00000051378	0.433208	0.27676	0.52956	1.0508	0.948289	1.75875	0	0.412936	0.846785
ENSMUSG00000030731	9.28989	11.9929	9.1202	7.41741	7.28997	6.21845	10.8333	4.36532	8.16543
ENSMUSG00000019966	40.529	32.6577	29.773	32.2657	31.5899	30.7154	42.1166	52.5018	37.561
ENSMUSG00000039239	7.36453	8.02604	2.29476	3.77052	3.08194	2.26125	2.78074	1.06183	4.59683
ENSMUSG00000022304	28.1585	29.6133	26.2426	10.5698	12.8019	15.2635	16.2789	15.2196	15.1212
ENSMUSG00000006542	8.71228	6.73449	4.00112	6.8611	7.64558	6.59532	5.04009	13.3909	3.38714
ENSMUSG00000112252	0.0962683	0.0922533	0.17652	0.123624	0.118536	0.0628126	0.173796	0.0589908	0.181454
ENSMUSG00000032047	484.855	441.248	758.918	590.488	711.75	782.331	388.145	879.14	456.115
ENSMUSG00000064145	64.5479	57.2432	55.7803	67.6839	58.8532	58.4157	69.1709	68.1934	69.134
ENSMUSG00000023008	48.086	45.9422	40.3642	44.319	40.8357	32.1601	52.892	39.4649	52.8031
ENSMUSG00000046408	6.88319	4.24365	4.7072	4.63588	4.85998	3.83157	5.27182	3.06752	4.53635
ENSMUSG00000030030	6.54625	6.13485	8.47296	6.73748	6.69729	6.40689	5.61941	3.59844	5.26217
ENSMUSG00000042784	43.0319	50.97	48.3665	41.2903	35.2052	41.582	55.2092	33.0349	46.0288
ENSMUSG00000029283	1.15522	1.70669	1.35332	1.97798	1.77804	1.25625	1.50623	1.53376	2.23793
ENSMUSG00000091387	3.51379	3.82851	3.70692	4.32682	2.72633	3.07782	3.99731	5.30917	5.56459
ENSMUSG00000021363	0.288805	0.41514	0.35304	0.370871	0.355608	0.0628126	0.347592	0.0589908	0.181454
ENSMUSG00000022722	20.8421	23.8936	24.654	22.0668	21.5736	29.1451	24.7949	24.5992	23.1051
ENSMUSG00000039968	26.2331	24.6316	22.4769	27.0117	27.6782	28.5169	30.646	30.6752	32.1778
ENSMUSG00000049755	39.3256	40.6376	33.8918	34.6764	36.3313	36.9338	36.7868	38.462	29.3955
ENSMUSG00000032523	24.404	25.0929	17.2401	15.3911	16.2395	19.9744	19.9866	13.4499	18.4478
ENSMUSG00000020935	30.4689	30.8587	34.4802	27.7535	29.1006	35.3007	31.573	24.3632	30.9681
ENSMUSG00000040522	0.336939	0.184507	0.11768	0.494494	0.651949	0.502501	0.173796	0.648899	0.302423
ENSMUSG00000051728	2.88805	3.87464	1.88288	2.78153	2.6078	3.51751	2.14349	2.35963	4.47586
ENSMUSG00000034574	29.3137	35.4253	30.8322	30.535	33.9013	30.0244	29.6612	37.1642	31.0891
ENSMUSG00000024052	98.6269	98.4804	105.971	120.038	104.964	98.2389	122.99	101.523	92.5415
ENSMUSG00000050304	0.481342	0.184507	0.23536	0.123624	0.355608	0.0628126	0.231728	0.471927	0.0604847
ENSMUSG00000045394	166.4	184.645	141.51	141.92	116.995	153.891	181.327	128.246	176.978
ENSMUSG00000028060	81.0098	76.7086	62.9	79.119	78.6487	76.6314	101.613	94.2083	85.3439
ENSMUSG00000021728	55.595	60.7488	47.1308	49.7585	46.2884	50.4385	51.2699	48.3725	57.9443
ENSMUSG00000078794	7.55706	4.42816	5.06024	5.93393	6.51949	3.76876	5.09802	2.83156	4.3549
ENSMUSG00000026443	0.0962683	0.13838	0.11768	0.123624	0	0.25125	0.28966	0	0.0604847
ENSMUSG00000022228	45.5831	46.7263	39.1286	39.9922	39.8874	32.851	48.4312	37.9311	46.6942
ENSMUSG00000074623	0.336939	0.13838	0.23536	0.185435	0.177804	0.125625	0.231728	0.294954	0.181454
ENSMUSG00000053963	0.288805	0.13838	0.23536	0.123624	0.118536	0.188438	0.753117	0.0589908	0.483877
ENSMUSG00000090841	267.289	301.899	318.089	262.453	262.261	334.414	280.97	290.53	314.157
ENSMUSG00000071078	0.818281	1.33767	2.17708	1.11261	1.77804	0.942189	1.33244	1.12083	1.69357
ENSMUSG00000089675	0	0	0.05884	0.123624	0.0592681	0	0.347592	0.117982	0.483877
ENSMUSG00000059434	0.192537	0.41514	0.05884	0.123624	0	0.188438	0.405524	0.117982	0.604847
ENSMUSG00000068115	59.3976	69.3284	53.0737	55.1979	52.8671	47.2351	57.4107	35.0995	67.7428
ENSMUSG00000005102	25.0298	25.2313	20.4175	24.9101	23.2924	21.5447	27.4019	23.5373	22.7422
ENSMUSG00000020737	32.4424	36.1633	37.6576	32.3275	34.1384	38.8182	31.6888	34.4506	35.0811
ENSMUSG00000073982	21.901	20.5264	24.3009	26.3936	26.3743	28.9566	20.9714	23.5373	22.8632
ENSMUSG00000027318	2.40671	1.56831	2.23592	1.35986	1.00756	1.19344	1.15864	1.00284	1.27018
ENSMUSG00000027435	43.3689	35.1024	50.6612	63.5425	61.2239	48.8054	41.0738	59.2858	45.3635
ENSMUSG00000022471	20.6977	22.3714	23.7125	21.016	22.4033	22.801	21.2611	23.0064	20.9882
ENSMUSG00000039844	89.7702	91.3769	94.6147	78.6246	82.0863	73.3023	81.1628	86.5985	72.4001
ENSMUSG00000029468	5.29476	3.69013	7.0608	4.82132	5.27486	4.27126	4.63456	5.66312	3.68956
ENSMUSG00000034135	116.725	114.671	104.618	127.889	119.366	104.143	130.521	133.85	119.094
ENSMUSG00000071176	24.3078	18.589	17.7108	19.7798	19.2029	16.9594	12.9768	16.7534	19.4156
ENSMUSG00000092118	3.85073	3.04436	4.17764	4.07958	4.03023	4.20845	4.17111	3.1855	4.77829
ENSMUSG00000064036	2.64738	1.79894	0.5884	0.679929	1.00756	0.502501	1.79589	1.47477	1.5726
ENSMUSG00000005947	3.12872	1.79894	2.41244	2.16341	1.95585	2.5125	2.49108	2.47761	2.84278
ENSMUSG00000007805	0.385073	0.41514	0.2942	0	0.118536	0	0.231728	0.176972	0.120969
ENSMUSG00000038708	210.78	226.113	199.762	207.193	222.374	185.423	236.363	255.489	216.596
ENSMUSG00000021476	86.8822	93.96	104.029	96.6118	110.416	112.435	106.827	138.687	87.4608
ENSMUSG00000025816	12.7074	11.2549	11.0031	10.7552	11.9722	10.741	15.4679	14.7477	13.1857
ENSMUSG00000045267	0	0.0461267	0	0	0	0.0628126	0	0.235963	0.241939
ENSMUSG00000045302	127.989	131.692	140.922	120.1	134.894	136.366	125.481	134.794	116.554
ENSMUSG00000044034	1.58843	1.84507	1.29448	0.865365	1.3039	0.314063	1.91176	0.766881	1.39115
ENSMUSG00000027746	82.7426	88.2864	86.2594	87.5873	93.9399	104.081	88.8678	104.001	87.2794
ENSMUSG00000049577	20.794	15.8676	14.1216	20.5215	15.9431	13.8188	21.8983	15.9275	18.2059
ENSMUSG00000038775	59.1569	60.6566	75.8448	75.4103	93.0509	77.6364	38.4669	104.001	42.2788
ENSMUSG00000021767	30.2764	30.0746	25.1247	25.9609	25.5445	19.8488	24.737	25.0711	26.1899
ENSMUSG00000078783	0	0.0461267	0	0.0618118	0.118536	0	0	0.0589908	0.302423
ENSMUSG00000024670	0.722013	0.599647	0.35304	1.54529	1.3039	2.95219	0.926913	1.41578	1.20969
ENSMUSG00000024293	26.3294	23.8014	22.418	23.4267	25.5445	25.6275	25.8956	28.1386	27.0366
ENSMUSG00000027424	21.0346	21.495	18.6523	19.0998	19.0251	17.9016	19.8128	24.1862	21.5325
ENSMUSG00000020471	20.6496	20.5264	23.1241	18.2963	20.3289	19.0322	18.8858	13.2139	20.4438
ENSMUSG00000033033	3.22499	2.67535	3.70692	3.58508	2.37072	3.45469	1.73796	3.77541	3.44763
ENSMUSG00000025212	44.0909	44.0971	37.0104	39.8068	35.5016	34.0444	44.4918	38.9929	41.1296
ENSMUSG00000062683	194.414	185.983	197.173	176.349	174.9	226.063	188.221	183.284	153.329
ENSMUSG00000099655	1.92537	1.79894	1.52984	0.803553	1.06683	0.753751	1.6221	1.2978	1.99599
ENSMUSG00000031970	2.64738	2.35246	2.17708	4.07958	3.49682	1.5075	1.68003	2.30064	1.87502
ENSMUSG00000090946	17.0876	18.2662	21.0059	21.3869	19.9141	22.4241	18.5962	24.1272	19.8995
ENSMUSG00000031163	31.8167	34.6873	29.1846	27.1354	28.2709	34.4841	26.7067	27.5487	28.1859
ENSMUSG00000078695	66.9546	67.2065	75.4329	73.0615	73.4331	82.6614	61.35	77.101	55.5854
ENSMUSG00000028397	23.4413	21.3566	22.418	20.9542	21.218	21.2307	22.2459	20.7058	25.1616
ENSMUSG00000026361	35.7156	37.1781	30.7733	38.5705	41.7247	40.9538	48.7788	41.8245	47.2385
ENSMUSG00000007589	14.0552	15.5908	16.5929	17.74	17.6619	14.5725	18.2486	13.6269	14.3953
ENSMUSG00000019564	21.4678	20.8031	19.2407	17.4309	14.6985	15.766	22.4197	12.919	18.5083
ENSMUSG00000032783	0.336939	0.369013	0.76492	1.48348	1.42243	1.06781	0.057932	0.766881	1.75406
ENSMUSG00000024019	5.19849	5.07393	4.413	5.06856	4.91925	5.90439	3.30213	4.60128	4.95974
ENSMUSG00000050608	158.121	166.563	168.635	158.547	156.705	204.895	165.802	181.987	173.772
ENSMUSG00000033730	0.481342	0.507393	0.05884	0.494494	0.592681	0.565314	0.405524	0.648899	0.181454
ENSMUSG00000075470	77.7848	79.3379	72.6674	75.3485	76.278	79.8348	80.1779	81.4073	82.5616
ENSMUSG00000051054	0.0962683	0.0922533	0.17652	0.123624	0.118536	0	0.057932	0	0.120969
ENSMUSG00000029061	8.51975	6.54999	6.59008	7.85009	6.63802	6.78376	9.44292	6.31202	9.13318
ENSMUSG00000062373	79.0363	85.4727	55.4861	74.7922	68.099	68.8426	93.5602	94.9752	90.3641
ENSMUSG00000004127	6.78692	8.53343	6.11936	7.3556	8.11973	7.34908	7.47323	7.31486	8.2864
ENSMUSG00000036646	82.5982	80.5372	75.8448	73.3087	71.0624	73.4908	77.2234	73.7385	73.9123
ENSMUSG00000079445	14.1033	17.2052	10.8854	10.508	8.47533	9.23345	10.5436	8.02275	12.6413
ENSMUSG00000032436	15.1141	9.73273	14.0628	10.3844	12.2685	10.6153	8.16842	12.624	9.19367
ENSMUSG00000030287	122.935	124.081	92.3788	108.665	106.742	92.837	140.08	81.7023	133.066
ENSMUSG00000001998	11.6966	12.1774	12.5329	11.1879	11.1424	12.3113	14.3092	15.3376	15.847
ENSMUSG00000020953	9.67497	6.68837	6.64892	3.52327	6.16388	5.27626	3.59179	6.25303	4.05247
ENSMUSG00000034906	0.818281	0.922533	3.17736	3.95595	3.37828	2.95219	0.926913	1.65174	3.02423
ENSMUSG00000027133	55.258	58.7192	71.1964	60.3283	61.2239	74.1189	61.0604	75.9212	64.5976
ENSMUSG00000028899	19.9757	22.9711	21.3589	19.9652	21.6328	28.3913	24.3315	23.5373	23.5285
ENSMUSG00000054582	3.41753	2.0757	0.23536	0.556306	0.414877	0.565314	0.463456	0.176972	0.302423
ENSMUSG00000114456	0.288805	0.184507	0.70608	0.370871	0.533413	0.25125	0.173796	0.0589908	0.604847
ENSMUSG00000025383	0.144403	0.369013	0	0.185435	0.0592681	0.188438	0.173796	0.117982	0
ENSMUSG00000033434	11.0227	9.91723	10.65	11.1261	11.2609	10.741	11.934	10.7363	9.97997
ENSMUSG00000042408	23.8264	23.1556	23.536	24.4775	25.3075	26.0672	21.3769	23.2424	23.4076
ENSMUSG00000042540	0.0481342	0.0461267	0.05884	0.247247	0	0.314063	0.173796	0	0.241939
ENSMUSG00000021987	67.5804	62.8706	62.6058	65.3968	72.7219	62.0589	72.3571	84.1799	63.7508
ENSMUSG00000074882	0.818281	0.738027	0	0.123624	0.0592681	0.0628126	0.115864	0	0.302423
ENSMUSG00000020629	148.109	112.826	107.089	89.7507	129.145	104.897	99.1797	131.962	114.679
ENSMUSG00000060512	46.4976	50.0474	47.1897	44.5663	39.9467	39.8232	46.6353	35.5125	52.0168
ENSMUSG00000007944	0	0.13838	0.05884	0.123624	0.118536	0	0.173796	0	0.0604847
ENSMUSG00000005514	363.22	350.793	412.88	346.331	345.948	336.236	325.115	358.369	306.476
ENSMUSG00000057411	56.8946	69.2361	60.311	43.0828	43.0879	54.0817	66.0425	49.0804	61.5734
ENSMUSG00000028843	50.0114	55.9516	54.6035	41.9084	39.5911	47.1095	53.3554	38.1081	59.4564
ENSMUSG00000031370	22.8637	23.663	22.065	21.8814	22.2255	22.9894	25.9536	22.7705	27.0971
ENSMUSG00000024053	3.41753	4.1514	2.47128	3.27602	3.14121	4.4597	3.70765	3.00853	3.75005
ENSMUSG00000078572	21.1309	23.5246	22.3592	20.4597	23.2331	28.8938	23.6363	21.4137	24.0124
ENSMUSG00000020454	37.9297	33.9954	32.715	38.0142	38.4057	36.1801	44.7235	38.816	35.9884
ENSMUSG00000036104	72.7789	68.1291	69.7254	70.4654	66.9729	67.5864	79.309	78.6348	72.7026
ENSMUSG00000028982	12.4668	14.8989	10.1205	13.2277	11.8536	13.5675	21.4928	23.4194	17.4196
ENSMUSG00000032387	175.593	174.774	192.995	164.11	173.893	168.401	140.775	179.981	128.167
ENSMUSG00000051721	8.56788	8.34893	6.53124	8.77727	7.76412	7.03501	9.73258	7.01991	8.10494
ENSMUSG00000055862	12.6112	14.8528	13.4155	11.7442	11.6758	14.6353	10.3119	8.78963	9.19367
ENSMUSG00000028081	457.034	465.049	490.314	387.189	371.314	453.256	522.315	395.651	481.216
ENSMUSG00000020869	72.0569	77.6312	77.9042	74.0505	78.4117	64.8854	78.44	76.924	62.1177
ENSMUSG00000028969	38.1704	35.2408	38.9521	32.822	32.1233	40.5769	31.9785	32.7989	32.7222
ENSMUSG00000073792	9.09736	9.31759	11.1208	11.0025	10.0756	9.23345	10.254	8.78963	10.7663
ENSMUSG00000015697	42.4543	43.6358	39.364	41.9084	44.214	36.9966	48.8946	45.5409	46.3312
ENSMUSG00000048142	5.34289	2.81373	6.82544	2.03979	0.533413	2.19844	2.37521	0.648899	2.29842
ENSMUSG00000057914	2.88805	4.10527	2.29476	2.28703	2.19292	2.32407	2.8966	2.35963	2.66132
ENSMUSG00000020255	35.4267	29.844	38.6579	44.4427	49.311	48.617	36.2075	71.6738	32.4198
ENSMUSG00000037108	4.95782	4.01302	3.64808	3.46146	3.14121	4.39688	5.44561	3.36248	5.56459
ENSMUSG00000025813	1.34776	1.19929	0.76492	0.556306	0.355608	0.439688	0.984845	0.766881	1.45163
ENSMUSG00000019124	4.81342	6.78062	3.94228	4.2032	3.97096	6.21845	3.82351	2.5956	4.65732
ENSMUSG00000078554	0.192537	0	0.11768	0	0	0.0628126	0.28966	0	0.181454
ENSMUSG00000036943	21.2272	21.126	17.7697	20.6451	21.1587	21.105	22.4197	21.3547	23.2866
ENSMUSG00000052040	58.3386	53.2763	55.3096	72.7524	53.6376	51.7576	71.0826	75.4493	64.5371
ENSMUSG00000026981	0.0481342	0.0461267	0.23536	0.556306	0.948289	0.439688	0.231728	0.766881	0.544362
ENSMUSG00000038544	14.1033	13.6074	12.0622	12.6096	13.8687	16.2057	17.6693	15.3966	13.5486
ENSMUSG00000019478	34.5122	44.0048	37.4811	32.3275	32.3604	41.1423	39.5097	33.4478	38.0448
ENSMUSG00000044139	1.44403	1.01479	0.47072	0.185435	0.355608	0.25125	0.405524	0.353945	0.302423
ENSMUSG00000030088	617.754	676.032	519.145	608.784	595.703	553.379	534.539	554.278	511.277
ENSMUSG00000062753	9.09736	10.932	9.94396	8.77727	8.94948	11.8088	11.1809	8.19972	11.6735
ENSMUSG00000021760	14.9697	14.4376	14.6512	14.9584	15.1134	16.9594	15.5837	13.9808	13.2461
ENSMUSG00000018474	322.451	301.945	396.405	392.69	457.964	350.369	295.801	510.448	287.846
ENSMUSG00000039824	9.04922	8.9947	10.0028	11.6206	11.4387	14.4469	7.4153	12.919	7.68155
ENSMUSG00000041506	14.3921	16.4211	15.9456	18.1727	18.9065	19.9116	21.8983	17.1663	18.8712
ENSMUSG00000066892	15.0179	16.3288	13.5332	16.6892	13.8095	13.756	17.3217	14.9247	18.7502
ENSMUSG00000035329	34.0309	26.7073	27.4783	29.0515	29.634	26.7582	28.8502	32.5039	27.581
ENSMUSG00000032452	2.74365	1.42993	2.82432	2.03979	1.12609	2.19844	1.96969	2.94954	1.69357
ENSMUSG00000046130	0.144403	0.322887	0.17652	0	0.118536	0	0	0.176972	0
ENSMUSG00000040584	12.4186	11.5778	8.826	8.65365	8.06046	8.22845	11.5864	6.78394	9.73803
ENSMUSG00000021504	12.3705	17.113	12.7094	13.9076	12.0314	13.6303	16.0472	12.919	14.0929
ENSMUSG00000035469	52.9957	47.7872	41.7764	46.4824	46.5847	42.0845	52.4285	38.816	50.0813
ENSMUSG00000091586	10.397	11.301	10.1205	11.2497	11.2609	8.60533	7.93669	9.08459	14.2139
ENSMUSG00000059995	55.4024	52.0309	52.8383	57.7322	54.0525	51.1923	65.2315	50.9681	55.9483
ENSMUSG00000022208	0.0481342	0.13838	0.17652	0.0618118	0.0592681	0.0628126	0.057932	0	0
ENSMUSG00000026249	17.5208	18.0355	22.065	25.0956	22.6404	22.6754	19.2334	18.2872	13.9115
ENSMUSG00000008348	143.969	160.844	193.172	249.472	151.845	171.29	174.433	182.754	128.832
ENSMUSG00000053646	95.7389	102.77	80.7285	69.7237	70.2919	55.8404	87.9408	66.7776	77.9647
ENSMUSG00000027684	77.496	76.2935	66.2538	61.4409	59.5051	60.4885	88.4622	67.5445	80.2027
ENSMUSG00000024958	50.8778	51.2928	53.8386	50.1911	51.0891	51.632	41.7111	43.0633	47.6619
ENSMUSG00000033644	0.433208	0	0.05884	0.247247	0.355608	0	0.057932	0.0589908	0.241939
ENSMUSG00000024921	110.757	110.381	159.339	164.852	210.52	162.119	116.212	237.202	112.804
ENSMUSG00000091415	0.192537	0.27676	0.11768	0.432682	0.29634	0.502501	0.28966	0.412936	0.362908
ENSMUSG00000024866	652.459	638.024	1340.73	1312.82	1749.77	1645.69	330.85	2307.31	317.303
ENSMUSG00000022201	75.7151	75.2787	71.0787	79.6754	80.0119	76.3801	88.1726	95.5651	77.1784
ENSMUSG00000011752	338.72	330.405	439.123	328.406	307.423	314.88	257.334	293.125	277.383
ENSMUSG00000062098	28.3992	27.7683	28.5962	26.3318	25.7223	21.7332	25.0846	22.7705	28.9117
ENSMUSG00000024513	108.35	108.167	104.441	105.76	107.809	115.01	110.998	117.215	108.691
ENSMUSG00000003847	156.34	148.205	130.154	159.103	156.231	122.987	174.723	165.528	163.248
ENSMUSG00000037463	0.818281	0.507393	0.5884	0.679929	0.592681	0.376876	0.57932	0.235963	0.483877
ENSMUSG00000010554	28.5436	27.676	27.7725	30.7204	31.7084	32.3485	30.2985	29.8494	26.6737
ENSMUSG00000020522	33.1163	33.3957	35.4805	32.5748	38.4057	33.1022	34.2958	32.5039	38.6497
ENSMUSG00000032087	0.625744	0.184507	0.8826	0.679929	0.474145	0.502501	0.753117	0.943853	1.27018
ENSMUSG00000031577	13.9589	17.6665	15.6514	17.8018	18.0768	17.3363	17.5534	18.7001	17.1172
ENSMUSG00000073197	0	0.0461267	0	0.370871	0	0.125625	0.28966	0	0.181454
ENSMUSG00000049553	27.1958	24.9545	26.7134	30.1641	31.4713	26.5697	30.3564	30.0263	25.1011
ENSMUSG00000042066	10.2526	9.59435	10.4735	7.3556	8.11973	7.9772	7.76289	6.78394	8.64931
ENSMUSG00000028989	2.06977	3.55175	6.11936	5.31581	4.0895	5.9672	2.43315	11.0313	1.14921
ENSMUSG00000004947	18.9167	18.1278	18.1816	16.8128	17.247	14.6353	20.1024	16.2225	17.4801
ENSMUSG00000024892	645.383	695.498	1114.19	860.296	807.053	734.782	532.222	825.458	681.783
ENSMUSG00000027959	1.34776	2.26021	1.29448	1.91616	2.07438	2.44969	1.33244	1.06183	1.20969
ENSMUSG00000066058	67.1472	90.5928	72.5497	42.1556	47.8293	50.8782	49.2422	48.5494	50.8676
ENSMUSG00000032802	81.8762	85.2421	75.1975	80.2935	79.7156	83.2895	83.2483	116.507	74.3961
ENSMUSG00000026491	59.1569	53.7376	45.8364	55.3215	56.2454	51.7576	78.7296	74.1515	60.4242
ENSMUSG00000060260	8.32721	9.50209	9.53208	10.3844	9.54216	8.66814	10.5436	7.78679	9.43561
ENSMUSG00000026761	24.1634	25.2313	22.4769	22.994	26.1965	27.0094	27.6336	33.6248	26.6132
ENSMUSG00000030335	84.1867	85.1959	91.202	74.6686	74.4407	93.0883	93.6182	79.5786	90.5455
ENSMUSG00000032380	14.2477	11.0704	7.76688	8.03553	7.34924	7.22345	7.82083	2.94954	5.44362
ENSMUSG00000040701	25.8962	27.2147	25.5954	27.8153	29.6933	25.6275	31.8626	26.3099	25.0406
ENSMUSG00000019726	22.238	21.0799	21.0647	18.7908	20.5068	14.2585	22.2459	18.8181	17.2381
ENSMUSG00000036437	4.28394	5.25844	5.2956	5.56306	3.73389	3.89438	4.98216	2.65459	2.96375
ENSMUSG00000054115	5.58356	4.52041	5.5898	5.43943	4.62291	6.03001	4.6925	3.59844	4.47586
ENSMUSG00000001100	119.228	122.19	122.681	110.952	112.491	117.146	109.434	106.124	116.917
ENSMUSG00000026922	52.8032	33.7647	48.4842	33.9965	28.6265	35.6776	36.7868	29.2594	28.1254
ENSMUSG00000098188	33.2607	30.0746	26.2426	28.8043	28.8043	29.5219	37.1344	32.327	30.5448
ENSMUSG00000003934	1.63656	1.29155	2.70664	1.42167	1.71877	1.57032	4.5187	1.17982	1.81454
ENSMUSG00000071112	0.433208	0.230633	0.11768	0.123624	0.177804	0.439688	0.115864	0.353945	0.120969
ENSMUSG00000028518	147.82	141.009	164.575	188.402	214.432	180.9	182.312	222.277	177.281
ENSMUSG00000041560	96.0277	100.141	109.325	94.3866	80.3082	92.9627	109.202	80.9354	106.513
ENSMUSG00000059939	7.70147	8.16442	6.35472	8.65365	7.88265	7.72595	10.7174	6.43	8.70979
ENSMUSG00000028970	28.7361	32.7038	9.7086	18.2345	13.0982	9.23345	28.7922	8.55367	28.3068
ENSMUSG00000021576	69.2169	71.3579	74.9622	74.0505	72.8997	84.6086	67.0274	79.1067	72.5211
ENSMUSG00000025161	5.6317	8.16442	14.5923	4.75951	3.25974	3.89438	4.57663	3.77541	4.17344
ENSMUSG00000040006	81.2986	79.015	78.316	75.4722	74.9741	89.1939	73.5737	82.5871	73.126
ENSMUSG00000062115	38.3629	40.4992	38.9521	47.4096	43.325	28.3913	51.6754	46.6617	37.1981
ENSMUSG00000034931	27.5809	29.5211	28.5962	30.4114	30.4638	25.1879	30.4143	32.5039	29.456
ENSMUSG00000036764	125.967	122.559	135.273	130.114	161.15	161.303	139.153	167.711	122.602
ENSMUSG00000017195	0.192537	0.0922533	0.2942	0.123624	0.0592681	0.125625	0.231728	0.0589908	0.120969
ENSMUSG00000026790	32.4424	29.7056	25.4777	37.9524	33.7235	33.0394	33.5427	24.0093	30.7262
ENSMUSG00000109511	27.3883	28.3679	25.5366	28.9897	24.1221	28.831	27.286	26.8408	30.4238
ENSMUSG00000026764	2.83992	3.09049	2.58896	3.27602	3.02267	3.14063	3.47592	1.53376	4.11296
ENSMUSG00000031706	45.6312	45.5731	45.3656	47.4096	49.0147	44.597	58.6272	53.0327	47.9643
ENSMUSG00000052889	1.25149	1.79894	1.82404	2.84334	2.6078	2.44969	1.73796	3.48046	2.23793
ENSMUSG00000029657	171.165	177.265	154.808	137.222	142.421	135.864	276.973	476.056	208.007
ENSMUSG00000024780	97.0385	87.6407	74.2561	123.438	121.322	104.771	114.01	146.12	87.0979
ENSMUSG00000078607	2.31044	1.93732	1.29448	1.60711	0.948289	1.57032	1.50623	1.76972	1.39115
ENSMUSG00000014773	10.1563	9.59435	8.06108	10.5698	10.4904	9.4847	15.9313	10.0284	13.9115
ENSMUSG00000003731	105.125	101.248	97.9686	113.981	117.766	103.766	103.93	110.844	106.211
ENSMUSG00000026198	2.64738	1.66056	2.82432	2.65791	1.95585	3.07782	2.20142	2.41862	1.99599
ENSMUSG00000025591	6.11304	8.07217	5.17792	6.42842	6.04534	6.72095	8.45808	6.07605	6.95574
ENSMUSG00000042055	60.0233	62.4555	65.077	70.28	69.0473	68.0261	60.7707	57.811	68.2267
ENSMUSG00000025333	0.288805	0.369013	0.2942	0.0618118	0.177804	0.439688	0.984845	0.353945	0.604847
ENSMUSG00000022450	144.739	161.72	144.099	143.032	139.161	164.004	162.152	144.056	155.385
ENSMUSG00000021413	97.231	97.7885	92.0258	102.917	107.809	87.6236	120.846	120.813	110.203
ENSMUSG00000025150	3.41753	3.96689	6.00168	5.19219	3.08194	5.71595	4.11317	3.30349	4.23393
ENSMUSG00000019943	75.7151	82.0593	65.1947	79.799	78.2931	72.2345	94.7189	106.832	89.5173
ENSMUSG00000074300	0.0962683	0	0	0.123624	0.177804	0.188438	0.057932	0.117982	0.181454
ENSMUSG00000039067	61.708	73.4798	76.0801	74.4832	72.6627	77.0711	74.153	80.5225	68.3477
ENSMUSG00000000167	3.27312	3.09049	3.5304	3.52327	3.67462	3.20344	3.01247	3.24449	2.23793
ENSMUSG00000022159	1.39589	1.24542	2.11824	1.42167	1.24463	1.44469	1.56417	1.82872	1.75406
ENSMUSG00000018920	45.7756	46.0805	46.6013	54.2089	52.0966	54.0188	51.4437	55.6283	51.7144
ENSMUSG00000026411	67.2434	70.7122	68.7251	55.1361	54.823	66.0161	62.0452	53.7996	67.8638
ENSMUSG00000045009	0.385073	0.41514	0.11768	0.309059	0.414877	0.188438	0.173796	0.530917	0.725816
ENSMUSG00000021252	31.913	28.7369	36.3043	26.8881	30.9972	37.5619	34.8172	33.5658	27.46
ENSMUSG00000032086	41.9249	41.2372	36.0101	33.6256	35.2645	28.2029	40.1469	38.0491	39.3755
ENSMUSG00000037172	21.9973	22.3714	18.9465	22.8085	20.9809	20.3513	28.0391	20.1749	26.3108
ENSMUSG00000028282	9.96377	10.0556	10.4147	11.3116	11.9722	10.6781	11.934	10.9723	12.5203
ENSMUSG00000001288	35.7156	28.783	25.7131	30.3496	27.5597	22.2985	45.7084	36.0434	35.8674
ENSMUSG00000005699	11.3115	11.4394	10.65	11.2497	8.89021	10.741	8.74774	6.96092	9.25415
ENSMUSG00000033943	53.7177	49.909	45.3656	52.8491	54.2303	42.2101	45.8822	53.2687	55.8878
ENSMUSG00000040297	43.754	38.239	45.5422	52.4164	48.5998	55.5264	50.8643	57.3981	50.3837
ENSMUSG00000070388	0.0481342	0.0922533	0.11768	0.185435	0.29634	0.0628126	0.057932	0.0589908	0.120969
ENSMUSG00000019054	114.367	123.204	124.858	102.051	100.934	119.658	113.257	110.077	119.76
ENSMUSG00000037938	14.2958	16.6056	15.6514	10.3844	10.7868	16.2685	12.0499	11.5622	14.5163
ENSMUSG00000046814	31.6241	33.1651	34.6568	33.4402	36.1535	37.3735	36.3813	38.757	34.6577
ENSMUSG00000025505	31.0465	32.4732	29.067	27.568	29.634	32.4741	31.9785	23.3014	32.2383
ENSMUSG00000060268	0.0962683	0.230633	0	0	0	0.188438	0.405524	0.235963	0.423393
ENSMUSG00000017747	41.5398	48.2485	49.2491	52.8491	53.3413	53.7676	43.2752	46.7207	39.0126
ENSMUSG00000002329	31.3835	35.8865	34.0684	34.8	36.035	48.6798	32.4419	32.7399	31.452
ENSMUSG00000020059	5.05409	4.61267	6.64892	7.66466	8.11973	10.4269	4.28697	9.79248	6.89525
ENSMUSG00000071654	24.8854	21.6334	27.7725	21.2014	20.8624	28.0772	25.2584	21.1777	27.5205
ENSMUSG00000058704	28.6398	32.8883	30.1261	28.7425	28.5079	33.2907	28.5605	38.285	28.1859
ENSMUSG00000060878	0.240671	0.369013	0.11768	0.432682	0.177804	0.188438	0.347592	0.353945	0.665331
ENSMUSG00000001943	5.9205	6.54999	7.6492	4.88313	4.56364	4.58532	4.63456	4.4833	4.83877
ENSMUSG00000036560	0.192537	0.55352	0.11768	0.185435	0.237072	0.25125	0.347592	0.176972	0.181454
ENSMUSG00000028580	76.4852	78.0924	75.4329	91.9141	93.4065	75.9405	94.1975	93.0875	91.3318
ENSMUSG00000001039	9.00109	9.82498	9.17904	8.28278	8.11973	10.6781	11.9919	7.01991	9.31464
ENSMUSG00000042750	0.625744	0.784153	0.41188	0.309059	0.237072	0.314063	0.115864	0.176972	0.483877
ENSMUSG00000027546	81.4912	81.8287	95.0854	64.4078	68.3361	74.8098	66.506	68.9013	70.8275
ENSMUSG00000011267	1.63656	1.98345	2.17708	1.11261	1.71877	1.44469	1.33244	1.71073	2.05648
ENSMUSG00000035310	9.81937	10.563	12.121	13.1659	10.6683	11.8716	12.2816	11.9751	12.3994
ENSMUSG00000058486	69.5057	72.7879	63.5472	63.6043	67.2693	58.2273	48.7788	46.3668	63.025
ENSMUSG00000022565	111.238	114.486	112.855	129.125	120.077	92.8999	151.087	168.478	130.949
ENSMUSG00000044349	136.605	143.316	75.1387	48.3368	61.7573	46.1673	50.3429	65.0079	51.0491
ENSMUSG00000020134	30.4689	33.8108	30.7733	30.535	28.1523	28.0144	37.0765	35.8074	30.9077
ENSMUSG00000018574	181.466	172.375	235.772	175.854	164.528	166.014	148.943	160.809	175.224
ENSMUSG00000021589	6.01677	6.45773	5.82516	7.54103	6.40095	5.84157	5.67734	4.83725	7.25816
ENSMUSG00000061578	13.1888	16.2366	13.592	11.3116	15.8838	12.8766	12.2237	20.4108	6.53234
ENSMUSG00000034610	21.6604	21.0799	21.712	23.8593	24.6555	18.1528	22.13	20.9417	26.7947
ENSMUSG00000111497	0.57761	0.27676	0.47072	0.123624	0.118536	0.125625	0.347592	0.294954	0.302423
ENSMUSG00000005413	20.5533	20.2957	32.8916	35.1709	31.3528	30.1501	29.7191	69.4322	29.2141
ENSMUSG00000029088	0.529476	0.55352	0.76492	0.432682	0.592681	0.0628126	0.811049	1.00284	0.786301
ENSMUSG00000003037	89.5777	96.9121	101.44	92.4086	97.0811	109.168	90.0264	95.8011	90.727
ENSMUSG00000040204	0.914549	1.42993	2.53012	2.28703	3.67462	4.4597	0.926913	2.24165	3.87102
ENSMUSG00000056155	0.336939	0.13838	0.23536	0.123624	0.237072	0.125625	0.347592	0.117982	0.241939
ENSMUSG00000042500	9.04922	7.42639	7.355	7.78828	6.75656	7.66314	8.57394	7.60982	10.7058
ENSMUSG00000029392	24.4522	20.019	20.0644	21.8814	18.6102	18.1528	23.4045	18.2872	20.3833
ENSMUSG00000035126	6.97945	8.53343	6.29588	6.8611	7.11217	5.84157	10.7174	6.07605	7.86301
ENSMUSG00000031756	1.20335	1.98345	2.17708	2.03979	2.54853	1.75875	0.926913	0.884862	2.54036
ENSMUSG00000050973	6.44998	5.76583	5.17792	6.61386	8.29753	5.59032	4.86629	4.54229	5.80653
ENSMUSG00000054252	71.5274	61.8097	52.4853	67.4984	59.8015	47.5492	63.6673	45.246	61.5129
ENSMUSG00000020420	3.36939	2.35246	1.94172	2.03979	1.95585	2.44969	3.01247	1.88771	3.1452
ENSMUSG00000079641	53.5252	61.3946	59.958	73.2469	63.891	100.5	105.552	83.8259	88.0657
ENSMUSG00000062604	43.2726	35.9788	38.4225	39.0032	39.1762	33.4791	37.0186	39.4649	40.7667
ENSMUSG00000030835	107.821	107.798	115.679	98.9606	102.534	94.2817	101.729	104.473	89.3358
ENSMUSG00000022799	30.132	27.7683	27.5371	33.8728	33.9606	22.5497	28.6184	35.9254	27.9439
ENSMUSG00000032640	19.4943	14.8528	21.5354	21.5723	25.4853	22.2357	14.3671	24.5402	13.5486
ENSMUSG00000053641	15.1141	15.4524	14.0039	16.5656	15.2319	14.8866	14.0775	15.9865	12.6413
ENSMUSG00000042423	68.4468	67.022	65.5478	68.8583	74.1444	55.5264	82.7849	77.9269	76.3921
ENSMUSG00000025373	31.7686	27.5376	25.9484	27.1354	26.6114	28.4541	28.0391	26.2509	31.7544
ENSMUSG00000034324	0.336939	0	0	0.0618118	0.177804	0.125625	0.28966	0	0.0604847
ENSMUSG00000062783	0.288805	0.0461267	0.11768	0.556306	0.948289	0.879377	0.463456	0.412936	0.423393
ENSMUSG00000060288	6.73878	6.31935	6.82544	8.59183	6.93436	11.055	6.25666	9.20257	4.95974
ENSMUSG00000012017	40.7696	40.407	31.3029	34.7382	30.4045	29.836	33.1951	19.8799	24.4963
ENSMUSG00000029454	6.97945	6.96513	7.47268	8.53002	6.63802	8.10283	9.09533	6.72495	7.92349
ENSMUSG00000034353	0.722013	0.41514	0.64724	0.556306	0.651949	0.25125	0.347592	0.766881	1.02824
ENSMUSG00000000194	63.7296	68.7287	65.5478	69.9709	70.0549	70.2245	65.3473	71.6148	59.033
ENSMUSG00000029198	78.0255	83.9044	87.6716	80.2317	80.7824	85.3623	81.858	85.0648	85.5253
ENSMUSG00000034435	73.7897	78.3692	58.5458	65.7677	52.6893	71.7948	85.9132	54.5665	78.5696
ENSMUSG00000035206	43.8984	50.0936	46.1894	48.7695	51.4447	43.2779	49.0105	36.8103	45.9079
ENSMUSG00000057378	0.0481342	0.322887	0.41188	0.185435	0	0	0.28966	0.235963	0.362908
ENSMUSG00000040264	0.481342	0.184507	0.52956	0.370871	0.414877	0.879377	0.231728	0.70789	0.181454
ENSMUSG00000016503	14.1033	14.9912	15.8868	12.795	13.4539	14.5725	14.0196	12.0931	12.3994
ENSMUSG00000004508	23.7301	23.5707	24.1832	27.3208	28.0338	25.4391	19.4652	24.7761	21.8954
ENSMUSG00000039033	12.4186	11.3933	11.8268	9.51901	11.7351	11.3063	13.0347	10.4414	13.4881
ENSMUSG00000048387	2.06977	1.70669	1.58868	0.988988	1.12609	1.5075	1.85383	0.530917	1.14921
ENSMUSG00000038175	87.4117	96.0357	84.3177	59.7102	47.1181	39.5719	57.4107	48.5494	49.6579
ENSMUSG00000090083	6.97945	6.04259	6.1782	5.50125	5.86754	7.78876	8.68981	7.0789	7.68155
ENSMUSG00000039809	0.144403	0	0.2942	0.185435	0.237072	0	0	0.235963	0
ENSMUSG00000044626	0.722013	0.96866	0.52956	1.60711	1.36317	0.753751	0.926913	0.412936	0.786301
ENSMUSG00000048495	7.22013	7.10351	6.4724	7.54103	7.34924	6.72095	7.99462	8.14073	6.89525
ENSMUSG00000052520	762.012	787.843	1103.13	1101.05	1252.57	1262.22	762.27	1367.05	952.029
ENSMUSG00000046242	0	0.13838	0	0.185435	0.177804	0.125625	0.057932	0	0
ENSMUSG00000027164	38.3629	34.4105	34.3626	37.8288	40.7172	36.7454	42.7538	38.344	33.327
ENSMUSG00000031871	55.2099	53.1379	66.6657	64.4078	62.6464	52.951	43.2752	66.3647	58.1862
ENSMUSG00000037089	52.8032	53.2763	64.4298	51.0565	52.2152	63.2523	43.1594	42.7094	48.8111
ENSMUSG00000059355	49.3857	52.9534	54.5447	48.8931	48.9554	54.0188	49.0684	52.0889	53.045
ENSMUSG00000059070	294.389	321.088	332.917	288.166	272.692	328.447	379.165	279.852	347.605
ENSMUSG00000038280	29.9876	31.689	31.1264	30.6586	33.0123	34.3585	30.0667	31.855	33.0246
ENSMUSG00000030657	17.8578	18.1278	23.5948	15.3293	18.5509	16.3313	15.4679	33.3298	17.7825
ENSMUSG00000035352	0.385073	0.41514	1.23564	1.11261	1.24463	2.26125	1.04278	1.59275	1.81454
ENSMUSG00000019558	282.355	257.617	297.907	285.632	290.947	262.808	265.676	267.877	258.995
ENSMUSG00000020155	1.54029	0.645773	0.64724	1.0508	1.36317	1.005	1.6221	1.17982	1.39115
ENSMUSG00000023904	67.6285	70.8506	73.55	60.761	57.0159	68.4029	63.4356	62.7662	66.6541
ENSMUSG00000018927	4.57275	2.95211	5.35444	8.83908	6.40095	9.79877	3.70765	8.9666	6.95574
ENSMUSG00000035783	31.0947	28.7369	23.2418	44.8753	36.4499	38.9438	50.9802	37.3412	35.6859
ENSMUSG00000005667	6.20931	6.41161	5.64864	7.97372	6.51949	8.16564	6.89391	7.0789	7.80252
ENSMUSG00000052214	60.0233	63.5625	65.6654	69.291	75.2112	71.2295	59.9597	79.8736	57.3999
ENSMUSG00000045106	2.45484	2.44471	2.76548	2.84334	2.13365	2.07282	2.25935	2.71358	2.23793
ENSMUSG00000036743	0.240671	0.369013	0.11768	0.0618118	0.0592681	0.125625	0.173796	0.117982	0.120969
ENSMUSG00000069601	180.214	175.835	164.987	199.157	203.349	167.772	173.217	202.103	181.212
ENSMUSG00000039886	84.7643	74.7713	105.971	88.0818	90.6209	99.558	71.9516	92.6156	62.2992
ENSMUSG00000054455	164.523	174.451	179.462	157.991	165.002	162.999	156.764	168.478	154.175
ENSMUSG00000028364	8.23094	9.73273	9.4144	8.46821	8.23826	7.60033	11.123	8.78963	9.55658
ENSMUSG00000022613	2419.61	2000.97	1521.25	1196.98	1307.99	1419.63	2003.29	1232.85	1874.6
ENSMUSG00000022783	1.54029	1.19929	1.1768	0.803553	0.770485	0.942189	0.811049	1.23881	1.51212
ENSMUSG00000042599	32.0092	28.783	25.1835	39.0032	35.6201	29.2079	52.7182	47.7236	33.8714
ENSMUSG00000100210	0	0	0	0.123624	0.0592681	0.188438	0.173796	0.0589908	0.362908
ENSMUSG00000040752	1.29962	0.738027	0.64724	0.123624	0.355608	0.25125	0.28966	0.294954	0.725816
ENSMUSG00000054191	4.0914	4.75105	4.58952	5.56306	4.68218	3.20344	3.99731	1.9467	4.65732
ENSMUSG00000052477	0.0962683	0.0922533	0.05884	0.123624	0.177804	0.502501	0.057932	0.0589908	0.120969
ENSMUSG00000024294	87.8449	88.2864	84.0235	105.451	105.734	88.8799	114.416	127.538	102.521
ENSMUSG00000025078	20.5533	18.0355	17.652	20.7687	24.2406	19.7232	23.9839	28.1386	24.0124
ENSMUSG00000058672	50.0595	71.3118	53.9563	57.8558	53.4598	66.0161	65.5211	67.0726	52.3192
ENSMUSG00000022790	109.216	88.7477	91.7904	112.374	121.322	118.088	83.3063	130.193	114.135
ENSMUSG00000003279	1.01082	1.10704	1.35332	0.556306	0.355608	0.188438	0.637252	0.117982	0.423393
ENSMUSG00000018486	8.27908	11.9007	17.8874	3.39965	4.80071	6.28126	5.50354	5.42715	5.74604
ENSMUSG00000002028	77.2072	72.6034	54.7212	83.9404	83.2716	51.8832	101.96	89.725	80.4446
ENSMUSG00000020668	13.3332	15.1757	10.7089	9.20995	7.70485	6.28126	12.1078	7.66881	10.9477
ENSMUSG00000000724	0.144403	0.0461267	0.05884	0	0.0592681	0.125625	0.115864	0	0.0604847
ENSMUSG00000047417	48.9043	48.0179	42.4236	60.1428	54.9415	45.0366	55.8465	46.7797	47.5409
ENSMUSG00000068739	111.671	118.361	126.388	110.828	110.653	121.731	128.493	136.682	121.635
ENSMUSG00000009894	66.4252	73.0646	72.432	59.4629	61.6388	65.1995	56.1361	64.5949	56.6136
ENSMUSG00000024313	145.895	176.527	184.346	160.278	191.732	195.661	90.3161	182.872	112.38
ENSMUSG00000028550	20.9384	23.5707	18.2992	20.2124	22.2848	25.6904	21.5507	23.5373	22.0164
ENSMUSG00000087687	4.23581	7.19576	5.35444	4.63588	5.39339	7.66314	8.40015	7.13789	8.58882
ENSMUSG00000068206	17.8578	18.2662	16.9459	17.74	17.899	16.5197	19.2914	15.5736	17.5406
ENSMUSG00000037197	41.4435	38.1468	36.775	36.5926	38.2872	44.4713	50.8064	42.7094	49.2345
ENSMUSG00000053286	44.6685	42.3904	40.4819	41.6611	43.3842	40.1373	44.8973	49.3163	45.6054
ENSMUSG00000021177	7.894	7.38027	8.2376	7.3556	8.77167	10.1128	8.45808	7.01991	7.56058
ENSMUSG00000029528	183.247	178.28	183.228	187.846	198.844	175.436	203.052	213.016	214.6
ENSMUSG00000048647	1.01082	0.599647	1.471	1.11261	1.12609	0.565314	1.15864	0.589908	0.786301
ENSMUSG00000022442	11.6485	9.82498	9.94396	8.90089	10.3126	12.751	9.50085	8.9666	8.77028
ENSMUSG00000031026	0.529476	0	0	0.370871	0.177804	0	0.115864	0.176972	0.0604847
ENSMUSG00000038845	267.578	271.548	280.255	234.267	238.91	271.602	245.11	251.773	243.39
ENSMUSG00000020612	311.332	302.96	294.435	291.257	294.266	320.658	332.993	321.146	308.956
ENSMUSG00000057551	31.0465	26.9841	26.6545	25.4664	25.5445	25.9416	30.2405	30.3803	29.5165
ENSMUSG00000001918	93.7172	85.1959	75.7859	103.287	74.0258	76.443	95.5879	63.6511	80.8075
ENSMUSG00000032553	30.6615	33.9954	28.7728	29.6696	27.0262	33.4791	27.1701	28.6105	26.8552
ENSMUSG00000024096	84.7161	89.3935	87.907	79.0572	82.2048	78.1389	91.5906	85.7137	89.5173
ENSMUSG00000036478	110.227	106.184	112.443	125.972	105.379	111.744	146.278	130.429	143.772
ENSMUSG00000054452	713.252	736.228	662.303	624.67	629.545	689.745	666.798	623.71	585.854
ENSMUSG00000041958	60.1196	60.9794	63.6649	59.4011	57.6086	61.3051	47.9098	47.1337	54.1943
ENSMUSG00000031778	118.025	96.128	111.619	152.86	146.511	125.06	91.8802	123.999	76.9365
ENSMUSG00000032352	45.7756	51.2928	43.1297	39.9922	42.0211	47.4863	48.9526	41.4705	52.1983
ENSMUSG00000036904	19.2537	19.8806	20.6528	25.0956	24.5963	21.9844	20.1604	17.5203	20.3228
ENSMUSG00000037797	0.0481342	0.0461267	0.17652	0	0.0592681	0.0628126	0.057932	0	0.120969
ENSMUSG00000052566	87.4117	89.3012	101.617	92.7794	96.2514	92.7114	97.7314	99.2815	91.5738
ENSMUSG00000030316	14.007	11.6239	11.1208	11.7442	10.5497	11.9972	16.8582	10.3824	14.0324
ENSMUSG00000041773	7.17199	8.39505	9.94396	11.0025	8.83094	10.6153	10.7754	11.7982	12.0364
ENSMUSG00000022756	7.6052	8.11829	7.23732	7.04654	6.22315	5.65314	6.66218	5.07321	5.9275
ENSMUSG00000028165	97.3754	99.6336	94.0852	99.5169	97.1404	111.869	97.3838	106.773	95.3843
ENSMUSG00000004980	517.539	507.209	514.674	506.053	546.096	582.587	688.117	633.148	628.315
ENSMUSG00000024182	47.7491	48.802	43.5416	51.9219	51.4447	45.4763	64.5942	47.0157	51.4724
ENSMUSG00000025887	3.51379	2.12183	4.05996	6.49023	5.92681	4.83657	3.70765	4.83725	4.05247
ENSMUSG00000062826	0.144403	0.0461267	0.05884	0.247247	0.29634	0.0628126	0.231728	0.176972	0.120969
ENSMUSG00000061759	13.4294	15.9598	12.4741	17.8018	17.8397	19.5975	18.3645	15.1606	18.5688
ENSMUSG00000038871	45.1499	44.6506	59.8991	46.4206	44.5103	52.951	36.0337	44.4201	35.323
ENSMUSG00000056537	69.1207	61.8097	63.7826	67.8693	69.5214	65.9532	67.1432	90.8459	68.9525
ENSMUSG00000037185	19.735	22.7866	20.7117	15.3911	14.4021	13.8816	16.221	14.6297	17.7825
ENSMUSG00000038576	15.8361	15.5908	11.5915	14.5258	15.1726	14.5725	18.3065	11.9161	14.7583
ENSMUSG00000022386	16.8951	18.4507	18.1227	15.2675	14.9356	18.9066	20.1604	16.9894	19.3551
ENSMUSG00000033396	25.3667	27.4454	23.9479	30.2259	31.3528	21.9844	24.9108	26.7228	23.9519
ENSMUSG00000020630	10.8783	10.7475	10.1793	8.15915	8.94948	9.42189	9.84845	9.02559	11.734
ENSMUSG00000026999	13.3813	13.469	10.9442	11.0025	10.7868	11.9344	14.483	13.2139	12.6413
ENSMUSG00000070462	35.2823	34.595	32.8327	36.5307	36.3906	29.4591	37.4241	34.9226	38.4078
ENSMUSG00000022488	4.42834	4.47429	5.41328	8.83908	8.89021	8.22845	6.54632	7.60982	7.80252
ENSMUSG00000041278	28.8324	31.8735	27.4783	27.1972	27.2633	30.4013	34.2378	34.8046	28.4278
ENSMUSG00000028715	720.761	851.36	1173.98	519.96	209.276	325.118	719.11	216.378	685.291
ENSMUSG00000070713	1.54029	1.47605	2.47128	2.78153	2.37072	2.32407	2.31728	1.12083	3.56859
ENSMUSG00000016526	2.50298	1.93732	3.2362	2.34885	2.7856	2.44969	2.25935	2.18266	3.1452
ENSMUSG00000031731	141.851	156.6	134.332	150.388	172.352	130.964	167.018	182.695	171.172
ENSMUSG00000026616	2.93618	2.7676	2.58896	1.91616	2.31145	1.5075	2.20142	1.53376	2.17745
ENSMUSG00000035764	17.7134	17.6204	16.1222	17.8018	18.2546	20.9794	21.2031	20.8238	18.7502
ENSMUSG00000044827	1.63656	1.29155	1.41216	2.59609	2.54853	2.44969	1.2745	1.59275	1.08872
ENSMUSG00000038888	11.6485	11.4394	8.29644	12.0533	12.8019	12.4997	12.3975	11.9161	11.1897
ENSMUSG00000000869	1.34776	1.89119	1.7652	2.1016	1.65951	2.19844	1.15864	1.82872	2.47987
ENSMUSG00000005621	72.7789	67.5294	60.8406	74.1741	77.2856	57.1595	72.0095	87.8963	60.7266
ENSMUSG00000003437	53.9584	60.8411	55.4861	56.5578	55.1786	55.7148	55.7306	54.7435	57.3999
ENSMUSG00000030147	0.529476	0.230633	0.47072	0.370871	0.770485	0.628126	0.173796	0.589908	0.846785
ENSMUSG00000002846	26.2331	32.3348	32.0678	30.1023	29.9304	37.0594	29.0819	30.9702	26.3713
ENSMUSG00000028631	0.481342	0.184507	0.47072	0.185435	0.355608	0.188438	0.347592	0	0.302423
ENSMUSG00000111709	0.144403	0.369013	0.2942	0.432682	0.29634	0	5.04009	0	0.544362
ENSMUSG00000002550	91.4549	86.4414	76.7274	85.9183	81.8492	82.9127	79.1352	75.3313	85.3439
ENSMUSG00000071551	70.1796	71.5886	35.0098	34.8	27.7967	33.4163	91.0692	40.2317	81.3519
ENSMUSG00000031979	38.6036	40.3608	39.9524	41.6611	41.5469	41.5191	36.6131	42.6504	38.2868
ENSMUSG00000028150	44.6685	48.2485	28.9493	27.4444	27.3226	27.7004	41.2476	29.2005	25.3431
ENSMUSG00000005677	0.144403	0.230633	0.35304	0.432682	0	0.125625	0.28966	0	0.181454
ENSMUSG00000001786	65.4625	67.6217	82.4937	82.9514	96.4292	94.7214	65.9267	103.47	67.5614
ENSMUSG00000038406	104.259	107.936	94.6147	112.93	113.143	92.3974	113.257	99.9894	104.336
ENSMUSG00000028028	4.18767	3.55175	2.942	3.77052	3.25974	3.64313	5.38768	4.89624	3.44763
ENSMUSG00000031750	10.4451	8.11829	16.3575	10.4462	12.387	13.6303	9.73258	18.5231	9.67755
ENSMUSG00000071267	13.0444	12.3619	15.1807	15.5766	17.6026	15.3891	15.8154	20.3518	14.6373
ENSMUSG00000049653	0.336939	0.41514	0.64724	0.370871	0.414877	0.25125	0.231728	0.412936	0.362908
ENSMUSG00000064356	2.35857	0.83028	1.58868	1.91616	2.19292	1.005	1.39037	2.71358	1.08872
ENSMUSG00000049134	1.63656	2.7676	1.88288	1.17442	0.711217	0.879377	0.926913	0.70789	1.20969
ENSMUSG00000035179	0.0962683	0.0922533	0.41188	0.556306	0.355608	0.0628126	0.347592	0.589908	0.362908
ENSMUSG00000000278	148.157	149.958	183.993	191.493	185.331	195.222	141.007	173.846	181.393
ENSMUSG00000114515	0.144403	0.322887	0.41188	0.432682	0.237072	0.816564	0.926913	0.117982	0.423393
ENSMUSG00000016619	68.0617	67.3449	63.7237	70.4036	77.2856	71.732	71.9516	74.6824	65.5049
ENSMUSG00000063506	2.21417	2.95211	3.35388	3.58508	3.85242	1.57032	3.82351	2.35963	2.23793
ENSMUSG00000029864	83.2721	78.6921	61.782	64.037	57.7271	69.8476	81.3945	58.9908	72.5816
ENSMUSG00000025858	54.1509	58.5809	61.5466	58.4739	53.6969	58.4157	55.9044	55.4514	55.162
ENSMUSG00000036158	11.7929	13.469	10.2382	9.33358	6.57876	7.53751	14.1354	7.0789	13.7905
ENSMUSG00000044647	3.99514	3.92077	3.8246	1.97798	2.19292	2.19844	1.96969	1.71073	4.11296
ENSMUSG00000055200	6.93132	7.33414	7.11964	8.4064	9.12728	9.92439	7.47323	5.60413	9.97997
ENSMUSG00000024973	0.288805	0.230633	0	0	0	0	0	0.0589908	0.0604847
ENSMUSG00000025317	8.18281	10.7475	6.59008	5.254	3.91169	3.83157	2.54901	3.36248	5.02023
ENSMUSG00000059412	2146.78	2047.52	1957.84	1728.07	1691.93	2317.53	1968.18	2031.47	1970.59
ENSMUSG00000037406	1.73283	1.06091	0.82376	0.988988	0.948289	1.19344	0.811049	0.70789	0.846785
ENSMUSG00000007476	21.516	18.8197	20.5352	22.7467	25.1889	26.8838	21.7824	28.2566	18.5688
ENSMUSG00000031585	14.9216	14.8528	13.3567	13.0423	14.817	16.1428	15.8154	16.2815	15.2421
ENSMUSG00000038481	26.7145	23.2478	28.4197	29.9787	28.9228	29.2707	27.0543	25.543	26.1899
ENSMUSG00000026193	66.8102	42.2059	69.3135	75.534	71.7736	60.6142	32.9054	62.1173	54.0128
ENSMUSG00000055943	94.728	93.9139	97.1448	99.7024	104.253	110.927	95.0085	109.015	105.546
ENSMUSG00000012609	12.1779	15.7753	13.6509	14.2167	14.3429	15.766	14.1354	14.0398	11.734
ENSMUSG00000031813	51.0704	55.4442	56.3687	50.8093	51.8596	56.2173	58.3376	48.0185	54.9201
ENSMUSG00000021715	12.4668	12.3619	13.7686	8.90089	8.77167	12.3741	13.2085	9.6155	9.73803
ENSMUSG00000027984	428.539	432.714	550.331	437.936	428.153	487.426	381.135	507.97	465.127
ENSMUSG00000034032	28.7361	31.4584	27.0664	29.0515	31.2343	27.826	29.4295	23.4194	30.9681
ENSMUSG00000061559	41.8286	42.5749	40.5996	42.0938	49.311	50.5013	45.5346	50.1422	50.0208
ENSMUSG00000023084	0.914549	0.41514	0.76492	0.618118	0.533413	0.628126	0.231728	0.70789	0.786301
ENSMUSG00000006732	19.4943	21.495	23.8302	21.4487	21.5143	23.0522	21.3769	24.0093	19.2341
ENSMUSG00000031935	27.1958	24.6316	24.7716	28.4952	28.2709	24.9366	30.3564	24.3042	26.4923
ENSMUSG00000017686	56.7502	57.9812	54.9566	63.6661	64.2466	61.8704	58.9169	63.7101	61.8153
ENSMUSG00000048920	50.2521	46.9569	46.4248	52.4164	51.741	43.5291	48.8367	46.0128	47.178
ENSMUSG00000053684	7.31639	7.74928	7.76688	8.34459	9.8385	7.78876	6.54632	7.01991	7.37913
ENSMUSG00000073995	0.0962683	0.0461267	0.11768	0	0	0.0628126	0.173796	0.0589908	0.0604847
ENSMUSG00000004561	21.5641	19.65	20.4175	21.4487	20.5068	21.4191	23.9259	22.1805	24.3148
ENSMUSG00000053617	58.82	50.2781	48.3076	55.3833	46.881	43.0895	64.0149	65.4798	66.2912
ENSMUSG00000036411	2.50298	2.62922	1.94172	2.71972	1.95585	2.32407	1.4483	1.71073	2.78229
ENSMUSG00000024114	0.0481342	0	0	0.0618118	0.177804	0	0	0.176972	0.181454
ENSMUSG00000074825	19.5425	19.2809	23.7125	21.9432	22.1663	22.7382	14.7147	18.2872	18.3873
ENSMUSG00000025982	219.444	212.598	215.649	226.231	224.033	225.937	273.323	282.625	243.511
ENSMUSG00000024799	19.3981	19.0964	16.7694	18.2963	18.4324	15.6403	23.5783	16.2225	22.1979
ENSMUSG00000031393	57.3278	50.0013	42.0706	54.2707	54.4081	40.891	55.8465	49.8472	51.6539
ENSMUSG00000068732	45.2943	42.2059	42.0118	38.3233	38.5835	40.6398	40.4945	37.3412	42.4602
ENSMUSG00000099083	38.1223	36.6707	30.538	39.9304	42.3174	31.4063	38.8724	39.0519	37.1376
ENSMUSG00000047213	103.633	100.741	100.852	107.367	108.224	108.917	133.186	134.027	114.981
ENSMUSG00000024735	87.3635	96.0357	87.3774	77.9446	78.2339	82.787	84.1753	79.5196	76.1502
ENSMUSG00000034317	2.06977	1.19929	2.00056	2.59609	2.54853	3.89438	2.20142	2.77257	3.99199
ENSMUSG00000046269	3.17686	2.81373	3.2362	2.96696	3.08194	2.63813	2.95453	3.24449	3.9315
ENSMUSG00000019790	35.2342	34.5489	32.362	34.9855	35.146	35.3635	39.7414	39.4649	31.5125
ENSMUSG00000021071	0.288805	0.507393	0.52956	0.309059	0.533413	0.628126	0.173796	0.294954	0.120969
ENSMUSG00000040842	123.368	126.11	131.684	130.979	140.228	143.024	122.468	124.766	125.082
ENSMUSG00000051242	0.288805	0.41514	0.64724	0.988988	0.651949	0.628126	0.57932	0.294954	0.362908
ENSMUSG00000047412	83.9941	73.572	61.1348	62.8626	63.5354	66.8954	74.7323	89.1941	83.1664
ENSMUSG00000031779	0.192537	0.230633	0	0.185435	0.29634	0.125625	0.115864	0.117982	0.544362
ENSMUSG00000022061	0.57761	0.645773	0.64724	1.0508	0.592681	1.19344	0.637252	0.353945	1.14921
ENSMUSG00000070868	0.192537	0.322887	0	0.123624	0.29634	0	0.057932	0.294954	0.120969
ENSMUSG00000019210	278.408	295.072	284.433	258.497	256.275	310.86	267.762	295.898	295.226
ENSMUSG00000058396	8.32721	10.0556	10.0616	11.0643	5.03779	5.65314	8.63187	6.84293	7.13719
ENSMUSG00000002324	8.27908	7.65703	8.17876	8.71546	1.42243	7.78876	6.25666	0.825871	6.7138
ENSMUSG00000063972	9.33803	7.24189	7.6492	9.20995	10.2534	8.22845	12.0499	9.37954	11.3711
ENSMUSG00000029534	12.6593	13.0538	13.5332	10.7552	11.0239	10.8666	12.6871	10.9723	13.0042
ENSMUSG00000031392	77.6404	79.1072	81.4934	86.042	90.9172	75.3751	81.1628	94.3263	69.6783
ENSMUSG00000050248	47.701	59.734	49.0137	50.1911	49.8444	48.8054	64.0728	60.8785	54.4362
ENSMUSG00000043157	0.0962683	0.83028	0.11768	0.432682	0.770485	0.690939	0.173796	0.943853	0.241939
ENSMUSG00000027670	0	0.0922533	0	0.185435	0.29634	0	0	0.117982	0.302423
ENSMUSG00000053161	0.722013	0.55352	0.11768	0.0618118	0.29634	0.25125	0.231728	0.176972	0.362908
ENSMUSG00000024142	13.5257	17.851	15.1219	12.8568	14.1058	15.9544	14.3671	12.0931	13.3066
ENSMUSG00000021481	21.1309	17.8971	19.0642	20.2743	18.9065	19.6603	18.3645	17.0483	20.9882
ENSMUSG00000031652	55.7875	52.6305	50.1905	62.2444	65.4912	53.2023	64.5942	66.4237	60.6661
ENSMUSG00000021510	11.5041	12.8693	11.0031	10.8171	11.2609	11.5575	12.3975	13.8628	13.851
ENSMUSG00000027636	0.336939	0.599647	0.47072	0.494494	0.592681	0.376876	0.231728	0.353945	0.725816
ENSMUSG00000029370	30.2764	37.501	26.7134	37.0871	32.4196	32.3485	44.4918	27.3717	31.452
ENSMUSG00000043542	19.2055	19.0042	21.3001	17.06	18.9065	20.4141	23.8101	21.2957	26.2503
ENSMUSG00000054013	0.722013	0.738027	1.1768	0.432682	0.0592681	0.816564	0.868981	0.117982	0.181454
ENSMUSG00000032398	11.4078	11.4855	12.5329	12.3624	11.4387	16.5825	14.0196	13.5679	13.1252
ENSMUSG00000018930	0.288805	0.184507	0.70608	0.618118	1.24463	1.5075	0.57932	0.648899	0.846785
ENSMUSG00000058173	21.9973	21.7257	19.5349	19.7798	19.4992	25.0622	16.9162	16.5764	23.9519
ENSMUSG00000021965	0.336939	0.322887	1.00028	0.988988	1.12609	0.879377	0.115864	0.235963	1.14921
ENSMUSG00000040640	8.51975	8.48731	18.1816	13.7222	18.2546	18.6553	7.93669	19.113	6.65331
ENSMUSG00000015944	107.628	118.269	135.391	149.152	157.535	134.168	91.185	127.184	91.8157
ENSMUSG00000005374	22.0455	21.6795	27.0076	24.8483	22.9367	24.8738	24.2156	18.2282	23.7705
ENSMUSG00000044279	45.9681	46.1728	38.3637	39.9922	37.1018	37.0594	41.0738	33.4478	36.7142
ENSMUSG00000025961	0.481342	0.369013	0.47072	0.247247	0.414877	0.125625	0.347592	0.412936	0.302423
ENSMUSG00000022534	0	0.13838	0.05884	0.370871	0.414877	0.0628126	0.231728	0.648899	0.0604847
ENSMUSG00000027419	0.0962683	0.184507	0	0.123624	0.177804	0	0	0.117982	0.0604847
ENSMUSG00000030401	2.02164	1.75281	2.23592	2.59609	2.19292	1.69594	2.54901	2.41862	2.47987
ENSMUSG00000069206	16.1731	16.0982	16.0633	18.4817	17.4248	18.1528	14.483	23.0654	17.9035
ENSMUSG00000055271	0.192537	0.0922533	0.11768	0.0618118	0.118536	0.0628126	0	0.353945	0.0604847
ENSMUSG00000031701	168.325	168.362	147.218	156.013	153.208	178.953	189.959	189.773	174.317
ENSMUSG00000013076	40.2402	31.5045	32.5385	36.1599	32.3011	27.826	34.5854	34.7456	33.2666
ENSMUSG00000028718	0.0481342	0.55352	1.23564	0.865365	0.355608	1.38188	0.405524	0.353945	1.20969
ENSMUSG00000110353	5.87237	4.24365	2.47128	3.39965	2.7856	3.20344	3.88145	2.30064	5.32265
ENSMUSG00000028797	85.7751	97.9269	81.7288	85.2384	82.5604	78.3273	79.4248	78.9887	71.9767
ENSMUSG00000045838	8.47161	9.04083	8.70832	7.41741	5.39339	5.40188	7.35737	4.54229	6.59283
ENSMUSG00000024442	70.1315	73.7565	69.5489	68.611	68.1583	67.5236	56.7155	65.3028	65.3839
ENSMUSG00000026500	0.962683	0.876407	0.82376	1.11261	0.711217	1.25625	1.10071	1.06183	1.33066
ENSMUSG00000029311	101.852	106.184	172.754	148.225	199.259	188.815	104.625	283.097	101.07
ENSMUSG00000028803	71.7199	77.7696	56.6041	73.9269	68.9288	59.5464	63.4356	59.7577	72.5211
ENSMUSG00000023931	0.0481342	0.0922533	0	0.185435	0.177804	0.0628126	0.057932	0.0589908	0.241939
ENSMUSG00000050241	0.336939	0.27676	0.23536	0.185435	0.118536	0	0.173796	0.176972	0.0604847
ENSMUSG00000026121	18.291	14.5299	16.4752	24.7865	25.3667	18.4041	18.4224	18.5821	17.6615
ENSMUSG00000039375	1.05895	1.19929	0.82376	0.556306	0.651949	0.314063	0.695184	1.00284	0.665331
ENSMUSG00000027762	14.2477	10.1479	15.3572	13.4132	17.899	26.0672	11.8761	30.5572	9.79851
ENSMUSG00000026812	52.033	52.7228	45.0714	50.6856	48.422	40.2629	50.8643	48.2545	52.5612
ENSMUSG00000024909	17.5208	16.6056	18.4169	16.9982	14.9356	19.6603	15.6996	14.6297	12.8832
ENSMUSG00000018339	24389.8	23973	23062	22409.2	19913.5	23093	19944.7	21106	22237.4
ENSMUSG00000035235	9.00109	9.50209	8.00224	8.34459	10.3126	11.2435	10.0222	11.3262	8.04446
ENSMUSG00000030663	51.311	47.6027	54.3093	50.8093	50.7335	55.1495	49.8795	52.8558	53.3475
ENSMUSG00000078656	1.10709	1.75281	1.52984	1.0508	1.54097	0.628126	0.695184	1.00284	1.20969
ENSMUSG00000020653	9.7231	9.45597	18.7111	15.7002	10.1941	11.3691	9.61672	12.624	24.4963
ENSMUSG00000093674	242.596	283.264	284.962	298.118	276.9	433.156	414.33	328.225	361.456
ENSMUSG00000039176	61.4673	54.7523	50.6612	60.9464	63.4168	54.7098	69.9819	61.2915	59.6984
ENSMUSG00000022111	17.6652	18.6352	23.3595	17.6164	20.566	20.7282	19.4072	20.6468	18.2059
ENSMUSG00000028681	6.20931	3.64401	5.35444	8.34459	5.80827	4.39688	5.04009	4.54229	4.17344
ENSMUSG00000026946	12.1298	11.7623	16.7694	24.9719	29.3377	29.4591	17.2058	22.0626	20.8067
ENSMUSG00000028274	18.7723	17.0669	16.2987	16.4419	20.2697	18.09	18.4224	18.3461	16.2704
ENSMUSG00000042873	0	0	0	0.0618118	0.177804	0.188438	0.173796	0	0.181454
ENSMUSG00000048911	49.0487	46.4495	41.541	45.5553	64.8985	47.8632	16.9741	75.5672	8.22591
ENSMUSG00000028278	92.8027	90.6389	76.9627	76.2139	77.1078	74.8726	88.2884	93.8544	96.4125
ENSMUSG00000037410	30.0357	24.6316	24.3009	24.0448	24.5963	21.6704	22.0721	25.484	21.714
ENSMUSG00000038987	1.39589	1.29155	0.47072	1.29805	1.12609	0.628126	1.21657	0.589908	0.786301
ENSMUSG00000075370	0.240671	0.27676	0.17652	0.247247	0.237072	0	0.463456	0	0.241939
ENSMUSG00000060257	0.770147	0.784153	0.05884	0.679929	0.355608	0.188438	0.347592	0.176972	0.665331
ENSMUSG00000035540	96.3646	119.883	80.9638	115.341	71.181	79.0183	640.67	53.5637	318.694
ENSMUSG00000036553	93.9579	96.2663	92.1434	93.583	93.7028	94.4702	91.7644	96.214	97.5013
ENSMUSG00000030747	147.387	141.286	178.815	172.084	164.054	150.75	136.372	148.893	145.949
ENSMUSG00000045691	8.90482	8.16442	7.6492	7.97372	8.47533	7.41189	6.02493	7.43284	6.95574
ENSMUSG00000038827	12.3705	12.9616	12.1799	13.1659	13.3946	14.1957	14.3671	12.683	11.1897
ENSMUSG00000089704	0.866415	1.24542	0.94144	0.988988	1.42243	1.13063	2.66487	1.71073	1.63309
ENSMUSG00000028646	81.3467	80.8139	72.432	69.4764	76.3373	77.3851	81.6262	85.6547	77.9042
ENSMUSG00000022421	3.85073	3.73626	2.76548	3.21421	2.66706	1.75875	3.18626	1.53376	3.44763
ENSMUSG00000032966	164.138	155.355	197.644	161.329	169.684	197.169	156.996	178.919	162.583
ENSMUSG00000046658	24.5484	27.2609	25.8896	20.027	20.6846	16.9594	24.5632	16.2815	24.9802
ENSMUSG00000090622	1.25149	0.96866	1.11796	1.0508	1.00756	0.942189	1.85383	0.766881	1.45163
ENSMUSG00000035890	52.033	56.0439	57.6044	53.529	55.712	60.8026	56.4258	45.8359	43.186
ENSMUSG00000014329	172.705	178.649	180.698	166.335	185.509	152.195	156.301	160.396	153.571
ENSMUSG00000037747	51.9849	44.7429	48.9549	41.1048	44.8067	48.3657	61.0024	46.3668	48.5692
ENSMUSG00000057074	1.34776	0.507393	9.4144	6.55205	10.3126	5.71595	0.231728	9.49752	1.08872
ENSMUSG00000055067	12.1298	11.301	12.9448	10.508	10.5497	12.1856	14.483	8.3767	13.73
ENSMUSG00000020694	44.3316	43.8203	39.9524	41.7229	37.7538	40.7026	51.7912	45.5409	49.9603
ENSMUSG00000079065	7.79774	6.919	6.1782	12.3005	13.7502	7.03501	14.5989	17.0483	8.77028
ENSMUSG00000023224	115.907	80.5372	112.384	141.549	126.063	120.035	81.6842	93.5004	68.2267
ENSMUSG00000009633	26.6663	29.7517	37.0104	45.308	36.9833	36.2429	33.8902	17.9332	31.6335
ENSMUSG00000036896	15.8843	12.9155	21.9473	31.6476	30.1082	36.3685	21.5507	27.0768	27.46
ENSMUSG00000067889	92.9952	110.012	94.497	96.9826	84.457	86.2417	117.312	75.0363	107.542
ENSMUSG00000022354	106.184	102.77	111.031	84.2494	78.5302	110.801	104.394	93.7364	106.332
ENSMUSG00000054065	37.5928	37.132	37.4222	32.822	32.953	34.9238	30.2985	35.2175	33.69
ENSMUSG00000040913	17.0395	18.6813	16.0633	17.4309	17.899	18.09	18.5383	13.155	21.1091
ENSMUSG00000063767	0.336939	0.322887	0.23536	0.123624	0	0	0.57932	0.648899	0.181454
ENSMUSG00000028528	24.2596	24.0781	24.1244	15.5148	19.7955	16.6453	18.1907	18.3461	17.3591
ENSMUSG00000004319	143.825	131.738	127.212	144.64	157.357	140.889	139.384	189.184	140.082
ENSMUSG00000067629	13.9108	14.6222	12.7683	15.9474	14.1651	8.73095	18.2486	9.91046	14.6373
ENSMUSG00000027859	2.21417	1.52218	2.00056	2.1016	1.42243	2.13563	2.43315	1.35679	1.08872
ENSMUSG00000037007	17.4246	16.375	15.2396	15.2057	13.8095	13.1278	15.5837	14.6887	16.9357
ENSMUSG00000074215	1.73283	1.06091	2.53012	1.29805	1.36317	1.13063	1.33244	1.65174	1.33066
ENSMUSG00000001313	8.66415	7.47252	11.2973	7.78828	8.23826	9.86158	12.2237	8.61266	9.13318
ENSMUSG00000023022	110.949	117.254	109.913	102.051	99.7482	89.3195	112.388	97.5708	107.965
ENSMUSG00000027220	3.51379	1.61443	4.76604	4.01776	4.2673	5.65314	3.24419	1.88771	2.11696
ENSMUSG00000110185	27.629	28.783	24.9482	23.8593	24.0036	24.9366	27.7494	26.9588	34.5972
ENSMUSG00000034118	8.13467	6.78062	9.00252	7.66466	7.52705	6.72095	5.27182	7.31486	6.65331
ENSMUSG00000072680	0.57761	0.645773	0.8826	1.0508	1.06683	1.13063	0.695184	0.766881	0.90727
ENSMUSG00000008683	146.424	160.982	161.339	149.708	140.584	196.666	199.46	162.166	178.853
ENSMUSG00000041747	18.8205	19.0042	15.3572	19.4707	19.4399	18.4041	20.8555	19.8799	20.1414
ENSMUSG00000021319	0.818281	0.41514	1.00028	0.679929	0.829753	0.753751	0.753117	0.70789	0.604847
ENSMUSG00000020362	84.7643	78.8766	90.3194	84.6203	91.6284	95.7264	88.7519	104.945	99.3763
ENSMUSG00000004654	0.625744	1.01479	1.00028	3.89414	1.54097	2.19844	4.3449	0.589908	1.27018
ENSMUSG00000022678	23.2488	27.0302	24.1832	23.6121	24.4777	23.3663	21.2031	20.7058	22.8632
ENSMUSG00000027562	415.59	388.894	372.928	365.802	357.268	416.385	422.267	360.434	440.086
ENSMUSG00000045410	62.2375	61.7636	71.4906	64.7787	75.0334	80.5258	64.3046	84.2979	70.4646
ENSMUSG00000015377	18.4354	19.1426	17.5932	16.5037	15.706	13.5047	22.0721	14.8657	17.9035
ENSMUSG00000006574	68.6393	90.9618	92.6142	78.6246	71.8329	78.8926	81.0469	62.7662	73.7913
ENSMUSG00000025266	46.5457	47.4643	45.0714	47.4096	46.0513	41.0795	41.9428	51.204	42.0368
ENSMUSG00000068184	11.841	13.3306	13.8862	9.82807	10.7868	15.3891	12.4554	14.3348	10.7663
ENSMUSG00000051851	5.43916	4.88943	3.70692	4.69769	4.74145	4.71095	3.30213	4.66027	3.1452
ENSMUSG00000044703	0.57761	0.322887	0.94144	1.60711	1.77804	1.5075	0.463456	1.41578	1.08872
ENSMUSG00000043866	73.2602	76.3396	82.729	80.4789	80.6046	98.6158	86.1449	84.0619	81.5333
ENSMUSG00000053861	0	0.0922533	0.05884	0.0618118	0.0592681	0.0628126	0.28966	0	0
ENSMUSG00000041708	0	0	1.471	2.28703	3.55608	2.01	0	6.07605	0
ENSMUSG00000034023	0.192537	0.96866	0.70608	1.66892	1.95585	1.63313	0.695184	1.47477	2.11696
ENSMUSG00000048481	7.84587	10.1017	6.23704	6.8611	7.76412	7.09783	9.38499	4.95523	7.43961
ENSMUSG00000032480	81.5393	84.4579	73.0204	83.075	84.5755	86.5558	83.7118	87.1294	78.0252
ENSMUSG00000027852	42.9838	37.132	43.3062	46.9151	45.5179	49.8732	41.769	47.2516	49.0531
ENSMUSG00000053436	149.505	149.866	145.57	145.628	155.105	126.819	155.837	150.309	144.014
ENSMUSG00000039109	3.46566	1.15317	4.05996	3.27602	3.02267	4.20845	1.79589	3.24449	3.08472
ENSMUSG00000038506	33.2126	29.7978	27.4194	31.3386	32.3604	29.6476	28.3867	28.7875	27.702
ENSMUSG00000032744	6.97945	5.02781	4.58952	7.04654	6.04534	4.71095	12.5713	13.9808	6.7138
ENSMUSG00000021278	299.491	318.412	366.161	308.502	333.264	359.853	279.58	338.489	332.847
ENSMUSG00000044730	14.5365	16.4672	12.5329	14.464	14.7578	13.4419	16.0472	14.3348	15.726
ENSMUSG00000022972	9.62683	9.96336	10.0028	8.46821	8.00119	12.3741	8.74774	8.90761	7.68155
ENSMUSG00000037868	0.529476	0.83028	0.64724	0.865365	0.651949	0.439688	3.12833	3.95238	0.725816
ENSMUSG00000038812	28.351	30.9049	34.8921	27.259	30.9379	35.3007	29.1398	32.209	30.1214
ENSMUSG00000052821	0.866415	0.6919	0.70608	0.679929	1.06683	0.565314	0.637252	0.353945	1.20969
ENSMUSG00000062591	2.35857	2.0757	5.884	0.988988	0.770485	1.69594	0.868981	1.65174	0.967755
ENSMUSG00000009621	49.5782	51.5696	50.6612	53.4054	49.6074	48.0517	52.7761	51.086	45.1216
ENSMUSG00000026628	3.85073	2.16795	1.88288	5.06856	5.98608	2.57532	7.29944	10.2644	2.3589
ENSMUSG00000024220	45.4868	45.6654	42.1294	41.9084	38.1686	38.3157	37.8296	33.2118	38.1658
ENSMUSG00000043289	0.336939	0.27676	0.23536	0.556306	0.237072	0.0628126	0.173796	0	0.362908
ENSMUSG00000050675	1.15522	0.738027	0.70608	1.0508	0.889021	0.690939	1.33244	0.648899	0.846785
ENSMUSG00000035621	102.766	96.6354	119.916	113.919	101.348	90.8899	133.765	111.139	116.191
ENSMUSG00000027953	21.2753	23.0633	30.8322	21.5105	20.5068	23.115	20.0445	19.8799	20.2019
ENSMUSG00000041840	5.82423	7.84153	10.0616	9.58082	8.89021	10.4269	8.63187	5.66312	8.34688
ENSMUSG00000021501	26.0887	25.3235	25.0658	24.3538	24.8333	27.1979	31.9206	27.7847	28.1254
ENSMUSG00000029153	8.85669	13.1922	8.76716	8.9627	7.40851	12.06	13.2664	9.91046	12.1574
ENSMUSG00000020227	2.74365	2.72147	2.47128	4.26501	3.20048	1.94719	3.82351	2.24165	1.75406
ENSMUSG00000028766	463.147	474.689	521.617	434.908	413.81	413.119	360.743	312.061	454.663
ENSMUSG00000094985	0	0	0.47072	0	0	0	0	0.176972	0
ENSMUSG00000003070	0.962683	0.784153	0.64724	0.618118	0.651949	0.502501	0.637252	0.412936	0.423393
ENSMUSG00000047671	0.144403	0.184507	0.05884	0.0618118	0.118536	0.314063	0	0.235963	0.0604847
ENSMUSG00000036442	35.2342	35.2408	34.2449	33.3165	31.827	34.0444	36.9606	32.327	37.44
ENSMUSG00000037960	27.4365	26.9841	25.8896	24.1066	24.8926	28.831	30.8778	27.9027	28.7302
ENSMUSG00000024045	77.3516	74.5407	61.2524	80.9116	75.3297	66.5186	93.792	70.553	81.8962
ENSMUSG00000032456	15.4992	16.6979	16.0633	12.3624	14.0465	12.6881	11.9919	11.7392	16.5728
ENSMUSG00000017969	8.27908	7.05738	8.2376	7.72647	6.40095	6.28126	5.7932	4.42431	4.65732
ENSMUSG00000032333	22.1899	21.5873	21.0647	18.4199	17.0692	21.9216	16.5106	13.8628	19.6575
ENSMUSG00000055717	5.87237	7.42639	5.884	6.98473	6.93436	6.65814	5.67734	3.30349	7.74204
ENSMUSG00000096188	188.012	173.621	175.932	187.908	190.488	179.142	172	213.547	180.849
ENSMUSG00000045409	33.9827	37.3165	26.5957	35.2327	31.9455	27.0722	37.482	37.4002	34.7787
ENSMUSG00000037013	57.8091	57.0126	52.5441	58.1649	55.4749	59.5464	59.2645	57.87	61.15
ENSMUSG00000014504	21.9973	21.126	19.3584	22.994	25.3667	26.3813	22.8252	28.6695	23.3471
ENSMUSG00000046330	133.861	154.294	144.099	155.58	139.28	207.282	242.909	152.786	211.394
ENSMUSG00000036098	18.3391	20.1574	14.7688	11.9915	11.7943	9.86158	15.352	14.2758	16.6938
ENSMUSG00000047844	9.8675	10.1479	6.35472	4.38863	4.56364	4.71095	8.57394	4.36532	9.31464
ENSMUSG00000031669	2.50298	3.59788	2.47128	2.16341	2.19292	3.64313	2.08555	1.53376	1.93551
ENSMUSG00000053475	0.192537	0	0.11768	0.0618118	0.118536	0	0.057932	0.294954	0.241939
ENSMUSG00000028699	48.7599	56.5052	47.6604	39.4359	40.0652	40.5769	55.1513	39.7008	44.8796
ENSMUSG00000078995	0.818281	0.55352	0.47072	0.803553	1.3039	0.376876	0.868981	1.35679	0.665331
ENSMUSG00000029802	333.762	320.396	378.93	310.48	365.98	392.956	285.142	427.801	330.73
ENSMUSG00000026473	942.226	1112.71	779.336	780.868	638.554	632.209	1382.43	1025.32	1080.44
ENSMUSG00000078902	1.20335	1.61443	1.00028	1.29805	1.36317	0.628126	0.811049	1.06183	0.786301
ENSMUSG00000030785	2.21417	0.96866	1.88288	1.42167	1.71877	3.64313	3.88145	1.35679	1.81454
ENSMUSG00000023926	0.0962683	0.230633	0.17652	0.185435	0.237072	0.25125	0	0.294954	0.181454
ENSMUSG00000022372	4.66901	3.82851	4.47184	7.23198	6.93436	6.21845	3.99731	9.02559	4.83877
ENSMUSG00000040606	127.267	114.855	118.739	112.312	94.6511	97.6736	88.1146	70.612	102.763
ENSMUSG00000031367	7.7496	7.65703	7.9434	9.20995	6.40095	9.98721	8.57394	9.02559	9.61706
ENSMUSG00000091007	0.625744	0.230633	1.29448	0.494494	0.414877	0.125625	0.347592	0.648899	0.302423
ENSMUSG00000090799	1.05895	0.461267	0.05884	0.185435	0.237072	0.565314	0.405524	0.117982	0.665331
ENSMUSG00000072966	1.54029	1.66056	1.29448	1.0508	0.592681	0.816564	1.33244	1.12083	0.967755
ENSMUSG00000017754	11.6003	9.73273	11.2973	10.6934	10.5497	12.06	5.73527	11.7392	8.83076
ENSMUSG00000063887	0.0962683	0.0461267	0.41188	0.123624	0.177804	0.0628126	0.28966	0.117982	0.0604847
ENSMUSG00000051497	513.64	516.895	470.897	545.86	519.425	488.242	466.411	583.419	500.692
ENSMUSG00000055760	3.41753	3.87464	5.06024	4.2032	4.03023	4.83657	3.47592	4.07037	4.95974
ENSMUSG00000030213	62.3338	64.1622	55.6626	56.3723	53.1042	48.0517	60.9445	56.8082	73.3074
ENSMUSG00000006378	22.4305	25.3697	16.9459	14.6494	12.8019	18.9066	20.3921	15.5146	20.5043
ENSMUSG00000050912	82.1169	82.3361	77.61	80.6643	75.5668	77.448	79.0193	77.16	74.8195
ENSMUSG00000031201	30.8059	31.0432	34.0095	34.4291	34.0791	36.5569	34.0061	36.9283	33.6295
ENSMUSG00000044162	0	0	0.05884	0.0618118	0.0592681	0.25125	0.057932	0.0589908	0.0604847
ENSMUSG00000090891	0.0481342	0.27676	0	0.247247	0	0	0.173796	0	0
ENSMUSG00000032094	0.625744	0.599647	0.82376	1.91616	1.65951	2.63813	0.231728	1.53376	1.27018
ENSMUSG00000073411	332.655	404.3	496.08	1074.47	1104.4	1203.36	642.814	825.399	802.45
ENSMUSG00000032041	9.48243	10.8398	8.06108	10.4462	9.77923	7.85158	11.123	9.20257	8.89124
ENSMUSG00000027454	0.57761	1.24542	2.70664	2.22522	2.37072	2.38688	0.926913	0.825871	1.69357
ENSMUSG00000074500	1.05895	1.01479	1.1768	0.679929	0.651949	0.816564	0.695184	0.589908	1.02824
ENSMUSG00000064141	3.08059	1.24542	0.94144	1.73073	2.84487	1.31906	1.56417	1.41578	1.45163
ENSMUSG00000091971	39.7107	37.5932	29.42	24.1684	23.5887	21.9216	93.8499	272.42	40.3433
ENSMUSG00000021904	82.5501	87.041	134.508	122.016	90.6802	101.819	152.477	105.181	169.115
ENSMUSG00000056763	33.5495	33.4418	33.0092	42.9592	44.214	39.2579	46.9829	41.1166	42.4602
ENSMUSG00000037214	11.3597	12.5465	12.8271	10.8789	11.9722	15.3891	14.2513	13.3319	14.8792
ENSMUSG00000028413	66.2326	56.7819	83.0821	95.561	92.0433	82.2845	66.7377	130.193	60.7871
ENSMUSG00000078941	10.7339	10.5169	8.88484	10.4462	10.8461	13.0022	11.1809	11.7982	11.4316
ENSMUSG00000000563	508.201	506.978	523.558	488.251	484.102	594.27	486.629	576.104	546.781
ENSMUSG00000022820	120.576	125.649	139.627	135.244	125.233	156.341	133.881	150.368	121.453
ENSMUSG00000114755	0.914549	0.876407	1.29448	0.494494	0.414877	0.439688	0.57932	0.530917	0.362908
ENSMUSG00000043671	17.3764	16.8362	14.1216	12.486	14.8763	12.4997	13.4982	14.3938	12.8832
ENSMUSG00000050445	0.192537	0.322887	0	0	0.0592681	0.188438	0.115864	0.0589908	0.120969
ENSMUSG00000004934	45.198	42.8055	37.6576	37.7052	40.5394	41.7704	40.958	37.5182	37.6215
ENSMUSG00000057236	129.481	130.492	140.863	134.255	142.066	153.577	129.884	151.134	128.893
ENSMUSG00000041052	2.31044	9.17921	515.144	497.214	819.677	772.658	48.1415	886.927	44.2748
ENSMUSG00000029622	62.1893	58.4886	64.6652	69.9091	66.7951	62.4986	64.9418	65.3028	58.4887
ENSMUSG00000034729	28.7361	29.8901	34.5979	30.7204	28.6265	32.1601	31.2833	30.4393	25.7665
ENSMUSG00000033114	8.76042	7.70315	10.4735	13.2277	13.6317	16.7082	6.37252	14.2758	6.16944
ENSMUSG00000078872	0.0481342	0.13838	0	0.123624	0.177804	0	0.057932	0.176972	0.120969
ENSMUSG00000072553	0.240671	0.13838	0.05884	0	0	0	0.173796	0	0
ENSMUSG00000021886	0.481342	0.184507	1.1768	1.97798	2.42999	3.45469	1.6221	2.12367	2.11696
ENSMUSG00000061838	328.516	304.62	356.923	332.176	350.748	371.16	274.54	402.317	341.013
ENSMUSG00000029093	2.50298	3.13661	1.41216	1.79254	1.3039	2.19844	1.4483	1.17982	1.08872
ENSMUSG00000002129	50.926	57.1048	51.838	48.6459	52.3337	50.6898	58.801	57.634	49.0531
ENSMUSG00000033220	5.82423	5.12006	7.59036	12.8568	13.0982	14.1957	5.38768	9.43853	9.97997
ENSMUSG00000021556	8.37535	8.34893	9.06136	10.6934	8.5346	7.22345	11.1809	8.73064	11.1292
ENSMUSG00000029027	6.25744	5.02781	5.2956	5.62487	5.15632	4.71095	6.37252	5.01422	8.04446
ENSMUSG00000046317	0.192537	0.0922533	0.05884	0.0618118	0.0592681	0	0.173796	0.0589908	0
ENSMUSG00000035910	16.7988	27.9528	22.3004	23.7975	27.2633	29.5219	20.5659	18.2282	21.2301
ENSMUSG00000039577	4.47648	4.19753	4.413	4.88313	4.03023	3.51751	6.02493	3.00853	4.11296
ENSMUSG00000026354	0.192537	0.0461267	0.2942	0	0.118536	0.0628126	0.115864	0.117982	0.120969
ENSMUSG00000004056	118.121	119.007	127.153	114.97	123.1	118.779	127.277	121.226	117.945
ENSMUSG00000020609	138.867	161.905	153.572	101.866	132.405	83.6036	64.9418	155.382	49.416
ENSMUSG00000017002	1.87723	1.84507	1.88288	1.91616	2.25219	1.38188	0.926913	1.00284	1.33066
ENSMUSG00000017830	4.13954	3.82851	4.413	18.729	28.0931	18.5297	6.89391	9.32055	13.851
ENSMUSG00000029767	122.55	116.239	122.505	121.769	126.893	130.399	122.99	143.466	126.05
ENSMUSG00000026701	220.647	251.483	252.071	238.284	236.539	260.61	211.452	270.709	235.104
ENSMUSG00000020941	15.3548	15.2679	21.5943	14.9584	16.0616	14.0072	20.7976	25.779	12.6413
ENSMUSG00000050379	10.9265	10.5169	8.88484	8.15915	7.82339	9.35908	10.6595	7.43284	10.2219
ENSMUSG00000025646	16.4138	15.6831	14.6512	47.3478	49.1925	40.7026	37.9455	38.226	37.8634
ENSMUSG00000045034	0.625744	0.83028	0.47072	0.0618118	0.177804	0.25125	0.405524	0.412936	0.725816
ENSMUSG00000039768	64.1628	65.7766	62.4881	65.8295	63.5354	67.1467	70.3874	65.9517	62.6016
ENSMUSG00000017721	169.865	167.394	171.224	155.148	156.349	174.682	150.16	146.179	170.204
ENSMUSG00000026077	13.6701	21.3566	13.1213	13.6604	16.8914	18.781	1.79589	14.1578	4.53635
ENSMUSG00000024810	17.232	10.7936	12.5329	19.2235	16.1209	13.1278	10.254	10.0284	11.4921
ENSMUSG00000024347	0.481342	0.6919	0.17652	0.679929	0.770485	0.125625	0.57932	0.0589908	0.665331
ENSMUSG00000074746	44.5722	40.6376	34.4214	44.0718	44.3918	37.9388	53.8189	47.0157	44.7586
ENSMUSG00000035852	32.298	34.595	31.0087	28.3098	28.3301	29.6476	30.2985	29.6724	28.3068
ENSMUSG00000041624	0.818281	0.645773	0.41188	0.556306	0.651949	0.188438	0.753117	0.884862	0.241939
ENSMUSG00000023938	28.4954	34.0876	33.1269	28.4952	26.6114	31.4691	25.7798	27.6077	26.4318
ENSMUSG00000050295	25.5592	32.3348	25.4189	34.1201	24.9519	29.0194	42.0007	27.7847	37.7424
ENSMUSG00000064373	619.583	653.523	1176.98	949.985	1194.55	1088.98	441.674	1514.77	505.773
ENSMUSG00000037722	0.770147	0.645773	0.5884	0.618118	0.948289	0.25125	0.926913	0.530917	0.604847
ENSMUSG00000016308	35.7156	38.4696	37.0692	37.8288	35.8572	41.0166	36.4393	41.2346	38.3473
ENSMUSG00000020444	62.43	64.808	72.8439	54.1471	51.6818	69.9733	59.6121	64.477	58.4887
ENSMUSG00000026980	5.67983	5.07393	4.7072	9.27176	8.23826	7.85158	7.00978	9.37954	8.58882
ENSMUSG00000024598	0.336939	0.184507	0.47072	0.556306	0.592681	0.565314	0.695184	0.294954	0.786301
ENSMUSG00000048218	6.25744	5.95034	5.06024	5.74849	4.14877	6.59532	5.04009	5.30917	7.74204
ENSMUSG00000013973	9.24176	10.4246	8.17876	9.76626	10.7275	8.16564	10.3698	11.1493	9.13318
ENSMUSG00000046668	129.673	133.444	138.862	123.933	116.343	119.218	144.888	111.788	165.97
ENSMUSG00000054204	0.914549	0.738027	0.47072	0.432682	0	0.188438	0.405524	0.117982	0.846785
ENSMUSG00000029415	18.9649	18.5429	15.7103	22.3759	21.3958	20.7282	28.3867	25.484	20.9882
ENSMUSG00000034382	51.0704	61.3485	43.9535	45.8643	38.8206	40.0744	71.5461	45.8359	50.0208
ENSMUSG00000031997	0.144403	0.230633	0.2942	0.309059	0.0592681	0.125625	0.115864	0.117982	0.241939
ENSMUSG00000027412	19.6869	16.1905	19.3584	25.281	25.426	20.0372	16.6844	22.7115	20.2019
ENSMUSG00000052374	0.914549	0.55352	0.52956	0.556306	0.29634	0.628126	0.868981	0.353945	0.544362
ENSMUSG00000055632	21.6122	11.9007	31.7148	16.0711	21.9292	19.7232	14.5409	21.9446	14.7583
ENSMUSG00000001674	31.8167	35.4714	25.4189	29.0515	33.1901	30.5897	32.6157	29.9673	33.9319
ENSMUSG00000032855	69.2169	67.2065	60.7817	74.6068	74.5	52.1345	73.5158	63.5331	62.8436
ENSMUSG00000059552	32.298	34.7795	39.5405	41.4139	42.1396	39.2579	39.2779	41.2346	35.323
ENSMUSG00000022884	374.388	385.434	375.399	397.573	386.783	426.686	391.852	454.052	457.083
ENSMUSG00000001558	0.144403	0.184507	0.05884	0.247247	0.237072	0.0628126	0.173796	0	0.0604847
ENSMUSG00000058351	17.1358	17.3436	20.5352	17.74	16.5951	20.4769	16.6844	21.1777	17.722
ENSMUSG00000024660	4.33208	4.8433	7.23732	9.20995	8.83094	9.79877	4.22904	4.12936	8.83076
ENSMUSG00000019990	14.007	12.5003	11.4738	12.795	12.6834	12.2485	11.2388	9.26156	15.6655
ENSMUSG00000037005	15.5955	16.8362	18.5346	14.1549	13.3946	13.8188	18.4803	9.6155	23.7705
ENSMUSG00000053338	6.44998	8.94857	4.47184	4.51226	4.91925	5.90439	10.0222	5.72211	7.80252
ENSMUSG00000028228	71.5755	67.2988	62.4292	77.0793	74.2629	65.8904	81.6262	77.219	67.017
ENSMUSG00000075028	9.8675	9.77885	6.4724	9.58082	7.94192	7.41189	8.28428	6.84293	8.16543
ENSMUSG00000060377	0.625744	0.461267	0.52956	0.679929	0.474145	0.565314	0.637252	0.412936	0.604847
ENSMUSG00000040321	10.8302	11.9468	11.0031	10.1989	8.89021	10.1128	10.4278	10.9133	10.8872
ENSMUSG00000097148	0.336939	0.41514	0.94144	0.494494	0.355608	0.628126	0.463456	0.530917	0.665331
ENSMUSG00000029208	37.1114	38.4696	35.657	38.1997	38.8799	39.0066	38.7565	38.344	51.7749
ENSMUSG00000027297	1.58843	1.29155	1.11796	1.23624	1.36317	1.13063	1.2745	1.53376	1.93551
ENSMUSG00000032409	17.7134	17.7588	21.1824	18.5435	22.5811	19.3463	20.5079	21.0597	20.4438
ENSMUSG00000021495	116.533	132.153	111.266	112.188	110.239	95.2239	128.609	100.933	125.445
ENSMUSG00000047638	62.767	54.7062	80.7873	112.992	116.165	94.2817	63.4356	171.781	65.8678
ENSMUSG00000034059	0.818281	0.230633	0.76492	0.494494	0.414877	0.690939	0.463456	0.648899	0.604847
ENSMUSG00000024083	92.2732	93.1297	91.555	80.4789	78.9451	76.3173	98.7162	96.8629	92.1181
ENSMUSG00000061118	28.1585	33.5802	30.6556	29.1751	29.634	33.9188	28.5026	26.7818	25.9479
ENSMUSG00000041718	7.84587	6.68837	6.94312	7.85009	7.11217	8.60533	6.31459	7.66881	10.5848
ENSMUSG00000024191	19.013	18.5429	19.7702	17.5545	16.0024	22.6125	16.6265	16.3994	20.5043
ENSMUSG00000038759	29.1693	29.7517	27.4783	29.7933	32.7752	31.2807	30.2405	32.8579	29.3955
ENSMUSG00000041974	14.0552	14.576	11.2973	9.27176	8.29753	8.60533	10.4278	9.73348	8.40737
ENSMUSG00000051335	6.01677	5.39682	4.47184	3.77052	4.91925	3.83157	4.86629	4.07037	5.1412
ENSMUSG00000030327	37.4003	36.5323	35.1275	38.5087	39.8874	37.8132	38.8724	47.2516	36.9561
ENSMUSG00000049303	6.01677	4.93555	6.41356	8.34459	7.70485	6.21845	4.22904	9.91046	5.32265
ENSMUSG00000071847	3.03245	3.92077	5.06024	3.33783	2.42999	2.26125	2.37521	1.76972	3.99199
ENSMUSG00000022833	2.26231	3.27499	3.76576	3.89414	2.72633	4.83657	3.18626	2.00569	2.90326
ENSMUSG00000023411	3.56193	3.13661	5.47212	4.38863	4.14877	3.83157	3.64972	1.71073	4.77829
ENSMUSG00000020973	1.49216	1.61443	1.52984	1.97798	2.19292	2.07282	1.4483	1.65174	1.87502
ENSMUSG00000040435	14.7291	16.8362	16.3575	21.2632	16.7136	20.5397	20.6238	15.9865	20.1414
ENSMUSG00000045205	33.2126	34.4566	28.5962	37.767	34.6126	28.9566	36.671	34.1557	32.7222
ENSMUSG00000058298	13.9589	14.8989	13.0625	14.8966	13.3946	13.4419	11.4705	13.6859	14.6978
ENSMUSG00000039450	205.389	220.485	183.228	168.561	175.019	199.995	192.508	162.048	208.249
ENSMUSG00000038968	0.57761	0.184507	0.11768	0.741741	0.592681	0.314063	0.057932	1.53376	0.181454
ENSMUSG00000069565	70.2759	72.465	75.1975	82.1478	73.3739	72.6742	68.2439	66.2467	66.2912
ENSMUSG00000054630	0.770147	0.41514	6.29588	3.83233	5.21559	4.83657	1.4483	6.96092	1.20969
ENSMUSG00000044641	84.0423	82.6129	77.3158	84.2494	83.3902	74.8098	110.071	81.6433	90.0012
ENSMUSG00000028730	0.0481342	0.13838	0.17652	0	0.0592681	0	0.28966	0.117982	0.302423
ENSMUSG00000031924	485.192	501.858	523.264	525.585	570.159	591.192	541.607	542.774	463.675
ENSMUSG00000001847	203.656	189.304	214.06	220.235	222.137	216.515	207.455	238.028	216.112
ENSMUSG00000001229	61.9968	62.1326	61.1348	63.8515	63.002	57.4107	58.3955	67.3675	55.4039
ENSMUSG00000058440	24.5966	24.6778	20.0644	25.7137	27.0262	23.806	30.5881	26.1329	26.1899
ENSMUSG00000046096	38.7961	36.4401	30.9498	40.6103	38.8206	33.856	44.0863	41.6475	37.0166
ENSMUSG00000020917	257.903	200.005	216.943	185.126	202.104	190.008	229.99	199.448	153.571
ENSMUSG00000031698	1.63656	1.42993	3.35388	1.42167	1.83731	1.69594	2.02762	2.00569	1.20969
ENSMUSG00000037239	3.8026	3.41337	4.35416	4.26501	3.67462	3.26626	3.76558	3.36248	3.87102
ENSMUSG00000020781	29.4581	28.2295	27.3018	27.1972	23.5887	24.6854	30.0088	19.8799	28.7907
ENSMUSG00000054978	0.529476	0.6919	0.47072	0.123624	0.355608	1.005	0.521388	0.589908	0.423393
ENSMUSG00000062859	0.866415	0.83028	0.5884	0.556306	0.889021	0.942189	0.695184	0.884862	1.14921
ENSMUSG00000028958	22.238	22.2331	21.8885	20.3361	20.3882	20.9794	19.2914	15.8685	23.1656
ENSMUSG00000043432	8.51975	9.6866	10.4735	9.95169	9.6607	9.54752	8.57394	8.9666	8.16543
ENSMUSG00000079465	280.718	311.632	263.544	324.821	359.224	277.632	184.803	347.043	221.918
ENSMUSG00000030271	9.96377	9.31759	11.8857	10.0753	11.3202	9.92439	11.4126	7.66881	9.31464
ENSMUSG00000020547	32.1055	30.3052	32.1266	27.8771	26.4928	37.1851	34.1799	25.543	35.2626
ENSMUSG00000040328	0.240671	0.369013	0.05884	2.03979	2.54853	1.94719	0.347592	1.2978	0.725816
ENSMUSG00000008932	0.144403	0	0	0.247247	0.0592681	0	0.115864	0	0.181454
ENSMUSG00000021200	2.88805	2.90598	4.1188	2.90515	3.14121	3.83157	2.37521	2.89055	4.47586
ENSMUSG00000038930	3.85073	4.56654	5.0014	4.45045	3.79316	4.58532	5.21388	3.12651	5.26217
ENSMUSG00000023707	36.245	36.9936	39.717	37.9524	37.9908	43.3407	43.2752	37.2822	41.6739
ENSMUSG00000042523	18.0022	17.0669	13.8862	18.6053	16.5358	17.5247	17.7851	18.0512	20.3228
ENSMUSG00000033671	56.4614	53.1379	50.6024	59.772	61.4017	40.2001	72.1254	64.359	54.4967
ENSMUSG00000001768	67.3878	71.4041	69.2547	70.0327	67.1507	63.4407	57.8162	70.0221	72.2187
ENSMUSG00000007989	12.0335	12.7771	7.59036	8.34459	8.3568	8.29127	9.61672	7.13789	9.13318
ENSMUSG00000053560	15.2585	19.6038	14.0039	19.8416	17.3063	17.5875	22.6514	13.9218	23.3471
ENSMUSG00000056770	148.735	151.203	160.869	156.755	158.127	171.29	152.767	176.677	139.054
ENSMUSG00000057286	91.3105	97.6963	117.033	107.367	110.476	105.337	78.0345	116.743	81.3519
ENSMUSG00000072673	0.0481342	0.0461267	0.11768	0	0.118536	0	0.115864	0.176972	0
ENSMUSG00000073489	5.34289	4.42816	6.59008	19.038	23.2331	17.085	9.21119	17.8742	13.4881
ENSMUSG00000035919	15.4029	16.6517	15.063	14.0313	14.7578	15.9544	14.5989	14.4527	17.1776
ENSMUSG00000024855	24.0671	23.0172	23.0653	24.1684	20.0326	22.1729	23.9259	15.7505	20.8067
ENSMUSG00000070808	24.9335	24.0781	23.0064	27.259	27.3226	17.2107	21.1452	25.602	19.9599
ENSMUSG00000028688	8.56788	8.94857	8.94368	8.59183	8.5346	7.28626	7.53117	8.3177	8.70979
ENSMUSG00000041757	234.702	216.841	188.523	179.501	201.452	162.119	180.285	173.551	171.534
ENSMUSG00000032717	1.6847	1.19929	1.1768	2.03979	2.01511	1.25625	1.50623	2.83156	1.39115
ENSMUSG00000063063	0.962683	1.10704	2.6478	0.618118	1.12609	1.63313	0.637252	1.65174	1.08872
ENSMUSG00000032120	118.891	112.134	109.737	118.74	126.834	113.314	109.955	134.912	108.751
ENSMUSG00000038235	129.962	131.599	127.447	129.001	118.358	122.422	132.085	119.22	140.143
ENSMUSG00000025171	15.4029	18.8197	16.0633	17.2455	17.0692	16.7082	17.09	16.2225	15.5446
ENSMUSG00000051663	0.0962683	0	0	0.123624	0.118536	0.0628126	0.28966	0	0.120969
ENSMUSG00000028927	12.5149	13.6074	2.11824	3.89414	2.90414	2.32407	4.57663	2.77257	4.29441
ENSMUSG00000025241	51.4554	46.265	43.777	47.9041	50.4371	38.5041	42.0587	46.6027	34.2948
ENSMUSG00000022214	245.436	233.77	200.997	218.752	215.795	227.884	264.344	219.21	231.717
ENSMUSG00000029405	49.4338	42.0675	49.7198	51.8601	57.5493	54.2073	45.4187	53.6227	52.8031
ENSMUSG00000027347	10.397	14.8528	12.4741	10.508	13.1575	12.1856	7.18357	11.3852	14.0324
ENSMUSG00000052336	2.98432	3.82851	4.47184	5.13038	5.80827	7.9772	4.92422	3.8344	5.74604
ENSMUSG00000024429	50.0114	52.077	57.6632	51.1801	48.3035	56.2801	57.4107	49.8472	57.7628
ENSMUSG00000026659	8.08654	8.9947	8.76716	6.11936	5.98608	6.34407	6.37252	6.84293	8.2864
ENSMUSG00000018819	9.7231	7.01125	10.1205	11.497	12.8612	15.3891	7.70496	10.7363	13.9115
ENSMUSG00000028073	51.6961	43.8203	48.2488	73.6796	53.7561	41.5191	59.7859	53.3277	49.0531
ENSMUSG00000034799	4.33208	3.13661	5.23676	3.95595	3.49682	2.38688	4.22904	2.94954	4.23393
ENSMUSG00000037795	29.8913	27.9989	25.0658	30.7204	31.2343	26.6954	32.384	29.7314	41.2505
ENSMUSG00000069808	3.89887	3.41337	3.94228	4.94494	5.09705	3.07782	2.72281	3.71642	3.87102
ENSMUSG00000004018	6.97945	4.98168	6.59008	6.05755	6.40095	8.22845	4.86629	4.89624	6.22992
ENSMUSG00000027861	0.336939	0.13838	0.2942	0.432682	0.0592681	0.188438	0	0.176972	0.302423
ENSMUSG00000049321	6.69065	8.11829	5.94284	6.79929	6.40095	6.84658	7.76289	4.77826	6.65331
ENSMUSG00000031592	53.8621	54.4295	54.0151	56.9904	56.601	50.2501	64.8839	58.4599	59.033
ENSMUSG00000057342	71.2867	73.1569	66.3127	69.4146	61.2832	67.9633	59.2645	54.0356	64.7186
ENSMUSG00000069633	9.48243	6.73449	10.65	9.20995	9.71996	12.5625	7.82083	10.1464	10.1614
ENSMUSG00000030268	14.8735	22.7866	26.7722	36.8398	56.7195	66.5186	17.7851	61.3504	12.6413
ENSMUSG00000052673	1.87723	0.784153	0.5884	1.23624	1.12609	0.628126	0.868981	1.53376	1.33066
ENSMUSG00000019302	89.337	82.29	85.0238	77.821	78.2931	80.9026	85.1601	100.343	74.759
ENSMUSG00000056758	0.336939	0.184507	0.23536	0.123624	0.0592681	0.0628126	0.231728	0.294954	0.423393
ENSMUSG00000075014	0.192537	0	0	0.247247	0	0.0628126	0	0.0589908	0.0604847
ENSMUSG00000028187	24.8372	22.1869	21.2412	22.314	23.7665	25.4391	24.0997	24.1862	24.9802
ENSMUSG00000018166	94.1023	108.951	117.798	115.897	121.559	89.6964	84.2332	115.74	113.953
ENSMUSG00000026288	11.5522	9.22533	11.5915	16.6274	13.7502	12.1228	10.3119	19.9389	15.4841
ENSMUSG00000022468	2.06977	3.09049	3.5304	4.14139	2.31145	4.08282	1.79589	1.71073	2.29842
ENSMUSG00000027368	1.44403	0.922533	1.64752	2.78153	1.77804	2.88938	1.15864	2.12367	2.47987
ENSMUSG00000000957	21.5641	19.5577	21.1824	27.8771	21.7514	21.4819	17.6113	15.3966	22.8632
ENSMUSG00000003527	15.2585	17.1591	16.5929	17.1219	16.5951	19.0322	17.1479	16.6944	16.6938
ENSMUSG00000074886	29.0249	31.5045	30.0672	33.3165	32.0048	35.0494	31.8626	29.2594	34.8392
ENSMUSG00000047988	0.385073	0.0922533	0	0.123624	0	0.0628126	0.057932	0.176972	0.181454
ENSMUSG00000028461	137.471	146.129	160.28	130.732	146.807	164.381	135.677	157.034	122.844
ENSMUSG00000078763	0.433208	1.10704	1.23564	5.43943	5.51193	6.53251	2.54901	4.36532	3.99199
ENSMUSG00000006611	26.185	26.0616	29.4788	25.5283	23.2924	18.5297	29.8929	25.2481	29.6375
ENSMUSG00000061723	0.144403	0	0.05884	0.123624	0	0.125625	0.173796	0	0
ENSMUSG00000029384	0.288805	0.184507	0.64724	0.556306	0.533413	0.753751	0.463456	0.471927	0.120969
ENSMUSG00000031622	77.9774	83.4893	82.4348	66.1386	69.2251	70.6014	83.0166	74.4464	76.8155
ENSMUSG00000048410	13.6701	14.0225	11.7092	11.0643	10.6683	10.9922	11.4705	11.9751	11.3711
ENSMUSG00000051985	1.25149	1.66056	1.11796	0.741741	1.18536	1.13063	0.463456	1.2978	0.90727
ENSMUSG00000026385	270.129	300.008	384.578	302.074	298.83	397.855	391.157	355.184	330.186
ENSMUSG00000030110	1.01082	0.507393	0.5884	0.741741	0.474145	0.502501	1.6221	0.589908	0.483877
ENSMUSG00000019518	14.8735	13.0538	12.4152	15.6384	12.8019	10.741	12.745	12.2111	13.2461
ENSMUSG00000048038	0.240671	0	0	0.123624	0	0	0	0	0.302423
ENSMUSG00000047810	2.93618	3.18274	5.0014	6.18118	6.40095	5.08782	2.66487	4.24734	5.9275
ENSMUSG00000094724	7.07572	7.38027	4.47184	7.66466	5.80827	5.84157	4.6925	6.60697	7.19767
ENSMUSG00000061535	3.70633	3.59788	3.8246	4.07958	2.9634	3.14063	4.5187	3.71642	4.47586
ENSMUSG00000035686	54.2953	19.5577	40.7173	16.751	9.6607	29.2707	32.8475	13.3909	16.0889
ENSMUSG00000027524	9.00109	8.34893	8.17876	7.54103	5.68974	7.72595	9.61672	7.0789	6.83477
ENSMUSG00000062075	16.0287	20.9876	21.6531	21.6959	23.7665	22.3613	23.2887	20.8238	20.3833
ENSMUSG00000074867	1.10709	1.47605	1.7652	0.865365	0.889021	1.63313	1.2745	1.47477	1.87502
ENSMUSG00000031297	0.818281	1.06091	0.76492	0.432682	0.414877	0.125625	1.15864	0.589908	0.725816
ENSMUSG00000026840	19.2055	18.8197	7.6492	10.8789	12.8019	11.3063	7.93669	12.565	6.7138
ENSMUSG00000001482	119.758	118.084	157.691	136.851	156.705	144.783	103.988	168.006	106.937
ENSMUSG00000012117	52.8995	57.8428	60.1933	58.1031	59.5051	60.7398	49.9954	66.8366	51.2305
ENSMUSG00000028869	29.8913	33.6725	28.7139	33.0075	30.4045	30.4013	38.0034	35.5125	33.1456
ENSMUSG00000033819	70.9498	73.1108	80.3754	72.3816	78.6487	83.1011	68.6495	72.5587	62.6016
ENSMUSG00000019810	282.307	267.442	378.812	329.333	398.993	399.488	209.077	473.873	233.108
ENSMUSG00000028212	3.22499	2.49084	3.00084	2.65791	3.79316	2.95219	2.31728	2.47761	3.62908
ENSMUSG00000043557	0.625744	0.230633	0.35304	0.679929	0.533413	0.0628126	0.173796	0.412936	0.181454
ENSMUSG00000028601	156.051	162.043	187.641	166.212	186.517	167.835	132.664	183.756	133.187
ENSMUSG00000041992	32.1536	25.508	22.9476	25.3428	24.1814	23.6175	24.7949	27.9027	22.1979
ENSMUSG00000020986	42.9357	37.9622	39.6582	41.9084	48.3627	50.5642	37.5979	52.9148	39.1336
ENSMUSG00000036111	3.27312	2.7676	2.82432	1.29805	0.829753	1.25625	1.79589	1.88771	3.1452
ENSMUSG00000050103	4.23581	4.93555	4.1188	3.89414	2.7856	3.01501	5.44561	3.59844	4.7178
ENSMUSG00000026843	33.0682	28.8753	33.4211	31.8949	34.2569	35.9916	35.5123	32.6809	33.9924
ENSMUSG00000020743	85.4863	90.2699	75.8448	73.7414	74.3222	85.488	73.6316	64.418	78.6301
ENSMUSG00000003541	83.7535	101.709	63.5472	61.5027	72.959	60.6142	84.407	43.7122	64.2347
ENSMUSG00000033847	0.192537	0.230633	0.35304	1.0508	0.948289	1.13063	0.811049	0.530917	0.967755
ENSMUSG00000021203	6.88319	7.19576	4.7072	5.00675	6.75656	6.28126	6.02493	5.54514	5.86701
ENSMUSG00000013150	16.6063	17.2975	16.7106	16.4419	14.9356	15.0122	20.45	13.9808	19.4156
ENSMUSG00000054763	4.38021	3.50563	1.58868	1.29805	1.89658	1.75875	2.66487	1.88771	1.69357
ENSMUSG00000021514	29.3137	29.4749	29.067	26.7645	27.9745	30.1501	28.2129	34.8636	33.8714
ENSMUSG00000026839	12.0335	14.0225	18.5934	43.021	33.9013	31.4063	16.9741	25.3071	22.5003
ENSMUSG00000041827	3.22499	3.41337	5.23676	38.3233	56.3639	45.1623	18.77	34.2737	25.5245
ENSMUSG00000037355	18.9649	19.3732	17.4755	21.2632	18.5509	15.0122	19.6969	15.8095	15.4841
ENSMUSG00000040928	37.8816	35.4253	35.2452	36.4071	33.6643	29.8988	40.3207	34.5686	38.8312
ENSMUSG00000030528	1.29962	1.84507	1.88288	2.90515	2.66706	3.01501	0.753117	0.943853	1.08872
ENSMUSG00000032601	85.0531	83.2586	74.7268	76.3993	78.7673	74.1189	80.4097	75.9212	77.1784
ENSMUSG00000033423	51.2629	51.2467	54.1328	50.3766	47.9479	53.2023	43.2173	39.5238	53.1055
ENSMUSG00000026399	9.81937	9.64047	12.5918	11.0643	11.9129	11.9344	6.83598	14.2168	6.89525
ENSMUSG00000036995	11.841	13.6996	12.9448	15.7002	19.0251	14.8238	11.1809	12.0931	15.0607
ENSMUSG00000034647	32.0092	29.8901	29.4788	29.2988	26.6706	23.1779	42.9856	32.327	35.565
ENSMUSG00000020910	14.8253	14.8989	16.3575	13.5986	12.0314	16.8966	14.5989	15.7505	15.0607
ENSMUSG00000013662	107.532	95.7128	90.7901	100.382	99.3333	110.111	103.988	105.417	114.86
ENSMUSG00000040372	0.57761	0.738027	0.47072	1.0508	0.474145	0.376876	0.811049	0.70789	0.423393
ENSMUSG00000019841	29.8913	30.7204	29.1258	36.0981	34.8496	29.7732	38.1772	33.5068	35.8674
ENSMUSG00000038248	1.34776	0.461267	0.41188	0.988988	0.829753	0.439688	0.347592	0.825871	0.544362
ENSMUSG00000024905	0.673878	0.507393	0.5884	0.679929	0.474145	0.565314	0.057932	0.471927	0.483877
ENSMUSG00000107504	2.45484	2.21408	2.29476	1.54529	1.54097	2.32407	1.79589	2.06468	1.5726
ENSMUSG00000020536	33.9827	32.7499	31.5971	37.8288	37.7538	29.0822	37.3662	28.7875	35.2626
ENSMUSG00000049091	265.316	262.784	342.272	367.471	349.207	372.73	281.26	337.84	292.322
ENSMUSG00000055003	8.37535	8.67181	7.11964	4.63588	4.50437	4.02001	3.88145	2.06468	1.99599
ENSMUSG00000026885	7.41266	8.02604	4.58952	6.3048	4.56364	4.64813	6.72012	3.8344	6.22992
ENSMUSG00000079614	64.8849	67.6678	69.8431	64.037	69.8771	71.4808	67.8964	72.0278	61.4524
ENSMUSG00000095687	4.52461	3.59788	2.58896	2.28703	3.02267	3.20344	3.24419	2.65459	3.08472
ENSMUSG00000030249	18.5317	10.7475	25.007	14.8966	14.5799	14.2585	6.83598	14.6297	7.68155
ENSMUSG00000043424	1.20335	0.876407	3.29504	1.42167	3.73389	2.26125	1.50623	1.2978	0.967755
ENSMUSG00000021669	77.1109	73.2953	69.7842	77.821	86.235	77.762	87.5932	97.4528	82.0172
ENSMUSG00000069456	148.831	168.593	140.804	136.233	120.136	113.628	151.666	126.712	147.28
ENSMUSG00000038398	28.3029	32.0119	29.8907	30.4732	30.3453	31.5947	28.2129	29.2005	29.2746
ENSMUSG00000005533	221.85	178.833	207.588	332.547	313.172	262.62	302.289	297.196	274.782
ENSMUSG00000027832	0.57761	0.55352	0.23536	0.309059	0.177804	0.25125	0.405524	0.589908	0.120969
ENSMUSG00000006676	191.478	200.19	176.873	195.016	198.963	183.915	213.769	196.852	207.341
ENSMUSG00000001419	85.39	83.3048	77.4334	96.1791	89.7911	69.0311	99.9328	94.7982	85.5858
ENSMUSG00000037210	31.4316	33.3035	28.4786	31.8949	35.8572	27.2607	40.031	38.9339	31.1496
ENSMUSG00000073418	9.5787	11.7623	28.6551	67.4366	90.5023	88.3145	24.5053	81.4073	36.3513
ENSMUSG00000030849	40.7696	36.9936	29.3612	31.0913	29.4562	28.1401	37.5979	28.7285	37.8634
ENSMUSG00000034801	42.5987	41.2372	38.599	46.8533	46.5847	40.3257	49.1843	52.5018	47.9643
ENSMUSG00000024583	66.0401	66.8375	79.3752	68.302	73.0775	83.478	69.9819	86.5985	59.5774
ENSMUSG00000020427	404.953	285.386	354.511	392.443	410.965	382.906	321.523	425.619	255.548
ENSMUSG00000019820	95.0169	96.128	92.4965	103.411	102.652	84.5458	126.35	101.582	114.679
ENSMUSG00000072612	0.770147	0.96866	0.76492	0.988988	1.00756	0.502501	0.695184	1.00284	0.604847
ENSMUSG00000040219	14.8253	14.4376	12.8271	10.7552	10.4312	9.35908	14.5409	9.14358	13.4881
ENSMUSG00000049939	0.625744	0.41514	0.17652	0.679929	0.889021	0.753751	0.405524	0.117982	0.0604847
ENSMUSG00000024827	154.222	109.136	116.856	205.339	121.618	118.465	150.45	128.187	136.574
ENSMUSG00000054966	0.722013	0.0461267	0.52956	0.309059	0.237072	0.314063	0.28966	0.353945	0.362908
ENSMUSG00000057541	18.0503	16.1443	13.1802	15.8856	13.8095	14.1328	15.7575	12.0341	15.4841
ENSMUSG00000075284	20.457	17.3436	19.2995	18.1727	16.4173	18.5925	17.3217	15.6916	21.835
ENSMUSG00000020963	3.89887	3.36725	2.82432	4.88313	2.90414	4.52251	8.80567	5.1322	5.56459
ENSMUSG00000020682	6.11304	5.07393	5.35444	3.27602	3.14121	3.76876	3.24419	2.71358	3.68956
ENSMUSG00000029640	80.8173	80.5833	71.7848	77.3883	89.0799	72.1089	86.3767	75.9802	78.5091
ENSMUSG00000039958	17.6171	14.1148	17.4755	17.06	14.4614	17.6503	11.3547	10.9723	16.7543
ENSMUSG00000025781	505.216	501.627	487.195	456.48	444.511	550.427	477.244	509.622	515.208
ENSMUSG00000010175	17.6652	26.3845	17.4755	18.1727	13.4539	14.07	15.8154	8.55367	20.5648
ENSMUSG00000043313	0.481342	0.876407	1.05912	0.803553	0.651949	0.753751	1.21657	0.530917	0.362908
ENSMUSG00000024878	8.56788	9.64047	8.76716	9.20995	10.0163	8.79377	8.80567	8.61266	8.22591
ENSMUSG00000025532	20.3126	18.0355	18.1227	19.5943	18.6102	20.8538	19.5231	19.408	16.5123
ENSMUSG00000059586	13.1406	11.0704	13.592	13.1659	14.6392	11.5575	11.8761	12.978	12.9437
ENSMUSG00000061356	0.336939	0.0922533	0.11768	0.309059	0.355608	0.376876	0.463456	0.176972	0.604847
ENSMUSG00000093989	1.01082	0.6919	0.82376	1.42167	1.00756	0.502501	0.926913	1.00284	1.14921
ENSMUSG00000029552	28.8805	32.5193	26.478	28.1243	25.3667	26.4441	29.5453	26.7228	35.2626
ENSMUSG00000027889	41.973	42.4827	41.4234	47.9041	45.9328	37.7504	47.1567	36.1614	40.5247
ENSMUSG00000045282	19.9275	18.1739	13.6509	13.2895	15.8838	10.6153	14.1354	12.801	14.4558
ENSMUSG00000021660	150.804	149.128	167.341	143.96	143.488	164.569	159.777	147.418	164.821
ENSMUSG00000041592	3.32126	2.21408	2.53012	8.28278	6.04534	4.64813	6.95184	3.95238	4.17344
ENSMUSG00000031913	51.5517	54.5678	52.8383	49.6967	52.1559	52.2601	59.3803	61.3504	51.412
ENSMUSG00000020580	67.8692	53.3224	57.369	77.4501	81.3751	60.3629	81.1628	103.765	61.8153
ENSMUSG00000048967	3.61006	6.68837	5.23676	5.87212	5.39339	7.41189	7.82083	4.77826	6.41137
ENSMUSG00000038763	0.144403	0	0.11768	0.494494	0.237072	0.314063	0.231728	0.117982	0.181454
ENSMUSG00000029559	46.979	53.2302	57.369	47.9041	51.4447	54.961	52.2547	46.3078	50.7466
ENSMUSG00000107877	0	0.0461267	0.17652	0.309059	0.355608	0.188438	0.405524	0.589908	0.362908
ENSMUSG00000008318	1.15522	0.784153	1.05912	1.17442	0.948289	1.19344	0.463456	1.00284	0.786301
ENSMUSG00000021785	59.4457	57.3816	56.5452	55.6306	62.0537	62.2473	50.0533	62.1173	57.158
ENSMUSG00000033022	127.796	131.968	167.694	186.672	153.623	203.073	149.986	146.474	125.324
ENSMUSG00000040034	7.7496	5.99647	7.70804	6.67567	8.47533	8.16564	6.19873	5.25018	6.35089
ENSMUSG00000024841	29.5062	27.9066	29.0081	32.2039	34.5533	32.0972	37.0186	30.6162	30.6052
ENSMUSG00000034265	6.49811	7.56477	8.00224	6.92292	7.11217	6.21845	7.18357	8.55367	5.86701
ENSMUSG00000021114	126.641	130.4	126.153	124.612	125.648	151.253	143.092	140.988	130.707
ENSMUSG00000024537	18.7242	19.5116	20.1233	17.4927	19.9141	24.1829	18.8858	19.29	18.5688
ENSMUSG00000026051	1.01082	0.6919	0.47072	0.988988	0.770485	0.753751	0.695184	0.412936	1.69357
ENSMUSG00000041245	1.05895	0.599647	0.70608	0.865365	0.414877	0.565314	0.231728	0.825871	0.483877
ENSMUSG00000041439	24.3078	29.2904	23.9479	27.1972	30.8194	23.4291	27.2281	28.1976	26.5528
ENSMUSG00000024135	7.84587	11.7623	11.2973	12.4242	11.0831	10.8038	12.1078	10.7953	12.0364
ENSMUSG00000035547	28.8805	23.8475	21.712	28.6807	24.9519	24.6854	23.6942	23.1244	25.8269
ENSMUSG00000029270	20.2645	20.757	23.0653	28.0007	34.0199	33.0394	22.4197	25.897	30.8472
ENSMUSG00000051486	0.57761	0.507393	0.70608	0.556306	0.651949	0.376876	0.521388	0.117982	0.302423
ENSMUSG00000039851	0.0962683	0.230633	0.11768	0	0.118536	0.25125	0.173796	0.235963	0.241939
ENSMUSG00000035754	60.1677	59.0421	63.0176	57.794	61.9351	59.9232	56.3099	63.2971	54.3152
ENSMUSG00000036333	271.044	334.557	293.67	296.82	256.986	269.655	323.493	254.604	336.295
ENSMUSG00000078349	1.05895	1.3838	2.29476	4.63588	6.81583	3.20344	2.60694	2.00569	4.29441
ENSMUSG00000040729	10.8302	11.8084	10.2382	9.20995	11.7943	10.05	13.4402	9.67449	11.4316
ENSMUSG00000057894	13.285	15.9137	11.3561	15.5148	15.706	14.07	14.6568	15.1016	14.1534
ENSMUSG00000039488	0.0962683	0.645773	0.05884	0.432682	0.770485	0.0628126	0.347592	0.353945	0.423393
ENSMUSG00000064330	0.288805	0.230633	0.05884	0.309059	0.474145	0.439688	0.347592	0.0589908	0.362908
ENSMUSG00000035863	188.686	223.945	230.594	175.175	176.441	183.413	197.374	140.221	178.188
ENSMUSG00000021357	28.1104	29.2443	32.6562	31.4004	29.1006	29.1451	26.0115	23.0654	29.6375
ENSMUSG00000031543	0.336939	0.369013	0.64724	0.679929	0.237072	0.753751	0.173796	0.353945	0.241939
ENSMUSG00000078880	0.0962683	0	0	0	0.0592681	0.188438	0.115864	0.0589908	0.0604847
ENSMUSG00000024168	36.8708	33.6725	33.5388	31.4004	30.286	29.1451	31.2833	31.1472	34.5367
ENSMUSG00000073678	38.3629	37.9161	33.1269	34.4291	27.2633	27.9516	46.867	36.4563	40.6457
ENSMUSG00000002032	59.8308	64.7157	81.9641	76.5848	92.4582	80.0233	81.0469	93.5594	67.8033
ENSMUSG00000024972	3.70633	2.0757	2.0594	1.23624	0.829753	1.57032	2.02762	0.589908	1.27018
ENSMUSG00000036432	36.1488	33.6725	32.9504	27.568	31.175	32.6626	25.606	35.4535	30.4843
ENSMUSG00000011382	16.4138	15.2679	12.1799	11.0643	10.4904	10.4269	9.96431	10.8543	6.47186
ENSMUSG00000025809	328.66	326.531	347.156	339.347	341.562	347.354	334.152	372.468	345.307
ENSMUSG00000031385	0.385073	0.461267	0.35304	0.494494	0.414877	0.188438	0.463456	0.353945	0.786301
ENSMUSG00000100486	1.78096	2.49084	2.23592	2.53428	3.08194	2.5125	1.68003	3.71642	2.11696
ENSMUSG00000020323	0	0	0.23536	0.0618118	0.0592681	0	0.057932	0.117982	0.181454
ENSMUSG00000024982	69.8908	66.5608	69.137	75.7812	71.7144	77.5108	67.4329	76.4521	69.5574
ENSMUSG00000074272	53.5252	45.8499	19.9468	24.1684	25.9594	23.4291	24.1577	27.2538	23.7705
ENSMUSG00000022336	77.9292	81.8748	87.2009	80.4171	76.5744	86.4302	80.8152	97.6888	86.9165
ENSMUSG00000027870	850.194	863.722	410.174	412.593	288.576	318.146	599.712	197.501	776.381
ENSMUSG00000030103	129.288	111.719	120.975	87.9581	77.9968	59.7348	195.752	107.068	134.881
ENSMUSG00000024241	44.6204	37.3626	35.0686	48.0277	55.1193	42.9638	47.0408	58.6369	41.1296
ENSMUSG00000019846	13.1406	11.5317	16.3575	10.2608	11.498	10.8666	9.0374	9.26156	11.4921
ENSMUSG00000044352	5.00595	5.67358	3.35388	5.62487	4.0895	3.76876	5.21388	2.89055	3.56859
ENSMUSG00000046085	0.914549	1.19929	0.70608	1.23624	0.889021	1.57032	1.21657	1.06183	1.33066
ENSMUSG00000075229	13.0925	12.6387	13.8862	13.9695	12.6834	17.5875	15.9892	15.4556	13.609
ENSMUSG00000063253	46.7383	50.1858	53.3679	47.9041	51.504	54.7726	48.0836	61.9404	51.291
ENSMUSG00000005871	71.1904	65.3154	58.3693	70.4036	69.8178	57.662	78.3241	74.8004	70.2832
ENSMUSG00000024831	7.70147	7.10351	8.17876	9.33358	8.23826	6.4697	7.35737	7.78679	8.64931
ENSMUSG00000048070	0.0481342	0.322887	0.05884	0.0618118	0.118536	0	0.057932	0.0589908	0.241939
ENSMUSG00000011884	64.5961	71.3118	79.9636	78.3773	85.4646	79.7092	61.6976	78.5758	56.0088
ENSMUSG00000025958	42.1655	44.5122	36.3043	39.9304	41.0728	38.6298	57.121	57.0441	47.42
ENSMUSG00000032217	34.8491	29.3366	32.2443	34.3055	37.9908	33.856	37.0765	42.7683	35.0811
ENSMUSG00000027737	0.433208	0.507393	0.11768	0.123624	0.118536	0.25125	0.115864	0.766881	0.181454
ENSMUSG00000013858	249.239	251.529	242.068	237.604	231.916	243.336	243.083	234.901	219.196
ENSMUSG00000046753	10.06	11.8546	10.8266	8.46821	9.89777	9.73596	7.99462	8.90761	9.49609
ENSMUSG00000006019	28.3992	31.4123	28.0078	27.3208	27.0855	27.2607	23.4045	21.3547	24.0729
ENSMUSG00000021403	0	0	0	0.123624	0.0592681	0.125625	0	0.0589908	0.241939
ENSMUSG00000025486	48.086	54.245	47.4839	65.2114	60.2756	54.4585	48.9526	56.2182	53.4684
ENSMUSG00000041697	654.577	701.356	790.045	658.542	617.455	836.224	712.217	650.374	785.514
ENSMUSG00000071650	239.853	248.069	256.837	262.515	279.627	244.153	237.637	271.535	242.423
ENSMUSG00000049353	0.192537	0.13838	0.64724	0.370871	0.414877	1.31906	0.173796	0.530917	0.423393
ENSMUSG00000047591	0.192537	0.41514	0.17652	0.370871	0.355608	0.25125	0.695184	0.412936	0.241939
ENSMUSG00000038980	0.625744	0.322887	0.47072	0.432682	0.177804	0.628126	0.405524	0.117982	0.423393
ENSMUSG00000031155	7.07572	8.9947	10.2382	8.59183	8.47533	7.60033	11.0071	11.6212	8.34688
ENSMUSG00000060166	39.4219	37.9622	31.9501	39.8068	38.7021	30.7782	42.9276	36.3383	33.6295
ENSMUSG00000028911	18.2429	18.1739	17.0048	25.8991	25.9001	18.0272	20.6238	22.3575	22.3793
ENSMUSG00000026696	24.9335	25.4619	19.6526	23.3648	23.5294	25.4391	28.3867	22.7705	25.6455
ENSMUSG00000032872	45.92	46.3112	47.9546	50.0675	52.2744	61.9332	48.2574	60.4656	59.6984
ENSMUSG00000079494	2.21417	2.16795	6.64892	16.2565	15.469	13.5675	9.79051	31.855	2.84278
ENSMUSG00000046573	15.5473	15.1757	22.3592	21.2014	22.7589	27.5119	12.6292	21.8856	16.6938
ENSMUSG00000037720	115.811	111.119	113.679	121.213	123.455	132.095	116.849	153.081	122.3
ENSMUSG00000069833	153.789	150.465	153.337	145.876	133.65	112.56	210.177	212.603	157.986
ENSMUSG00000024248	150.804	158.676	147.806	132.957	118.832	150.248	156.59	125.768	158.53
ENSMUSG00000057604	14.5365	13.0538	15.7103	10.508	10.3126	10.8038	9.67465	8.67165	11.1897
ENSMUSG00000067365	32.2499	27.676	27.2429	26.0227	27.7375	31.3435	28.9081	27.4897	29.6375
ENSMUSG00000037759	0.192537	0.27676	0.23536	0.370871	0	0.125625	0.347592	0.294954	0.181454
ENSMUSG00000021614	7.79774	6.27323	5.23676	2.41066	2.07438	3.20344	3.70765	3.53945	3.68956
ENSMUSG00000015405	64.3073	64.3467	88.26	93.7684	75.9817	96.7942	94.1975	68.6653	120.183
ENSMUSG00000090266	24.3559	27.676	23.5948	22.0668	22.5219	28.7682	26.6487	27.3127	22.2584
ENSMUSG00000025156	80.2397	78.646	84.3177	74.545	80.9009	79.458	76.4124	82.9411	67.5614
ENSMUSG00000050967	0.240671	0.27676	0.2942	0	0.237072	0.0628126	0	0.0589908	0.181454
ENSMUSG00000040111	271.573	266.243	173.813	336.998	296.044	263.939	363.06	440.012	309.5
ENSMUSG00000067924	19.1574	14.945	20.241	16.3801	17.1877	22.1729	13.4402	12.919	14.4558
ENSMUSG00000037568	0.481342	0.369013	0.47072	0.432682	0.29634	0.628126	0.811049	0.235963	0.423393
ENSMUSG00000022247	25.9443	27.4454	23.0064	23.983	27.0262	27.0722	33.7744	28.0796	24.5568
ENSMUSG00000038495	64.7886	60.1953	59.4872	63.7279	62.4093	56.0289	77.3972	71.9688	64.6581
ENSMUSG00000051224	6.25744	5.76583	5.53096	5.93393	5.39339	6.90939	5.44561	4.66027	5.98798
ENSMUSG00000020892	0.288805	0.13838	0.05884	0.0618118	0.0592681	0.0628126	0.405524	0	0.181454
ENSMUSG00000048458	1.01082	0.461267	0.94144	0.741741	0.770485	0.439688	1.96969	1.00284	1.08872
ENSMUSG00000000244	0.57761	0.645773	0.94144	0.988988	0.770485	1.38188	0.926913	1.17982	0.604847
ENSMUSG00000029819	1.29962	1.70669	2.53012	2.71972	1.77804	1.94719	3.30213	1.2978	1.5726
ENSMUSG00000019373	33.1644	31.6429	31.7736	31.8331	33.2494	33.2907	28.6764	32.6219	27.8834
ENSMUSG00000038738	4.0914	3.82851	4.05996	3.95595	3.73389	2.76376	5.85114	3.65743	2.66132
ENSMUSG00000028096	34.1271	30.582	32.9504	29.237	31.7677	31.1551	34.2958	30.9112	31.573
ENSMUSG00000037134	15.8843	17.5281	18.7111	16.6892	15.8246	17.6503	18.6541	18.6411	18.0849
ENSMUSG00000070871	17.3283	15.5447	11.5915	19.8416	15.4097	15.8288	17.4375	15.6916	15.0607
ENSMUSG00000000439	19.1093	18.6813	18.2992	18.4817	17.899	19.4091	19.1755	16.5174	17.3591
ENSMUSG00000035372	7.894	7.05738	6.53124	8.15915	8.06046	7.16064	7.53117	9.08459	5.68556
ENSMUSG00000025533	236.868	258.771	260.485	209.356	195.348	206.842	199.75	176.854	260.205
ENSMUSG00000036966	30.4689	33.2573	28.4786	31.2149	27.4411	26.9466	28.6764	24.2452	29.5165
ENSMUSG00000061906	50.0595	38.608	404.231	295.337	466.262	438.746	46.6932	740.866	50.6257
ENSMUSG00000014496	56.317	52.3999	47.425	58.1031	56.8381	50.941	56.4837	57.988	49.7184
ENSMUSG00000033917	186.279	188.935	173.107	160.525	161.565	182.157	162.499	166.236	165.184
ENSMUSG00000028468	48.8562	46.1267	48.8372	57.6704	54.0525	48.6798	46.7512	47.0747	47.9038
ENSMUSG00000020389	3.8026	4.01302	2.88316	2.78153	3.02267	3.39188	5.44561	1.76972	3.08472
ENSMUSG00000027327	39.0849	35.4714	53.5444	37.8906	38.0501	46.4185	32.6737	31.5601	32.6012
ENSMUSG00000034575	34.4159	33.2112	29.8319	38.2615	44.8067	33.4791	52.7182	43.7122	46.4522
ENSMUSG00000041375	39.0368	35.5175	44.8361	41.7229	36.6277	40.7026	39.3938	35.3355	43.0046
ENSMUSG00000003623	165.967	195.024	373.575	415.746	536.554	495.906	161.225	613.21	152.119
ENSMUSG00000069899	1.44403	1.70669	1.471	1.73073	1.83731	2.32407	1.6221	2.77257	2.72181
ENSMUSG00000003068	118.121	130.262	117.445	122.82	115.099	121.354	140.659	114.265	119.699
ENSMUSG00000057193	66.4733	64.6696	66.3127	57.6086	55.712	59.0439	56.1361	55.8053	60.5451
ENSMUSG00000036019	2.79178	3.18274	2.23592	3.02878	2.07438	2.44969	3.24419	1.82872	2.41939
ENSMUSG00000055882	0.0481342	0.0922533	0.2942	0.0618118	0	0.0628126	0.231728	0	0
ENSMUSG00000046719	2.74365	2.02957	2.29476	2.65791	1.4817	1.88438	2.60694	2.41862	4.11296
ENSMUSG00000041911	0.288805	0.230633	0.11768	0	0	0.0628126	0.231728	0	0
ENSMUSG00000025932	0.336939	0.230633	0.05884	0.123624	0.237072	0.439688	0.115864	0.471927	0.0604847
ENSMUSG00000068876	42.7913	56.2745	39.1286	41.9084	42.3767	40.2001	34.0061	42.6504	33.9319
ENSMUSG00000025245	17.954	19.8806	18.8876	21.2014	18.5509	21.8588	22.7094	19.408	23.468
ENSMUSG00000059689	18.4835	22.4637	22.2415	18.7908	17.247	23.9316	18.8279	17.2843	19.1132
ENSMUSG00000051146	6.01677	5.39682	5.82516	6.49023	5.51193	4.77376	6.37252	6.66596	3.26617
ENSMUSG00000078496	0.288805	0.645773	0.2942	0.185435	0.237072	0.753751	0.405524	0.70789	0.423393
ENSMUSG00000022686	0.144403	0.0922533	0.17652	0.0618118	0	0.502501	0.28966	0.294954	0.241939
ENSMUSG00000025473	1.25149	1.52218	1.29448	1.60711	2.54853	2.13563	1.79589	2.53661	2.3589
ENSMUSG00000026683	0.433208	0.41514	1.29448	1.73073	1.65951	4.20845	0.405524	1.12083	2.60084
ENSMUSG00000045098	67.8692	64.1622	58.0162	64.2842	62.7649	59.0439	75.0799	77.8089	72.4001
ENSMUSG00000055994	3.46566	3.73626	4.58952	4.01776	4.44511	2.82657	2.43315	4.77826	2.72181
ENSMUSG00000020620	3.70633	3.73626	2.3536	4.63588	3.14121	2.95219	3.30213	2.65459	1.5726
ENSMUSG00000115338	50.8297	52.5844	63.3118	53.9617	57.7271	70.1617	47.1567	66.6006	50.8676
ENSMUSG00000079263	1.29962	5.95034	3.76576	44.5663	17.247	17.0222	82.7849	4.95523	90.5455
ENSMUSG00000043962	111.19	111.35	110.031	127.394	121.677	102.699	117.197	120.223	114.074
ENSMUSG00000051504	0.0962683	0.0461267	0.23536	0.123624	0.29634	0.0628126	0	0.235963	0
ENSMUSG00000044199	1.63656	1.66056	1.58868	1.42167	0.889021	1.88438	0.926913	1.2978	1.39115
ENSMUSG00000036083	312.391	278.882	471.426	435.093	602.638	562.864	171.479	728.891	136.756
ENSMUSG00000033082	6.16117	5.67358	5.0014	7.23198	7.46778	5.71595	6.1408	6.19404	6.77428
ENSMUSG00000026228	0.336939	0.55352	0.94144	0.123624	0.118536	0.502501	0.115864	0.235963	0.362908
ENSMUSG00000027894	38.7961	46.1728	35.0686	38.076	34.0791	26.6954	40.4945	23.1834	32.5407
ENSMUSG00000042102	137.134	148.666	106.03	99.1461	121.559	87.3723	77.7448	115.74	76.8155
ENSMUSG00000031534	29.6025	24.3088	28.2432	24.0448	26.4928	28.0144	24.4473	24.7761	23.2866
ENSMUSG00000055555	0	0.13838	0.11768	0.309059	0.0592681	0.314063	0.057932	0.471927	0
ENSMUSG00000047766	4.95782	5.62745	5.2956	5.56306	5.68974	5.84157	6.66218	3.8344	8.52834
ENSMUSG00000033256	12.9481	11.1165	11.6503	9.14814	9.18655	11.1806	11.9919	7.66881	10.9477
ENSMUSG00000025176	108.446	107.706	144.158	104.338	113.854	110.99	101.613	138.51	97.9851
ENSMUSG00000032892	1.05895	0.876407	0.35304	0.370871	0.474145	0.376876	0.637252	0.471927	0.423393
ENSMUSG00000020250	165.87	144.376	168.812	183.828	191.969	198.488	173.043	255.253	158.288
ENSMUSG00000043998	111.768	114.025	107.03	111.632	111.305	110.55	110.245	113.675	117.703
ENSMUSG00000031896	0.57761	0.41514	0.35304	0.741741	1.12609	0.376876	0.463456	0.530917	0.544362
ENSMUSG00000027247	79.1807	81.7364	88.7307	80.788	91.4506	82.8498	73.0523	84.4748	74.5776
ENSMUSG00000075596	0.240671	0.0922533	0.17652	0	0	0.0628126	0.115864	0.176972	0.241939
ENSMUSG00000063358	143.344	147.698	148.865	149.646	154.512	155.964	149.928	175.026	150.244
ENSMUSG00000075467	42.0693	41.4217	39.1874	40.9194	39.7689	40.9538	40.3207	38.816	38.1053
ENSMUSG00000034177	11.4078	14.0686	11.8857	11.3116	9.00875	8.4797	13.4982	7.60982	12.6413
ENSMUSG00000056174	2.21417	0.55352	1.00028	1.29805	1.3039	1.82157	0.868981	1.12083	0.604847
ENSMUSG00000063785	10.8302	9.40984	8.35528	8.90089	9.42362	9.42189	9.73258	9.67449	10.7663
ENSMUSG00000055707	21.4678	23.2478	18.0639	22.314	20.5068	18.1528	15.4679	14.2758	19.0527
ENSMUSG00000063145	5.39103	5.16619	4.88372	6.61386	6.10461	7.28626	6.08286	5.30917	7.19767
ENSMUSG00000025784	7.6052	3.13661	5.70748	3.83233	5.03779	6.78376	2.37521	4.60128	4.53635
ENSMUSG00000029686	76.0039	82.1055	74.668	92.1613	90.0875	75.8776	91.3588	94.4443	85.8882
ENSMUSG00000022132	158.313	162.873	165.576	152.86	165.536	201.943	137.415	185.054	169.72
ENSMUSG00000035278	23.2969	24.1704	24.4774	23.303	25.9001	26.4441	24.5632	20.4698	22.5608
ENSMUSG00000005371	59.1088	54.4295	53.7798	55.1361	55.7713	63.5664	72.9364	71.9098	64.5371
ENSMUSG00000052302	3.12872	3.18274	2.70664	3.02878	2.7856	2.44969	1.33244	2.94954	2.47987
ENSMUSG00000027202	2461.82	2867.42	1945.43	1900.96	1665.31	1852.28	2408.81	1830.19	2340.7
ENSMUSG00000038604	113.067	104.062	96.4976	116.392	106.445	85.2367	132.201	118.1	114.195
ENSMUSG00000022364	5.05409	6.31935	5.82516	5.81031	5.86754	5.84157	6.77805	4.01138	6.16944
ENSMUSG00000031216	137.567	147.375	110.09	125.849	112.846	96.7942	140.891	96.8629	122.239
ENSMUSG00000031821	1.20335	1.66056	4.76604	3.33783	1.83731	3.32907	2.08555	2.18266	3.32666
ENSMUSG00000057335	9.38616	8.02604	7.17848	8.28278	8.23826	7.09783	9.21119	10.7363	9.0727
ENSMUSG00000024270	12.6112	12.2236	11.5326	11.5588	10.2534	12.06	13.4402	12.0341	11.3106
ENSMUSG00000024012	295.351	302.36	301.143	258.373	250.171	265.383	285.895	239.444	273.27
ENSMUSG00000064128	6.11304	4.79717	7.0608	6.8611	7.88265	7.16064	4.46077	7.13789	8.40737
ENSMUSG00000020003	78.7956	75.6016	75.9624	66.015	72.959	82.5358	74.2689	79.6376	74.0937
ENSMUSG00000108763	2.1179	1.70669	2.00056	1.60711	1.95585	2.57532	0.984845	1.76972	1.45163
ENSMUSG00000078937	0.625744	0.83028	0.82376	1.0508	0.651949	0.502501	0.695184	0.70789	0.90727
ENSMUSG00000005378	30.9021	30.3513	29.9496	31.9567	29.2784	36.1173	32.0944	33.7427	29.0931
ENSMUSG00000033159	113.597	118.315	117.033	112.621	106.208	110.864	105.436	105.771	134.336
ENSMUSG00000039427	38.7961	40.2224	39.5993	36.3453	38.9391	42.901	33.3109	38.285	37.2585
ENSMUSG00000020273	9.91564	11.9929	8.88484	9.76626	11.0831	10.3013	11.6443	12.565	10.9477
ENSMUSG00000001707	14.6809	13.9303	14.8865	13.2895	14.7578	16.6453	18.4803	18.7591	15.3631
ENSMUSG00000032841	8.03841	6.41161	4.88372	4.94494	5.09705	4.20845	5.27182	5.66312	7.5001
ENSMUSG00000020180	38.748	40.1763	43.777	42.6501	45.2808	49.1823	46.3456	44.4791	40.8876
ENSMUSG00000051397	81.5874	91.8382	92.2023	87.8345	73.2553	93.1511	155.258	144.115	84.6785
ENSMUSG00000050271	17.4727	17.2514	18.2404	15.9474	14.1651	13.3163	10.3119	11.0313	11.3711
ENSMUSG00000020205	8.03841	7.47252	7.29616	4.69769	5.51193	5.84157	8.40015	7.84578	7.74204
ENSMUSG00000056124	56.317	48.4791	46.4248	51.3656	49.2518	45.3507	59.8438	51.9709	47.6619
ENSMUSG00000033826	0.288805	0.0922533	0.11768	0.556306	0.533413	0.690939	0.173796	0.589908	0.483877
ENSMUSG00000021732	1.25149	0.738027	0.5884	0.556306	0.118536	0.25125	0.347592	0.117982	0.483877
ENSMUSG00000049493	54.1991	58.0735	45.954	39.9922	47.4145	49.1195	46.5774	46.9567	47.0571
ENSMUSG00000021751	128.229	172.099	213.883	198.416	189.599	208.538	150.681	163.523	158.288
ENSMUSG00000020057	12.4668	12.3158	16.4164	13.7222	13.6909	15.4519	11.1809	12.624	11.3106
ENSMUSG00000034488	0.770147	0.83028	1.05912	1.48348	1.65951	1.25625	0.753117	2.30064	0.725816
ENSMUSG00000032262	0.481342	0.27676	0	0.123624	0.414877	0.628126	0.231728	0.294954	0.362908
ENSMUSG00000031286	8.80855	9.36371	5.82516	5.68668	6.51949	6.90939	6.95184	4.83725	6.35089
ENSMUSG00000037750	27.8697	18.4507	16.5929	21.1396	22.6997	20.2257	22.9411	22.9474	19.0527
ENSMUSG00000046567	5.05409	5.81196	5.11908	5.62487	5.51193	5.21345	6.37252	4.01138	4.59683
ENSMUSG00000114133	6.01677	7.79541	8.5318	6.67567	5.98608	7.03501	7.5891	6.60697	6.89525
ENSMUSG00000004347	5.58356	5.58133	5.70748	4.32682	4.32657	5.84157	7.18357	3.71642	5.44362
ENSMUSG00000051590	0	0.0461267	0	0.0618118	0.0592681	0.188438	0.173796	0	0.120969
ENSMUSG00000006398	0.914549	2.0757	4.413	6.49023	4.97852	9.10783	1.10071	2.77257	8.52834
ENSMUSG00000019082	28.7361	28.5985	35.5982	64.5315	43.5028	47.1723	34.5854	48.1365	33.0246
ENSMUSG00000037805	278.071	283.494	306.556	260.598	245.488	305.018	340.698	289.527	303.875
ENSMUSG00000026259	77.0628	81.0445	60.8406	60.3283	61.5795	61.1795	76.8179	56.4542	68.5291
ENSMUSG00000030225	54.1028	56.7358	62.7823	62.8007	66.0246	74.0561	45.4187	72.4407	60.7266
ENSMUSG00000021242	159.324	144.33	157.279	155.951	151.786	158.727	138.631	149.188	153.268
ENSMUSG00000038085	8.42348	2.16795	2.58896	10.6316	2.37072	8.9822	4.22904	4.18835	2.3589
ENSMUSG00000010663	138.241	136.212	126.918	133.019	141.117	139.256	138.921	129.19	102.34
ENSMUSG00000054958	0.192537	0.184507	0.23536	0.618118	0.474145	0	0.984845	0.648899	1.08872
ENSMUSG00000026791	29.2656	27.0302	26.6545	28.9897	25.426	20.2257	25.0846	18.2282	32.4198
ENSMUSG00000061981	74.2229	74.6329	80.4931	72.5052	71.7144	71.8576	74.6165	64.359	72.8235
ENSMUSG00000046192	0.0962683	0.230633	0.23536	0	0	0	0.115864	0.0589908	0
ENSMUSG00000037296	14.9697	12.6387	12.7683	13.9695	13.928	16.0172	15.0044	15.9275	14.3953
ENSMUSG00000030523	0.481342	1.15317	0.41188	0.370871	0.355608	1.005	0.811049	0.70789	0.604847
ENSMUSG00000003778	38.6999	44.2355	44.4242	48.0277	50.1408	44.7854	50.5747	41.1756	48.3877
ENSMUSG00000050199	251.02	216.15	216.414	293.359	291.658	229.392	285.199	250.121	297.282
ENSMUSG00000051950	12.9	14.207	14.357	12.3005	12.6834	12.6881	15.6417	12.3881	14.5768
ENSMUSG00000055193	0	0.184507	0.05884	0.123624	0.177804	0	0.057932	0.0589908	0.120969
ENSMUSG00000067276	5.67983	4.8433	6.29588	4.26501	4.62291	5.02501	5.15595	4.36532	7.31864
ENSMUSG00000041777	16.2693	18.0817	15.1219	16.1329	19.4399	17.2735	14.8306	14.8067	20.1414
ENSMUSG00000027580	36.6301	33.488	31.7736	83.8786	95.2438	54.4585	52.1388	67.7215	56.9161
ENSMUSG00000074165	12.6593	12.8693	11.9445	12.5478	11.6165	13.0022	11.8181	12.2111	15.1212
ENSMUSG00000005148	5.05409	5.67358	6.70776	5.74849	6.16388	4.9622	10.6595	7.49183	6.2904
ENSMUSG00000046364	270.129	266.335	295.612	263.998	253.845	319.214	293.947	259.796	302.423
ENSMUSG00000028402	22.8637	23.7091	24.3598	21.5723	25.5445	22.3613	23.868	28.4336	18.6898
ENSMUSG00000081512	0.433208	0.13838	0.41188	0.618118	1.00756	0.628126	0.57932	0.117982	0.786301
ENSMUSG00000020952	37.0633	36.763	42.1883	36.9634	39.1169	43.0895	34.3537	39.5828	30.8472
ENSMUSG00000044014	0.240671	0.507393	0.05884	0	0	0	0.173796	0.0589908	0.120969
ENSMUSG00000005718	5.34289	5.5352	7.355	5.87212	5.09705	3.39188	5.09802	4.95523	4.41538
ENSMUSG00000031444	0.529476	0.13838	0.76492	1.11261	0.711217	2.01	1.39037	0.825871	1.20969
ENSMUSG00000021192	36.245	37.6394	36.1866	39.4977	41.3098	45.602	37.4241	46.7797	37.9844
ENSMUSG00000054057	7.41266	7.84153	7.53152	5.87212	5.86754	4.89938	4.63456	3.71642	6.83477
ENSMUSG00000066687	6.64252	3.36725	2.6478	42.9592	43.3842	24.0572	61.6976	79.9915	35.6255
ENSMUSG00000020018	7.36453	6.13485	8.59064	7.9119	7.34924	8.29127	9.15326	6.43	8.46785
ENSMUSG00000063652	3.85073	3.64401	5.23676	6.18118	4.80071	4.71095	3.99731	3.36248	4.89926
ENSMUSG00000020641	40.192	49.0326	56.9571	104.462	128.849	96.6686	53.5292	72.3817	84.0737
ENSMUSG00000000983	0.0962683	0.0922533	0.05884	0.0618118	0.177804	0	0	0.0589908	0
ENSMUSG00000026029	26.0406	24.4471	27.6548	31.7712	31.2935	31.0922	22.188	26.3099	28.4278
ENSMUSG00000046139	33.7421	29.0137	25.0658	32.9457	34.7311	33.3535	34.122	39.1699	32.4198
ENSMUSG00000034430	30.5171	27.9066	21.712	28.9897	29.6933	27.5119	33.8323	29.6134	30.1818
ENSMUSG00000078570	15.2585	18.4968	17.9462	13.2895	13.4539	16.0172	16.5106	13.8628	13.73
ENSMUSG00000049969	65.7513	64.808	53.4267	64.8405	67.5063	65.6392	63.6094	63.2382	73.5493
ENSMUSG00000060429	9.24176	9.31759	5.23676	6.55205	8.29753	5.77876	8.11049	7.60982	8.40737
ENSMUSG00000025137	228.445	240.689	222.356	209.418	232.331	241.829	211.915	212.367	190.164
ENSMUSG00000016940	63.0076	67.7601	61.1936	55.4451	59.4459	58.7298	66.9694	60.9965	55.8273
ENSMUSG00000060586	100.985	110.658	142.51	154.715	145.622	184.543	107.696	167.003	174.317
ENSMUSG00000045215	2.45484	1.70669	5.64864	2.59609	5.03779	3.20344	1.33244	3.53945	0.967755
ENSMUSG00000061607	26.185	26.2461	23.4772	28.557	25.7223	27.6376	27.6336	22.1216	31.0286
ENSMUSG00000049130	1.8291	1.01479	2.41244	3.1524	3.37828	2.95219	2.14349	2.77257	1.69357
ENSMUSG00000046865	38.4111	44.9735	47.6016	33.6256	37.7538	50.8782	45.8242	38.521	39.9804
ENSMUSG00000045039	92.9952	99.8642	91.9669	83.8167	80.3675	69.8476	80.4097	68.7833	89.0939
ENSMUSG00000050866	78.7956	80.0298	70.5492	78.8718	62.7056	71.0411	80.1779	60.7015	84.9809
ENSMUSG00000062619	23.9227	26.4767	36.422	28.7425	28.3301	32.7254	24.679	33.5658	23.3471
ENSMUSG00000019768	11.0227	11.7623	21.5354	16.8746	19.4992	16.8966	19.1755	21.1187	24.0729
ENSMUSG00000046961	0.0481342	0	0	0.247247	0	0	0.057932	0.117982	0.120969
ENSMUSG00000025892	2.55111	1.15317	1.23564	2.03979	1.3039	3.01501	1.04278	1.00284	1.02824
ENSMUSG00000073791	2.06977	2.35246	1.1768	1.73073	1.77804	1.57032	1.73796	1.2978	1.39115
ENSMUSG00000048988	14.1033	17.8971	13.592	6.98473	7.88265	7.78876	9.50085	6.54798	6.89525
ENSMUSG00000029924	54.5841	57.889	54.8977	49.8821	51.6818	49.8104	49.7057	49.2573	54.6781
ENSMUSG00000021431	28.8805	27.9989	23.7714	31.4622	33.2494	30.7782	34.5275	34.7456	34.7182
ENSMUSG00000001555	8.47161	6.64224	10.9442	8.59183	6.34168	8.04001	6.19873	5.19119	6.22992
ENSMUSG00000028307	4748.68	4961.61	5066.18	5092.67	4444.1	4518.11	4199.15	4694.02	4568.16
ENSMUSG00000091733	0.192537	0	0.05884	0.123624	0.0592681	0	0	0.117982	0.120969
ENSMUSG00000021846	70.661	67.8523	59.6049	83.8786	81.138	75.6892	83.4801	88.7222	91.4528
ENSMUSG00000031662	1.29962	2.53697	2.41244	2.71972	2.37072	3.01501	2.14349	3.1855	3.81053
ENSMUSG00000044092	1.63656	1.47605	1.471	1.48348	0.948289	1.19344	1.56417	0.943853	1.63309
ENSMUSG00000027189	166.063	170.576	154.22	173.876	179.642	146.605	183.123	172.312	158.954
ENSMUSG00000048617	0.288805	0.184507	0.17652	0.185435	0	0.125625	0.115864	0.117982	0.362908
ENSMUSG00000067642	0.722013	0.0461267	0.05884	0	0	0	0	0	0.181454
ENSMUSG00000004996	27.5327	29.0598	31.5382	21.3869	22.8775	28.0144	26.3591	24.1862	26.0084
ENSMUSG00000051065	27.629	26.569	28.6551	35.1709	34.6718	33.6676	21.3769	35.8074	24.1939
ENSMUSG00000071104	0.0481342	0.27676	0.05884	0.0618118	0.118536	0	0.057932	0.117982	0.0604847
ENSMUSG00000048232	24.5966	26.6151	27.1841	38.0142	36.8055	30.3385	26.6487	42.2964	16.6938
ENSMUSG00000022329	13.3332	15.6369	13.6509	15.2675	15.6468	18.7182	13.7299	15.9275	14.8187
ENSMUSG00000028654	2.1179	2.26021	3.05968	2.1016	2.13365	1.88438	1.96969	1.88771	2.66132
ENSMUSG00000037070	16.0768	15.3602	14.5335	14.5876	15.1134	18.781	20.9135	14.8657	18.4478
ENSMUSG00000026393	99.3971	109.505	101.028	110.272	112.609	122.171	92.054	130.724	108.268
ENSMUSG00000049001	0.336939	0.27676	0	0.679929	0.355608	0	0.57932	0.0589908	0.362908
ENSMUSG00000055485	14.2477	16.7901	12.6506	15.0821	16.4173	8.85658	17.3796	17.1073	13.972
ENSMUSG00000030142	0	0.0461267	0	0.432682	0.474145	0.565314	0.057932	0.589908	0.604847
ENSMUSG00000020720	48.5192	54.2911	58.8988	56.8668	57.8456	69.5964	56.1941	67.5445	51.291
ENSMUSG00000049960	33.5977	35.7943	40.7173	30.2878	27.0262	40.7654	31.9785	29.4364	37.2585
ENSMUSG00000002250	61.708	84.0428	40.9526	59.4629	78.8265	79.2067	26.1853	56.0413	34.5972
ENSMUSG00000012350	50.3483	53.3224	45.954	57.4231	52.3337	47.1723	66.7956	52.5608	51.291
ENSMUSG00000027654	0.192537	0.27676	0.64724	0.679929	0.711217	0.690939	0.637252	0.530917	2.17745
ENSMUSG00000037876	58.7718	63.1013	59.0165	61.3791	67.6841	50.8782	68.7074	89.3121	70.2227
ENSMUSG00000032068	44.3316	49.9552	42.4236	42.4029	36.4499	47.5492	54.4561	58.4009	40.1618
ENSMUSG00000029054	1.05895	0.41514	0.70608	0.741741	0.592681	0.439688	0.868981	0.471927	0.302423
ENSMUSG00000025607	39.5182	47.2337	40.7173	37.767	43.7991	40.2629	39.9731	38.344	41.0086
ENSMUSG00000023982	0.385073	0.507393	0.11768	0.0618118	0.118536	0.628126	0.231728	0.471927	0.483877
ENSMUSG00000022494	0	0	0.11768	0.432682	0.592681	0.125625	0.115864	0.294954	0.120969
ENSMUSG00000010110	57.1353	61.2101	54.6624	57.2377	54.9415	52.0717	58.6852	64.241	56.4927
ENSMUSG00000021671	11.3597	11.9007	9.17904	14.0931	12.5056	11.3691	16.221	13.2139	12.6413
ENSMUSG00000026153	30.2283	29.3827	27.596	32.6984	36.2128	30.7154	34.991	38.9339	27.2786
ENSMUSG00000038836	18.7242	19.2809	17.0048	15.5766	17.6619	14.1328	17.3217	15.2196	17.2986
ENSMUSG00000026456	31.7686	32.3809	34.1272	30.7823	30.1674	32.9766	37.4241	30.4983	37.3795
ENSMUSG00000027966	0.240671	0.13838	0.11768	0	0	0.125625	0	0.0589908	0
ENSMUSG00000059534	246.062	248.115	263.015	252.686	246.911	331.525	290.355	301.738	281.496
ENSMUSG00000073805	0.192537	0.230633	0.17652	0.0618118	0.177804	0.565314	0.057932	0.353945	0.241939
ENSMUSG00000033460	9.48243	10.7936	7.6492	7.85009	6.69729	7.60033	8.63187	6.84293	9.97997
ENSMUSG00000043388	0	0.0922533	0.05884	0.123624	0.118536	0	0.173796	0.0589908	0.120969
ENSMUSG00000043635	0.866415	0.41514	1.23564	0.679929	0.948289	0.565314	0.695184	1.06183	0.90727
ENSMUSG00000049872	0.722013	0.55352	0.82376	1.17442	0.829753	0.753751	0.231728	0.530917	0.786301
ENSMUSG00000047155	0	0.13838	0	0.123624	0.0592681	0.0628126	0.115864	0.117982	0.0604847
ENSMUSG00000027180	86.4971	80.491	86.6125	87.9581	86.7092	93.2139	98.5424	99.9894	99.0134
ENSMUSG00000040904	0.336939	0.41514	0.47072	0.803553	0.474145	0.753751	0.405524	0.176972	0.90727
ENSMUSG00000026176	184.931	180.909	192.642	186.301	189.895	174.179	178.778	188.476	170.204
ENSMUSG00000054594	0.144403	0.0922533	0.05884	0	0	0	0.173796	0.471927	0.544362
ENSMUSG00000027430	18.1466	17.113	18.5934	11.4352	11.7351	15.8916	14.6568	12.0931	17.1172
ENSMUSG00000031843	7.84587	7.33414	9.1202	9.14814	7.28997	10.3641	8.51601	4.95523	6.53234
ENSMUSG00000056468	2.31044	2.0757	1.52984	1.73073	2.37072	0.753751	3.01247	1.59275	2.29842
ENSMUSG00000015850	9.00109	8.25667	7.41384	11.3116	9.42362	8.9822	10.3119	14.3938	7.56058
ENSMUSG00000048329	2.83992	3.50563	2.82432	1.54529	1.36317	2.32407	2.20142	2.18266	2.60084
ENSMUSG00000031353	110.179	106.368	121.21	99.4551	96.9033	115.136	104.857	108.956	112.562
ENSMUSG00000021900	116.196	124.588	118.857	95.4992	89.7319	103.264	107.174	90.6099	119.518
ENSMUSG00000030443	0.385073	0.922533	0.76492	0.494494	0.592681	0.188438	0.463456	0.825871	0.786301
ENSMUSG00000064302	38.026	38.1468	33.2446	35.4181	36.1535	28.3913	37.9455	35.5125	32.5407
ENSMUSG00000047669	0.914549	1.06091	0.82376	1.0508	0.651949	1.25625	0.463456	0.648899	2.23793
ENSMUSG00000066513	0	0.27676	0.23536	0.123624	0.0592681	0.125625	0.173796	0.0589908	0.302423
ENSMUSG00000051149	7.31639	6.54999	5.35444	7.41741	8.83094	4.08282	9.44292	6.31202	5.74604
ENSMUSG00000074829	15.5955	16.9746	17.7108	15.8238	11.5573	17.5875	20.3341	14.8657	22.7422
ENSMUSG00000079450	0.866415	0.876407	0.47072	0.556306	0.829753	0.314063	0.463456	0.412936	0.302423
ENSMUSG00000038365	29.7951	29.2443	35.657	26.0846	31.827	34.2329	22.0721	28.9055	21.3511
ENSMUSG00000037890	16.0287	16.3288	17.1813	20.0888	18.136	14.2585	15.0623	12.919	17.843
ENSMUSG00000068264	27.5809	30.2591	28.6551	25.4664	23.2924	27.1979	28.097	20.1159	26.6737
ENSMUSG00000039531	9.48243	8.62569	8.94368	10.3844	12.8019	11.2435	11.2967	12.86	9.79851
ENSMUSG00000030062	238.505	255.265	270.37	229.074	249.222	261.615	229.874	255.194	228.753
ENSMUSG00000068134	8.61602	11.7623	7.29616	9.88988	9.42362	12.4369	9.96431	10.3234	12.4598
ENSMUSG00000032612	105.991	108.905	113.09	116.762	123.337	116.203	105.147	125.238	102.884
ENSMUSG00000025138	68.4949	71.8653	76.0213	73.7414	75.6261	74.3073	77.2234	64.5949	70.2832
ENSMUSG00000042286	55.6431	48.2024	59.3107	70.7745	68.8102	48.1145	49.5898	66.9546	60.6661
ENSMUSG00000093930	374.821	337.186	521.97	490.353	571.641	680.009	466.643	698.333	454.905
ENSMUSG00000057421	52.9476	53.7376	54.7212	48.8313	50.9705	50.1245	58.2217	47.8416	49.1135
ENSMUSG00000035047	7.99027	6.64224	5.2956	6.36661	7.64558	7.85158	7.4153	7.37385	8.83076
ENSMUSG00000096145	1.54029	2.39859	2.6478	1.66892	1.4817	2.07282	1.73796	1.76972	2.11696
ENSMUSG00000027574	1.29962	0.55352	0.8826	0.370871	0.355608	0.376876	0.521388	0.235963	0.90727
ENSMUSG00000021294	7.84587	6.82675	9.76744	9.70445	10.7275	6.40689	5.44561	5.7811	5.56459
ENSMUSG00000024680	0.818281	0.6919	0.5884	0.988988	0.829753	0.502501	1.10071	0.412936	1.63309
ENSMUSG00000048027	31.3835	34.8256	26.9487	32.2657	32.8345	30.5897	34.6434	27.0768	32.9641
ENSMUSG00000042682	74.608	77.1238	82.1406	69.7237	74.0851	85.9905	74.4427	89.666	72.884
ENSMUSG00000041645	78.8438	81.7364	73.3735	89.3798	101.585	95.9777	92.2278	89.2531	90.3641
ENSMUSG00000017718	21.5641	21.0799	13.0625	17.6164	20.2104	12.1228	16.5106	20.1749	16.4518
ENSMUSG00000109901	46.1125	45.896	41.5999	46.7297	43.9176	51.0038	41.3635	49.9652	47.1175
ENSMUSG00000071073	1.49216	1.93732	1.471	1.48348	0.829753	1.005	1.04278	1.2978	1.33066
ENSMUSG00000060981	5.4873	6.36548	3.58924	8.09734	8.06046	10.3013	3.88145	8.90761	4.23393
ENSMUSG00000029321	2.26231	1.84507	2.00056	3.89414	3.61535	2.63813	2.31728	4.24734	1.45163
ENSMUSG00000034563	0.481342	0.230633	0.2942	0.679929	0.414877	0.25125	0.753117	1.00284	0.544362
ENSMUSG00000024935	191.478	176.803	176.873	191.184	215.439	216.138	161.63	212.544	190.406
ENSMUSG00000091405	0.192537	0.184507	0.35304	0.185435	0.355608	0.25125	0.347592	0.648899	0.181454
ENSMUSG00000024298	29.7469	25.7387	24.9482	27.7535	32.5974	12.8138	35.8599	41.1756	28.1254
ENSMUSG00000018411	146.087	143.316	137.333	150.326	176.974	150.122	116.096	168.655	122.179
ENSMUSG00000040276	1.54029	1.19929	1.11796	1.23624	1.06683	1.005	1.10071	0.943853	0.665331
ENSMUSG00000014243	10.2044	11.0243	11.4738	9.02452	8.23826	11.8716	9.79051	9.67449	9.37512
ENSMUSG00000022179	10.1082	11.1165	10.1205	9.76626	10.1941	9.61033	8.05255	6.43	10.7058
ENSMUSG00000026956	105.366	110.796	137.744	85.053	95.2438	99.0555	85.7974	92.5566	104.82
ENSMUSG00000000028	1.6847	1.93732	3.17736	3.1524	3.55608	2.88938	1.91176	3.30349	2.11696
ENSMUSG00000036422	0.240671	0.41514	0.23536	0.556306	0.592681	0.125625	0.115864	0.0589908	0.302423
ENSMUSG00000052363	0.385073	0.369013	0.47072	0.370871	0.533413	0.376876	0.057932	0.176972	0.120969
ENSMUSG00000025726	22.7675	18.4968	30.9498	24.9719	26.315	26.2557	16.3948	17.6383	17.5406
ENSMUSG00000002831	12.1298	6.59611	14.0628	11.3734	7.11217	9.61033	10.5436	5.36816	7.01622
ENSMUSG00000042203	48.4711	50.1397	48.19	52.6636	53.9339	48.3029	52.3126	51.322	44.2143
ENSMUSG00000022861	3.12872	3.09049	4.05996	7.10835	8.59387	6.53251	3.30213	7.66881	3.9315
ENSMUSG00000001983	21.2272	22.5559	22.7711	23.7357	24.7741	23.9944	19.8128	21.2957	14.5163
ENSMUSG00000028890	29.5544	22.5559	21.0059	25.7755	25.7816	18.3413	29.1398	25.779	24.3148
ENSMUSG00000051048	0.0481342	0.0922533	0	0	0	0	0.115864	0.235963	0.0604847
ENSMUSG00000022893	69.1688	66.9759	48.7784	72.3816	87.4797	55.3379	74.4427	84.0029	50.4442
ENSMUSG00000074802	0.722013	0.96866	2.47128	3.02878	2.37072	2.07282	1.2745	1.06183	2.54036
ENSMUSG00000029273	608.753	663.117	474.309	929.154	767.996	858.334	707.408	874.893	792.651
ENSMUSG00000055319	47.8454	44.2816	41.3645	45.1844	45.8142	42.2101	50.8064	47.6056	42.2183
ENSMUSG00000057666	75.4744	78.0463	105.029	81.4679	75.0334	72.1089	56.8313	64.5949	66.5331
ENSMUSG00000078897	0.144403	0.0922533	0.23536	0.247247	0.0592681	0.0628126	0.347592	0.0589908	0.120969
ENSMUSG00000026857	16.8951	18.8197	19.476	17.8018	15.469	17.9016	18.712	14.2168	15.847
ENSMUSG00000040105	46.0644	45.7576	43.6593	44.01	44.2733	45.916	41.3635	34.9226	43.4885
ENSMUSG00000027875	51.5036	63.5625	423.295	110.952	46.4662	48.4285	38.2931	37.5182	76.876
ENSMUSG00000068917	33.7902	38.6541	30.4203	33.3783	30.5231	29.7104	36.4972	33.0349	36.5327
ENSMUSG00000059493	29.9876	35.2869	28.2432	22.1286	22.4033	21.7332	29.7771	15.3376	31.0891
ENSMUSG00000018861	22.1899	22.3253	21.0059	18.8526	16.6543	18.3413	25.3742	18.0512	23.3471
ENSMUSG00000046179	0.192537	0.322887	0.82376	1.35986	1.65951	1.19344	0.28966	0.766881	1.08872
ENSMUSG00000049739	32.2499	38.4235	28.7139	34.2437	32.8345	19.4091	32.9054	30.9112	33.8109
ENSMUSG00000045176	15.4029	12.2236	14.4158	13.475	11.5573	15.3891	16.221	10.1464	15.9679
ENSMUSG00000061414	1.49216	1.24542	1.23564	0.988988	0.770485	1.57032	0.868981	1.47477	0.90727
ENSMUSG00000032733	22.6231	22.7404	21.0059	25.1574	21.0994	21.0422	23.6363	23.0064	20.9882
ENSMUSG00000023236	18.0984	15.2218	15.8868	10.9407	8.23826	13.756	13.614	10.6183	12.7018
ENSMUSG00000034416	0.144403	0.27676	0.05884	0.247247	0.177804	0.314063	0.057932	0.353945	0.120969
ENSMUSG00000054659	4.71715	3.55175	3.17736	2.90515	3.85242	2.76376	3.53385	2.18266	3.99199
ENSMUSG00000050148	60.3602	63.0551	58.0162	59.6483	55.2378	62.5614	65.5791	60.2886	59.3354
ENSMUSG00000029364	139.541	131.23	145.511	137.037	141.473	136.617	136.951	171.604	129.014
ENSMUSG00000033948	20.0719	19.3732	17.299	21.9432	23.5887	16.3941	22.8832	22.5935	17.1172
ENSMUSG00000026483	23.2007	32.1964	28.8316	30.8441	31.1157	25.2507	40.089	30.4983	25.2826
ENSMUSG00000021468	78.555	73.9872	71.9613	65.2114	72.0107	74.4958	68.3598	76.865	67.4404
ENSMUSG00000038615	306.807	328.283	269.016	308.317	276.782	260.547	316.135	287.934	333.573
ENSMUSG00000038013	44.4278	45.8038	39.0109	41.2284	45.8142	36.0544	47.3305	46.0718	45.0611
ENSMUSG00000035984	2.69551	3.4595	4.7072	2.90515	2.9634	2.82657	3.24419	3.24449	3.38714
ENSMUSG00000022906	18.4354	19.5116	23.6537	50.9329	61.5203	51.0038	29.8929	42.9453	40.4642
ENSMUSG00000031976	8.66415	10.5169	8.826	12.4242	14.6392	9.04502	13.7878	13.3909	8.95173
ENSMUSG00000043496	22.7675	23.3401	23.0653	19.9034	22.3441	15.075	12.3975	12.624	17.6615
ENSMUSG00000051413	14.6328	12.731	15.6514	13.5368	13.9873	12.06	14.9465	11.9161	16.3309
ENSMUSG00000022621	11.9373	15.4063	11.7092	12.4242	12.387	12.3113	13.5561	11.6802	13.6695
ENSMUSG00000068036	112.586	118.361	115.856	129.681	141.591	116.078	127.566	140.516	112.985
ENSMUSG00000034189	28.2066	29.3366	27.8313	24.1684	24.8926	26.0044	29.3136	25.602	28.7907
ENSMUSG00000021645	12.3223	11.4855	10.3558	14.0313	14.2243	12.4369	13.3244	16.5174	10.1614
ENSMUSG00000051169	9.38616	8.71794	9.59092	9.70445	8.89021	11.3691	7.35737	7.60982	7.43961
ENSMUSG00000049122	0.144403	0.0922533	0.17652	0	0	0	0	0	0.120969
ENSMUSG00000030722	5.72797	6.36548	5.94284	7.97372	7.52705	8.79377	6.77805	5.72211	7.01622
ENSMUSG00000057058	2.06977	1.66056	1.82404	2.65791	2.01511	2.44969	1.50623	1.88771	1.81454
ENSMUSG00000044768	51.2148	43.7281	36.2454	47.5332	52.393	46.8582	63.6673	79.9326	50.9281
ENSMUSG00000024766	14.5365	12.4542	20.1821	23.6121	30.1082	26.0672	11.5864	40.4087	13.9115
ENSMUSG00000024914	70.9498	76.847	80.7285	71.0835	64.9578	83.5408	78.9614	69.4912	78.993
ENSMUSG00000032315	2.50298	1.89119	3.29504	0.988988	1.83731	1.75875	2.31728	2.35963	1.63309
ENSMUSG00000034424	127.267	129.939	140.686	110.272	117.351	127.07	102.308	119.574	113.288
ENSMUSG00000026439	35.6674	35.7482	30.9498	36.3453	35.0867	31.4691	41.4793	37.8131	38.5287
ENSMUSG00000034990	0.866415	0.738027	0.76492	0.741741	0.29634	0.125625	0.695184	0.176972	0.483877
ENSMUSG00000028354	0.144403	0.0461267	0	0	0	0	0.347592	0	0.120969
ENSMUSG00000040650	0.0962683	0.27676	0.17652	0.247247	0.29634	0	0.521388	0.235963	0.241939
ENSMUSG00000021972	38.7961	42.3904	40.3054	42.4647	42.1989	37.0594	44.318	44.774	41.432
ENSMUSG00000069135	39.9032	35.333	31.4206	34.1201	31.7084	30.7154	31.573	30.5572	44.3957
ENSMUSG00000025068	86.6896	88.0558	75.3152	63.7897	55.06	75.752	81.9738	58.047	84.3761
ENSMUSG00000042590	29.8432	28.045	30.0672	25.8373	28.0338	32.4113	26.7646	27.6077	24.8592
ENSMUSG00000060152	55.0655	55.9055	58.487	46.8533	50.852	61.8704	53.9347	50.5551	49.174
ENSMUSG00000074028	141.466	156.508	134.273	95.6846	105.142	110.362	92.3437	106.242	95.2633
ENSMUSG00000033589	13.4776	13.2384	12.4152	14.773	13.039	13.6303	13.9037	12.3291	17.0567
ENSMUSG00000046997	46.0644	58.9499	50.6612	40.9194	38.465	41.896	44.6077	29.1415	47.1175
ENSMUSG00000014158	181.129	188.981	182.227	178.018	206.312	198.174	151.492	220.154	127.078
ENSMUSG00000054931	1.78096	1.61443	1.05912	0.803553	0.355608	0.816564	0.868981	0.412936	0.967755
ENSMUSG00000030468	0.385073	0.27676	0.23536	0.309059	0.474145	0.439688	0	0.176972	0.120969
ENSMUSG00000078787	0.336939	0.27676	0.35304	0.988988	1.06683	0.816564	0.753117	0.589908	0.665331
ENSMUSG00000009356	1.15522	1.15317	1.23564	0.988988	0.533413	0.628126	0.984845	0.471927	0.90727
ENSMUSG00000020251	0.625744	0.645773	0.76492	0.0618118	0.29634	0.565314	0.695184	0.943853	0.90727
ENSMUSG00000035027	187.868	186.352	205.999	181.479	180.056	197.483	184.166	183.461	175.406
ENSMUSG00000079057	7.36453	7.88766	7.00196	8.65365	9.30509	6.65814	9.21119	7.7278	7.62107
ENSMUSG00000029036	98.0493	95.3899	93.6733	95.0047	94.3548	96.6058	98.3686	91.1408	95.3238
ENSMUSG00000026398	0.481342	0.922533	0.35304	0.123624	0.533413	0.439688	0.115864	0.235963	0.544362
ENSMUSG00000075520	20.6014	25.3235	17.0636	15.7002	17.1877	16.2057	22.9411	18.6411	19.3551
ENSMUSG00000035770	89.8665	90.1315	82.4937	81.3443	81.7307	79.2067	92.8651	96.627	94.719
ENSMUSG00000073650	0.288805	0.27676	0.17652	0.123624	0.0592681	0.125625	0.057932	0	0.120969
ENSMUSG00000041523	1.58843	2.0757	2.0594	1.66892	0.889021	1.57032	1.96969	1.47477	2.3589
ENSMUSG00000038624	20.2164	16.6056	15.6514	9.51901	12.0907	12.4369	10.4278	5.66312	18.8107
ENSMUSG00000030410	47.1234	51.2928	50.4259	51.9219	44.8659	52.3229	57.0051	49.6703	54.4967
ENSMUSG00000036242	16.51	16.4211	12.3564	11.8679	12.3278	11.6831	11.2967	12.0931	13.7905
ENSMUSG00000006021	20.2645	18.4507	17.7108	14.464	13.8687	17.6503	17.6693	15.6916	15.726
ENSMUSG00000021678	44.139	46.2189	42.306	48.3986	38.7613	32.2229	66.9694	48.7264	52.6821
ENSMUSG00000029920	24.5484	23.0172	20.7117	23.7357	25.3667	26.8838	29.8929	29.2005	29.8189
ENSMUSG00000010064	60.2158	71.8192	63.7237	160.463	136.494	124.432	100.976	118.513	111.05
ENSMUSG00000028133	3.6582	3.96689	5.2956	4.69769	4.74145	3.64313	4.5187	2.65459	4.05247
ENSMUSG00000035000	98.0974	97.7424	79.081	83.5077	85.6424	81.7192	86.7243	75.1543	103.368
ENSMUSG00000028847	50.6371	51.2928	53.3679	48.8313	49.6666	53.0767	53.4713	49.3753	52.6217
ENSMUSG00000027381	14.7772	13.1922	16.7106	15.7002	10.6683	13.8188	14.2513	16.0455	16.5728
ENSMUSG00000028545	42.4543	37.501	38.599	43.6391	50.4371	59.3579	23.057	41.8245	29.8189
ENSMUSG00000097487	2.83992	1.89119	1.82404	2.59609	2.37072	2.38688	2.37521	1.35679	2.23793
ENSMUSG00000027800	57.9535	67.5294	64.9594	57.9176	52.5708	71.2923	70.3295	59.8167	80.747
ENSMUSG00000025428	2676.89	2766.58	2666.86	2396.75	2311.63	2617.28	2512.45	2529.7	2738.93
ENSMUSG00000026634	47.3159	44.42	41.4822	45.1844	44.5103	41.2051	45.5925	42.8273	45.9683
ENSMUSG00000074671	1.15522	1.42993	1.1768	1.29805	0.711217	1.5075	0.984845	1.2978	1.14921
ENSMUSG00000021814	137.953	121.129	159.456	133.699	131.338	133.791	149.059	164.23	149.881
ENSMUSG00000026563	10.7339	10.194	8.35528	10.5698	11.0239	9.42189	9.38499	9.14358	11.9155
ENSMUSG00000060032	129.866	145.53	163.34	110.149	125.174	143.652	111.983	131.609	109.296
ENSMUSG00000028312	6.88319	4.88943	7.59036	7.72647	6.81583	8.85658	7.5891	5.60413	9.25415
ENSMUSG00000033777	1.15522	0.645773	2.6478	3.33783	3.55608	2.70094	1.79589	2.71358	2.11696
ENSMUSG00000027577	73.6934	73.0646	87.4362	64.6551	68.0397	70.0361	68.3019	58.8728	71.2509
ENSMUSG00000035473	149.553	149.773	139.922	120.966	113.024	138.188	129.71	112.554	131.494
ENSMUSG00000026925	31.913	34.9179	30.538	30.9677	29.0414	23.2407	31.2254	26.2509	33.2061
ENSMUSG00000027669	11.5522	10.1017	13.3567	14.5876	14.1058	12.06	9.44292	14.5117	10.4638
ENSMUSG00000026544	24.404	22.4637	22.3004	18.6053	16.7136	19.786	11.4705	15.2786	17.4196
ENSMUSG00000074680	0.288805	0.0922533	0.11768	0.370871	0.474145	0.314063	0.173796	0.294954	0.604847
ENSMUSG00000023961	39.7588	38.9309	30.3614	43.7009	50.0815	45.3507	44.3759	42.5324	46.5732
ENSMUSG00000060579	7.6052	8.16442	5.64864	4.07958	2.90414	5.21345	6.66218	5.07321	7.25816
ENSMUSG00000036845	11.9854	13.2845	12.121	10.5698	10.3126	12.06	13.5561	10.5594	12.2179
ENSMUSG00000006717	112.104	113.979	106.618	82.0242	86.2943	109.482	99.3535	91.7897	106.634
ENSMUSG00000041236	67.0028	62.4555	76.3743	63.7897	66.321	68.7798	60.6548	73.9745	63.3274
ENSMUSG00000058407	46.642	49.909	46.6601	48.0895	49.7259	52.8254	52.023	58.4599	54.1943
ENSMUSG00000068259	0.529476	0.184507	0	0.185435	0.414877	0.25125	0.173796	0.235963	0.0604847
ENSMUSG00000029119	93.6691	88.6093	85.5534	92.594	92.2804	75.1239	76.0068	71.1429	91.0899
ENSMUSG00000006010	43.1764	46.9108	41.7176	42.7119	47.2959	44.597	42.2904	51.617	46.0893
ENSMUSG00000059482	15.1141	13.8841	13.6509	14.5876	13.928	12.9394	14.7727	14.5117	15.0002
ENSMUSG00000041112	3.947	3.73626	4.00112	4.57407	5.03779	4.58532	3.30213	4.71927	4.11296
ENSMUSG00000062524	0.0962683	0	0.17652	0.0618118	0.237072	0.0628126	0	0.0589908	0.120969
ENSMUSG00000032392	14.1514	13.6074	19.1818	16.5037	15.706	13.6303	15.8734	12.624	13.609
ENSMUSG00000038346	46.7383	42.621	41.6587	49.0167	46.881	42.7754	49.2422	54.7435	44.8191
ENSMUSG00000057858	8.85669	9.87111	8.5318	9.70445	11.2609	10.741	9.55879	10.7363	11.4316
ENSMUSG00000068079	2.59925	1.52218	4.1188	1.48348	1.60024	1.75875	2.54901	1.76972	1.51212
ENSMUSG00000041231	40.7215	34.0415	32.715	36.778	39.2947	43.4035	39.6834	37.9901	36.2303
ENSMUSG00000029464	15.066	18.4968	16.181	17.9254	17.1877	17.8388	18.4803	16.3405	17.7825
ENSMUSG00000031399	39.7588	38.8386	40.4819	36.8398	37.3982	39.6348	30.7619	37.9311	37.2585
ENSMUSG00000005510	191.574	196.73	188.641	172.393	170.633	208.538	176.229	180.748	201.353
ENSMUSG00000037669	38.748	40.9143	33.7153	33.0075	31.9455	31.7832	39.7414	37.9901	33.9924
ENSMUSG00000042743	3.46566	3.27499	3.88344	4.14139	3.61535	2.76376	2.49108	4.07037	3.38714
ENSMUSG00000059430	0.336939	0.507393	0.35304	0.618118	0.414877	0.25125	0.811049	0	0.90727
ENSMUSG00000069114	26.0406	24.4933	21.8296	23.6739	23.0553	18.7182	33.0213	24.5992	29.1536
ENSMUSG00000032598	25.0298	24.0781	24.8893	23.3648	21.7514	22.5497	20.5659	27.1358	19.8995
ENSMUSG00000020358	162.597	166.471	186.817	167.324	173.063	187.119	190.596	190.363	175.224
ENSMUSG00000032011	1.92537	3.09049	3.29504	5.56306	4.44511	7.34908	2.20142	4.60128	4.7178
ENSMUSG00000036309	277.542	293.781	319.56	266.594	284.665	345.469	246.906	351.585	279.016
ENSMUSG00000032309	63.7296	70.1125	70.4315	69.4146	71.4773	73.8676	64.3046	67.4265	64.2952
ENSMUSG00000074384	2.79178	2.53697	3.35388	3.52327	2.72633	2.76376	2.37521	2.06468	3.02423
ENSMUSG00000022020	17.9059	17.5281	14.0628	15.3911	16.7729	13.4419	19.7548	18.995	15.847
ENSMUSG00000020807	11.8891	12.5003	13.7686	14.464	15.8838	12.5625	15.5837	15.4556	15.7865
ENSMUSG00000007655	65.7513	56.7358	59.8403	49.9439	43.2064	53.956	54.9775	52.2659	58.7306
ENSMUSG00000026273	12.1779	12.3158	13.7097	13.1659	12.6834	15.4519	15.4099	11.6212	15.0002
ENSMUSG00000021838	7.07572	5.16619	7.59036	6.36661	6.10461	5.90439	9.15326	10.6773	4.77829
ENSMUSG00000019301	0.673878	1.33767	1.35332	0.370871	0.237072	0.565314	0.926913	0.471927	1.08872
ENSMUSG00000039410	41.2991	45.3425	36.2454	30.1641	24.8333	24.9366	31.9206	21.5906	28.4278
ENSMUSG00000031007	146.183	143.177	141.275	128.692	127.011	155.775	149.986	139.867	161.555
ENSMUSG00000028483	14.6328	12.4542	12.7094	13.3513	14.4614	10.6781	13.9037	15.4556	12.7623
ENSMUSG00000017344	1.10709	0.322887	0.47072	0.309059	0.29634	0.628126	0.115864	0.471927	0.120969
ENSMUSG00000074340	1.49216	1.33767	1.70636	1.17442	0.829753	0.879377	1.68003	0.825871	1.99599
ENSMUSG00000009207	6.88319	5.5352	5.17792	5.81031	6.10461	5.15063	8.34221	8.14073	6.59283
ENSMUSG00000002664	0.722013	0.83028	0.41188	0.927176	0.770485	0.879377	0.521388	0.648899	0.423393
ENSMUSG00000053198	3.41753	3.32112	3.11852	4.14139	3.55608	3.39188	4.3449	3.8344	3.62908
ENSMUSG00000063576	69.2169	71.0812	74.0796	77.821	71.8922	65.5764	76.702	70.907	76.876
ENSMUSG00000075701	56.1244	59.3189	64.4886	48.0277	43.6806	56.4685	63.4356	55.7463	54.0128
ENSMUSG00000028300	12.1779	9.91723	11.6503	11.1261	11.6165	10.8038	9.26913	12.0931	11.4316
ENSMUSG00000039059	0.0962683	0.0922533	0.05884	0.0618118	0.118536	0	0.28966	0	0
ENSMUSG00000001348	47.2196	44.5584	50.0728	36.0363	39.354	46.6698	24.9108	47.9005	35.323
ENSMUSG00000020169	1.01082	1.10704	0.94144	0.618118	0.237072	0.690939	0.637252	0.825871	0.544362
ENSMUSG00000028327	19.2055	28.3218	27.0076	27.6917	35.0867	32.6626	6.95184	33.2118	9.25415
ENSMUSG00000001493	5.87237	6.45773	8.64948	5.81031	6.04534	6.78376	5.61941	5.01422	7.5001
ENSMUSG00000019856	17.3764	17.7588	15.3572	16.5656	19.4399	14.9494	15.1782	20.0569	16.8147
ENSMUSG00000032425	11.9373	10.5169	12.4152	14.0313	13.8687	13.2535	13.7878	14.0988	16.4518
ENSMUSG00000030435	109.505	123.204	117.033	114.784	117.884	118.653	134.866	122.76	115.889
ENSMUSG00000095609	0.0962683	0.184507	0.41188	0.988988	0.889021	1.31906	0.695184	0.70789	1.33066
ENSMUSG00000027932	9.5787	10.3785	10.9442	7.47922	8.00119	7.34908	7.24151	4.83725	7.86301
ENSMUSG00000057762	1.9735	1.29155	2.0594	1.73073	1.24463	2.01	1.21657	1.17982	1.20969
ENSMUSG00000042699	114.848	119.56	127.447	112.312	126.952	109.734	134.344	137.449	125.264
ENSMUSG00000025024	28.7361	28.2295	28.302	29.9169	32.4789	33.3535	35.6861	34.6276	35.8674
ENSMUSG00000024007	26.3775	23.1556	30.8322	24.5393	28.2709	31.7832	26.8225	27.0178	27.0366
ENSMUSG00000033712	51.3592	49.4017	46.7778	50.4384	49.074	50.1245	51.8492	38.9929	54.0733
ENSMUSG00000017697	4.86155	2.30633	2.29476	6.18118	5.39339	3.58032	3.0704	4.4833	3.1452
ENSMUSG00000001270	389.261	443.785	336.624	211.149	243.355	299.993	208.961	226.289	237.705
ENSMUSG00000087408	0.0962683	0	0.05884	0.0618118	0.118536	0.0628126	0.28966	0.235963	0.0604847
ENSMUSG00000020490	0.433208	0.0461267	0.5884	0.123624	0.177804	0	0	0.117982	0
ENSMUSG00000052525	0.770147	0.461267	0.23536	0.309059	0.177804	0.314063	0.753117	0.176972	0.362908
ENSMUSG00000006288	31.1909	35.702	34.1272	33.0075	33.0123	35.1123	32.7895	28.3156	37.7424
ENSMUSG00000053985	4.28394	4.19753	4.17764	3.09059	3.25974	2.95219	2.66487	2.5956	3.08472
ENSMUSG00000033268	0.385073	0.27676	0.70608	0.494494	0.237072	0.125625	0.347592	0.117982	0.302423
ENSMUSG00000027406	323.125	314.953	313.735	303.187	296.34	305.583	284.388	315.365	308.23
ENSMUSG00000009378	115.859	115.271	138.392	100.753	110.831	116.831	130.173	133.732	121.937
ENSMUSG00000090115	6.11304	6.50386	6.41356	7.85009	6.69729	5.40188	4.28697	5.25018	6.47186
ENSMUSG00000039131	101.659	116.931	123.741	106.069	118.714	135.173	90.4319	117.687	109.719
ENSMUSG00000039431	3.12872	4.28978	3.00084	2.71972	2.37072	3.20344	3.12833	2.24165	2.72181
ENSMUSG00000033278	24.6447	20.4802	21.1236	21.8814	22.996	20.6025	22.7673	24.0683	23.1656
ENSMUSG00000033717	3.85073	5.62745	4.94256	4.26501	3.37828	3.76876	5.967	3.12651	5.5041
ENSMUSG00000071646	77.3035	70.1125	67.9014	79.4281	81.5529	75.6264	88.5781	80.5815	82.622
ENSMUSG00000032114	272.873	278.651	316.5	382.244	319.04	343.899	248.644	414.882	316.214
ENSMUSG00000058756	71.0942	84.7808	74.668	72.1343	76.93	73.8676	67.6067	62.4713	78.8115
ENSMUSG00000040351	121.683	108.167	151.101	131.288	161.624	147.358	130.347	179.922	118.731
ENSMUSG00000028458	27.4846	28.2295	26.125	32.2657	30.8194	23.8688	27.8653	24.5992	27.46
ENSMUSG00000042570	26.3294	25.8309	24.0656	25.2192	24.3592	23.4291	31.573	25.0121	23.6495
ENSMUSG00000026878	212.127	199.867	214.295	205.153	216.743	225.12	212.437	243.573	218.713
ENSMUSG00000047641	0.336939	0.184507	0.11768	0.309059	0.474145	0	0.231728	0.176972	0.181454
ENSMUSG00000110949	0.288805	0.55352	1.471	1.11261	0.770485	1.06781	0.231728	1.06183	0.604847
ENSMUSG00000034157	61.6599	53.3685	51.2496	58.9066	57.6086	58.981	63.0301	61.9993	50.6257
ENSMUSG00000072949	132.273	147.329	229.888	163.059	113.558	136.68	89.3891	128.659	107.542
ENSMUSG00000009079	182.862	185.937	187.17	193.471	198.133	218.085	217.071	187.65	201.837
ENSMUSG00000028737	330.008	330.913	367.103	328.591	334.45	378.76	286.822	331.646	339.621
ENSMUSG00000024552	72.105	96.6354	89.0249	62.4917	58.6161	57.2223	68.3598	41.6475	48.5087
ENSMUSG00000000876	111.912	114.302	158.75	160.463	135.605	139.13	83.3063	154.674	101.372
ENSMUSG00000068854	13.0444	17.482	11.5326	12.0533	12.2092	11.746	9.26913	9.43853	17.1776
ENSMUSG00000026691	0.0962683	0.369013	1.471	0.370871	0.533413	1.06781	0.347592	1.2978	0.181454
ENSMUSG00000037761	14.9697	14.9912	15.1807	16.0092	15.1134	14.1957	16.3368	14.4527	13.609
ENSMUSG00000056692	353.209	357.989	377.694	373.652	389.095	382.278	345.043	421.135	315.548
ENSMUSG00000017837	38.2185	37.132	39.0109	38.3851	34.9089	35.7404	34.3537	32.7399	42.8231
ENSMUSG00000022035	30.4689	28.5063	28.8316	35.9744	37.2796	38.5041	38.6986	35.6305	35.323
ENSMUSG00000051716	0	0.0461267	0.05884	0	0	0	0.115864	0.176972	0.241939
ENSMUSG00000022763	18.4835	19.4193	27.3606	19.7798	24.8333	27.3235	12.5713	25.484	12.5203
ENSMUSG00000026239	19.3981	19.6961	23.9479	21.7577	23.7665	25.3135	16.6265	20.3518	18.2059
ENSMUSG00000032806	8.42348	9.73273	10.4147	8.65365	9.6607	12.6253	8.28428	8.49468	7.56058
ENSMUSG00000029020	192.585	194.332	184.052	172.393	177.093	171.478	168.582	179.745	153.51
ENSMUSG00000024784	0	0	0.05884	0.123624	0.118536	0	0.057932	0.0589908	0.181454
ENSMUSG00000094690	0.192537	0.13838	0.41188	0	0	0.0628126	0.057932	0	0.0604847
ENSMUSG00000034158	144.354	123.343	146.335	149.399	156.349	167.458	161.225	230.005	140.566
ENSMUSG00000022051	132.562	142.024	139.333	114.661	113.795	121.794	107.985	113.97	131.917
ENSMUSG00000000093	125.534	132.891	111.208	119.977	111.602	119.03	126.408	89.902	123.873
ENSMUSG00000030127	94.2467	95.6206	107.677	86.2892	83.568	89.2567	87.9988	89.0171	86.7955
ENSMUSG00000029048	148.061	154.801	161.457	147.545	160.024	181.717	138.573	181.928	140.082
ENSMUSG00000028750	0.0962683	0.461267	0.70608	0.123624	0.237072	0.188438	0.405524	0.353945	0.90727
ENSMUSG00000000693	4.81342	3.64401	5.17792	5.81031	5.33413	4.14563	4.05524	2.65459	3.99199
ENSMUSG00000041762	13.7182	13.5612	18.8876	13.784	17.6026	15.2007	11.2967	17.4023	8.58882
ENSMUSG00000049184	6.59438	7.10351	4.413	5.43943	5.09705	4.9622	6.08286	3.89339	6.04847
ENSMUSG00000001700	40.6734	40.3608	45.4833	43.7009	41.5469	42.7754	35.1647	45.3639	42.8836
ENSMUSG00000009145	15.3067	14.6683	14.2981	13.9695	14.8763	11.8088	15.7575	12.5061	14.5163
ENSMUSG00000025280	24.8372	24.6316	25.4777	31.1531	28.6265	22.7382	25.548	26.8998	31.8754
ENSMUSG00000063903	2807.28	2610.31	2006.56	1783.45	1761.33	1895.62	1690.46	2022.5	1915.73
ENSMUSG00000029227	46.0644	44.051	41.8352	46.2352	46.9996	48.1145	53.2975	51.9709	54.3152
ENSMUSG00000020684	2.31044	0.922533	0.35304	0.370871	0.414877	0.753751	0.926913	0.412936	0.604847
ENSMUSG00000050022	4.18767	3.36725	7.76688	5.68668	6.46022	6.28126	4.3449	4.60128	7.80252
ENSMUSG00000029177	2.40671	1.61443	3.00084	5.19219	3.91169	5.84157	1.85383	4.30633	8.10494
ENSMUSG00000095028	0.0481342	0.0461267	0.2942	0.370871	0.355608	0.188438	0.057932	0.294954	0.362908
ENSMUSG00000029209	8.51975	8.94857	7.82572	9.88988	8.94948	7.72595	8.11049	8.90761	10.2219
ENSMUSG00000032413	25.848	26.3845	33.1858	31.3386	34.1384	29.8988	35.2806	42.2374	29.3955
ENSMUSG00000033658	17.3283	18.0355	20.1233	21.4487	21.8699	18.5297	16.221	21.8856	21.714
ENSMUSG00000048251	12.0335	13.1461	12.7683	12.4242	11.0831	9.92439	11.7023	6.66596	13.3671
ENSMUSG00000032405	35.9562	34.3182	35.1275	41.3521	41.3098	39.6348	45.4767	40.2317	38.3473
ENSMUSG00000036932	146.857	152.864	162.81	147.112	149.296	163.187	136.024	163.876	149.881
ENSMUSG00000070643	55.8838	50.4164	47.1897	56.3723	51.3854	46.4185	54.0506	51.145	53.7709
ENSMUSG00000023279	2.55111	1.06091	1.29448	1.79254	1.12609	1.13063	3.18626	0.884862	2.78229
ENSMUSG00000002103	40.1439	39.0693	39.717	41.4139	42.4359	40.8282	31.7468	38.226	34.7787
ENSMUSG00000034997	1.10709	0.461267	0.47072	0.309059	0.29634	0.314063	0.231728	0.176972	0.846785
ENSMUSG00000038079	13.9108	14.0686	18.005	14.2167	15.1134	16.2057	13.9037	19.113	14.3953
ENSMUSG00000072974	0.866415	1.19929	0.94144	0.556306	0.829753	0.753751	0.868981	0.589908	1.45163
ENSMUSG00000009585	19.3018	16.6979	21.2412	32.4512	34.2569	25.9416	23.2887	29.5544	27.0366
ENSMUSG00000030138	40.914	46.5879	38.599	37.5197	39.6503	40.0116	46.5774	41.0576	41.4925
ENSMUSG00000030340	286.446	279.758	217.178	291.072	252.245	221.1	263.359	224.401	206.434
ENSMUSG00000029298	17.2802	14.6683	16.2398	35.1091	41.1913	29.8988	15.6996	24.9531	28.1254
ENSMUSG00000012819	0.288805	0.184507	0.11768	0.309059	0.355608	0.25125	0.231728	0.117982	0.0604847
ENSMUSG00000020413	34.1271	31.8735	46.8955	49.264	54.171	47.4863	36.7868	69.0782	35.323
ENSMUSG00000055184	0.481342	0.922533	0.41188	0.618118	0.651949	0.439688	0.405524	0.0589908	0.725816
ENSMUSG00000048826	28.6398	34.6873	31.1264	25.8991	23.5887	22.6754	41.4214	19.29	40.5852
ENSMUSG00000045210	35.4267	30.0285	32.5974	41.2284	42.4952	35.9288	41.8849	48.1365	42.5207
ENSMUSG00000025019	5.72797	4.88943	5.35444	5.62487	8.65314	3.45469	9.32706	9.85147	5.5041
ENSMUSG00000048756	212.079	184.414	141.157	198.91	178.812	154.142	179.126	211.482	201.232
ENSMUSG00000045817	104.884	104.938	107.03	98.3425	89.0799	82.2217	122.005	106.36	116.01
ENSMUSG00000028189	24.6928	22.3714	34.6568	28.8043	36.2128	33.4791	21.3769	38.757	24.8592
ENSMUSG00000042179	0.288805	0.0922533	0	0	0.118536	0	0	0.235963	0.0604847
ENSMUSG00000037622	142.333	153.74	154.043	191.987	190.665	171.604	131.622	156.916	150.788
ENSMUSG00000031636	2.69551	2.85985	3.11852	3.83233	3.02267	3.76876	3.82351	2.18266	4.05247
ENSMUSG00000089774	437.925	441.202	272.37	393.926	398.281	374.991	736.896	817.554	573.697
ENSMUSG00000001911	67.3397	73.6182	61.3701	74.6686	74.9741	65.1367	76.1806	60.6426	73.5493
ENSMUSG00000036330	123.609	107.983	103.264	121.336	146.57	129.771	90.8954	163.228	119.034
ENSMUSG00000073492	0.0481342	0.0461267	0.05884	0	0	0.25125	0	0.294954	0.241939
ENSMUSG00000026959	0.144403	0	0.05884	0.123624	0.177804	0	0.115864	0	0
ENSMUSG00000031782	191.189	199.406	211.589	187.784	187.761	195.975	171.942	191.661	185.688
ENSMUSG00000002346	114.271	113.01	141.569	131.906	117.41	97.7364	101.845	108.484	123.147
ENSMUSG00000040694	2.69551	2.02957	1.35332	1.11261	1.3039	1.44469	0.347592	1.35679	0.786301
ENSMUSG00000069867	0.385073	0.41514	0.23536	0.123624	0.0592681	0.0628126	0.173796	0.117982	0.302423
ENSMUSG00000021947	271.38	267.396	309.91	261.649	260.839	279.139	221.011	280.088	300.064
ENSMUSG00000014418	108.061	104.754	101.734	101.742	122.151	98.7414	96.3989	125.414	96.1706
ENSMUSG00000025192	11.7447	9.82498	13.8274	13.2895	15.5282	11.5575	13.672	12.4471	14.2744
ENSMUSG00000031774	39.3256	38.0084	38.0106	39.2505	41.3691	43.0266	38.5248	41.9425	41.311
ENSMUSG00000024960	50.3965	52.7228	45.8364	48.7695	49.074	43.906	54.2244	37.5771	47.5409
ENSMUSG00000072772	15.4511	13.8841	14.5923	14.773	14.9948	16.3941	13.9616	14.9247	13.851
ENSMUSG00000030986	44.1872	39.5767	39.5405	40.7958	46.2291	33.7932	36.4972	39.3469	39.8594
ENSMUSG00000021379	48.9525	58.8115	31.7148	50.1293	39.1169	45.0366	80.12	30.7932	76.5736
ENSMUSG00000041481	2.69551	2.21408	5.64864	16.0711	12.6834	12.4997	5.61941	19.349	11.5526
ENSMUSG00000028444	15.3067	10.932	10.0028	10.0135	6.22315	6.59532	7.53117	4.24734	5.98798
ENSMUSG00000005982	53.092	50.2319	53.7209	48.8931	52.1559	48.931	49.6478	52.8558	39.9804
ENSMUSG00000051790	14.7772	13.6074	14.7688	16.3183	14.2836	11.6831	14.2513	14.8067	12.5808
ENSMUSG00000074129	15.4992	14.8989	23.4772	15.8238	14.4614	21.2935	19.6969	19.113	17.4196
ENSMUSG00000027708	43.1282	43.7742	38.1872	42.5883	40.895	46.5441	52.9499	52.6198	47.7829
ENSMUSG00000026097	14.344	13.5151	17.7108	12.9187	16.8321	19.7232	15.8154	17.5203	14.8792
ENSMUSG00000016984	11.841	12.3158	11.6503	12.5478	13.5724	12.06	11.123	10.5594	13.1857
ENSMUSG00000029253	12.0817	11.5778	12.0622	9.95169	11.2609	15.2007	9.96431	12.801	11.3711
ENSMUSG00000047656	9.48243	11.5778	8.70832	11.2497	9.54216	9.73596	9.55879	6.72495	8.70979
ENSMUSG00000051678	0.336939	0.0461267	0.05884	0.0618118	0.118536	0.188438	0.463456	0.0589908	0.302423
ENSMUSG00000019978	43.4652	32.7038	38.4225	34.8618	32.5974	31.2179	36.1496	33.3888	33.5085
ENSMUSG00000028393	117.447	124.542	112.561	85.9802	93.8806	101.945	99.5272	92.0257	96.3521
ENSMUSG00000021262	11.3115	11.67	14.8277	12.1769	12.8612	15.4519	10.3698	9.96945	17.2381
ENSMUSG00000031849	6.93132	6.36548	1.00028	0.988988	1.18536	1.63313	1.10071	0.589908	1.08872
ENSMUSG00000035365	0.433208	0.230633	0.2942	0.494494	0.770485	1.57032	0.28966	0.471927	0.483877
ENSMUSG00000034216	46.2088	43.4513	47.1308	45.3698	44.0362	42.2101	41.9428	45.246	43.549
ENSMUSG00000043760	197.061	206.463	174.578	171.96	187.109	143.652	228.31	192.546	193.551
ENSMUSG00000020288	15.788	16.375	16.1222	14.0931	16.0616	13.1278	26.7067	39.5828	16.3913
ENSMUSG00000026365	210.876	152.172	146.1	166.768	146.274	146.73	125.944	147.772	97.6222
ENSMUSG00000071708	37.4965	37.87	28.8316	34.491	37.8723	37.5619	34.3537	39.8188	35.444
ENSMUSG00000031740	9.62683	6.68837	7.29616	9.27176	9.71996	8.04001	6.89391	7.84578	8.46785
ENSMUSG00000070939	73.886	62.7784	64.2533	79.0572	82.2641	65.8276	67.2591	79.8146	59.5169
ENSMUSG00000041488	58.0498	54.7062	64.5475	68.302	65.6098	63.6292	57.8162	72.1458	65.021
ENSMUSG00000054945	2.59925	2.99823	2.70664	2.22522	2.84487	5.59032	2.14349	2.77257	2.3589
ENSMUSG00000004356	55.9319	48.4791	67.7248	110.89	118.892	105.776	60.8286	121.285	79.9002
ENSMUSG00000038900	143.536	163.242	162.104	138.706	132.049	170.913	240.534	141.814	184.599
ENSMUSG00000023913	30.0357	30.4436	34.8333	31.2767	27.4411	34.861	28.097	24.7761	37.0771
ENSMUSG00000044934	25.2223	24.9084	31.0675	29.6078	34.2569	32.0344	27.1122	33.6838	28.7302
ENSMUSG00000034893	39.0849	39.2077	35.7159	35.3563	40.3023	32.7882	46.4615	44.1841	42.5207
ENSMUSG00000074793	10.7821	12.8693	14.6512	8.77727	9.00875	8.22845	8.45808	8.25871	10.2219
ENSMUSG00000056952	57.3759	58.627	53.309	54.3943	56.6603	53.1395	59.9597	64.241	50.5652
ENSMUSG00000042210	65.1737	62.5016	59.3696	47.5951	53.3413	59.672	55.9624	52.1479	53.3475
ENSMUSG00000042622	7.17199	6.2271	8.00224	8.34459	6.8751	5.4647	12.9768	18.0512	6.35089
ENSMUSG00000032913	21.3234	23.9397	23.183	24.1684	25.7816	23.6175	20.5659	19.054	21.1696
ENSMUSG00000029068	193.884	190.226	176.697	196.809	206.431	170.976	216.318	225.109	227.059
ENSMUSG00000024955	181.995	183.307	190.936	161.885	175.552	189.254	172.406	137.921	175.406
ENSMUSG00000030098	6.97945	6.919	3.94228	5.31581	3.97096	3.32907	6.77805	3.77541	6.59283
ENSMUSG00000032498	12.9962	15.8676	16.2398	4.88313	5.33413	5.59032	6.48839	4.66027	9.91948
ENSMUSG00000035133	96.4127	111.35	91.9669	123.376	105.438	109.671	134.634	129.19	125.566
ENSMUSG00000030557	56.0763	48.8481	49.3079	52.0455	53.9932	49.936	70.6192	57.811	60.3637
ENSMUSG00000053253	89.1926	83.8121	86.0241	87.6491	85.0497	92.0205	87.1298	96.096	89.1544
ENSMUSG00000040495	0.0481342	0.0461267	0	0.247247	0.237072	0	0.115864	0	0.0604847
ENSMUSG00000023011	0.433208	0.83028	0.52956	0.309059	0.237072	0.690939	0.347592	0.176972	0.483877
ENSMUSG00000033502	19.5425	19.3271	19.1818	18.9762	15.2319	19.0322	17.9589	14.5707	19.4156
ENSMUSG00000026469	96.3646	100.648	89.2014	109.654	120.136	101.631	99.5852	130.193	91.2109
ENSMUSG00000019808	3.8026	5.12006	4.413	4.82132	4.2673	3.89438	4.3449	4.12936	4.7178
ENSMUSG00000040855	51.9849	50.4164	60.664	66.5094	79.4192	72.4229	51.6174	88.4862	44.5772
ENSMUSG00000028952	16.3175	13.5612	11.4738	15.0203	15.3504	12.6253	18.1907	16.1045	16.2099
ENSMUSG00000030878	96.4609	94.0984	79.2575	133.204	133.175	155.838	115.864	169.658	93.8117
ENSMUSG00000035441	95.5945	95.9435	88.7307	89.627	82.2048	83.2895	94.4872	80.4045	91.0899
ENSMUSG00000023064	4.0914	2.67535	3.58924	1.60711	1.42243	2.32407	4.22904	2.83156	2.54036
ENSMUSG00000036863	26.1369	23.0633	22.8888	25.5283	24.6555	22.5497	27.1701	17.9922	28.6697
ENSMUSG00000040721	15.9805	20.8031	19.6526	21.0778	21.1587	13.6303	17.2058	14.2168	12.5808
ENSMUSG00000078920	11.4078	9.82498	15.5338	46.3588	60.3349	56.3429	27.5177	40.7037	39.3755
ENSMUSG00000029217	21.8048	22.8327	21.7708	19.3471	22.0477	23.4919	18.1327	28.0206	22.2584
ENSMUSG00000020037	0.385073	0.13838	0.05884	0	0.0592681	0.0628126	0.115864	0	0
ENSMUSG00000029167	109.409	123.481	96.1446	99.8878	100.104	106.216	111.809	94.9752	144.679
ENSMUSG00000052681	106.858	95.8512	108.089	114.846	121.085	119.658	113.083	150.604	122.36
ENSMUSG00000052776	5.6317	5.16619	6.59008	36.0981	49.0147	37.8132	17.3796	27.0178	26.3108
ENSMUSG00000021457	4.86155	3.64401	4.94256	6.05755	5.68974	4.77376	3.41799	7.31486	5.1412
ENSMUSG00000063882	296.025	290.644	283.785	253.181	233.22	326.06	283.461	269.765	294.681
ENSMUSG00000026972	48.2786	50.6932	46.4248	43.1446	39.0577	39.6976	47.4463	35.2765	42.4602
ENSMUSG00000005043	11.6485	13.1922	16.1222	15.3293	18.4324	17.1478	10.7754	12.624	9.19367
ENSMUSG00000037946	20.7458	23.4323	18.4169	14.2785	15.469	9.98721	38.5827	44.3611	21.9559
ENSMUSG00000021222	8.18281	7.93379	10.7089	7.04654	8.89021	7.53751	6.19873	4.83725	8.22591
ENSMUSG00000026938	0.866415	0.230633	2.3536	1.60711	0.711217	3.32907	0.57932	2.06468	1.27018
ENSMUSG00000006930	6.25744	5.99647	5.82516	14.0313	16.358	11.9972	12.3975	7.7278	11.5526
ENSMUSG00000047586	159.083	225.652	114.385	82.086	63.891	79.6464	100.802	62.2943	84.1342
ENSMUSG00000030306	22.0455	21.126	22.7122	24.292	20.6846	17.9644	22.5935	20.7648	19.4761
ENSMUSG00000030871	13.5257	14.9912	17.0048	14.2785	15.6468	15.0122	13.7878	19.8799	15.3631
ENSMUSG00000036533	15.6917	13.1922	12.2976	13.7222	15.8838	11.5575	8.97947	10.3234	10.0405
ENSMUSG00000013415	3.03245	3.36725	5.53096	3.39965	4.20803	2.82657	1.68003	5.60413	1.75406
ENSMUSG00000031386	100.167	102.171	90.9078	115.279	124.404	86.3045	114.474	113.439	93.7512
ENSMUSG00000022556	38.7961	43.5897	36.8927	44.4427	41.5469	45.2251	50.4588	44.5971	39.9804
ENSMUSG00000022500	69.7945	82.7974	72.432	74.9777	69.3436	75.3751	78.6717	77.16	65.7468
ENSMUSG00000062797	25.9443	26.3845	29.3023	22.9322	25.1889	28.7054	28.2129	29.4954	28.6092
ENSMUSG00000050705	88.5187	86.4875	79.8459	76.5848	72.0107	86.807	81.3945	78.8707	76.5736
ENSMUSG00000031990	23.5857	21.4489	26.0661	17.74	23.1738	19.6603	18.712	17.4023	21.593
ENSMUSG00000031730	16.2693	17.7126	21.4766	16.8128	17.3063	19.4091	20.5659	18.1102	20.4438
ENSMUSG00000001156	22.4305	18.7736	20.6528	19.0998	20.7438	19.0322	21.8404	22.1805	23.8914
ENSMUSG00000023826	8.95296	6.18097	6.88428	4.69769	4.0895	4.02001	6.83598	4.83725	6.16944
ENSMUSG00000052144	61.1304	61.3946	50.014	62.1208	62.4685	59.1067	75.6592	78.7527	69.4364
ENSMUSG00000057068	0.625744	0.507393	0.70608	0.185435	0.29634	0.314063	0.057932	0.412936	0.0604847
ENSMUSG00000061894	6.69065	5.58133	3.41272	5.43943	5.09705	4.52251	4.17111	3.71642	4.7178
ENSMUSG00000035246	0.144403	0.0461267	0.11768	0	0	0	0.057932	0	0.302423
ENSMUSG00000014453	0.144403	0.461267	0.05884	0.247247	0.0592681	0.188438	0.28966	0	0.362908
ENSMUSG00000036136	10.6858	12.0391	8.29644	10.9407	9.12728	11.4947	11.4705	9.20257	14.2139
ENSMUSG00000005469	111.816	115.962	106.089	101.433	102.297	106.216	104.046	98.5737	90.5455
ENSMUSG00000074364	46.0644	44.7429	57.7809	44.999	35.4423	39.1951	38.8145	48.1955	44.6982
ENSMUSG00000071037	5.87237	6.18097	7.0608	4.88313	5.45266	6.9722	7.24151	5.7811	5.1412
ENSMUSG00000047420	0.57761	0.461267	0.2942	0.803553	0.414877	0.565314	0.521388	1.17982	0.544362
ENSMUSG00000053310	5.6317	4.8433	4.17764	4.69769	4.32657	3.26626	4.6925	4.4833	4.59683
ENSMUSG00000059187	0.240671	0.599647	0.41188	0.185435	0.177804	0.376876	0.28966	0.589908	0.181454
ENSMUSG00000064363	6030.83	4874.67	4689.61	5092.42	4881.32	4976.27	4091.68	6070.98	3502.97
ENSMUSG00000033106	27.7734	26.1999	29.773	26.2082	25.4853	27.7632	30.4143	26.5459	28.0044
ENSMUSG00000029131	67.1472	71.4963	74.3738	73.1851	74.3814	78.1389	82.2056	91.1408	84.1946
ENSMUSG00000005958	11.841	12.6387	7.70804	8.71546	7.82339	7.9772	13.2664	8.67165	11.976
ENSMUSG00000040451	71.1423	67.7601	76.0213	71.1453	71.8922	81.7192	76.1806	92.3206	84.86
ENSMUSG00000038215	9.09736	10.5169	13.3567	11.0025	11.0831	13.3791	10.8912	12.624	11.4921
ENSMUSG00000029432	137.519	138.288	112.914	118.431	108.935	127.321	141.76	112.554	127.623
ENSMUSG00000041477	14.1033	17.2975	15.7691	14.7112	16.1802	13.0022	15.9892	10.8543	16.3913
ENSMUSG00000042292	26.4257	22.2792	25.8896	30.2259	28.3894	21.4191	30.704	34.7456	24.8592
ENSMUSG00000020072	35.5712	32.9344	28.6551	20.7069	22.107	22.9894	35.9758	23.1244	32.2383
ENSMUSG00000021241	34.079	33.5341	34.2449	30.4732	32.8345	34.5469	33.1951	34.9816	37.3795
ENSMUSG00000054404	61.9005	50.0936	48.7784	62.7389	66.1432	54.3329	56.8893	68.7243	62.5411
ENSMUSG00000035914	0.673878	0.876407	1.1768	0.988988	1.83731	1.13063	1.2745	0.825871	1.08872
ENSMUSG00000026556	5.10222	4.75105	5.884	5.56306	4.62291	3.76876	3.93938	2.35963	4.59683
ENSMUSG00000021384	48.2304	49.5862	51.485	61.7499	50.0223	48.8054	48.7208	59.8757	48.3877
ENSMUSG00000049580	13.4776	12.0852	33.833	50.253	45.6364	48.2401	24.7949	43.5352	26.7342
ENSMUSG00000066894	20.0238	21.8179	20.7705	22.005	20.566	17.5247	23.6942	17.1663	20.0809
ENSMUSG00000025742	95.6426	103.324	75.0798	69.3528	74.5592	76.1917	86.7822	66.8956	84.2551
ENSMUSG00000005656	107.772	116.193	156.691	106.378	127.841	142.585	117.197	151.075	102.582
ENSMUSG00000039163	20.0238	18.7736	17.7108	15.762	15.8838	20.791	19.1755	15.9865	20.5648
ENSMUSG00000090698	6.97945	5.21231	6.70776	7.72647	9.54216	8.16564	2.95453	7.66881	3.50811
ENSMUSG00000034501	10.3007	11.8084	10.1793	12.4242	10.3719	8.85658	10.6016	8.78963	9.31464
ENSMUSG00000068373	0.818281	1.33767	0.5884	1.60711	2.19292	2.26125	2.14349	2.24165	1.69357
ENSMUSG00000030075	0.192537	0.322887	0.23536	0.370871	0.29634	0.0628126	0.231728	0.117982	0.302423
ENSMUSG00000031432	31.576	34.8718	29.5965	27.6299	26.2558	32.0972	32.5578	30.4393	35.0206
ENSMUSG00000026405	0.144403	0.0461267	0.47072	0.123624	0.474145	0.0628126	0.868981	0.0589908	0.362908
ENSMUSG00000027215	144.017	155.17	139.686	131.968	116.402	143.59	144.656	112.731	140.99
ENSMUSG00000032589	1.34776	1.70669	1.64752	1.17442	1.54097	1.13063	1.2745	1.23881	2.05648
ENSMUSG00000040345	2.55111	3.22887	4.05996	6.67567	5.86754	7.4747	3.41799	4.42431	5.80653
ENSMUSG00000071679	0.673878	0.922533	0.70608	0.309059	0.533413	0.502501	0.231728	1.00284	0.483877
ENSMUSG00000042997	28.1104	28.9675	28.5962	30.1023	30.7009	26.2557	28.097	30.8522	27.581
ENSMUSG00000002546	69.1688	73.203	69.3135	64.4697	62.8834	57.976	76.2386	61.2325	74.1542
ENSMUSG00000030990	13.9108	15.4063	16.2987	13.9076	14.0465	16.5197	11.8761	12.624	13.9115
ENSMUSG00000031551	0.192537	0.13838	0.23536	0.185435	0.177804	0.439688	0.057932	0.353945	0.0604847
ENSMUSG00000056492	139.06	144.238	142.864	157.064	139.399	114.382	146.22	153.435	133.853
ENSMUSG00000036545	12.9962	8.48731	15.1807	17.06	13.7502	12.9394	6.72012	10.4414	9.73803
ENSMUSG00000022661	34.801	29.8901	36.3043	33.9347	33.0123	33.856	28.3288	38.1671	32.2988
ENSMUSG00000062743	2.35857	2.0757	1.41216	2.1016	1.95585	2.07282	2.49108	1.9467	2.11696
ENSMUSG00000023755	5.39103	5.76583	6.35472	5.99574	4.0895	5.02501	4.11317	3.89339	6.89525
ENSMUSG00000051839	0.529476	0.461267	1.29448	0.432682	0.177804	0.502501	0	0.117982	0.241939
ENSMUSG00000032491	4.13954	5.35069	2.6478	2.96696	2.72633	2.95219	4.05524	3.06752	3.20569
ENSMUSG00000031601	48.2304	45.9883	47.072	47.286	47.7108	52.6998	54.8616	53.0917	52.1378
ENSMUSG00000029369	69.7464	76.847	48.0134	54.6416	58.0827	62.2473	63.7832	43.6532	76.8155
ENSMUSG00000024610	258.095	286.031	350.686	741.37	700.786	973.093	411.26	793.957	710.029
ENSMUSG00000027628	37.7372	34.2721	37.3634	36.0981	34.2569	34.3585	39.22	34.0967	33.327
ENSMUSG00000062981	92.0325	90.5005	96.3799	89.1944	92.8731	111.367	89.7367	96.568	86.3116
ENSMUSG00000026586	2.74365	1.70669	2.58896	2.84334	2.6078	2.38688	2.31728	1.65174	2.3589
ENSMUSG00000033653	43.4652	47.5105	75.9624	41.5375	52.2744	52.3857	26.9963	58.2829	25.3431
ENSMUSG00000028478	192.44	197.284	224.475	193.903	194.221	236.866	206.064	221.864	233.773
ENSMUSG00000026072	16.0287	14.4838	13.1213	14.8348	14.2243	13.756	14.5989	17.5203	14.6373
ENSMUSG00000032384	16.7507	16.6979	16.6517	18.049	18.5509	16.8966	19.1755	20.1749	18.9317
ENSMUSG00000021895	59.8308	61.164	58.3693	56.7432	50.2001	47.9888	53.5871	59.1678	62.4807
ENSMUSG00000020644	218.818	206.878	174.284	200.579	205.305	210.988	276.741	197.796	206.918
ENSMUSG00000039195	40.3364	34.0415	42.7767	35.4799	34.9089	41.2051	34.0061	35.4535	27.2786
ENSMUSG00000051557	7.99027	7.79541	6.7666	5.87212	5.09705	7.53751	8.22635	5.30917	8.46785
ENSMUSG00000064288	0.240671	0.27676	0.05884	0.309059	0.237072	0.439688	0.173796	0.0589908	0.604847
ENSMUSG00000041205	0.288805	0.230633	0.23536	0.309059	0.29634	0.376876	0.115864	0	0.362908
ENSMUSG00000036810	33.1163	26.6612	26.5957	30.2878	29.5155	37.3735	32.384	35.8664	32.6617
ENSMUSG00000046556	25.0298	24.8161	22.0062	22.005	21.0402	19.4719	22.0721	18.4051	25.2221
ENSMUSG00000034127	81.3467	88.3326	83.9647	66.8803	60.0386	76.0033	87.825	76.1571	91.6343
ENSMUSG00000052917	19.1093	21.495	21.3001	20.6451	20.6253	21.0422	22.5935	15.8685	21.9559
ENSMUSG00000027843	1.73283	1.84507	1.88288	3.95595	4.56364	4.02001	1.68003	6.07605	1.99599
ENSMUSG00000024070	39.0849	38.6541	49.5433	49.7585	60.809	46.6698	37.54	60.7605	41.1901
ENSMUSG00000038718	9.09736	9.17921	10.1205	9.76626	8.59387	9.17064	10.4278	10.3824	9.859
ENSMUSG00000002083	3.32126	4.38203	6.82544	4.26501	5.27486	6.65814	5.27182	7.13789	5.32265
[truncated: 14,073 more rows]

## Sheet: Muscle
Table S12: Gene expression matrix of multiple tissues of Trex1-/- mice with two-week administration of STING antagonist SN-011 or PBS
Gene ID	PBS1	PBS2	PBS3	SN-011-1	SN-011-2	SN-011-3
ENSMUSG00000030105	105.02	107.313	105.375	137.26	144.668	118.388
ENSMUSG00000042428	0.481743	1.14467	0.71406	0.263835	0	0.577504
ENSMUSG00000096054	41.1087	50.022	52.1774	65.2992	14.1343	53.9389
ENSMUSG00000074445	0.321162	6.29568	4.28436	0.329794	0	0.404253
ENSMUSG00000046532	13.5959	20.0317	15.1483	14.379	36.4997	13.6869
ENSMUSG00000020495	13.1141	8.69949	6.63056	12.5322	3.40885	11.4346
ENSMUSG00000058979	24.3548	22.6645	23.36	21.4366	27.1045	20.0972
ENSMUSG00000041889	175.997	251.598	229.57	165.952	191.644	192.482
ENSMUSG00000021392	9.58133	8.12715	6.63056	9.56403	6.15256	9.35557
ENSMUSG00000019297	18.4668	17.9713	17.3415	25.0644	23.3631	22.1762
ENSMUSG00000049536	3.05104	3.20507	3.97833	2.44048	0	2.13677
ENSMUSG00000027333	148.323	464.335	462.864	450.565	521.804	434.976
ENSMUSG00000079560	1.3917	2.57551	3.21327	3.69369	0	3.40728
ENSMUSG00000025237	22.749	27.1287	28.2054	41.4881	23.7788	36.6715
ENSMUSG00000030786	10.5448	8.06992	6.12051	13.9833	5.57056	11.2613
ENSMUSG00000006299	89.4436	85.1062	90.6856	124.86	195.385	125.896
ENSMUSG00000042357	0.107054	0.0572335	0.35703	0.659588	0	0.462004
ENSMUSG00000025872	15.2017	12.1335	11.425	13.6535	13.386	13.5714
ENSMUSG00000086965	0.053527	0.515101	0.459039	0.0659588	0	0.115501
ENSMUSG00000025058	0.749378	0.400634	0.71406	0.857465	0	0.635255
ENSMUSG00000036792	7.76142	12.5341	10.9149	8.1789	12.7208	8.14281
ENSMUSG00000015002	31.688	27.8155	36.8761	28.6921	33.2571	28.2977
ENSMUSG00000021287	6.31619	3.89188	4.02934	5.6065	0	4.38903
ENSMUSG00000024163	53.8482	39.6056	34.5299	51.8436	23.9451	53.1882
ENSMUSG00000021610	27.7805	33.7677	30.2455	28.4283	24.6103	29.9725
ENSMUSG00000022938	0.749378	2.17487	1.1731	0.131918	0	0.173251
ENSMUSG00000026307	11.3477	10.5882	13.6181	10.5534	8.06485	12.9361
ENSMUSG00000020152	51.2789	42.1811	49.7802	39.2455	50.7171	38.0575
ENSMUSG00000041241	41.4834	40.0634	37.2331	41.1583	46.7262	41.8691
ENSMUSG00000005540	0.909959	0.1717	0.408034	0	0	0
ENSMUSG00000021368	12.9	17.2273	13.9752	15.5003	17.9588	16.4589
ENSMUSG00000078812	404.557	378.943	377.177	450.631	548.742	427.065
ENSMUSG00000059741	93.244	23.4657	125.471	188.312	130.867	259.588
ENSMUSG00000024403	1.81992	2.17487	2.85624	2.77027	10.0603	3.23402
ENSMUSG00000041607	11.2942	13.2782	20.7587	16.4237	4.074	21.8874
ENSMUSG00000032504	51.4394	45.9585	44.6798	51.9096	34.0054	49.7809
ENSMUSG00000050855	1.60581	2.00317	2.09118	1.05534	5.90314	1.15501
ENSMUSG00000021280	1.3917	1.2019	2.85624	0.593629	0	1.09726
ENSMUSG00000001053	5.13859	5.60888	8.05868	7.18951	5.57056	6.5258
ENSMUSG00000030374	22.9096	20.3179	16.2194	21.9643	3.74142	22.1762
ENSMUSG00000036306	1.3917	1.31637	0.663056	0.593629	0	0.693005
ENSMUSG00000045362	0.107054	0.457868	0.306026	0.329794	0	0.519754
ENSMUSG00000034297	48.3349	41.2653	44.4247	47.0286	19.8711	42.6198
ENSMUSG00000036199	292.257	275.923	292.357	285.404	694.824	334.375
ENSMUSG00000060012	18.788	19.116	19.4836	20.2494	9.47827	22.9269
ENSMUSG00000033439	4.22863	6.41015	5.40645	5.47458	0	5.48629
ENSMUSG00000039671	27.4594	18.8298	18.8206	17.0833	30.0145	18.7111
ENSMUSG00000032298	9.68839	10.1303	8.61972	8.44273	14.8826	8.72032
ENSMUSG00000022594	74.4561	143.942	156.022	90.1657	79.1519	107.012
ENSMUSG00000046876	32.5979	45.1	39.4263	35.3539	24.444	38.404
ENSMUSG00000074646	0.214108	0.400634	0.408034	0.263835	0	0.462004
ENSMUSG00000051159	0.909959	0.801268	1.07109	0.263835	3.15942	0.635255
ENSMUSG00000096506	0.160581	0.572335	0	0.461712	0	0
ENSMUSG00000038459	7.27967	8.92842	7.90566	5.27671	12.222	4.38903
ENSMUSG00000001441	60.8602	69.5387	74.5173	67.5418	50.7171	65.6623
ENSMUSG00000030754	32.2768	25.984	24.7371	26.7793	17.46	26.9117
ENSMUSG00000052854	0.374689	0.572335	0.765064	0	4.24028	0.173251
ENSMUSG00000061360	38.7535	36.5149	36.5701	38.1902	57.9505	44.2946
ENSMUSG00000078851	3.90747	4.17804	5.9165	4.08945	0	4.96654
ENSMUSG00000031953	2.14108	3.94911	2.09118	2.57239	0	2.48327
ENSMUSG00000042659	17.6639	13.3926	16.4234	10.5534	3.15942	10.2218
ENSMUSG00000039395	35.8096	35.3703	39.3243	22.2281	22.5317	25.3524
ENSMUSG00000036501	5.72739	4.34974	5.45746	2.50644	3.65828	3.52278
ENSMUSG00000069379	3.42573	3.49124	3.06026	6.99164	11.2243	6.4103
ENSMUSG00000044340	12.2042	10.0159	9.23178	10.9492	4.57285	9.35557
ENSMUSG00000050370	0.160581	0.343401	1.27511	0.197876	0	0.173251
ENSMUSG00000027997	3.69336	4.00634	3.92733	3.95753	3.57514	2.77202
ENSMUSG00000033186	41.1623	45.4434	41.8745	36.6072	48.5554	36.1518
ENSMUSG00000028563	19.7515	26.3274	22.7479	18.3366	26.8551	18.0181
ENSMUSG00000026577	19.3232	21.2336	22.5439	20.0515	7.89856	18.1914
ENSMUSG00000020123	0.428216	0.515101	1.12209	0.461712	0	0.462004
ENSMUSG00000034165	25.1577	26.8425	28.6134	27.7687	28.8505	28.1245
ENSMUSG00000034639	2.94399	3.72018	3.92733	2.30856	0	2.59877
ENSMUSG00000030888	11.5083	10.7027	10.5069	12.796	26.19	11.7233
ENSMUSG00000000544	0.107054	1.48807	0.153013	0.0659588	0	0.0577504
ENSMUSG00000015247	3.69336	3.77741	2.70323	2.83623	0	3.29178
ENSMUSG00000062184	2.72988	2.63274	1.83615	1.71493	4.24028	1.32826
ENSMUSG00000038323	1.87345	3.09061	2.95825	2.37452	4.57285	2.19452
ENSMUSG00000048960	6.95851	5.78058	7.70165	5.21075	1.82914	5.08204
ENSMUSG00000032059	5.51328	5.37995	7.95667	6.52992	0	5.25529
ENSMUSG00000046916	5.29917	8.81395	13.3631	7.45335	8.48056	5.89055
ENSMUSG00000040740	27.727	20.1462	11.68	73.8079	47.3914	57.3462
ENSMUSG00000033147	1.76639	1.48807	1.68314	1.31918	0	0.750756
ENSMUSG00000097333	2.24813	2.11764	2.09118	3.23198	0	2.88752
ENSMUSG00000009739	13.4888	17.4562	16.0153	16.1599	13.8017	16.0546
ENSMUSG00000037266	861.838	695.043	678.663	863.203	602.868	1063.13
ENSMUSG00000032171	43.1428	50.6516	45.6998	49.2053	42.2365	50.9936
ENSMUSG00000038518	21.2502	19.9745	24.278	11.0151	9.7277	12.6473
ENSMUSG00000006782	14.3452	12.9348	14.4852	13.6535	19.8711	13.9179
ENSMUSG00000048706	2.51577	4.57868	3.26427	0.659588	0	1.38601
ENSMUSG00000028821	47.4249	37.9458	33.3058	60.2204	54.2922	53.6502
ENSMUSG00000020705	37.683	34.7979	30.8576	33.2433	20.6194	31.8782
ENSMUSG00000051890	14.1311	19.9172	16.6274	12.2683	9.7277	12.8206
ENSMUSG00000022551	393.049	439.267	449.756	493.504	476.824	504.566
ENSMUSG00000028343	24.1942	35.313	28.6644	35.4859	30.0977	30.088
ENSMUSG00000039218	301.732	298.587	237.221	296.551	156.475	306.077
ENSMUSG00000020114	15.2552	12.1907	12.496	11.4109	32.3425	14.4376
ENSMUSG00000027940	124.504	66.9059	145.974	216.015	174.683	273.16
ENSMUSG00000038384	14.3452	15.2813	12.394	14.7748	11.9726	15.3616
ENSMUSG00000081769	4.38921	4.12081	3.5703	2.44048	4.65599	2.77202
ENSMUSG00000037344	16.3793	14.9952	15.1993	14.5109	17.8757	15.8814
ENSMUSG00000028034	28.6369	33.0809	24.38	29.3517	15.132	27.4315
ENSMUSG00000089917	20.7685	29.418	22.6459	20.0515	20.952	22.7537
ENSMUSG00000033416	203.296	132.381	89.3595	335.005	165.371	269.521
ENSMUSG00000063488	4.33569	5.03654	3.67231	3.3639	0	3.00302
ENSMUSG00000009210	6.20913	10.0159	10.0988	7.91506	3.74142	8.37381
ENSMUSG00000063821	44.4809	58.836	63.2963	34.5624	78.7362	37.1335
ENSMUSG00000006464	2.89046	1.717	2.65222	1.18726	1.82914	1.27051
ENSMUSG00000002477	14.7735	10.4737	9.84383	11.8726	11.8894	13.4559
ENSMUSG00000017801	9.52781	8.87119	8.3137	10.2896	2.16171	9.64432
ENSMUSG00000041845	0.909959	1.5453	0.71406	0.989382	1.24714	0.750756
ENSMUSG00000026102	11.5083	10.0159	11.629	7.25547	11.4737	7.44981
ENSMUSG00000039473	47.3714	47.7899	38.1512	44.6541	20.2037	44.4678
ENSMUSG00000027523	67.9793	85.6785	72.8341	71.6313	10.0603	62.948
ENSMUSG00000026004	8.51079	16.3688	16.4744	9.95978	10.2266	9.58657
ENSMUSG00000026315	2.7834	3.03337	2.80524	3.95753	4.90542	3.58053
ENSMUSG00000028879	33.2938	35.6564	37.4371	36.2114	44.5645	36.4983
ENSMUSG00000032998	40.5199	32.6231	32.6937	28.0985	9.89399	30.088
ENSMUSG00000039956	11.99	0.114467	1.98917	8.64061	0	6.00605
ENSMUSG00000032547	64.6606	55.5737	54.1155	61.0779	55.1236	59.483
ENSMUSG00000030264	12.9535	12.019	11.374	15.4344	28.1854	13.1671
ENSMUSG00000040867	1.71286	1.31637	1.12209	0.923424	3.492	0.808506
ENSMUSG00000032572	0.214108	0.228934	0.102009	0.395753	0	0.231002
ENSMUSG00000019883	2.67635	2.28934	3.06026	1.38514	0	1.32826
ENSMUSG00000025877	2.46224	2.91891	2.85624	2.11068	10.2266	2.71427
ENSMUSG00000028884	29.1722	26.3846	23.462	24.5367	41.4882	22.8692
ENSMUSG00000037784	1.55228	2.46104	1.68314	2.83623	2.74371	1.84801
ENSMUSG00000021687	25.1042	21.8632	20.5037	17.545	16.5454	18.6534
ENSMUSG00000026944	30.671	30.1048	24.4311	31.8581	15.8803	25.7567
ENSMUSG00000024381	907.818	986.075	1054.56	981.863	1321.47	1005.38
ENSMUSG00000036867	7.06556	4.57868	9.5378	3.95753	0	3.11852
ENSMUSG00000026817	1430.94	1824.89	1965.45	1507.82	2343.05	1610.31
ENSMUSG00000007891	395.672	364.348	398.547	641.318	1116.86	597.486
ENSMUSG00000024789	39.3423	57.5196	52.2284	47.9521	40.5737	48.2794
ENSMUSG00000024900	17.9315	17.7424	9.58881	15.4344	4.32342	13.7446
ENSMUSG00000031262	0.267635	0.343401	0.306026	0.263835	0	0.115501
ENSMUSG00000023991	14.934	14.8807	13.5671	15.5003	4.65599	13.8601
ENSMUSG00000040254	0.321162	0.686802	0.867073	0.263835	0	0.173251
ENSMUSG00000022194	27.5129	22.7789	21.2688	20.3813	25.608	21.8297
ENSMUSG00000030314	14.934	11.5612	13.7202	17.0174	18.9565	17.2674
ENSMUSG00000042225	3.26515	4.92208	4.48838	3.16602	4.074	3.58053
ENSMUSG00000024426	2.24813	2.74721	2.44821	2.70431	6.31885	3.11852
ENSMUSG00000048696	3.47926	5.26548	4.69239	6.59588	8.48056	6.00605
ENSMUSG00000036275	107.215	83.5609	82.2699	136.996	120.141	122.777
ENSMUSG00000091898	48.4955	9.15735	50.2392	82.9762	55.9551	121.449
ENSMUSG00000037822	31.0457	27.0714	32.1327	25.8559	55.2068	25.0059
ENSMUSG00000029578	55.1863	47.1604	43.4046	71.6313	65.9322	64.4495
ENSMUSG00000043300	1.71286	3.43401	3.00925	3.56178	0	3.17627
ENSMUSG00000038524	0.856432	1.77424	0.612051	0.659588	0	0.866257
ENSMUSG00000029817	27.834	27.7582	20.9628	26.1197	37.4142	34.708
ENSMUSG00000009470	35.8631	33.596	39.6813	28.9559	33.3402	28.702
ENSMUSG00000002396	5.13859	5.72335	6.63056	7.12355	3.99085	7.04555
ENSMUSG00000058258	0.909959	2.91891	2.80524	1.45109	0	0.866257
ENSMUSG00000044534	1.12407	1.14467	1.02009	1.31918	0	1.50151
ENSMUSG00000022221	3.3722	2.46104	1.37712	2.83623	0	2.36777
ENSMUSG00000046034	28.9046	17.6279	17.3925	35.6178	37.5805	35.2855
ENSMUSG00000032815	0.909959	1.31637	0.765064	1.18726	10.2266	1.67476
ENSMUSG00000036875	1.76639	1.60254	1.98917	0.725547	0	0.924007
ENSMUSG00000025229	11.3477	6.63908	6.32453	9.36615	14.3006	8.48932
ENSMUSG00000090862	181.885	141.138	145.362	180.002	274.288	190.981
ENSMUSG00000030257	1.3917	1.5453	2.3462	0.725547	4.15714	0.808506
ENSMUSG00000028865	0.321162	0	0.0510043	0.857465	0	0.808506
ENSMUSG00000033831	2.83693	0.0572335	2.04017	0.527671	0	0.462004
ENSMUSG00000007029	59.415	57.5769	51.2593	80.4698	81.0642	70.34
ENSMUSG00000033096	37.8971	20.2034	22.0339	44.3243	28.6843	36.9603
ENSMUSG00000049882	3.3722	4.00634	2.70323	2.30856	0	2.77202
ENSMUSG00000047710	11.2407	10.0731	10.2519	8.57465	17.3768	9.18232
ENSMUSG00000054342	4.06805	2.17487	2.29519	2.44048	2.57743	2.48327
ENSMUSG00000026849	8.67137	4.40698	6.52855	6.99164	8.64685	6.5258
ENSMUSG00000031861	0.53527	0.343401	0.612051	0.923424	0	0.981758
ENSMUSG00000051515	0.588797	0.457868	0.918077	0.527671	0	0.404253
ENSMUSG00000028756	856.432	795.774	779.345	985.425	766.659	1005.67
ENSMUSG00000027194	15.4693	15.3386	16.6274	14.8407	9.39513	13.3404
ENSMUSG00000020170	16.8075	16.0826	16.1684	14.1152	0	14.9574
ENSMUSG00000026109	2.19461	1.8887	2.24419	1.64897	2.41114	2.13677
ENSMUSG00000022089	9.09959	6.58185	8.67073	9.36615	3.74142	8.60482
ENSMUSG00000039983	8.99254	4.12081	5.55947	6.85972	8.72999	6.35255
ENSMUSG00000003848	29.0652	26.728	24.8391	31.99	25.7743	29.1062
ENSMUSG00000046792	27.727	28.9601	31.4696	34.2986	40.0748	32.629
ENSMUSG00000030495	4.65685	0.286167	1.78515	6.85972	0	4.50453
ENSMUSG00000033953	169.948	166.893	175.863	137.92	133.61	134.039
ENSMUSG00000002897	8.56432	5.66611	5.86549	5.07883	0	7.21881
ENSMUSG00000025586	67.9793	80.1841	99.1523	43.6647	52.7957	41.4648
ENSMUSG00000033488	1.9805	1.3736	1.83615	1.58301	0	1.67476
ENSMUSG00000032750	0.749378	0.629568	1.02009	0.725547	0	0.750756
ENSMUSG00000040711	13.0606	12.6486	10.3029	11.8726	10.8917	10.9148
ENSMUSG00000022066	0.321162	1.31637	0.867073	0.791506	0	0.693005
ENSMUSG00000030753	96.2415	133.24	120.523	115.23	125.795	110.592
ENSMUSG00000040225	44.5345	37.7741	33.6628	32.7815	17.7094	32.7445
ENSMUSG00000024669	0.802905	0.572335	1.32611	1.1213	0	0.808506
ENSMUSG00000079108	8.40374	9.55799	8.77274	8.9704	11.7231	9.52882
ENSMUSG00000031379	6.10208	4.52144	4.48838	9.23424	9.81085	6.93005
ENSMUSG00000056995	0	0	0	0	5.32114	0
ENSMUSG00000021702	84.8938	76.1205	76.6594	40.3668	18.9565	34.246
ENSMUSG00000038539	82.271	83.2175	88.5944	98.0808	60.6111	88.9357
ENSMUSG00000048332	10.7589	10.8171	8.87475	8.37677	4.65599	8.60482
ENSMUSG00000033793	37.7901	19.86	15.5053	46.435	30.5965	37.3068
ENSMUSG00000033983	4.92448	6.12398	3.87633	4.41924	0	3.17627
ENSMUSG00000044066	20.6614	23.8664	23.666	21.3707	17.7925	19.1731
ENSMUSG00000031523	18.9486	13.1637	13.7712	15.962	4.73914	16.1124
ENSMUSG00000024213	113.049	126.658	136.896	106.524	171.939	114.808
ENSMUSG00000026114	0.481743	0.744035	0.561047	0.329794	0	0.693005
ENSMUSG00000047911	0.481743	0.400634	0.204017	0.923424	0	1.03951
ENSMUSG00000040139	4.06805	3.43401	4.7944	6.06821	14.6331	5.13979
ENSMUSG00000028614	10.866	11.9618	10.1499	10.0257	7.89856	10.1063
ENSMUSG00000048376	6.42324	7.26865	6.98759	5.47458	4.65599	4.96654
ENSMUSG00000060181	5.51328	6.12398	4.18235	4.74904	4.90542	5.65954
ENSMUSG00000048120	8.45727	8.92842	8.87475	7.45335	0	7.96956
ENSMUSG00000003380	182.474	174.104	162.041	227.096	457.95	221.473
ENSMUSG00000051378	0.374689	0.515101	1.02009	0.263835	2.24485	0.404253
ENSMUSG00000030731	3.85394	2.51827	2.85624	1.97876	0	2.19452
ENSMUSG00000045761	12.8465	6.92525	7.54863	6.20013	0	8.77807
ENSMUSG00000019966	16.4863	13.736	14.0772	19.194	8.31428	17.3251
ENSMUSG00000039239	14.6664	16.2543	19.2286	4.61712	0.166286	5.19754
ENSMUSG00000058579	0	0	0	0	18.7071	0
ENSMUSG00000006542	89.1225	132.095	140.466	71.2355	114.903	81.7169
ENSMUSG00000032047	132.426	131.465	132.305	173.076	201.455	162.51
ENSMUSG00000064145	83.7698	78.2381	64.8775	87.8572	81.4799	82.4099
ENSMUSG00000023008	10.2772	9.90139	12.9041	8.44273	9.81085	8.77807
ENSMUSG00000046408	1.60581	2.11764	2.75423	2.44048	6.73456	2.65652
ENSMUSG00000042784	0.856432	8.52779	3.46829	0.791506	0	0.981758
ENSMUSG00000029283	0.963486	1.25914	1.37712	1.1213	0	1.27051
ENSMUSG00000022722	1.9805	2.51827	2.70323	2.2426	0	2.65652
ENSMUSG00000039968	17.0751	12.248	14.1792	12.6641	11.8894	11.4923
ENSMUSG00000049755	14.1311	19.9172	17.6475	21.7664	19.5385	20.6169
ENSMUSG00000032523	165.131	147.891	156.175	170.372	189.981	178.102
ENSMUSG00000020935	9.63486	12.019	12.496	9.03636	5.07171	10.6261
ENSMUSG00000040522	1.12407	0.858502	0.765064	0.593629	0	1.09726
ENSMUSG00000034574	10.4378	10.7027	15.8113	8.04698	0.831428	8.08506
ENSMUSG00000024052	10.3842	8.75672	5.71248	8.31081	0	7.50756
ENSMUSG00000050304	0.374689	0.400634	0.612051	0.461712	0	0.462004
ENSMUSG00000045394	0.588797	3.31954	0.663056	0.461712	0	0.519754
ENSMUSG00000028060	41.6975	33.825	42.9966	37.7944	20.0374	34.3615
ENSMUSG00000021728	2.67635	2.40381	2.14218	3.29794	0	3.29178
ENSMUSG00000078794	2.03403	2.68997	3.6213	1.51705	0	1.67476
ENSMUSG00000026443	1.07054	0.400634	0.765064	0.395753	0	0.866257
ENSMUSG00000022228	24.4618	26.1557	17.6985	37.6625	12.222	31.1275
ENSMUSG00000074623	1.3917	0.686802	0.918077	2.17664	8.72999	2.19452
ENSMUSG00000053963	0.321162	0.228934	0.612051	0.197876	0	0.115501
ENSMUSG00000090841	182.741	145.487	143.832	169.316	332.654	188.44
ENSMUSG00000071078	0.588797	1.08744	0.408034	0.857465	0	1.21276
ENSMUSG00000059434	0.053527	0.114467	0.204017	0	5.48742	0
ENSMUSG00000068115	0.856432	0.572335	0.561047	0.461712	0	1.09726
ENSMUSG00000005102	9.63486	8.69949	7.90566	16.2918	0.581999	14.4376
ENSMUSG00000020737	46.4079	50.0793	48.3011	45.5116	123.966	53.1304
ENSMUSG00000073982	23.9266	19.6311	25.9612	28.1644	50.8002	28.2977
ENSMUSG00000027318	6.53029	8.24162	6.32453	7.51931	7.9817	7.27656
ENSMUSG00000027435	32.1697	40.9792	45.2918	23.2835	8.48056	24.1974
ENSMUSG00000022471	19.6444	20.833	20.7587	23.0196	13.5523	21.1944
ENSMUSG00000039844	139.92	166.778	159.745	190.555	97.3602	183.82
ENSMUSG00000029468	4.71038	3.37677	3.36628	3.95753	4.73914	3.92703
ENSMUSG00000034135	42.7681	40.0062	38.0492	91.4189	73.5813	77.8476
ENSMUSG00000071176	5.03154	8.41332	7.29361	6.99164	0	7.56531
ENSMUSG00000092118	1.17759	1.94594	1.58113	0.923424	0	0.635255
ENSMUSG00000005947	0.481743	0.744035	0.816069	0.0659588	0	0.231002
ENSMUSG00000007805	1.07054	0.457868	0.612051	0.593629	0	0.693005
ENSMUSG00000038708	330.262	397.486	344.432	349.846	233.382	349.737
ENSMUSG00000021476	27.727	33.825	33.2548	26.5155	35.6682	28.7597
ENSMUSG00000025816	14.1847	19.9745	14.7912	12.4662	0	11.0881
ENSMUSG00000045302	59.9502	60.553	58.3489	59.231	89.129	64.1607
ENSMUSG00000027746	34.8461	29.8759	28.1034	30.0772	24.3608	28.702
ENSMUSG00000049577	4.06805	8.87119	6.63056	6.39801	12.0557	7.56531
ENSMUSG00000038775	2.14108	4.63591	2.55021	1.71493	0	1.03951
ENSMUSG00000021767	19.2162	14.0222	14.1792	14.1811	19.9543	15.4194
ENSMUSG00000024670	2.83693	1.0302	2.04017	2.44048	3.65828	2.94527
ENSMUSG00000024293	11.5083	9.90139	11.782	11.147	11.058	9.99083
ENSMUSG00000027424	7.70789	11.2178	11.629	6.85972	4.24028	6.5258
ENSMUSG00000020471	19.8585	25.4689	21.0648	31.4624	18.1251	31.012
ENSMUSG00000033033	2.14108	1.65977	2.09118	2.30856	3.492	2.59877
ENSMUSG00000025212	24.2477	38.1175	32.4387	21.8324	29.5157	23.8509
ENSMUSG00000062683	178.727	174.734	189.787	224.194	364.165	227.306
ENSMUSG00000099655	0.481743	0.629568	0.561047	0.131918	4.32342	0.173251
ENSMUSG00000031970	0.802905	2.0604	1.2241	0.791506	0	0.635255
ENSMUSG00000090946	11.5083	8.41332	7.90566	11.6088	10.1434	11.2036
ENSMUSG00000078695	58.6121	47.6182	59.216	62.6609	99.8545	60.5225
ENSMUSG00000028397	11.9365	6.86802	10.8639	8.1789	6.31885	7.16106
ENSMUSG00000026361	25.5859	20.7185	23.411	18.6004	21.7834	18.4224
ENSMUSG00000007589	14.6664	14.4228	14.3832	13.3896	23.1968	12.8206
ENSMUSG00000019564	3.42573	4.06358	2.75423	5.34267	0	4.38903
ENSMUSG00000032783	1.07054	0.0572335	0.918077	0.593629	0	0.346503
ENSMUSG00000024019	2.08755	3.89188	2.80524	4.61712	3.82457	3.63828
ENSMUSG00000050608	140.027	141.596	148.831	145.901	272.625	159.507
ENSMUSG00000033730	0.428216	1.77424	1.47912	0.329794	0	0.635255
ENSMUSG00000075470	19.912	22.7217	19.9427	16.8195	10.3097	16.8631
ENSMUSG00000029061	3.31867	4.46421	2.90724	3.75965	2.49428	3.58053
ENSMUSG00000062373	99.5067	122.766	112.26	115.428	77.489	110.765
ENSMUSG00000004127	1.76639	1.94594	1.78515	1.51705	0	0.981758
ENSMUSG00000036646	16.754	23.6947	19.9427	18.0727	13.6354	22.3494
ENSMUSG00000032436	8.99254	11.2178	10.8129	11.147	12.3051	9.41332
ENSMUSG00000030287	11.0266	9.32905	13.3631	10.8832	29.9314	9.70207
ENSMUSG00000001998	7.65436	7.78375	6.52855	4.08945	4.32342	4.79329
ENSMUSG00000020953	0.642324	0.400634	0.255021	0.197876	0	0.404253
ENSMUSG00000034906	3.3722	1.65977	2.70323	2.2426	0	1.50151
ENSMUSG00000027133	42.6075	36.5149	38.0492	48.6776	97.9422	49.2034
ENSMUSG00000028899	25.9606	26.6708	29.3275	34.3646	12.804	35.863
ENSMUSG00000054582	1.17759	0.286167	0.510043	1.05534	0	0.924007
ENSMUSG00000114456	0.214108	0.744035	0.816069	0.593629	0	0.404253
ENSMUSG00000033434	4.06805	4.46421	4.38637	6.79376	4.15714	6.0638
ENSMUSG00000042408	5.56681	6.69632	4.59039	2.30856	0	2.82977
ENSMUSG00000021987	47.1038	51.9108	47.434	41.2243	20.37	37.1913
ENSMUSG00000020629	49.9407	60.4385	74.3132	42.1477	37.83	39.0393
ENSMUSG00000060512	3.26515	6.86802	6.73257	3.42986	0	3.58053
ENSMUSG00000005514	36.8801	18.6009	18.2595	61.2098	48.7217	48.3949
ENSMUSG00000057411	36.2378	38.3464	36.111	33.3092	56.4539	39.2703
ENSMUSG00000079022	24.7295	48.9918	32.0817	23.9431	20.5363	25.7567
ENSMUSG00000028843	25.1042	23.8091	27.7973	25.9218	28.9337	28.8175
ENSMUSG00000031370	20.3938	17.2273	15.0973	24.8665	31.2617	22.1762
ENSMUSG00000024053	12.6324	20.3751	13.4651	12.4662	10.8917	12.5896
ENSMUSG00000078572	16.861	20.8902	23.1049	19.3919	36.4997	20.9634
ENSMUSG00000020454	28.6369	23.1796	25.5021	28.2304	7.48285	27.0272
ENSMUSG00000036104	34.1502	33.0237	34.3259	48.018	36.3334	45.8539
ENSMUSG00000028982	30.8851	11.6184	12.8531	82.2507	97.1107	76.5771
ENSMUSG00000032387	3.58631	0.858502	1.42812	3.69369	1.99543	3.29178
ENSMUSG00000051721	3.90747	7.15418	5.50846	4.88095	4.57285	5.48629
ENSMUSG00000055862	5.83444	6.23845	6.22252	12.1364	18.9565	10.9726
ENSMUSG00000028081	418.635	323.484	373.963	422.796	571.606	439.827
ENSMUSG00000020869	39.7706	37.0873	30.9086	44.5222	23.3631	37.7688
ENSMUSG00000028969	17.9851	13.5071	16.3214	17.1493	19.3723	18.7111
ENSMUSG00000073792	6.10208	6.41015	5.50846	3.75965	0	3.63828
ENSMUSG00000015697	15.951	19.6311	19.1266	21.0409	2.57743	22.2917
ENSMUSG00000048142	15.5764	0.228934	2.55021	6.79376	0	5.48629
ENSMUSG00000057914	0.374689	0.343401	0.0510043	0.197876	0	0.173251
ENSMUSG00000020255	9.36723	10.1876	8.72173	4.88095	12.1388	5.48629
ENSMUSG00000037108	0.802905	0.400634	0.408034	0.131918	0	0.231002
ENSMUSG00000025813	17.5033	11.1033	20.1467	13.1918	5.81999	14.6686
ENSMUSG00000019124	2.46224	2.97614	5.30445	2.83623	0	2.94527
ENSMUSG00000036943	11.1871	12.0763	14.0772	11.0151	1.33028	11.3191
ENSMUSG00000052040	45.4444	29.2463	37.5902	35.1561	23.6125	39.7901
ENSMUSG00000026981	1.07054	0.801268	1.58113	0.989382	0	1.03951
ENSMUSG00000038544	3.53278	4.00634	4.23336	3.10007	0	2.77202
ENSMUSG00000019478	11.8295	8.47055	18.5146	12.0045	17.2106	14.7264
ENSMUSG00000044139	0.856432	0.972969	1.42812	0.461712	0	0.519754
ENSMUSG00000030088	17.1822	5.55165	10.6599	25.2622	21.7003	21.2522
ENSMUSG00000062753	5.13859	4.57868	5.20244	4.74904	5.32114	3.92703
ENSMUSG00000021760	7.11909	5.55165	8.51772	5.47458	0	6.00605
ENSMUSG00000018474	13.917	14.9379	14.9443	9.43211	4.82228	11.2613
ENSMUSG00000039824	12.4183	7.84098	14.2302	15.1046	10.9748	17.8449
ENSMUSG00000041506	20.9291	17.399	16.0153	23.4813	18.5408	23.7354
ENSMUSG00000066892	10.5983	5.32271	8.61972	8.83848	4.32342	7.79631
ENSMUSG00000035329	5.03154	4.29251	4.13135	6.26609	3.99085	5.83279
ENSMUSG00000032452	0.374689	0.400634	0.35703	0.395753	0	0.231002
ENSMUSG00000040584	8.02905	5.26548	8.82374	6.66184	9.97713	6.5258
ENSMUSG00000021504	7.65436	8.29885	7.70165	8.9704	8.89627	10.3373
ENSMUSG00000035469	19.2697	19.0587	17.2394	15.6322	14.3837	14.4954
ENSMUSG00000091586	5.67386	3.37677	3.21327	4.35328	0	4.21578
ENSMUSG00000059995	21.7855	24.8966	23.768	27.241	19.8711	24.4284
ENSMUSG00000026249	77.1324	86.9376	98.6933	62.1332	70.0062	66.7595
ENSMUSG00000008348	831.649	329.665	459.957	1335.67	1709.08	1588.54
ENSMUSG00000053646	2.35519	2.68997	1.53013	2.11068	0	1.79026
ENSMUSG00000027684	5.03154	5.83781	7.44663	4.08945	3.15942	3.81153
ENSMUSG00000024958	12.5788	9.95862	9.79282	14.1811	38.5782	14.4376
ENSMUSG00000033644	0.856432	1.08744	0.969081	0.527671	4.57285	0.866257
ENSMUSG00000024921	42.3934	32.0507	42.7926	31.7262	22.9474	37.3068
ENSMUSG00000024866	3.31867	2.51827	2.3462	3.23198	0	3.40728
ENSMUSG00000022201	42.1793	41.7804	40.6504	47.0286	44.5645	43.5438
ENSMUSG00000011752	12.4183	9.67246	10.0988	12.3343	0	10.3373
ENSMUSG00000062098	11.883	16.9411	16.5254	8.77252	10.7254	9.06682
ENSMUSG00000024513	46.7291	41.9521	41.4155	43.4009	46.7262	40.9451
ENSMUSG00000003847	35.0067	29.5897	30.3986	26.5814	36.9154	28.471
ENSMUSG00000037463	0.428216	0.686802	0.918077	0.0659588	0	0.115501
ENSMUSG00000010554	13.0606	13.7933	11.578	9.89382	21.7834	10.9148
ENSMUSG00000020522	7.22615	11.4467	10.4559	9.16828	7.39971	9.41332
ENSMUSG00000031577	12.0436	7.95545	8.87475	12.2683	12.0557	10.7993
ENSMUSG00000049553	32.5979	34.8552	32.2347	41.1583	30.6797	42.3311
ENSMUSG00000042066	55.5075	78.0664	63.3473	62.7928	58.9482	57.3462
ENSMUSG00000056133	0.428216	0.114467	0.255021	0.725547	0	0.519754
ENSMUSG00000028989	22.2137	19.9172	8.97675	15.5663	32.01	18.0181
ENSMUSG00000004947	13.2212	8.24162	9.4868	18.4025	23.862	17.3829
ENSMUSG00000024892	127.287	65.1889	82.1679	142.141	33.9222	121.911
ENSMUSG00000027959	2.24813	1.60254	1.07109	0.791506	0	1.21276
ENSMUSG00000066058	2.08755	1.717	1.83615	1.45109	0	1.90576
ENSMUSG00000032802	47.2643	42.4672	30.8066	124.398	97.859	91.188
ENSMUSG00000026491	21.8925	21.6915	23.36	22.8877	31.9268	23.1579
ENSMUSG00000060260	2.51577	3.54847	3.92733	2.96815	0	3.92703
ENSMUSG00000026761	11.0801	12.8775	14.1792	12.862	16.878	12.6473
ENSMUSG00000030335	115.993	121.678	129.908	132.841	193.473	140.911
ENSMUSG00000032380	13.4353	11.0461	15.2503	7.51931	5.32114	8.02731
ENSMUSG00000040701	8.99254	8.92842	8.46671	10.6853	2.74371	10.5683
ENSMUSG00000019726	6.42324	4.00634	5.55947	4.15541	1.57971	4.04253
ENSMUSG00000036437	2.24813	1.77424	0.459039	2.30856	0	3.63828
ENSMUSG00000054115	1.3917	1.25914	1.37712	0.395753	0	0.808506
ENSMUSG00000001100	87.9449	84.3049	85.7382	112.328	72.0848	103.431
ENSMUSG00000026922	46.2473	5.83781	12.343	28.2304	0	21.0212
ENSMUSG00000098188	5.13859	2.34657	4.59039	5.27671	0	6.00605
ENSMUSG00000003934	0.481743	0.629568	0.969081	0.263835	0	0.635255
ENSMUSG00000071112	0.160581	0.286167	0.306026	0.395753	0	0.346503
ENSMUSG00000028518	148.698	205.296	186.625	156.059	104.427	140.969
ENSMUSG00000041560	103.307	90.2572	85.9932	119.517	125.629	116.54
ENSMUSG00000059939	5.24565	3.20507	3.46829	3.16602	0.831428	4.27353
ENSMUSG00000028970	8.35021	6.46738	7.0896	11.3449	10.7254	10.3951
ENSMUSG00000021576	25.2112	18.8298	18.7186	23.2835	18.8734	23.3889
ENSMUSG00000025161	642.699	427.935	604.554	639.867	1123.76	638.373
ENSMUSG00000040006	51.9747	46.3019	42.7416	63.9801	54.4585	55.3827
ENSMUSG00000062115	18.5203	23.523	20.7587	23.1515	38.412	22.0607
ENSMUSG00000034931	17.2892	14.8807	11.2719	20.0515	9.81085	17.4406
ENSMUSG00000036764	11.0266	15.1669	13.9752	7.8491	7.81542	7.04555
ENSMUSG00000026790	21.839	14.5373	14.2812	18.5344	17.0443	20.4437
ENSMUSG00000109511	25.4789	28.1589	36.213	36.6731	37.1648	36.787
ENSMUSG00000026764	1.44523	3.77741	4.7434	1.71493	0	1.55926
ENSMUSG00000031706	16.1116	13.7933	8.87475	11.6747	4.15714	15.3616
ENSMUSG00000052889	1.71286	1.60254	2.70323	1.97876	3.07628	1.61701
ENSMUSG00000029657	65.5706	83.7898	73.5482	70.8398	98.7736	73.8628
ENSMUSG00000024780	63.9112	61.0681	62.8373	82.3166	68.3433	75.3643
ENSMUSG00000078607	0.856432	0.400634	0.663056	0.791506	0	0.924007
ENSMUSG00000014773	2.03403	5.20825	4.43737	2.04472	0	2.07902
ENSMUSG00000074764	1.17759	0.286167	0.102009	0.395753	0	0.462004
ENSMUSG00000003731	72.3685	83.2175	75.5373	64.046	46.3937	61.3887
ENSMUSG00000026198	1.3917	0.515101	1.63214	2.04472	2.74371	1.84801
ENSMUSG00000025591	11.4013	9.44352	8.3137	9.23424	3.32571	9.47107
ENSMUSG00000042055	26.2818	30.0476	26.9813	24.9324	29.1831	24.2552
ENSMUSG00000022450	171.126	160.368	166.631	183.497	263.313	207.209
ENSMUSG00000021413	49.5125	44.127	46.3119	39.5093	44.9802	44.8721
ENSMUSG00000025150	21.839	22.2066	22.1359	37.5965	35.5851	36.9603
ENSMUSG00000019943	44.8021	48.4767	45.2408	38.388	16.878	37.4223
ENSMUSG00000039067	165.666	169.697	155.257	249.852	198.961	213.215
ENSMUSG00000000167	0.481743	0.858502	0.35703	0.131918	0	0.0577504
ENSMUSG00000022159	0.53527	0.858502	0.867073	0.329794	0	0.462004
ENSMUSG00000018920	9.95602	10.3593	13.5161	8.44273	8.14799	9.00907
ENSMUSG00000026411	10.7054	12.3624	10.6599	8.90444	2.91	8.48932
ENSMUSG00000045009	0.267635	0.114467	0.816069	0.395753	0	0.173251
ENSMUSG00000021252	2.99751	2.57551	3.87633	2.63835	7.06713	2.65652
ENSMUSG00000032086	17.5033	44.2415	25.6552	9.10232	15.2983	9.58657
ENSMUSG00000037172	1.76639	1.08744	2.70323	1.1213	0	1.15501
ENSMUSG00000028282	5.3527	5.32271	4.59039	4.22137	0	3.81153
ENSMUSG00000001288	9.9025	12.7058	15.5053	16.6876	22.3654	13.5714
ENSMUSG00000005699	5.3527	5.78058	7.03859	5.27671	8.14799	5.65954
ENSMUSG00000033943	34.5784	33.2526	26.1142	25.1963	14.7163	25.9299
ENSMUSG00000040297	11.2942	10.3593	8.67073	7.45335	6.06942	8.83582
ENSMUSG00000019054	115.779	99.8152	111.24	134.622	249.096	137.388
ENSMUSG00000037938	9.26017	11.6184	9.89483	11.6088	27.6034	13.2826
ENSMUSG00000025505	13.1141	18.4292	20.7587	14.8407	19.1228	15.8236
ENSMUSG00000017747	8.02905	6.46738	7.90566	9.16828	21.9497	10.0486
ENSMUSG00000002329	20.2332	22.7217	29.7865	19.3259	10.3097	20.8479
ENSMUSG00000020059	0.642324	0.400634	0.867073	1.45109	1.746	1.21276
ENSMUSG00000071654	39.5029	40.9792	45.9039	42.9392	75.8262	50.3584
ENSMUSG00000058704	34.739	35.3703	40.3444	33.8369	29.5157	35.5165
ENSMUSG00000001943	7.44025	8.98565	5.9165	4.28732	0	6.8723
ENSMUSG00000036560	0.53527	0.858502	0.867073	0.659588	0	0.519754
ENSMUSG00000028580	34.0967	34.1684	29.8885	27.5708	7.48285	28.2977
ENSMUSG00000001039	2.7834	2.46104	2.24419	2.11068	0	1.96352
ENSMUSG00000027546	29.8145	25.24	25.2981	26.0537	39.0771	26.3342
ENSMUSG00000011267	0.53527	0.629568	1.12209	0.395753	0	0.924007
ENSMUSG00000035310	5.3527	4.34974	2.90724	6.39801	3.82457	4.50453
ENSMUSG00000058486	9.74191	6.86802	7.75265	9.76191	12.9703	10.3951
ENSMUSG00000022565	518.516	634.318	594.965	753.712	671.96	685.209
ENSMUSG00000044349	3.31867	0.744035	1.02009	1.97876	0	1.79026
ENSMUSG00000020134	20.2867	16.5977	14.0772	27.4389	53.2114	25.4679
ENSMUSG00000018574	130.124	121.278	123.787	146.758	20.7025	130.863
ENSMUSG00000021589	16.9145	16.2543	23.462	17.8748	20.5363	17.9604
ENSMUSG00000034610	22.4813	20.4896	11.884	25.2622	11.8063	20.8479
ENSMUSG00000005413	19.2162	13.7933	9.69081	51.7117	64.3525	34.015
ENSMUSG00000003037	20.2332	15.7964	16.7294	15.962	29.0168	17.1519
ENSMUSG00000040204	0.749378	0.915735	1.68314	0.923424	0	1.09726
ENSMUSG00000042500	9.42075	10.8744	11.2209	7.32143	7.89856	8.72032
ENSMUSG00000029392	236.696	227.904	221.206	284.876	248.514	295.22
ENSMUSG00000035126	0	0.400634	0.510043	0.263835	0	0.462004
ENSMUSG00000031756	0.963486	1.43084	1.07109	0.923424	0	1.09726
ENSMUSG00000050973	0.963486	1.31637	0.969081	1.05534	0	1.15501
ENSMUSG00000054252	2.67635	1.48807	0.71406	4.28732	0	3.58053
ENSMUSG00000020420	0.481743	1.2019	1.27511	0.791506	0	0.693005
ENSMUSG00000079641	76.7577	59.9807	62.4292	78.3591	186.739	89.9752
ENSMUSG00000062604	25.5324	23.9236	24.4311	15.8961	6.06942	16.5744
ENSMUSG00000030835	66.32	78.4671	69.6719	89.9678	65.4333	80.5619
ENSMUSG00000022799	18.3062	17.6279	20.7587	16.6216	7.23342	15.2461
ENSMUSG00000032640	4.81743	3.09061	4.18235	3.89157	0	4.73554
ENSMUSG00000053641	10.2772	6.58185	5.04942	4.81499	1.49657	4.50453
ENSMUSG00000042423	35.3813	28.7312	25.9102	38.9157	45.2297	38.173
ENSMUSG00000025373	11.4013	13.3354	10.5579	11.0151	19.2891	11.1458
ENSMUSG00000034324	0.267635	0.1717	0.561047	0.0659588	0	0.288752
ENSMUSG00000062783	1.3917	1.60254	1.1731	0.857465	0	1.67476
ENSMUSG00000060288	4.33569	4.63591	4.94742	3.3639	0	3.63828
ENSMUSG00000012017	14.8805	14.1367	12.9041	11.0811	9.64456	9.24007
ENSMUSG00000029454	5.19212	6.52461	4.64139	2.04472	0	2.77202
ENSMUSG00000034353	29.761	44.7566	41.1605	43.203	55.4562	42.9086
ENSMUSG00000070564	0.374689	0.343401	0.71406	0.131918	0	0.231002
ENSMUSG00000000194	33.1332	33.3671	38.4062	34.5624	45.3128	34.3038
ENSMUSG00000029198	65.3565	55.1731	50.6473	68.7951	85.9696	62.4282
ENSMUSG00000034435	0.53527	2.80444	1.63214	0.527671	0	0.231002
ENSMUSG00000035206	16.754	19.9745	17.2905	13.7194	7.39971	17.9026
ENSMUSG00000057378	0.321162	0.400634	0.204017	0.263835	3.32571	0.288752
ENSMUSG00000049641	86.9279	58.3781	73.5482	85.8124	58.1168	90.7259
ENSMUSG00000040264	2.03403	3.54847	1.27511	0.527671	0	0.635255
ENSMUSG00000016503	8.56432	10.0731	9.58881	9.3002	7.48285	7.85406
ENSMUSG00000004508	13.9705	9.10012	8.21169	15.6982	0	14.4376
ENSMUSG00000039033	6.42324	6.63908	5.86549	5.40862	0	4.38903
ENSMUSG00000048387	6.20913	4.80761	5.86549	4.08945	5.98628	4.10028
ENSMUSG00000038175	20.7149	23.294	26.8793	22.0302	15.2983	22.0607
ENSMUSG00000090083	6.58382	4.86484	6.88558	8.1789	18.3745	8.89357
ENSMUSG00000044626	0	1.0302	0.459039	0.0659588	0	0
ENSMUSG00000028348	109.73	115.211	136.334	78.6889	70.6713	78.4829
ENSMUSG00000048495	3.47926	2.0604	2.60122	3.10007	0	3.58053
ENSMUSG00000027164	18.6274	17.4562	13.7202	13.1918	20.7857	13.8024
ENSMUSG00000031871	87.249	82.7596	92.3178	59.3629	44.2319	59.7717
ENSMUSG00000037089	27.6199	23.7519	20.0447	33.1773	34.2548	30.6655
ENSMUSG00000035804	0	0	0	0	5.07171	0
ENSMUSG00000059355	37.2013	34.9124	39.0183	41.9498	106.506	43.7748
ENSMUSG00000059070	242.959	190.301	209.832	256.844	541.259	258.318
ENSMUSG00000038280	24.1942	24.1525	24.7881	18.6663	15.132	19.8084
ENSMUSG00000030657	2.03403	4.92208	4.84541	2.70431	4.73914	2.19452
ENSMUSG00000035352	1.07054	0.972969	1.07109	0.461712	0	0.404253
ENSMUSG00000019558	87.1955	121.965	109.914	106.985	54.8742	103.373
ENSMUSG00000023904	87.3561	69.0236	90.4306	89.3742	116.067	101.583
ENSMUSG00000018927	38.9677	37.259	30.2965	104.677	52.2137	87.0877
ENSMUSG00000035783	11.6689	13.9077	11.629	18.3366	24.7765	20.5014
ENSMUSG00000005667	5.29917	4.80761	7.24261	3.3639	12.4714	4.15803
ENSMUSG00000052214	41.3228	55.6309	68.7028	54.8118	60.6942	53.0149
ENSMUSG00000045106	3.63984	2.28934	3.16227	4.41924	5.07171	5.08204
ENSMUSG00000069601	107.857	99.8724	95.684	126.311	135.606	116.309
ENSMUSG00000039886	21.5714	7.49758	10.7109	21.1728	20.37	18.7689
ENSMUSG00000054455	164.756	195.223	185.503	181.848	137.768	177.063
ENSMUSG00000028364	7.22615	8.75672	6.57955	0.989382	0	0.635255
ENSMUSG00000042599	34.9531	36.2288	36.162	32.9794	54.2922	30.3767
ENSMUSG00000100210	0.695851	0.515101	0.561047	0.263835	0	0.346503
ENSMUSG00000040752	4.33569	2.91891	2.55021	14.8407	0	10.8571
ENSMUSG00000054191	0.695851	0.228934	0.306026	0	0	0
ENSMUSG00000052477	1.23112	0.744035	1.1731	0.791506	0	0.635255
ENSMUSG00000024294	35.756	37.3735	32.9998	32.5177	30.1808	28.5865
ENSMUSG00000025078	4.49627	5.95228	3.00925	2.63835	9.39513	3.52278
ENSMUSG00000058672	10.973	11.7329	9.38479	12.1364	5.65371	14.7264
ENSMUSG00000003279	0.428216	0.400634	0.102009	0.197876	3.82457	0.173251
ENSMUSG00000002028	33.7755	31.1922	30.2965	29.0878	31.6774	32.629
ENSMUSG00000020668	26.2818	40.5213	33.2038	25.658	16.2128	25.4679
ENSMUSG00000047417	25.5859	20.3751	18.6166	22.8877	6.48513	21.0789
ENSMUSG00000068739	110.052	100.96	104.1	145.307	162.71	141.373
ENSMUSG00000009894	18.5739	19.2304	19.1266	17.0174	3.24257	17.7871
ENSMUSG00000028550	4.33569	4.86484	7.1916	2.90219	7.23342	2.77202
ENSMUSG00000087687	10.2237	10.9888	10.6599	11.6088	10.7254	16.1701
ENSMUSG00000068206	28.5299	27.8155	31.4186	34.7603	41.3219	35.3433
ENSMUSG00000037197	38.1648	32.3369	32.8468	41.62	50.2182	40.6563
ENSMUSG00000053286	12.6324	17.6851	16.5764	17.4791	13.4691	19.4619
ENSMUSG00000021177	3.42573	2.57551	3.00925	3.75965	5.23799	3.81153
ENSMUSG00000029528	134.139	121.621	119.911	151.31	106.09	145.762
ENSMUSG00000048647	2.83693	3.20507	3.00925	2.90219	0	2.31002
ENSMUSG00000022442	2.51577	3.72018	4.02934	1.58301	0	2.71427
ENSMUSG00000031026	0.374689	0.629568	0.102009	0.263835	0	0.693005
ENSMUSG00000038845	139.117	140.909	147.3	172.153	219.331	174.291
ENSMUSG00000020612	131.783	135.185	143.628	106.26	112.742	106.781
ENSMUSG00000057551	15.2017	15.1669	14.6892	15.6982	11.64	14.5531
ENSMUSG00000001918	92.7088	19.0587	35.703	77.0399	26.6888	69.4738
ENSMUSG00000032553	19.2162	19.7455	18.2085	22.426	45.5622	24.0819
ENSMUSG00000024096	37.4154	34.5118	31.4186	48.2159	44.2319	46.0849
ENSMUSG00000036478	41.4834	28.1589	36.111	50.6564	14.0511	43.6593
ENSMUSG00000054452	737.763	822.96	824.892	832.005	861.858	890.743
ENSMUSG00000041958	17.878	18.9443	22.3399	17.8089	11.7231	19.8662
ENSMUSG00000031778	5.03154	3.54847	6.37554	1.97876	0	1.90576
ENSMUSG00000032352	1.3917	1.2019	1.37712	0.461712	1.99543	0.404253
ENSMUSG00000036904	5.88797	4.63591	6.01851	4.41924	5.32114	4.33128
ENSMUSG00000052566	5.72739	6.41015	5.20244	6.92568	6.23571	7.16106
ENSMUSG00000030316	4.7639	5.72335	4.7434	4.94691	0	5.08204
ENSMUSG00000041773	10.3307	5.72335	4.02934	9.62999	5.65371	12.5896
ENSMUSG00000022756	0.481743	0.629568	0.71406	0.527671	0	0.346503
ENSMUSG00000028165	41.8581	41.5515	43.9147	46.5669	23.7788	44.8143
ENSMUSG00000004980	398.669	404.927	429.252	385.266	412.97	399.46
ENSMUSG00000024182	23.9266	17.1128	17.2394	20.7111	17.7094	19.7507
ENSMUSG00000025887	20.0726	27.9299	24.8901	15.1705	20.2037	14.6109
ENSMUSG00000034730	0.321162	0.343401	0.204017	0.0659588	0	0.173251
ENSMUSG00000061759	15.6834	19.4021	16.4744	13.5216	18.2083	12.6473
ENSMUSG00000038871	77.4	101.761	88.7475	78.9527	75.9093	82.7564
ENSMUSG00000056537	30.3498	21.8632	19.9937	29.0219	39.2434	25.1214
ENSMUSG00000037185	1.55228	2.34657	1.78515	5.40862	7.39971	5.02429
ENSMUSG00000022386	7.70789	6.63908	9.58881	10.9492	11.64	9.58657
ENSMUSG00000033396	5.62034	7.21142	5.66148	5.27671	0	5.54404
ENSMUSG00000020630	6.95851	6.63908	4.7434	6.59588	6.06942	7.96956
ENSMUSG00000026999	5.78092	6.35291	6.12051	5.34267	13.0534	6.46805
ENSMUSG00000070462	10.6519	10.7027	9.33378	6.66184	0	8.54707
ENSMUSG00000022488	11.1871	10.2448	13.0061	9.10232	4.65599	10.7993
ENSMUSG00000041278	40.0917	38.4609	37.2841	49.667	52.5462	46.6046
ENSMUSG00000028715	1.87345	0	0	0.461712	0	0.462004
ENSMUSG00000070713	2.14108	1.14467	1.42812	1.51705	0	1.73251
ENSMUSG00000031731	30.8851	26.6136	26.7772	26.6474	14.3837	25.3524
ENSMUSG00000035764	19.5909	20.2034	23.1049	13.1258	7.81542	14.1489
ENSMUSG00000020908	6.47677	2.34657	2.75423	2.70431	0	4.50453
ENSMUSG00000044827	1.55228	2.91891	2.29519	2.63835	3.65828	1.90576
ENSMUSG00000038888	3.47926	4.23528	3.11126	3.42986	7.89856	3.06077
ENSMUSG00000000869	0.053527	0.286167	0.459039	0.263835	0	0.231002
ENSMUSG00000005621	24.7295	18.2575	18.8206	24.6026	24.1114	25.0637
ENSMUSG00000003437	45.2838	30.2765	32.8978	50.7883	72.6668	52.7262
ENSMUSG00000030147	1.17759	1.08744	0.510043	1.45109	0	1.15501
ENSMUSG00000002846	27.5664	29.9331	26.6752	32.122	63.8536	27.8357
ENSMUSG00000028631	25.693	28.5023	19.7387	36.871	12.3883	34.0728
ENSMUSG00000111709	0.160581	2.91891	2.04017	0	0	0.115501
ENSMUSG00000002550	18.2527	10.2448	11.68	21.7005	9.47827	16.6321
ENSMUSG00000031979	20.1797	15.0524	14.9953	18.0068	22.1991	17.2674
ENSMUSG00000028150	95.7063	62.9568	56.1047	150.518	74.1633	128.957
ENSMUSG00000001786	13.9705	7.66928	7.95667	10.8172	8.14799	13.9756
ENSMUSG00000038406	73.9208	65.5895	60.6951	85.9444	108.086	76.2883
ENSMUSG00000025754	1.49876	2.34657	1.37712	0.131918	0	0.519754
ENSMUSG00000028028	2.83693	1.83147	1.1731	1.64897	0	2.42552
ENSMUSG00000031750	6.42324	6.69632	5.15143	6.66184	27.8528	7.21881
ENSMUSG00000071267	8.35021	6.46738	7.03859	3.82561	0	4.90879
ENSMUSG00000064356	0.802905	1.0302	1.2241	0.725547	0.0831428	0.750756
ENSMUSG00000049134	1372.49	1160.12	970.153	1654.84	759.426	1466.69
ENSMUSG00000035179	0.963486	0.572335	0.255021	0.461712	0	0.519754
ENSMUSG00000000278	21.839	16.7694	15.3013	16.9514	15.6308	16.5744
ENSMUSG00000114515	28.7975	51.9108	53.7585	14.1811	0	15.5926
ENSMUSG00000016619	18.9486	18.143	15.9643	21.1728	23.862	21.5987
ENSMUSG00000063506	0.428216	0.286167	0.510043	0.461712	0	0.346503
ENSMUSG00000029864	32.5444	29.5897	29.8885	29.8794	74.7453	31.8782
ENSMUSG00000025858	47.0502	38.6326	40.3444	47.4244	41.1557	42.6776
ENSMUSG00000036158	4.87096	4.63591	5.55947	4.28732	3.24257	5.25529
ENSMUSG00000055200	4.71038	6.00951	6.06951	3.56178	3.40885	3.92703
ENSMUSG00000024973	0.267635	0.286167	0.408034	0.0659588	0	0.0577504
ENSMUSG00000059412	1.65934	2.17487	1.47912	3.49582	9.64456	3.46503
ENSMUSG00000037406	9.63486	17.5134	11.578	6.00225	0	5.60179
ENSMUSG00000007476	11.5083	6.46738	4.48838	13.2577	29.5157	16.3434
ENSMUSG00000031585	6.26266	8.52779	7.03859	6.26609	9.56142	6.2948
ENSMUSG00000038481	16.5934	25.0683	27.6953	24.9984	28.9337	22.5804
ENSMUSG00000026193	86.232	126.944	108.18	95.9041	33.5897	79.1181
ENSMUSG00000055943	47.3714	44.9855	40.7014	54.0862	38.8277	50.1851
ENSMUSG00000012609	4.22863	4.69314	4.43737	4.15541	9.89399	3.81153
ENSMUSG00000031813	23.1237	19.9172	19.0246	22.8877	16.878	23.6777
ENSMUSG00000021715	12.0436	9.72969	7.70165	11.0151	7.81542	10.3373
ENSMUSG00000027984	139.759	138.963	138.528	138.843	208.605	136.291
ENSMUSG00000034032	19.6979	21.2336	20.0447	20.843	13.3028	20.7902
ENSMUSG00000061559	12.8465	13.4499	11.782	15.5663	5.48742	13.8024
ENSMUSG00000006732	11.5618	14.9952	11.2209	15.5003	23.5294	15.0151
ENSMUSG00000031935	11.4013	10.1303	8.3137	15.4344	15.6308	12.9361
ENSMUSG00000017686	38.0042	38.0603	32.9488	30.8687	27.2708	31.1275
ENSMUSG00000048920	47.532	57.5196	54.6256	51.7777	51.4654	50.8781
ENSMUSG00000053684	1.17759	1.31637	0.969081	0.989382	0	1.44376
ENSMUSG00000073995	0.160581	0.629568	0.663056	0.461712	0	0.462004
ENSMUSG00000004561	11.9365	12.3052	13.4651	12.0045	4.90542	14.0911
ENSMUSG00000053617	57.5951	67.421	73.7522	67.5418	64.7682	66.4708
ENSMUSG00000036411	0.107054	0.915735	0.35703	0.263835	0	0.173251
ENSMUSG00000074825	7.06556	5.03654	4.28436	3.75965	4.32342	4.85104
ENSMUSG00000025982	168.985	113.723	94.5619	158.961	120.474	177.178
ENSMUSG00000024799	4.81743	6.46738	5.45746	4.88095	4.82228	5.54404
ENSMUSG00000031393	42.9287	35.2558	36.06	54.548	50.8002	50.1274
ENSMUSG00000068732	13.5423	11.9618	12.8021	13.1258	9.89399	12.7628
ENSMUSG00000099083	36.7195	43.0968	34.9889	40.1689	32.4257	41.2338
ENSMUSG00000047213	53.3664	47.8472	55.0846	39.7072	43.8994	40.7718
ENSMUSG00000024735	161.33	203.179	162.398	159.95	78.8193	155.811
ENSMUSG00000034317	2.19461	1.2019	2.09118	1.51705	0	1.21276
ENSMUSG00000046269	0.160581	0.400634	0.102009	0.395753	6.23571	0.231002
ENSMUSG00000020581	0.481743	6.98248	3.82532	0.527671	0	0.693005
ENSMUSG00000019790	16.5398	13.6216	14.0262	10.3555	4.40657	11.0881
ENSMUSG00000040842	98.0079	110.232	116.8	97.4212	106.755	96.4432
ENSMUSG00000047412	56.5245	54.3146	56.0027	59.3629	29.1	53.3037
ENSMUSG00000031779	0.909959	0.801268	1.73415	0.131918	0	0.346503
ENSMUSG00000019210	87.7843	86.3653	81.9129	103.423	67.5951	108.398
ENSMUSG00000058396	1.81992	1.2019	1.42812	2.11068	1.24714	1.96352
ENSMUSG00000038203	0.160581	0.286167	0.612051	0.659588	0	0.288752
ENSMUSG00000063972	5.3527	5.37995	4.89641	4.28732	0	5.02429
ENSMUSG00000029534	7.54731	6.69632	5.10043	9.82787	0	8.89357
ENSMUSG00000031392	48.1743	46.1302	44.6798	54.482	72.9993	46.0849
ENSMUSG00000050248	7.11909	13.8505	9.58881	10.2896	12.5546	10.6261
ENSMUSG00000070570	1.71286	1.43084	0.765064	0.725547	3.99085	0.981758
ENSMUSG00000043157	1.71286	0.858502	1.1731	1.38514	0	0.750756
ENSMUSG00000024142	6.7444	8.35609	7.0896	6.79376	12.4714	7.16106
ENSMUSG00000021481	11.0266	17.2845	13.9752	20.843	10.3928	18.1914
ENSMUSG00000031652	24.4618	27.6438	29.9395	27.241	44.2319	30.0302
ENSMUSG00000021510	4.17511	4.46421	3.46829	3.03411	0.0831428	3.92703
ENSMUSG00000027636	0.374689	0.114467	0.306026	0.395753	0	0.577504
ENSMUSG00000043542	5.13859	5.66611	4.94742	4.02349	7.06713	4.33128
ENSMUSG00000054013	2.08755	0	1.07109	0.329794	0	0.462004
ENSMUSG00000032398	19.7515	22.7789	20.4017	21.5026	21.534	21.8297
ENSMUSG00000018930	0.695851	1.14467	2.70323	0.329794	0	0.750756
ENSMUSG00000058173	7.11909	9.21459	9.58881	4.94691	8.23113	7.33431
ENSMUSG00000021965	0.802905	0.572335	0.153013	0	0	0.231002
ENSMUSG00000015944	95.4922	138.562	107.67	85.4826	132.696	81.6591
ENSMUSG00000005374	10.4378	7.95545	9.79282	6.92568	16.0466	7.04555
ENSMUSG00000044279	0.588797	1.08744	0.612051	0.395753	0	0.346503
ENSMUSG00000022534	0.374689	0.228934	0.35703	0.659588	4.98857	0.519754
ENSMUSG00000030401	896.898	896.505	897.522	1070.71	1815.34	1089.92
ENSMUSG00000069206	10.7054	6.63908	8.00767	12.9279	3.74142	10.9148
ENSMUSG00000031701	197.729	187.726	171.425	226.041	124.964	204.841
ENSMUSG00000013076	264.37	321.309	339.842	264.495	492.953	262.129
ENSMUSG00000028718	0.695851	0.744035	0.663056	0.197876	0	0.404253
ENSMUSG00000110353	2.89046	6.92525	5.04942	1.31918	0	2.02127
ENSMUSG00000028797	49.8872	45.2717	45.3428	63.1886	45.3959	56.8842
ENSMUSG00000045838	13.9705	13.965	17.3415	13.4556	11.9726	14.6686
ENSMUSG00000024442	67.5511	79.7262	71.967	91.353	82.5608	89.0512
ENSMUSG00000026500	1.60581	2.17487	2.29519	1.45109	0	1.73251
ENSMUSG00000029311	16.4328	11.8473	12.292	16.3578	13.386	15.6504
ENSMUSG00000028803	12.0971	16.3688	14.6382	14.2471	15.2151	14.7264
ENSMUSG00000050241	0.321162	0.228934	0.459039	0.263835	0	0.346503
ENSMUSG00000026121	10.4913	10.3593	10.9659	7.71718	9.39513	9.81758
ENSMUSG00000027762	0.909959	0	0.102009	0.0659588	0	0.115501
ENSMUSG00000026812	51.1718	48.6484	39.2223	58.8353	21.2845	57.1152
ENSMUSG00000024909	7.38673	6.63908	8.82374	5.80438	12.222	6.7568
ENSMUSG00000018339	310.51	236.947	167.906	487.04	573.602	414.186
ENSMUSG00000035235	4.7639	5.26548	6.42654	2.30856	5.15485	3.00302
ENSMUSG00000055214	0.749378	0.400634	1.02009	0.329794	5.32114	0.288752
ENSMUSG00000030663	41.5905	46.817	43.5577	45.5776	20.952	43.8903
ENSMUSG00000078656	0.588797	0.286167	0.153013	0.329794	0	0.462004
ENSMUSG00000020653	9.26017	8.06992	7.85466	11.9385	8.23113	11.3768
ENSMUSG00000093674	301.892	214.912	244.413	341.799	591.394	395.302
ENSMUSG00000039176	34.0432	39.6628	32.3367	40.1689	44.1488	36.4983
ENSMUSG00000022111	14.7735	15.7964	15.6583	12.7301	11.2243	14.4376
ENSMUSG00000028681	0.588797	0.858502	1.2241	0.791506	0	0.866257
ENSMUSG00000026946	12.0436	12.1907	12.8021	9.56403	13.386	10.2796
ENSMUSG00000028274	7.65436	5.37995	7.90566	6.52992	0	5.54404
ENSMUSG00000042873	0.53527	1.43084	0.459039	0.461712	0	0.577504
ENSMUSG00000048911	0.642324	1.14467	1.1731	0.461712	0	0.231002
ENSMUSG00000046345	46.9967	50.8805	55.5947	42.4775	66.5142	42.1578
ENSMUSG00000028278	125.896	204.152	190.195	87.7912	66.5973	104.355
ENSMUSG00000037410	10.0095	10.531	11.374	9.03636	4.82228	9.06682
ENSMUSG00000038987	0.481743	0.457868	0.612051	0.131918	0	0.115501
ENSMUSG00000035540	2.7834	0	1.63214	0.923424	2.328	1.32826
ENSMUSG00000036553	9.36723	5.60888	6.22252	8.24485	0	7.85406
ENSMUSG00000030747	82.271	27.5293	45.5978	108.898	57.9505	95.2305
ENSMUSG00000045691	4.01453	5.49441	3.92733	3.75965	0	3.11852
ENSMUSG00000038827	1.65934	2.63274	1.27511	2.57239	2.74371	2.82977
ENSMUSG00000089704	0.267635	0.915735	0.969081	0.395753	0	0.288752
ENSMUSG00000028646	27.2988	24.7249	21.2688	31.1985	13.0534	29.2795
ENSMUSG00000022421	1.81992	2.17487	1.88716	0.791506	4.57285	1.21276
ENSMUSG00000032966	141.954	138.104	146.841	144.45	225.151	136.002
ENSMUSG00000046658	7.97552	10.1303	10.4049	8.1789	0	7.39206
ENSMUSG00000090622	1.07054	1.77424	1.63214	1.51705	0	1.15501
ENSMUSG00000035890	42.554	42.6962	40.8544	65.4971	64.3525	58.3279
ENSMUSG00000014329	7.922	7.95545	8.51772	5.93629	5.40428	7.21881
ENSMUSG00000055067	4.65685	6.81078	5.71248	5.93629	0	5.37079
ENSMUSG00000020694	52.4029	41.7804	40.2424	52.3713	47.8071	49.1456
ENSMUSG00000079065	6.53029	3.14784	1.73415	2.30856	0	2.42552
ENSMUSG00000023224	107.108	97.8692	129.245	129.741	102.016	130.343
ENSMUSG00000009633	16.2722	4.34974	8.00767	11.279	5.40428	8.43156
ENSMUSG00000036896	84.7332	71.1984	80.2807	82.7124	53.6271	92.4007
ENSMUSG00000067889	1.3917	2.97614	1.42812	1.64897	0	2.02127
ENSMUSG00000022354	180.493	172.502	190.144	227.558	486.053	258.837
ENSMUSG00000054065	1.3917	1.83147	1.37712	1.45109	0	1.21276
ENSMUSG00000040913	14.5593	18.9443	15.8623	19.6557	16.0466	17.0941
ENSMUSG00000004319	30.8851	44.7566	40.9054	19.6557	3.99085	23.6777
ENSMUSG00000067629	1.92697	2.91891	2.44821	0.791506	4.15714	1.32826
ENSMUSG00000027859	0.053527	0.457868	0.612051	0.263835	0	0.115501
ENSMUSG00000037007	5.29917	3.66294	3.36628	6.20013	12.7208	4.62004
ENSMUSG00000074215	1.28465	1.3736	1.37712	1.45109	3.24257	1.61701
ENSMUSG00000001313	2.67635	2.00317	1.73415	2.30856	0	2.65652
ENSMUSG00000023022	13.9705	17.7996	18.1065	9.03636	3.99085	8.66257
ENSMUSG00000110185	11.1871	10.7599	11.935	11.6088	7.64913	11.8966
ENSMUSG00000034118	11.5618	13.3926	11.527	8.57465	11.1411	7.73856
ENSMUSG00000008683	168.717	129.977	134.498	178.551	195.302	188.382
ENSMUSG00000041747	9.04606	7.78375	6.88558	9.49807	5.73685	9.58657
ENSMUSG00000021319	2.51577	2.97614	3.67231	1.64897	0	1.84801
ENSMUSG00000020362	19.6444	16.6549	16.7294	10.6194	7.06713	11.6656
ENSMUSG00000022678	28.9046	26.5563	28.4604	28.4283	11.4737	31.474
ENSMUSG00000027562	11.6689	34.1111	16.8314	6.39801	3.99085	6.69905
ENSMUSG00000045410	13.9705	16.5977	15.1483	11.8726	3.24257	14.2644
ENSMUSG00000015377	33.5614	30.7916	24.7881	37.2667	20.4531	34.8813
ENSMUSG00000006574	10.973	0.228934	0	3.03411	0	2.71427
ENSMUSG00000025266	24.6759	29.1891	27.0833	22.6239	25.2754	22.7537
ENSMUSG00000068184	10.2237	6.75355	8.97675	8.31081	6.15256	8.37381
ENSMUSG00000051851	2.24813	2.11764	2.80524	1.91281	0	1.90576
ENSMUSG00000044703	2.19461	1.48807	3.11126	1.71493	2.66057	2.42552
ENSMUSG00000043866	43.9457	40.9792	43.2516	48.9415	31.3448	50.5316
ENSMUSG00000034023	1.07054	0.629568	0.816069	0.197876	0	0.519754
ENSMUSG00000048481	4.17511	5.15101	5.20244	2.83623	0	3.23402
ENSMUSG00000032480	31.9556	31.135	29.1745	43.335	24.3608	38.8083
ENSMUSG00000027852	32.1162	25.8123	35.193	21.7005	21.8665	26.5652
ENSMUSG00000053436	72.6361	114.868	107.67	91.6828	84.5562	93.6135
ENSMUSG00000039109	10.973	13.0492	10.9659	27.175	16.9611	20.7902
ENSMUSG00000038506	63.376	79.2683	79.3117	56.131	54.8742	59.252
ENSMUSG00000032744	7.01204	7.61205	8.92575	5.80438	1.57971	5.19754
ENSMUSG00000044730	11.0801	15.2241	9.84383	8.50869	21.2845	8.25831
ENSMUSG00000022972	11.9365	8.24162	9.58881	7.91506	0	7.73856
ENSMUSG00000037868	1.01701	1.14467	1.47912	0.593629	0	0.750756
ENSMUSG00000038812	25.3718	22.6645	24.4821	36.2774	57.7011	32.1092
ENSMUSG00000052821	1.33818	0.457868	1.83615	2.11068	3.99085	1.55926
ENSMUSG00000062591	0.53527	1.3736	1.37712	0.989382	0	0.577504
ENSMUSG00000009621	6.7444	6.98248	6.37554	5.67246	0	5.08204
ENSMUSG00000026628	5.62034	7.61205	9.69081	22.426	12.3051	25.0059
ENSMUSG00000024220	15.0946	17.6279	16.9844	18.5344	10.9748	17.4984
ENSMUSG00000050675	1.33818	2.0604	3.41729	1.18726	5.98628	1.27051
ENSMUSG00000035621	60.2179	48.1333	38.0492	79.7442	31.0954	75.6531
ENSMUSG00000027953	13.0071	16.5977	13.2611	13.1258	13.8017	13.6869
ENSMUSG00000041840	9.58133	8.98565	10.2519	10.2896	6.40199	11.2613
ENSMUSG00000021501	9.42075	10.3593	8.3137	11.3449	20.6194	12.4163
ENSMUSG00000029153	30.3498	32.0507	33.9689	29.0878	31.7605	28.5865
ENSMUSG00000020227	4.7639	3.31954	4.33536	5.14479	21.7003	5.37079
ENSMUSG00000028766	4.44274	4.52144	7.85466	3.89157	0	5.89055
ENSMUSG00000003070	0.267635	0.572335	0.255021	0.131918	0	0.115501
ENSMUSG00000036442	20.9826	25.4689	25.5531	18.4685	8.48056	18.3069
ENSMUSG00000037960	60.0038	61.7549	77.6285	90.4296	157.556	89.7442
ENSMUSG00000024045	46.5685	48.1333	40.2934	39.3115	23.4463	40.5408
ENSMUSG00000032456	7.65436	9.32905	11.68	8.9704	4.90542	8.08506
ENSMUSG00000017969	2.94399	3.31954	3.26427	5.54054	0	4.96654
ENSMUSG00000032333	14.8805	13.4499	15.5053	14.7748	8.06485	14.2644
ENSMUSG00000055717	0.321162	0.286167	0.306026	0.0659588	0	0.115501
ENSMUSG00000096188	14.1311	10.7027	9.23178	14.5109	5.81999	14.4376
ENSMUSG00000045409	16.4863	13.5643	11.374	16.6876	17.2106	16.2856
ENSMUSG00000037013	16.1652	16.4832	14.9443	14.1152	3.99085	16.1701
ENSMUSG00000014504	37.3083	36.9728	34.2749	35.4859	26.772	33.091
ENSMUSG00000046330	216.731	155.847	173.262	233.099	352.276	275.643
ENSMUSG00000036098	0.428216	3.14784	0.918077	2.2426	4.65599	0.924007
ENSMUSG00000031669	1.17759	0.686802	1.02009	0.989382	0	1.15501
ENSMUSG00000053475	1.23112	1.48807	1.32611	1.91281	0	2.07902
ENSMUSG00000028699	0	1.717	0.918077	0.0659588	0	0.0577504
ENSMUSG00000078995	0	0.286167	0.306026	0.263835	0	0.288752
ENSMUSG00000029802	26.1747	18.4864	17.3415	24.5367	15.132	24.6017
ENSMUSG00000026473	956.742	408.819	295.621	1937.08	2026.85	1764.33
ENSMUSG00000078902	1.23112	1.31637	1.12209	0.461712	0	0.866257
ENSMUSG00000030785	966.698	819.526	908.59	1054.48	1991.93	1164.02
ENSMUSG00000022372	4.38921	3.83464	2.95825	2.17664	0	3.58053
ENSMUSG00000040606	1.49876	2.97614	2.75423	1.18726	0	1.27051
ENSMUSG00000031367	31.2598	41.2081	38.3552	32.056	29.682	34.015
ENSMUSG00000090799	313.615	352.73	271.19	265.814	501.767	297.877
ENSMUSG00000072966	0.642324	0.286167	0.510043	0.0659588	0	0.173251
ENSMUSG00000017754	25.4789	34.569	33.2548	41.5541	15.8803	38.1153
ENSMUSG00000051497	0	1.14467	0.35703	0	0	0
ENSMUSG00000055760	5.88797	4.97931	6.22252	6.52992	15.132	5.60179
ENSMUSG00000030213	42.1793	38.9188	30.0415	31.7922	23.6125	31.9937
ENSMUSG00000006378	1.81992	1.5453	1.2241	2.57239	0	2.71427
ENSMUSG00000050912	23.0701	24.0381	33.7648	21.6345	11.8894	22.6382
ENSMUSG00000031201	19.6444	16.5405	14.8422	16.5557	22.3654	17.6139
ENSMUSG00000044162	0	0.343401	0.765064	0.131918	0	0.115501
ENSMUSG00000032094	1.87345	1.3736	2.04017	0.725547	1.41343	2.02127
ENSMUSG00000073411	1004.22	851.233	881.558	775.214	888.214	841.944
ENSMUSG00000032041	6.63735	12.7058	15.7603	7.8491	0	9.06682
ENSMUSG00000027454	2.19461	1.65977	2.09118	2.37452	0	2.42552
ENSMUSG00000074500	0.267635	0.572335	0.459039	0.659588	0	0.404253
ENSMUSG00000064141	0.642324	0.400634	1.53013	0.461712	0	0.519754
ENSMUSG00000091971	4.17511	2.63274	3.26427	6.13417	0	8.37381
ENSMUSG00000021904	16.3257	11.5612	12.5471	16.094	26.8551	16.7476
ENSMUSG00000056763	7.60083	4.75038	5.45746	5.67246	3.15942	6.93005
ENSMUSG00000037214	4.06805	4.00634	2.80524	3.95753	11.7231	3.86928
ENSMUSG00000028413	50.0477	51.1667	43.3536	133.369	119.892	117.522
ENSMUSG00000078941	21.0361	20.4896	21.8808	26.9772	24.9428	26.4497
ENSMUSG00000000563	492.823	493.639	522.641	571.138	531.698	570.055
ENSMUSG00000022820	146.771	139.02	147.402	155.795	237.871	163.145
ENSMUSG00000043671	3.53278	5.95228	4.94742	1.91281	0	2.65652
ENSMUSG00000050445	0.588797	0	0.153013	0.0659588	0	0.288752
ENSMUSG00000004934	31.5809	27.5865	28.0014	51.6458	35.2525	43.8326
ENSMUSG00000057236	54.7581	54.9441	54.1155	53.5586	30.9291	51.5134
ENSMUSG00000029622	50.0477	44.2987	51.0553	45.3137	33.174	48.8569
ENSMUSG00000034729	37.6295	40.4641	39.2733	40.037	48.3059	39.3281
ENSMUSG00000033114	1.07054	1.60254	0.918077	1.64897	0	1.73251
ENSMUSG00000021886	2.51577	1.8887	2.14218	1.91281	4.82228	3.40728
ENSMUSG00000061838	46.1403	42.6962	44.5267	45.1818	56.0382	43.2551
ENSMUSG00000029093	4.65685	3.26231	1.88716	2.77027	0	2.54102
ENSMUSG00000002129	17.6639	15.5675	16.2194	15.4344	7.81542	14.6109
ENSMUSG00000033220	14.4523	12.1335	13.6691	15.2365	4.32342	14.8419
ENSMUSG00000021556	3.63984	6.29568	8.51772	4.35328	0	5.08204
ENSMUSG00000029027	3.90747	3.49124	4.38637	3.89157	0	4.38903
ENSMUSG00000039577	0.267635	0.400634	0.71406	0.461712	0	0.462004
ENSMUSG00000004056	279.357	286.282	276.188	414.815	343.463	370.296
ENSMUSG00000020609	1.71286	0.572335	1.12209	0.131918	0	0.231002
ENSMUSG00000017002	1.12407	1.2019	0.459039	2.44048	10.0603	1.55926
ENSMUSG00000017830	13.5959	10.8171	12.037	4.94691	5.32114	6.9878
ENSMUSG00000042451	268.277	249.137	311.381	233.692	100.603	252.947
ENSMUSG00000029767	89.5507	102.734	99.3563	81.9209	47.9734	82.3521
ENSMUSG00000079428	31.8486	27.5293	20.8097	15.0386	22.0328	24.1397
ENSMUSG00000026701	101.701	85.3923	83.749	109.096	97.6927	108.398
ENSMUSG00000020941	6.63735	8.47055	7.34462	14.6429	2.16171	13.0516
ENSMUSG00000050379	2.62282	2.74721	4.23336	0.659588	0	1.27051
ENSMUSG00000025646	14.5593	17.2273	14.7912	22.2281	43.8162	22.6959
ENSMUSG00000039768	39.3423	41.666	46.4139	42.5434	32.0931	44.4678
ENSMUSG00000017721	37.7365	43.8981	42.2826	49.3372	52.3799	47.0089
ENSMUSG00000026077	2.5693	1.8887	3.21327	5.27671	4.074	3.75378
ENSMUSG00000024810	2.14108	5.83781	3.16227	1.84685	3.40885	2.19452
ENSMUSG00000024347	0.481743	0.0572335	0.255021	0.197876	0	0.115501
ENSMUSG00000074746	12.0971	10.2448	11.374	12.5981	3.492	11.2036
ENSMUSG00000035852	0.642324	3.20507	2.24419	0.461712	0	0.462004
ENSMUSG00000023938	20.6079	23.0651	25.6042	25.658	36.084	25.9877
ENSMUSG00000050295	2.03403	1.48807	1.1731	1.31918	0	1.55926
ENSMUSG00000064373	131.141	118.015	116.647	151.903	29.5157	131.094
ENSMUSG00000016308	22.3208	27.0714	26.3182	31.0007	31.6774	28.933
ENSMUSG00000020444	33.5614	33.3099	34.3259	36.871	37.5805	37.5378
ENSMUSG00000026980	0.642324	0.744035	0.969081	0.197876	3.15942	0.404253
ENSMUSG00000048218	1.71286	1.77424	1.42812	2.50644	0	2.65652
ENSMUSG00000013973	4.38921	4.46421	4.48838	4.61712	0	4.73554
ENSMUSG00000046668	11.0801	17.4562	29.1745	5.73842	10.2266	6.0638
ENSMUSG00000029415	21.8925	17.399	18.5146	20.1834	19.9543	20.7324
ENSMUSG00000034382	0.481743	1.48807	0.765064	0.923424	0	0.519754
ENSMUSG00000027412	8.61785	7.38312	4.48838	7.38739	4.65599	9.29782
ENSMUSG00000052374	614.49	540.57	590.528	990.24	668.967	1045.8
ENSMUSG00000055632	51.1718	58.4354	54.5746	47.6882	24.6934	60.9267
ENSMUSG00000001674	19.0021	15.9681	16.0153	20.3813	25.3585	17.0941
ENSMUSG00000032855	27.4594	32.0507	24.023	31.8581	10.2266	29.9725
ENSMUSG00000059552	16.1116	20.2606	20.0447	15.0386	9.31199	14.3799
ENSMUSG00000022884	363.395	342.428	342.137	412.638	344.128	378.034
ENSMUSG00000001558	0.107054	0.686802	0.204017	0	0	0.115501
ENSMUSG00000058351	5.56681	5.55165	5.76348	7.91506	7.64913	9.41332
ENSMUSG00000024660	6.85146	3.37677	4.89641	4.94691	3.492	4.90879
ENSMUSG00000019990	10.1166	21.6342	16.1684	7.91506	3.492	10.2796
ENSMUSG00000037005	0.214108	1.94594	1.12209	0.131918	0	0.462004
ENSMUSG00000028228	12.6859	11.5612	13.4141	10.4875	16.878	8.95132
ENSMUSG00000075028	1.49876	1.14467	1.32611	1.78089	4.074	2.13677
ENSMUSG00000060377	0.481743	0.228934	0.153013	0.197876	0.332571	0.0577504
ENSMUSG00000040321	18.8415	17.4562	17.3925	12.4662	15.4646	12.9361
ENSMUSG00000097148	1.49876	1.65977	1.73415	1.97876	1.49657	2.42552
ENSMUSG00000029208	22.0531	19.3449	19.3306	19.4579	8.97942	18.4224
ENSMUSG00000032409	6.26266	5.32271	4.23336	4.61712	0	4.85104
ENSMUSG00000021495	38.1112	39.2049	43.5577	54.2182	32.6751	60.638
ENSMUSG00000034059	1.92697	0.801268	0.408034	1.25322	2.328	1.84801
ENSMUSG00000024083	63.2689	82.0728	82.2699	51.3819	39.9085	53.0149
ENSMUSG00000061118	12.6324	16.1398	15.4033	14.1152	15.9634	14.7841
ENSMUSG00000041718	6.10208	5.09378	4.43737	3.75965	1.24714	4.50453
ENSMUSG00000024191	18.5739	17.0556	22.2889	22.36	41.4051	24.1974
ENSMUSG00000038759	9.52781	11.6756	9.28278	7.8491	0	7.79631
ENSMUSG00000041974	2.72988	1.14467	1.63214	1.1213	0	0.981758
ENSMUSG00000051335	6.04855	6.18121	5.66148	4.68308	6.90085	4.85104
ENSMUSG00000030327	12.3647	12.5341	12.8021	11.4768	8.23113	10.8571
ENSMUSG00000049303	4.5498	1.5453	2.60122	5.93629	0	5.83279
ENSMUSG00000071847	4.38921	2.23211	3.77432	1.51705	0	1.67476
ENSMUSG00000022833	2.24813	3.03337	1.88716	1.58301	4.65599	1.73251
ENSMUSG00000023411	5.67386	5.43718	5.76348	5.87034	13.386	5.13979
ENSMUSG00000020973	1.01701	0.515101	0.408034	0.329794	0	0.462004
ENSMUSG00000040435	111.871	60.0951	54.9316	239.497	185.491	179.257
ENSMUSG00000045205	17.5569	23.523	19.4326	14.9067	15.4646	15.9969
ENSMUSG00000058298	1.44523	1.5453	1.78515	1.51705	0	1.55926
ENSMUSG00000039450	8.7249	6.98248	7.70165	8.04698	22.8643	9.58657
ENSMUSG00000069565	45.9262	35.4275	41.7725	61.9353	58.4494	58.559
ENSMUSG00000044641	0.909959	0.744035	0.459039	1.78089	5.65371	1.15501
ENSMUSG00000031924	59.2009	71.0267	81.0458	55.3395	50.8002	55.0362
ENSMUSG00000001847	125.628	136.559	136.079	147.682	107.836	134.559
ENSMUSG00000001229	44.3739	55.5165	45.9039	60.6821	44.3151	55.1517
ENSMUSG00000058440	11.5083	11.3895	13.1081	14.7748	20.8688	12.6473
ENSMUSG00000046096	18.8415	18.4292	21.0138	18.1387	20.5363	19.8084
ENSMUSG00000020917	91.9059	17.0556	30.5006	20.1834	8.72999	21.3677
ENSMUSG00000031698	0.642324	0.0572335	0.255021	1.45109	0	0.866257
ENSMUSG00000037239	2.24813	2.86167	2.09118	1.91281	14.7163	2.07902
ENSMUSG00000020781	5.88797	8.87119	8.10968	8.37677	6.15256	7.91181
ENSMUSG00000054978	6.10208	14.709	20.2487	4.68308	6.23571	5.71729
ENSMUSG00000062859	0.107054	1.25914	0.816069	0.131918	0	0.0577504
ENSMUSG00000028958	16.2187	14.8807	17.9535	21.4366	44.8139	19.8084
ENSMUSG00000043432	2.7834	3.83464	4.23336	4.28732	0	4.67779
ENSMUSG00000079465	1.28465	2.11764	2.65222	1.64897	0	2.02127
ENSMUSG00000030271	5.24565	5.60888	5.50846	8.31081	0	6.8723
ENSMUSG00000020547	71.6191	85.1062	98.4383	66.0907	52.7125	67.6835
ENSMUSG00000040328	1.12407	0.915735	1.37712	0.263835	0	0.288752
ENSMUSG00000021200	786.205	830.572	1121.53	1058.9	1291.04	988.63
ENSMUSG00000038930	6.31619	6.35291	7.1406	5.67246	4.65599	6.0638
ENSMUSG00000023707	18.5739	14.4228	14.6892	12.2683	39.3265	14.5531
ENSMUSG00000042523	7.97552	8.06992	6.22252	3.29794	13.386	4.04253
ENSMUSG00000033671	29.3863	29.9903	32.9488	29.6155	13.2197	29.626
ENSMUSG00000001768	23.0701	18.7726	18.5656	22.8877	18.9565	21.3099
ENSMUSG00000007989	0.642324	0.858502	0.510043	0.593629	0	0.866257
ENSMUSG00000053560	17.2892	19.9172	17.9025	19.26	26.4394	19.0576
ENSMUSG00000056770	124.932	131.179	129.194	135.15	124.631	129.65
ENSMUSG00000057286	3.42573	4.23528	3.06026	4.15541	4.40657	3.63828
ENSMUSG00000073489	25.693	19.86	28.7664	18.0068	21.6171	21.8297
ENSMUSG00000035919	4.7639	7.72652	7.90566	4.68308	13.8017	4.96654
ENSMUSG00000024855	10.973	9.32905	8.92575	9.95978	8.39742	10.3951
ENSMUSG00000070808	12.0971	10.0731	9.99684	8.77252	0	9.47107
ENSMUSG00000028688	3.26515	3.03337	3.06026	4.15541	7.89856	3.58053
ENSMUSG00000041757	15.3622	15.5675	18.1575	5.01287	0.0831428	6.8723
ENSMUSG00000032717	0.374689	0.686802	0.867073	0.461712	0	0.577504
ENSMUSG00000032120	14.5058	17.17	15.6073	14.9727	7.9817	15.3616
ENSMUSG00000038235	17.771	13.1065	16.6784	13.0598	9.81085	13.1671
ENSMUSG00000025171	15.0946	16.2543	17.6475	17.8748	15.7971	18.0181
ENSMUSG00000028927	116.154	117.901	138.171	76.6442	197.298	100.139
ENSMUSG00000025241	148.484	156.877	222.736	140.888	99.2725	152.172
ENSMUSG00000022214	167.272	171.7	182.289	184.553	168.614	190.923
ENSMUSG00000029405	31.795	38.1175	39.6303	22.426	10.8917	23.7932
ENSMUSG00000027347	2.40872	1.2019	1.63214	0.989382	2.07857	0.866257
ENSMUSG00000052336	1.87345	3.54847	7.29361	1.58301	4.98857	2.07902
ENSMUSG00000024429	33.4008	32.6231	30.9086	35.9476	47.8071	36.8448
ENSMUSG00000026659	3.74689	3.14784	2.65222	2.77027	6.90085	2.71427
ENSMUSG00000029245	0	0.0572335	0	0	4.074	0
ENSMUSG00000018819	75.1519	75.7199	85.2792	74.7314	100.353	79.1181
ENSMUSG00000028073	22.0531	12.5341	13.0061	16.4897	27.1877	15.9969
ENSMUSG00000034799	1.17759	4.92208	3.97833	3.3639	8.97942	4.44678
ENSMUSG00000037795	7.17262	5.83781	4.23336	4.02349	2.57743	4.27353
ENSMUSG00000069808	1.23112	1.5453	1.83615	1.51705	0	1.38601
ENSMUSG00000004018	2.67635	2.63274	2.60122	2.57239	9.1457	2.07902
ENSMUSG00000027861	29.9751	19.4594	33.5608	18.2706	15.2983	27.3737
ENSMUSG00000049321	5.29917	4.75038	5.20244	3.56178	0	4.10028
ENSMUSG00000031592	23.0701	29.418	26.6242	19.7217	19.8711	22.6959
ENSMUSG00000057342	29.7075	19.86	24.278	28.3623	34.7537	27.4892
ENSMUSG00000069633	0.963486	2.34657	1.83615	2.50644	0	2.88752
ENSMUSG00000030268	0.802905	0.400634	0.255021	0.131918	0	0.462004
ENSMUSG00000019302	108.874	95.0648	84.2591	116.417	106.09	118.562
ENSMUSG00000075014	0.642324	0.228934	0	0.263835	25.8574	0.288752
ENSMUSG00000028187	15.0411	11.6756	11.476	19.5898	1.57971	15.8814
ENSMUSG00000018166	8.67137	7.66928	6.42654	5.54054	5.98628	6.1793
ENSMUSG00000026288	10.866	6.75355	8.77274	13.4556	9.22885	11.3191
ENSMUSG00000022468	0.695851	0.744035	0.816069	0.329794	0	0.404253
ENSMUSG00000027368	3.31867	2.0604	2.3972	1.84685	0	2.48327
ENSMUSG00000000957	48.1208	38.976	48.6071	41.8839	78.9856	32.6868
ENSMUSG00000003527	13.9705	10.0731	10.1499	14.445	18.1251	13.1094
ENSMUSG00000074886	24.0872	22.8362	19.6366	24.2729	28.1854	23.6777
ENSMUSG00000047988	0.374689	0.343401	0.255021	0.329794	0	0.346503
ENSMUSG00000028461	17.5033	19.86	22.5949	27.0431	46.0611	25.6412
ENSMUSG00000078763	5.9415	5.15101	7.39562	6.52992	0	6.81455
ENSMUSG00000006611	22.856	27.9299	26.2672	26.7793	5.40428	25.0059
ENSMUSG00000061723	21012.7	20389.6	21431.7	27021.9	32053.7	26310.4
ENSMUSG00000031622	33.4544	27.1287	26.7262	32.1879	27.8528	35.2278
ENSMUSG00000048410	5.40623	5.09378	4.13135	3.42986	0	3.69603
ENSMUSG00000029343	2.94399	5.43718	3.16227	3.49582	5.98628	3.34953
ENSMUSG00000051985	80.6652	56.6039	33.8668	28.89	36.4997	31.1275
ENSMUSG00000026385	136.547	79.44	95.225	130.862	142.008	127.166
ENSMUSG00000030110	2.62282	6.00951	6.06951	1.1213	0	1.32826
ENSMUSG00000019518	8.24316	5.95228	6.83457	6.99164	4.15714	6.1793
ENSMUSG00000047810	6.85146	6.23845	8.46671	4.68308	18.4577	6.5258
ENSMUSG00000094724	0.963486	1.3736	2.04017	1.38514	4.32342	1.32826
ENSMUSG00000061535	0.963486	1.25914	0.561047	0.857465	0	0.750756
ENSMUSG00000035686	142.81	19.0015	41.2115	47.5563	23.1968	56.5377
ENSMUSG00000027524	0.214108	0.858502	1.68314	0.461712	0	0.288752
ENSMUSG00000062075	4.97801	5.03654	4.33536	3.42986	0	4.10028
ENSMUSG00000074867	0.481743	0.400634	0.612051	0.131918	0	0.346503
ENSMUSG00000026840	1.28465	2.17487	1.73415	2.11068	7.39971	1.96352
ENSMUSG00000001482	32.9726	43.2685	39.4263	30.6709	25.026	35.632
ENSMUSG00000012117	14.2382	16.9411	13.3121	17.8748	10.0603	16.8054
ENSMUSG00000028869	44.1598	34.7407	32.3367	52.833	31.2617	45.5073
ENSMUSG00000033819	25.5324	27.3576	25.8592	27.3729	28.3517	28.8752
ENSMUSG00000019810	11.0266	12.8203	13.5161	10.0257	9.31199	11.6656
ENSMUSG00000028212	3.53278	3.72018	4.08034	2.11068	0	1.96352
ENSMUSG00000043557	14.3988	22.2638	20.4017	12.9939	11.7231	16.1124
ENSMUSG00000028601	12.3112	13.6216	11.374	12.9939	0	12.9361
ENSMUSG00000041992	6.15561	6.75355	8.51772	5.27671	0	5.60179
ENSMUSG00000020986	72.7967	87.51	78.7506	68.4653	63.6874	63.7565
ENSMUSG00000036111	4.44274	2.80444	3.72331	5.47458	15.132	4.85104
ENSMUSG00000050103	4.87096	2.80444	3.5193	6.33205	0	4.85104
ENSMUSG00000026843	14.0776	9.61522	10.2009	8.64061	24.6934	8.83582
ENSMUSG00000020743	34.4714	35.9426	47.995	34.3646	33.0908	40.9451
ENSMUSG00000003541	6.47677	14.4801	7.54863	17.545	7.23342	14.6109
ENSMUSG00000033847	1.01701	0.972969	2.09118	0.329794	0	0.866257
ENSMUSG00000021203	7.3332	14.4228	20.0447	7.65122	21.9497	9.29782
ENSMUSG00000013150	8.88548	10.9316	14.0772	6.85972	0	8.60482
ENSMUSG00000021514	10.4913	8.64225	6.63056	8.31081	8.97942	10.5106
ENSMUSG00000026839	1.92697	2.40381	2.3972	0.923424	0	1.50151
ENSMUSG00000041827	16.3793	13.9077	16.5254	10.8172	9.56142	11.0881
ENSMUSG00000037355	6.79793	7.84098	5.25344	5.80438	0	5.25529
ENSMUSG00000040928	7.06556	6.35291	8.10968	7.51931	5.40428	9.00907
ENSMUSG00000030528	1.81992	2.0604	2.04017	1.91281	0	1.38601
ENSMUSG00000032601	120.222	153.042	145.26	128.422	211.515	118.504
ENSMUSG00000033423	82.0034	87.9106	87.7784	109.426	88.6302	104.471
ENSMUSG00000026399	28.744	32.108	29.8885	26.3835	13.4691	27.8935
ENSMUSG00000036995	5.08507	5.95228	5.55947	3.03411	10.8917	3.40728
ENSMUSG00000034647	10.1701	9.72969	8.56872	8.57465	11.8894	9.29782
ENSMUSG00000020910	9.36723	6.86802	7.1406	12.5322	9.89399	9.35557
ENSMUSG00000013662	48.2278	47.9616	49.1681	45.7095	27.7697	41.5803
ENSMUSG00000019841	23.873	21.9204	23.36	21.1068	17.7094	23.0424
ENSMUSG00000038248	22.5884	26.4419	37.1311	9.36615	34.6705	10.8571
ENSMUSG00000024905	1.23112	1.14467	0.306026	0.659588	0	1.44376
ENSMUSG00000107504	0.267635	0.343401	0.663056	0.461712	0	0.288752
ENSMUSG00000020536	15.951	14.7662	14.6382	16.2918	18.8734	17.2096
ENSMUSG00000049091	30.9921	22.4928	23.717	36.0135	28.9337	30.2612
ENSMUSG00000055003	2.40872	5.89505	3.77432	1.05534	9.7277	2.31002
ENSMUSG00000026885	5.03154	2.86167	3.87633	5.14479	0	4.90879
ENSMUSG00000079614	25.0506	21.8632	23.258	22.8218	15.5477	21.0212
ENSMUSG00000095687	0.107054	0.286167	0.408034	0.791506	0	0.577504
ENSMUSG00000030249	138.421	158.422	160.766	120.111	127.292	116.194
ENSMUSG00000043424	11.5618	4.69314	2.3462	2.77027	0.166286	2.42552
ENSMUSG00000021669	44.588	50.1937	47.995	37.5306	61.2762	38.5773
ENSMUSG00000038398	17.8245	16.8839	13.0571	21.5685	23.6957	21.4254
ENSMUSG00000005533	32.705	26.0985	14.5872	27.175	30.6797	26.5652
ENSMUSG00000027832	11.3477	16.426	16.3724	3.29794	4.15714	5.19754
ENSMUSG00000006676	169.574	175.592	160.204	180.991	106.256	183.069
ENSMUSG00000001419	261.801	235.23	216.462	257.108	140.511	243.014
ENSMUSG00000037210	14.6664	10.531	13.5671	14.445	15.7971	15.9391
ENSMUSG00000073418	141.9	115.783	111.597	153.552	56.9528	147.841
ENSMUSG00000030849	1.17759	0.286167	0.255021	2.77027	0	1.44376
ENSMUSG00000034801	34.9531	42.2383	45.3428	30.6049	22.3654	29.7415
ENSMUSG00000024583	75.1519	62.1555	57.8899	99.5978	119.809	88.4737
ENSMUSG00000018263	1.17759	0.915735	0.510043	0.923424	0	0.577504
ENSMUSG00000020427	34.5784	18.4292	18.3105	40.4328	14.55	34.4193
ENSMUSG00000019820	21.4108	21.8632	24.4821	16.6216	8.14799	16.4589
ENSMUSG00000072612	1.87345	0.972969	1.12209	4.68308	4.074	2.82977
ENSMUSG00000040219	2.08755	3.09061	2.80524	2.37452	0	2.36777
ENSMUSG00000049939	0.428216	0.686802	0.510043	0.329794	0	0.866257
ENSMUSG00000024827	0.214108	0.801268	0.765064	0.263835	0	0.404253
ENSMUSG00000057541	10.5448	12.8203	10.7619	11.279	0	11.0303
ENSMUSG00000075284	15.0946	15.9681	18.7186	10.6853	2.328	11.7811
ENSMUSG00000020963	1.33818	0.114467	0.71406	3.49582	0	2.25227
ENSMUSG00000020682	2.19461	0.972969	1.2241	2.50644	0	1.44376
ENSMUSG00000029640	14.2917	15.682	17.8515	11.4109	11.058	10.6838
ENSMUSG00000039958	9.36723	13.8505	11.935	18.4685	9.89399	14.0911
ENSMUSG00000025781	467.291	481.562	510.961	565.861	690.833	565.55
ENSMUSG00000010175	2.14108	2.11764	2.95825	2.11068	0	1.27051
ENSMUSG00000043313	0.321162	0.286167	0.153013	0.329794	0	0.404253
ENSMUSG00000024878	10.3842	11.6184	11.374	11.8726	10.5591	10.0486
ENSMUSG00000025532	11.9365	16.8839	16.1684	18.2046	4.65599	19.0576
ENSMUSG00000059586	9.15312	9.04289	9.23178	8.9704	4.24028	9.06682
ENSMUSG00000093989	0.802905	0.801268	0.459039	0.593629	0	0.519754
ENSMUSG00000078157	0.160581	0.343401	0.35703	0.197876	0	0.404253
ENSMUSG00000029552	1.92697	1.717	1.78515	2.04472	10.5591	3.06077
ENSMUSG00000027889	7.27967	6.41015	7.03859	5.87034	4.90542	5.71729
ENSMUSG00000045282	2.03403	2.57551	2.14218	2.57239	4.82228	2.71427
ENSMUSG00000021660	164.863	137.246	156.175	187.257	266.639	178.333
ENSMUSG00000041592	0.214108	0.114467	0.153013	0.725547	0	0.635255
ENSMUSG00000031913	56.8457	65.2461	59.471	81.3932	78.4036	76.3461
ENSMUSG00000025425	12.8465	14.3084	18.0555	11.7407	18.2914	12.1276
ENSMUSG00000020580	74.5631	91.9742	113.077	60.2204	77.1565	63.2367
ENSMUSG00000048967	6.7444	8.92842	8.10968	7.58527	13.968	8.43156
ENSMUSG00000038763	199.495	190.187	185.962	265.023	204.697	249.54
ENSMUSG00000029559	23.1237	24.5532	23.819	25.658	28.1023	24.3707
ENSMUSG00000008318	7.11909	8.52779	17.0354	4.88095	0	5.9483
ENSMUSG00000021785	43.3569	42.2955	40.4974	43.7967	22.8643	38.5195
ENSMUSG00000033022	49.9942	1.2019	14.7912	58.8353	4.074	39.5591
ENSMUSG00000040034	2.83693	2.00317	2.09118	1.91281	4.57285	3.00302
ENSMUSG00000024841	23.7125	19.8028	21.5238	19.6557	11.5568	18.1914
ENSMUSG00000034265	6.63735	4.63591	6.78357	8.11294	3.99085	8.02731
ENSMUSG00000021114	66.6946	69.7676	62.4292	74.8633	72.9993	74.3248
ENSMUSG00000024537	19.0021	24.2098	21.7788	20.1174	31.6774	21.3677
ENSMUSG00000026051	0.802905	2.17487	0.867073	0.989382	0	0.519754
ENSMUSG00000041245	0.802905	0.915735	0.612051	0.329794	0	0.462004
ENSMUSG00000041439	6.53029	6.46738	7.44663	2.83623	4.57285	3.34953
ENSMUSG00000024135	3.74689	3.31954	4.64139	3.95753	0	4.10028
ENSMUSG00000035547	3.31867	4.75038	3.31528	2.37452	0	3.23402
ENSMUSG00000029270	11.9365	18.0285	15.5563	9.23424	0	11.4346
ENSMUSG00000035754	40.7876	36.8011	39.0693	48.3478	45.3959	48.2216
ENSMUSG00000036333	39.8241	44.9855	40.0894	38.9817	32.2594	44.9876
ENSMUSG00000078349	1.49876	2.34657	2.44821	0.923424	0	1.21276
ENSMUSG00000040729	1.17759	0.972969	0.612051	0.923424	0	0.750756
ENSMUSG00000057894	2.40872	4.34974	4.7944	2.37452	4.90542	2.94527
ENSMUSG00000035863	20.0191	14.5945	19.3816	27.175	40.158	24.9482
ENSMUSG00000021357	16.5934	17.9141	15.6583	13.7854	2.16171	14.0334
ENSMUSG00000031543	280.803	381.003	493.517	156.982	284.016	199.932
ENSMUSG00000024168	7.81494	10.0731	8.77274	8.64061	13.7186	8.20056
ENSMUSG00000073678	2.5693	2.74721	3.06026	1.38514	0	2.25227
ENSMUSG00000002032	2.5693	5.32271	11.884	1.38514	0	2.59877
ENSMUSG00000024972	4.17511	0.972969	3.16227	2.77027	0	2.48327
ENSMUSG00000036432	9.09959	12.019	12.9551	10.4875	9.22885	10.8571
ENSMUSG00000011382	32.5444	33.3671	31.7247	32.5837	26.8551	30.781
ENSMUSG00000025809	153.569	172.158	157.756	153.288	100.935	141.027
ENSMUSG00000031385	0.481743	1.2019	1.12209	0.791506	0	1.03951
ENSMUSG00000024982	20.9826	22.1494	22.0849	19.5898	40.3242	19.0576
ENSMUSG00000074272	3.31867	3.20507	3.82532	4.15541	0	2.88752
ENSMUSG00000022336	106.947	95.2937	91.3487	117.605	107.337	101.872
ENSMUSG00000030103	53.2594	109.201	57.4308	29.0219	18.8734	28.5287
ENSMUSG00000024241	19.805	20.9474	20.0447	13.4556	13.3028	15.4194
ENSMUSG00000019846	15.6834	20.7185	22.6459	14.5109	29.2663	13.9179
ENSMUSG00000046085	0.053527	1.08744	0.408034	0.131918	0	0.231002
ENSMUSG00000075229	13.1676	12.4769	11.731	12.0045	9.97713	11.8966
ENSMUSG00000063253	23.4448	24.7249	23.666	18.6663	20.37	16.6899
ENSMUSG00000005871	22.4278	27.9299	26.1652	20.6451	10.0603	20.3282
ENSMUSG00000024831	8.88548	7.49758	4.7434	7.32143	6.40199	6.6413
ENSMUSG00000011884	12.7394	9.78692	11.0169	11.6088	0	10.8571
ENSMUSG00000025958	11.9365	11.0461	11.986	11.279	7.73228	12.3008
ENSMUSG00000032217	14.7199	10.4737	9.38479	14.1152	10.7254	12.8206
ENSMUSG00000013858	131.302	108.228	104.661	158.961	137.768	145.82
ENSMUSG00000046753	4.44274	6.63908	4.59039	3.82561	3.32571	3.92703
ENSMUSG00000006019	8.02905	8.18439	7.49763	10.6853	11.2243	11.0303
ENSMUSG00000025486	9.3137	13.2782	14.6382	12.4003	0	12.6473
ENSMUSG00000041697	85.1615	38.3464	37.2331	72.6207	65.1839	62.5437
ENSMUSG00000071650	40.4129	29.4752	26.8283	33.573	6.31885	34.015
ENSMUSG00000047591	73.439	94.6641	99.4584	33.8369	79.3182	43.2551
ENSMUSG00000031155	2.40872	1.77424	1.83615	1.84685	0.91457	1.50151
ENSMUSG00000060166	27.4058	34.1111	33.6118	28.4942	19.5385	30.2612
ENSMUSG00000028911	10.0095	8.12715	6.57955	8.11294	0	7.33431
ENSMUSG00000026696	14.1311	14.5373	13.5671	12.2683	17.7094	12.2431
ENSMUSG00000032872	21.8925	26.6136	35.346	24.2069	31.0122	24.6594
ENSMUSG00000016283	0.321162	0.457868	0.0510043	0	0.415714	0
ENSMUSG00000046573	5.99502	6.35291	5.30445	7.71718	5.48742	7.85406
ENSMUSG00000037720	16.2722	15.3386	13.7712	14.7088	17.5431	14.8996
ENSMUSG00000069833	252.112	265.334	243.749	264.561	289.254	286.269
ENSMUSG00000024248	109.784	105.882	116.341	129.081	167.865	134.732
ENSMUSG00000057604	114.173	80.6992	99.8664	76.3144	80.6485	93.036
ENSMUSG00000067365	12.5788	9.72969	9.58881	8.90444	12.6377	10.6838
ENSMUSG00000037759	0.428216	0.0572335	0.663056	1.18726	0	0.981758
ENSMUSG00000021614	5.3527	6.81078	6.68156	3.56178	3.15942	4.10028
ENSMUSG00000015405	0.267635	0.228934	0.306026	0.527671	0	0.346503
ENSMUSG00000090266	28.9046	29.8759	35.958	38.7178	27.2708	38.5773
ENSMUSG00000025156	45.498	45.2717	44.4757	55.1416	38.4951	52.9572
ENSMUSG00000040111	32.705	16.5405	17.1884	43.0052	52.6294	47.9329
ENSMUSG00000067924	30.5104	22.4928	28.3074	29.3517	55.4562	35.3433
ENSMUSG00000037568	0.963486	1.43084	1.47912	0.461712	0	1.21276
ENSMUSG00000022247	19.0021	13.736	12.8531	16.3578	26.5225	16.5166
ENSMUSG00000038495	61.449	70.3972	64.9795	64.9694	45.0634	63.7565
ENSMUSG00000051224	4.81743	4.57868	5.40645	4.55116	10.5591	4.44678
ENSMUSG00000048458	2.46224	3.54847	3.26427	3.42986	0	3.11852
ENSMUSG00000000244	1.81992	2.40381	2.55021	2.11068	1.164	1.90576
ENSMUSG00000019373	34.2573	35.7709	36.213	36.7391	18.042	32.2825
ENSMUSG00000038738	0.267635	0.286167	0.408034	0.197876	0	0.519754
ENSMUSG00000028096	12.2042	12.0763	11.1699	13.0598	2.57743	12.6473
ENSMUSG00000037134	12.5788	10.4737	9.28278	9.49807	0	10.9148
ENSMUSG00000070871	12.6859	18.887	18.0555	11.8726	5.73685	12.9938
ENSMUSG00000000439	29.9216	38.5181	35.754	35.222	18.9565	32.629
ENSMUSG00000035372	4.06805	6.06675	4.7434	5.87034	0	5.37079
ENSMUSG00000025533	9.95602	7.26865	9.84383	9.76191	15.9634	10.2218
ENSMUSG00000036966	6.20913	9.72969	9.74182	5.01287	4.48971	6.69905
ENSMUSG00000014496	65.0888	69.7104	57.6348	33.5071	39.3265	35.632
ENSMUSG00000033917	44.0527	48.9346	48.199	62.1992	35.9177	56.3067
ENSMUSG00000028468	34.8461	36.286	30.8576	32.5177	24.3608	33.6685
ENSMUSG00000020389	1.28465	1.3736	2.19318	1.18726	0	1.50151
ENSMUSG00000027327	16.1652	5.95228	7.29361	11.8066	2.328	10.0486
ENSMUSG00000034575	11.2942	8.35609	8.10968	9.76191	5.07171	10.9726
ENSMUSG00000041375	30.1892	31.1922	29.4805	29.1538	26.772	31.474
ENSMUSG00000003623	29.1187	39.0905	40.0894	23.2175	33.2571	23.9087
ENSMUSG00000069899	0.214108	0.801268	0.612051	0.263835	0.0831428	0.346503
ENSMUSG00000003068	156.031	175.707	145.362	183.366	140.012	176.543
ENSMUSG00000057193	162.776	187.382	183.309	156.454	148.16	169.324
ENSMUSG00000036019	0.53527	0.972969	1.68314	0.593629	0	0.519754
ENSMUSG00000046719	0.374689	0.343401	0.0510043	0.461712	0	0.577504
ENSMUSG00000025932	14.0241	15.453	23.0539	10.9492	3.74142	10.1063
ENSMUSG00000068876	0.160581	1.08744	0.663056	0.131918	0	0.231002
ENSMUSG00000025245	12.793	11.7901	5.86549	10.2236	5.81999	8.83582
ENSMUSG00000059689	21.4643	19.9172	23.564	26.9772	35.5851	25.7567
ENSMUSG00000051146	1.81992	1.25914	1.37712	1.1213	0	1.61701
ENSMUSG00000078496	0.321162	0.629568	0.561047	0	0	0.288752
ENSMUSG00000022686	0.963486	0.286167	0.35703	0.263835	0	0.404253
ENSMUSG00000025473	3.85394	2.57551	3.36628	6.06821	0	7.68081
ENSMUSG00000026683	0.695851	0.400634	1.1731	1.31918	0	0.981758
ENSMUSG00000045098	22.6419	21.577	21.8808	23.2175	7.23342	23.5044
ENSMUSG00000055994	1.60581	2.34657	1.37712	1.45109	0	1.38601
ENSMUSG00000020620	17.6639	18.7726	24.278	11.6747	10.3928	13.4559
ENSMUSG00000115338	10.866	7.89822	7.70165	10.6853	9.81085	10.2796
ENSMUSG00000043962	121.346	82.0728	76.8125	103.357	98.9399	89.4554
ENSMUSG00000051504	0.374689	0.1717	0.153013	0.131918	3.07628	0.115501
ENSMUSG00000044199	0.909959	0.915735	1.27511	3.82561	3.65828	2.59877
ENSMUSG00000033082	4.33569	3.83464	2.55021	2.63835	0	2.36777
ENSMUSG00000027894	0.160581	0.286167	0.612051	0.263835	0	0.346503
ENSMUSG00000031534	35.649	35.0269	41.0074	37.9263	57.5348	40.5986
ENSMUSG00000047766	2.03403	3.31954	2.3462	2.83623	0	3.29178
ENSMUSG00000033256	1.87345	2.97614	1.98917	2.70431	2.07857	2.42552
ENSMUSG00000025176	2.99751	2.17487	1.63214	3.82561	0	3.29178
ENSMUSG00000020250	79.4876	85.5068	81.3518	120.309	46.7262	100.37
ENSMUSG00000043998	7.06556	9.78692	8.3647	6.46397	5.57056	6.35255
ENSMUSG00000031896	0.053527	0.1717	0.561047	0.395753	0	0.462004
ENSMUSG00000027247	9.3137	7.95545	9.89483	10.6194	12.9703	9.12457
ENSMUSG00000075596	0	0	0	0	3.90771	0.0577504
ENSMUSG00000063358	90.9424	93.1761	89.9206	83.8996	90.875	86.6257
ENSMUSG00000075467	47.532	50.251	52.9424	51.9096	82.3113	50.2429
ENSMUSG00000034177	0.214108	0.1717	0.153013	0.395753	0	0.404253
ENSMUSG00000056174	1.9805	1.43084	2.04017	2.77027	0	2.02127
ENSMUSG00000063785	15.951	8.92842	10.7109	16.9514	24.7765	15.7659
ENSMUSG00000055707	12.6859	16.7694	11.782	13.9173	12.222	14.6109
ENSMUSG00000063145	3.85394	3.14784	3.92733	5.07883	4.24028	3.58053
ENSMUSG00000025784	58.6656	70.855	80.5358	35.288	36.4997	42.6198
ENSMUSG00000029686	82.1639	79.7834	76.9145	99.4659	72.5005	90.8992
ENSMUSG00000022132	0.374689	0.0572335	0.867073	0.593629	0	0.288752
ENSMUSG00000035278	25.1577	21.5198	19.4326	24.6686	51.2991	25.0059
ENSMUSG00000005371	34.739	33.2526	32.0307	31.3964	8.14799	30.4922
ENSMUSG00000038604	28.6905	31.3639	33.2038	35.4859	49.2205	34.1305
ENSMUSG00000022364	3.3722	2.51827	3.6213	1.45109	4.65599	1.44376
ENSMUSG00000031216	21.2502	22.3783	29.1745	21.3047	17.5431	21.4832
ENSMUSG00000031821	0.53527	0.228934	0.561047	0.197876	0	0.231002
ENSMUSG00000057335	13.2747	11.3895	12.8531	16.4897	4.90542	14.5531
ENSMUSG00000024270	2.35519	3.37677	2.80524	2.2426	0	1.84801
ENSMUSG00000024012	75.5266	87.3955	76.8125	85.5486	102.515	90.7837
ENSMUSG00000064128	2.40872	3.89188	3.87633	2.11068	0	3.00302
ENSMUSG00000020003	23.3378	23.0079	21.7788	19.194	9.64456	20.2127
ENSMUSG00000078937	4.06805	5.32271	4.23336	3.03411	0	3.98478
ENSMUSG00000005378	21.5714	23.4657	21.6768	24.6026	19.1228	23.9664
ENSMUSG00000033159	41.1087	35.8281	33.5608	74.0718	57.4516	63.9875
ENSMUSG00000039427	11.6154	11.7901	11.2719	16.4897	10.0603	15.7081
ENSMUSG00000020273	4.65685	3.89188	4.28436	3.69369	0	3.00302
ENSMUSG00000001707	8.56432	9.55799	9.94584	6.06821	13.0534	7.21881
ENSMUSG00000032841	1.12407	1.25914	1.37712	1.51705	0	1.67476
ENSMUSG00000020180	76.3295	60.8392	61.7152	52.4373	113.074	59.0787
ENSMUSG00000050271	3.69336	4.23528	3.31528	5.93629	0	4.85104
ENSMUSG00000020205	5.99502	3.83464	4.28436	10.0257	24.9428	7.91181
ENSMUSG00000056124	2.72988	3.83464	5.55947	4.22137	7.89856	3.52278
ENSMUSG00000033826	0.374689	0.457868	0.765064	0.0659588	5.40428	0.346503
ENSMUSG00000021732	2.03403	0.0572335	0.765064	0.791506	0	0.693005
ENSMUSG00000049493	0.053527	1.83147	0.969081	0.131918	0	0.0577504
ENSMUSG00000021751	0.428216	0.228934	0.0510043	0.263835	0	0.173251
ENSMUSG00000020057	14.2382	4.75038	6.83457	11.4109	5.40428	9.00907
ENSMUSG00000031286	6.15561	4.92208	5.20244	2.57239	3.90771	3.11852
ENSMUSG00000037750	8.77843	10.1303	8.56872	9.3002	8.23113	8.54707
ENSMUSG00000046567	3.42573	3.49124	2.95825	2.04472	0	2.25227
ENSMUSG00000114133	4.06805	3.77741	3.6213	4.41924	0	4.04253
ENSMUSG00000004347	0.642324	0.972969	1.12209	0.791506	5.48742	0.404253
ENSMUSG00000006398	2.5693	2.00317	1.12209	1.58301	0	1.90576
ENSMUSG00000019082	75.366	32.9665	26.0122	76.3803	48.8879	76.6926
ENSMUSG00000037805	219.3	169.583	173.262	260.34	283.933	260.801
ENSMUSG00000026259	0.374689	0.629568	0.255021	0.263835	0	0.288752
ENSMUSG00000031125	0.321162	0.228934	0.255021	0.131918	0	0.173251
ENSMUSG00000030225	8.24316	8.69949	7.75265	7.8491	7.89856	8.43156
ENSMUSG00000021242	115.886	78.4098	90.8896	122.881	119.809	120.641
ENSMUSG00000038085	1.71286	1.77424	1.78515	2.04472	2.328	2.77202
ENSMUSG00000010663	12.2042	7.95545	10.1499	6.66184	5.57056	7.33431
ENSMUSG00000054958	0.374689	2.74721	1.73415	0.395753	5.40428	0.577504
ENSMUSG00000026791	15.6299	15.1096	14.5362	17.8089	11.9726	18.0759
ENSMUSG00000061981	71.405	81.2715	69.8759	70.2462	61.6919	76.1728
[truncated: 13,038 more rows]

## Sheet: Stomach
Table S12: Gene expression matrix of multiple tissues of Trex1-/- mice with two-week administration of STING antagonist SN-011 or PBS
[truncated: 15,870 more rows]

[truncated: 1 more sheets: Tongue]
