# Supplementary material for: Integrative Analyses Identify a cGAS‐STING Pathway‐Driven Signature With Context‐Dependent Roles in Systemic Lupus Erythematosus
Source: Adv Sci (Weinh). 2026 Mar 3;13(25):e21560. doi: 10.1002/advs.202521560 (PMC13137784; doi:10.1002/advs.202521560)
Supplement: Supplementary file 2 — Supporting File 1: advs74501‐sup‐0002‐Tables.zip. [file ADVS-13-e21560-s002.zip › Supplementary_table/TableS1.xlsx]

## Sheet: gene matrix
Table S1: The gene expression matrix of time-course transcriptome data following G3YSD stimulation
Gene ID	2h rep1	2h rep2	4h rep1	4h rep2	6h rep1	6h rep2	8h rep1	8h rep2	10h rep1	10h rep2	12h rep1	12h rep2
ENSMUSG00000000001	318.763	373.829	309.879	321.198	351.941	299.948	328.275	288.502	294.932	253.372	314.555	274.764
ENSMUSG00000000028	84.3091	84.2283	96.8414	99.0796	99.1767	103.637	102.352	99.6047	96.7154	102.077	97.2043	102.333
ENSMUSG00000000031	2.56197	2.19577	2.85511	2.48195	2.83467	3.13746	4.12132	2.86829	3.85622	3.15632	2.69908	3.24709
ENSMUSG00000000037	0.168551	0.30878	0.199194	0.132371	0.110442	0.168681	0.102182	0.307317	0.172153	0.173424	0.0749744	0.0669502
ENSMUSG00000000056	33.8787	35.5097	51.3256	49.7383	56.3253	56.7105	52.4532	55.7609	54.6757	51.2294	52.2946	48.405
ENSMUSG00000000058	26.5636	30.2261	28.8831	32.6625	38.0656	31.0372	35.0142	31.3463	31.986	23.5857	25.5288	34.4794
ENSMUSG00000000078	101.468	122.517	103.315	101.231	119.645	102.153	104.804	108.517	104.359	89.5561	113.624	122.988
ENSMUSG00000000085	38.5307	38.2544	33.7634	33.0927	34.3474	35.4567	36.1041	38.517	36.703	39.0204	37.3372	37.4252
ENSMUSG00000000088	68.3979	74.1415	75.0297	81.044	70.8299	71.4869	75.5803	72.9023	71.5467	80.0525	79.6977	52.6564
ENSMUSG00000000126	0.977595	1.50959	0.96277	1.02587	0.736278	1.24824	1.36242	0.785365	0.998486	1.24865	0.974667	1.0712
ENSMUSG00000000127	63.2403	68.2403	59.393	61.9496	58.0555	59.0382	57.8688	58.2877	56.5694	52.2353	59.7546	60.7239
ENSMUSG00000000131	126.851	126.394	124.529	123.601	104.257	114.467	105.383	115.346	111.762	112.067	105.564	111.003
ENSMUSG00000000134	90.5118	87.2131	98.1694	94.8437	88.2061	106.269	98.6052	112.375	109.455	108.217	98.6663	104.811
ENSMUSG00000000142	0.741624	0.61756	0.531184	0.430205	0.294511	0.43857	0.340605	0.614633	0.688611	0.520272	0.749744	0.502127
ENSMUSG00000000148	24.6084	24.325	25.862	25.1836	24.1867	28.2372	27.3506	30.2878	29.025	31.1123	26.9158	27.3492
ENSMUSG00000000149	84.0394	80.6601	81.3707	84.1217	71.8976	85.9934	79.2247	80.1755	80.6364	85.9836	76.3989	70.7329
ENSMUSG00000000167	2.56197	2.60747	1.79274	2.94525	2.17202	1.68681	2.89514	1.77561	2.34128	2.32388	2.39918	2.20936
ENSMUSG00000000168	75.3085	86.3554	78.1836	80.2829	71.603	71.1833	75.7506	69.6243	68.2414	70.0286	73.8872	79.7712
ENSMUSG00000000171	112.828	119.772	120.877	121.45	123.511	119.325	118.735	109.234	104.841	116.194	116.173	113.983
ENSMUSG00000000182	1.85406	1.44097	1.72635	1.29062	2.17202	1.72054	1.43054	2.04878	1.20507	0.763065	0.712256	1.77418
ENSMUSG00000000184	15.1359	19.7619	15.3379	14.1306	12.075	12.8872	12.0234	12.4975	12.7393	11.6194	12.8206	11.9171
ENSMUSG00000000194	72.2072	76.0284	74.9301	75.7823	69.7255	76.581	75.7846	78.5706	77.8131	75.266	80.7849	70.9003
ENSMUSG00000000223	4.14635	4.32292	4.38226	4.5337	4.71218	4.82427	4.59817	3.48292	4.92357	4.3356	4.01113	3.58184
ENSMUSG00000000247	0.707913	0.377397	0.863173	0.231649	0.515395	0.708459	0.442787	0.614633	0.688611	1.28334	0.449846	0.736452
ENSMUSG00000000253	14.6639	12.5914	14.8731	13.7666	13.1426	14.2704	13.5901	12.9414	15.2527	16.8568	15.4072	13.457
ENSMUSG00000000266	31.6201	34.4461	27.9867	30.4453	35.4518	30.6999	30.2798	29.2975	30.7465	22.2676	29.4274	32.0357
ENSMUSG00000000275	122.941	124.747	164.7	160.268	185.763	175.327	228.853	248.278	244.319	203.01	236.282	203.06
ENSMUSG00000000276	18.6754	15.7478	14.7403	13.4025	13.0321	12.5498	13.0792	13.078	12.9115	9.39958	12.5207	9.77473
ENSMUSG00000000278	238.87	236.765	236.775	241.312	239.843	249.715	264.855	248.38	249.415	267.281	270.133	251.03
ENSMUSG00000000282	29.1593	28.3391	37.2161	35.6408	30.2242	36.3001	34.3671	36.6048	36.8751	36.9393	33.8884	33.5086
ENSMUSG00000000290	0.809044	0.343089	0.365189	0.397113	0.368139	0.371098	0.238424	0.409756	0.826333	0.242793	0.412359	0.535602
ENSMUSG00000000295	16.9899	16.5026	18.8238	17.7046	17.1553	16.4295	17.0303	15.2634	14.9773	16.7528	15.8196	14.0595
ENSMUSG00000000296	4.75313	4.08275	4.01708	4.56679	3.79183	2.86757	3.8829	2.8	2.99546	3.81533	4.04862	3.64879
ENSMUSG00000000301	2.96649	3.67105	3.88428	4.30205	3.09237	3.91339	3.33793	2.7317	3.37419	4.23154	2.96149	3.31404
ENSMUSG00000000303	0.235971	0.240162	0.0995969	0.264742	0.441767	0.0674723	0.204363	0.239024	0.275444	0.208109	0.0374872	0.167376
ENSMUSG00000000317	0.235971	0.0686177	0.0995969	0.297834	0.257697	0.134945	0.272484	0.204878	0.0688611	0.173424	0.224923	0.368226
ENSMUSG00000000325	35.1597	32.8336	35.0249	36.1041	33.2061	37.211	33.8902	35.2048	37.8047	38.292	35.8003	32.4039
ENSMUSG00000000326	90.714	83.6793	84.0266	87.6626	81.101	90.8177	81.3024	80.3462	81.2217	96.4931	88.2073	76.4906
ENSMUSG00000000339	47.9696	48.6843	47.5077	49.275	44.8393	48.58	45.6751	45.278	45.7238	50.1542	48.396	45.6935
ENSMUSG00000000340	13.1807	14.2382	11.4536	11.3839	11.2651	8.19788	10.2522	9.62925	9.88157	8.28966	10.3465	12.1515
ENSMUSG00000000346	223.869	235.256	236.211	240.915	226.663	224.683	258.792	230.726	235.539	247.719	249.44	265.759
ENSMUSG00000000355	23.9342	27.5843	23.5049	23.8598	30.3347	24.6274	24.6598	22.9805	19.8664	20.3947	21.0678	21.0224
ENSMUSG00000000374	82.118	81.2777	68.3899	72.8701	61.516	74.287	65.5665	71.5365	71.0647	63.7159	66.6147	58.1797
ENSMUSG00000000378	47.7336	45.768	48.4041	47.2233	37.9183	51.3801	48.0253	48.6585	50.4408	57.2646	47.4588	46.1287
ENSMUSG00000000384	77.8368	73.2837	69.1535	68.5681	53.5642	68.3494	55.8933	61.0194	58.8418	65.8664	52.782	59.4853
ENSMUSG00000000386	1.44954	1.95561	3.58549	3.90494	5.41164	4.99295	9.97973	14.2049	15.1494	10.4748	16.4569	12.6871
ENSMUSG00000000392	1.24728	1.02927	1.29476	1.65464	1.50937	1.61933	1.124	1.16097	2.27242	1.1446	1.53697	1.64028
ENSMUSG00000000399	59.9367	69.3725	67.8919	67.5422	63.099	66.0891	69.4834	65.1853	63.972	66.6295	63.5033	62.1968
ENSMUSG00000000402	0.640493	0.583251	0.929571	0.496391	0.920348	0.43857	0.817452	0.853657	0.688611	0.901804	0.562308	0.970778
ENSMUSG00000000409	2.89907	3.22503	3.0875	3.93803	3.01874	4.25075	4.29162	3.89268	4.44154	5.41083	4.53595	4.55262
ENSMUSG00000000420	119.637	127.423	112.047	112.217	110.442	96.4179	98.6052	95.1316	95.3382	82.2376	103.914	101.229
ENSMUSG00000000439	28.9233	30.2604	29.4475	29.0223	28.3467	25.8756	30.5523	28.3414	27.5444	28.1294	30.7395	31.5001
ENSMUSG00000000440	8.22528	7.92535	8.33294	8.86885	6.44243	5.76888	6.02871	6.82926	5.81876	5.61894	6.18538	6.36027
ENSMUSG00000000441	123.11	120.081	117.026	115.659	114.491	114.703	113.183	113.775	116.444	115.188	120.146	114.15
ENSMUSG00000000486	3.0002	2.16146	3.98388	3.80566	3.86546	3.81218	3.81478	4.1317	3.78736	4.26623	3.71123	4.25134
ENSMUSG00000000489	2.39342	3.0878	2.75552	1.78701	1.50937	2.86757	1.94145	1.46829	2.41014	2.39325	1.72441	2.00851
ENSMUSG00000000530	0.977595	0.994957	1.49395	0.694947	1.14123	1.2145	2.00957	0.990242	1.58381	1.73424	1.462	1.57333
ENSMUSG00000000531	18.0349	15.1988	15.6699	12.4098	13.2898	15.3499	16.315	14.9561	16.2168	18.2095	11.3586	14.796
ENSMUSG00000000532	30.8448	32.7307	37.4484	36.4351	39.759	38.3917	36.615	37.9365	35.9111	34.3033	35.3504	32.7721
ENSMUSG00000000538	51.8125	50.88	62.1817	61.387	55.589	60.7588	57.7666	62.9658	64.1786	57.1952	53.4192	52.6564
ENSMUSG00000000552	130.121	113.082	132.564	129.69	123.768	146.651	147.618	157.961	158.105	176.962	151.073	171.091
ENSMUSG00000000555	245.781	244.519	244.311	246.21	234.21	273.162	248.608	273.034	261.397	272.692	255.85	232.953
ENSMUSG00000000561	69.3418	79.1505	60.2229	60.9899	61.4792	54.1802	53.1003	45.4487	44.4843	46.3389	47.7962	41.3752
ENSMUSG00000000563	304.099	328.473	306.559	312.164	330.405	299.577	336.177	296.697	298.169	322.742	319.578	345.798
ENSMUSG00000000567	28.3502	27.8931	26.0944	23.8268	29.4879	30.3288	23.5358	27.5902	25.6508	25.3546	25.0414	32.3704
ENSMUSG00000000568	476.628	509.281	445.563	456.051	495.773	425.615	473.782	428.502	429.9	471.748	463.829	546.013
ENSMUSG00000000579	8.09044	7.71949	7.80176	7.21421	9.35073	7.96173	10.0479	7.95609	8.43549	8.91399	9.40928	10.2099
ENSMUSG00000000581	39.542	41.0334	36.4857	37.8912	39.4277	35.0856	37.0919	34.2146	32.2959	33.7483	38.6868	45.4927
ENSMUSG00000000594	22.1813	26.8295	28.2855	25.5476	26.6165	26.0443	27.6912	24.0731	25.9951	27.1235	27.3656	28.6212
ENSMUSG00000000600	55.9926	60.8296	52.0892	50.1355	58.8654	51.8524	51.4654	54.9755	49.7177	44.9515	54.8812	56.8073
ENSMUSG00000000605	38.3285	43.2635	37.1497	37.8581	36.004	32.4204	37.3303	32.8487	34.5338	34.5114	33.8884	34.8141
ENSMUSG00000000627	0.505652	0.377397	0.796775	0.562576	0.699464	0.573514	1.4646	0.614633	1.13621	1.10991	1.57446	0.602552
ENSMUSG00000000628	119.368	114.249	95.3475	102.753	83.3467	85.791	66.0433	78.2633	73.888	69.4389	63.0909	67.1511
ENSMUSG00000000631	73.7578	64.6379	63.8416	65.7221	58.3869	73.7135	61.6495	69.4877	71.7188	70.3407	68.9389	64.7409
ENSMUSG00000000686	2.12374	2.02422	2.15793	2.34958	1.8407	1.55186	1.26024	1.50244	1.75596	1.56082	1.87436	1.43943
ENSMUSG00000000690	1.58438	1.40666	1.36116	0.794225	2.06158	1.51813	1.124	2.32195	1.85925	1.38739	1.91185	1.74071
ENSMUSG00000000693	14.2594	13.3118	15.8027	16.2154	16.419	17.4416	20.4022	21.7853	20.8993	25.2852	23.392	19.7838
ENSMUSG00000000706	0.370812	0.857722	0.896372	0.628761	0.589022	0.371098	0.715271	0.546341	0.826333	0.832435	0.749744	0.903828
ENSMUSG00000000708	31.7887	37.2937	40.6355	39.9098	50.9136	42.6762	45.1983	46.4048	46.7567	38.7429	50.3828	48.3715
ENSMUSG00000000711	114.041	125.742	130.97	131.246	136.285	137.407	145.472	137.917	134.658	128.576	137.278	147.257
ENSMUSG00000000730	0.707913	0.411706	0.431587	0.595669	0.441767	0.573514	0.510908	0.443902	0.413167	0.485587	0.599795	0.736452
ENSMUSG00000000732	21.7768	22.6782	18.7242	18.6974	16.014	18.791	20.6066	17.4488	19.3844	18.2442	20.6179	17.0723
ENSMUSG00000000738	73.9938	67.6914	71.3446	67.0127	70.1673	79.4486	81.03	83.5218	82.1857	89.7295	82.8467	76.5241
ENSMUSG00000000739	0.370812	0.274471	0.265592	0.0330927	0.625836	0.202417	0.408726	0.239024	0.275444	0.242793	0.26241	0.401701
ENSMUSG00000000740	1169.74	1011.36	1190.52	1255.54	1001.45	1294.76	1190.35	1203.21	1272.07	1502.34	1204.8	1108.49
ENSMUSG00000000743	94.9952	87.865	89.5044	95.671	81.4692	93.078	94.4839	93.1852	95.5792	95.0363	89.5194	73.6452
ENSMUSG00000000751	228.791	228.634	234.252	240.518	221.877	232.138	230.045	226.97	225.348	223.162	226.573	208.45
ENSMUSG00000000753	456.436	419.529	440.849	462.04	425.053	472.576	464.245	461.863	473.214	558.737	485.759	584.576
ENSMUSG00000000759	90.2758	83.0618	83.5286	83.89	89.5682	89.8393	84.8447	85.8096	87.9701	80.6768	90.2316	80.6415
ENSMUSG00000000776	44.8682	39.2836	31.539	34.3171	31.9177	32.0156	33.2771	35.1365	35.1192	37.4943	34.8256	36.5213
ENSMUSG00000000782	17.3607	16.5369	14.176	14.4946	11.5596	13.6631	13.2155	11.9171	12.4983	12.7987	12.3708	13.9591
ENSMUSG00000000787	687.047	787.766	714.309	721.289	740.07	645.507	639.248	638.775	582.978	464.429	543.864	582.902
ENSMUSG00000000791	5.39363	5.35218	3.48589	4.13659	3.35007	4.858	4.15538	3.92682	4.37268	4.99461	4.12359	3.68226
ENSMUSG00000000792	0.438232	0.583251	0.33199	0.529483	0.441767	0.337361	0.749331	0.512194	0.516458	0.554957	0.449846	0.602552
ENSMUSG00000000794	6.10154	6.07267	7.33697	7.41277	8.06224	8.53524	9.26446	10.0732	8.60764	7.80408	9.97159	9.84168
ENSMUSG00000000804	65.3977	68.4805	66.9955	67.3768	77.1251	64.1324	72.8554	67.4731	63.9375	56.5709	64.3655	64.6404
ENSMUSG00000000811	20.8666	17.0515	17.1639	18.1679	13.2162	14.3716	12.7727	12.361	15.6315	13.4924	14.2826	13.2227
ENSMUSG00000000823	63.1054	53.6591	59.559	54.4044	52.5703	55.5972	53.1344	57.7414	57.8433	52.3047	51.3574	47.4677
ENSMUSG00000000826	166.326	169.76	169.58	157.786	164.558	161.461	159.914	162.57	157.313	143.075	151.036	140.361
ENSMUSG00000000827	85.7924	83.5078	87.1805	87.7288	88.2429	86.9718	93.0874	88.2682	94.443	101.973	93.3806	90.818
ENSMUSG00000000838	137.234	152.263	142.39	142.762	180.204	143.716	151.297	145.088	140.787	113.662	127.194	157.4
ENSMUSG00000000876	20.7655	20.1393	23.4053	22.0067	25.4384	23.1093	26.1585	26.1219	29.2315	30.3145	30.4021	28.3199
ENSMUSG00000000881	47.0931	49.8508	51.7572	51.5915	59.4176	56.5755	51.5676	54.3609	52.6787	53.033	57.3179	59.0166
ENSMUSG00000000884	9.64111	9.09185	8.29974	9.96091	7.17871	9.34491	7.90204	8.02438	8.74536	9.43426	8.84697	6.56112
ENSMUSG00000000901	44.666	41.0677	48.0721	46.5614	41.8206	49.9295	49.4218	46.2341	54.4347	56.779	53.2693	45.9948
ENSMUSG00000000902	114.851	105.809	120.545	114.732	103.005	128.636	116.623	122.756	129.183	143.977	119.996	125.431
ENSMUSG00000000915	44.4974	39.6267	43.2583	44.973	35.8936	42.2376	39.2377	42.6487	47.2043	49.4952	40.8235	38.3625
ENSMUSG00000000916	31.1819	28.6136	28.3187	28.1619	22.9351	29.3167	23.093	24.278	25.3753	25.6321	23.1296	24.6712
ENSMUSG00000000934	13.1133	12.3512	13.7112	13.6342	9.86613	12.1113	10.2182	11.439	10.5702	12.3478	12.0709	11.415
ENSMUSG00000000942	4.51716	4.6317	4.64786	4.23587	3.31325	3.87966	4.08726	3.72195	4.57926	4.95992	4.23605	4.95432
ENSMUSG00000000957	456.031	431.125	459.939	463.43	417.911	487.184	436.588	505.263	495.111	492.593	465.966	509.156
ENSMUSG00000000958	1.55067	1.71544	1.79274	1.32371	1.80388	1.92296	1.94145	1.80975	2.65115	1.90766	1.94933	2.14241
ENSMUSG00000000959	58.15	53.1444	55.0771	51.8563	46.9745	53.5393	56.5404	51.117	55.3299	62.1204	58.5925	62.7324
ENSMUSG00000000976	43.385	44.6015	46.4122	45.6018	42.5569	46.3535	40.9748	49.956	44.8974	43.2866	43.4851	42.2456
ENSMUSG00000001014	0.303391	0.102927	0.199194	0.264742	0.294511	0.269889	0.374666	0.0682926	0.275444	0.381533	0.374872	0
ENSMUSG00000001016	194.575	203.177	189.433	196.604	197.47	198.402	199.561	191.458	180.313	197.46	187.848	207.144
ENSMUSG00000001017	180.147	196.658	188.869	196.505	182.56	189.597	192.953	183.331	183.515	181.679	179.564	177.05
ENSMUSG00000001018	41.3287	43.4693	41.8971	39.4134	46.2383	37.4809	46.4585	39.7463	41.6954	41.8645	46.6341	51.786
ENSMUSG00000001020	2.05632	1.68113	1.32796	1.05897	1.17804	1.11329	1.43054	1.09268	1.61824	1.00586	1.53697	1.23858
ENSMUSG00000001021	0.775334	0.960648	0.829974	0.86041	0.883534	0.573514	1.22618	1.19512	1.10178	1.28334	1.68692	1.27205
ENSMUSG00000001023	0.0674203	0.102927	0.165995	0.0992781	0.110442	0.101208	0.170303	0.170731	0.103292	0.589641	0.112462	0.0669502
ENSMUSG00000001025	469.245	481.628	452.568	471.108	476.85	483.709	500.076	460.599	441.021	551.835	520.435	355.071
ENSMUSG00000001034	36.98	30.9466	31.1738	33.3905	30.6292	37.7845	33.8902	38.6536	37.9425	41.3096	36.2501	37.3917
ENSMUSG00000001036	61.0491	60.8296	54.4795	52.4519	50.4719	54.0116	55.4505	57.0926	54.8479	51.715	59.4547	51.2169
ENSMUSG00000001039	7.85447	8.54291	8.86413	9.56379	6.92101	8.97381	8.99197	8.94633	9.02081	11.5153	10.309	8.56963
ENSMUSG00000001052	149.842	143.48	148.599	148.785	140.187	149.282	146.767	153.488	153.147	149.561	148.937	160.48
ENSMUSG00000001053	10.7535	10.8416	11.3541	12.0127	8.57764	10.5594	10.2863	9.45852	12.0507	11.0644	9.78415	10.4442
ENSMUSG00000001054	24.9455	23.2957	21.6125	24.9519	20.0268	25.0997	24.5917	23.8341	26.1328	29.2046	22.4548	22.7631
ENSMUSG00000001056	95.5683	86.0123	86.6493	99.6091	69.0261	88.2875	78.6117	71.2633	73.5092	92.9205	73.9622	86.2988
ENSMUSG00000001062	30.2717	27.8245	29.6135	31.1733	27.0582	36.0639	30.7566	36.9463	36.9096	36.7312	34.3383	32.5043
ENSMUSG00000001065	38.1262	31.7357	30.5763	33.5229	29.4511	34.8494	31.6082	31.517	31.8483	31.9447	29.2025	28.0521
ENSMUSG00000001076	4.21377	3.70536	3.45269	4.20277	3.05555	3.77845	4.15538	3.55121	4.1661	4.19686	4.16108	4.15091
ENSMUSG00000001082	47.3628	41.7196	52.886	49.97	44.1031	54.4164	47.5144	48.0097	47.6175	54.6632	41.7607	42.6473
ENSMUSG00000001089	164.337	169.246	153.014	156.131	161.319	156.704	144.859	157.995	148.533	125.559	154.372	132.829
ENSMUSG00000001098	237.758	251.93	259.184	262.723	266.054	274.781	266.66	265.487	266.114	258.575	254.425	232.451
ENSMUSG00000001100	87.9498	85.7378	93.8867	94.2149	82.7208	94.1576	90.9756	88.1657	89.4161	97.1868	87.7575	94.3998
ENSMUSG00000001105	22.0464	20.5853	21.5129	20.0873	19.3273	20.6465	22.2415	19.9414	22.4832	22.6145	22.0799	19.9177
ENSMUSG00000001119	1309	1194.53	1277	1252.29	1270.15	1372.82	1285.48	1434.69	1388.31	1486.38	1354.75	1414.73
ENSMUSG00000001120	28.0131	21.2715	27.4224	27.5993	22.8614	26.719	26.3628	27.8292	28.3019	30.1064	25.8662	31.1653
ENSMUSG00000001123	67.1844	64.9124	74.1997	78.9592	80.4384	78.3016	111.616	120.878	126.739	123.859	150.361	143.575
ENSMUSG00000001127	59.0602	60.1777	63.0449	62.0488	63.4304	67.6072	65.839	71.3658	63.7654	64.8952	61.7039	62.7658
ENSMUSG00000001128	5.66331	5.07771	6.67299	7.04875	6.66332	6.74723	6.6418	7.51218	6.92054	7.00633	6.97262	7.86665
ENSMUSG00000001131	54.4419	55.3745	56.2059	60.5266	57.4297	61.5685	59.5037	57.2292	58.4975	68.8146	53.8691	63.0336
ENSMUSG00000001134	11.0232	11.2876	11.0553	11.2184	10.4183	10.5257	11.4103	10.3463	10.398	11.3072	9.9341	9.43998
ENSMUSG00000001138	19.5856	18.4925	21.8781	20.8484	19.7691	22.9743	20.6066	21.239	19.8664	22.1289	18.9685	20.2524
ENSMUSG00000001143	27.5749	28.9224	26.3268	26.3749	28.3099	27.9335	29.9051	31.8585	30.4366	26.3604	29.3525	25.4076
ENSMUSG00000001150	113.165	109.205	107.764	109.173	104.515	106.674	99.7632	113.127	108.181	97.7764	111.262	91.0188
ENSMUSG00000001151	100.423	93.6632	120.545	113.806	118.357	125.161	117.986	138.429	134.933	120.113	129.668	105.38
ENSMUSG00000001156	15.8438	15.9879	17.7615	18.1679	21.9043	16.9018	20.5385	20.3853	21.1059	17.7933	20.2056	22.6627
ENSMUSG00000001157	36.1036	36.1615	36.6185	32.7618	38.8755	32.4204	34.7077	33.5317	31.3318	32.1875	34.6756	34.2785
ENSMUSG00000001158	64.6224	60.7267	59.5258	57.9453	57.761	53.438	54.1562	49.6829	56.6727	61.6002	65.3776	74.2143
ENSMUSG00000001166	2.46084	2.02422	2.62272	3.11071	2.83467	4.35196	5.5178	4.74633	6.02535	4.99461	5.43564	5.55687
ENSMUSG00000001173	74.9377	75.9255	68.2239	63.7696	68.6947	63.3565	60.6958	64.0926	63.4899	52.3393	67.6269	64.4396
ENSMUSG00000001175	502.383	499.16	446.792	453.006	470.739	435.129	456.82	416.995	422.807	451.18	479.986	512.705
ENSMUSG00000001211	38.4633	39.7297	39.7392	41.9946	34.7155	41.6641	35.9679	39.5073	38.6655	40.824	39.4365	36.4209
ENSMUSG00000001227	1.88777	2.333	1.46075	1.98556	1.36211	1.61933	1.73709	1.80975	1.75596	2.25451	1.38703	1.77418
ENSMUSG00000001228	385.948	369.781	415.386	422.064	377.711	418.531	380.49	379.365	382.351	379.001	360.064	345.631
ENSMUSG00000001229	102.445	94.3151	101.622	102.422	86.5863	101.748	91.5547	98.4438	101.26	100.725	94.3927	89.8137
ENSMUSG00000001240	0.943885	0.89203	1.02917	0.694947	0.625836	0.87714	0.817452	0.682926	0.585319	0.72838	1.04964	0.736452
ENSMUSG00000001247	0.269681	0.548942	0	0.231649	0.478581	0.202417	0.272484	0.0682926	0.344306	0.0693696	0.562308	0.234326
ENSMUSG00000001248	55.8577	47.6893	56.1727	53.0807	56.2885	61.9396	53.3047	61.7024	62.5603	61.2186	54.8437	50.6144
ENSMUSG00000001270	7.75334	7.78811	7.33697	8.27318	5.74297	7.1858	8.48107	8.3317	8.36662	9.01804	6.63523	8.13445
ENSMUSG00000001280	201.856	227.331	200.123	192.302	220.92	193.645	214.445	210	203.209	157.122	201.606	194.457
ENSMUSG00000001281	1.75293	1.30374	1.62675	2.05175	1.21486	1.45065	1.39648	0.990242	1.41165	1.35271	1.462	1.17163
ENSMUSG00000001285	88.4218	83.7479	87.7449	88.6885	76.0943	88.9959	82.8011	81.234	84.3893	94.6548	88.8446	85.4285
ENSMUSG00000001288	174.989	158.404	184.254	185.65	157.748	201.337	178.307	193.166	203.106	217.682	188.898	201.922
ENSMUSG00000001289	102.243	98.192	105.838	108.048	96.5629	103.199	104.634	97.795	107.32	121.64	111.524	106.35
ENSMUSG00000001300	19.7879	23.879	18.5914	20.9477	18.6278	19.6007	17.4049	17.5853	17.594	15.8163	16.3444	17.3401
ENSMUSG00000001305	54.779	50.2282	46.379	47.5211	35.7463	41.2593	35.6614	37.0146	36.0488	43.8416	37.937	38.5299
ENSMUSG00000001313	12.0008	11.4249	12.7484	13.7335	12.5535	13.6294	12.398	14.0341	13.5656	15.5388	13.6453	11.7163
ENSMUSG00000001323	25.6871	24.8053	22.7745	22.0728	25.2912	21.996	25.5454	24.3122	26.5115	24.7996	26.7284	28.2195
ENSMUSG00000001333	2.19116	1.5439	2.42353	1.45608	1.91432	2.02417	2.14581	1.8439	2.10026	1.45676	2.81154	2.64453
ENSMUSG00000001348	0.269681	0.274471	0.033199	0.0992781	0.110442	0.134945	0.102182	0.341463	0.137722	0.0346848	0.0374872	0.1339
ENSMUSG00000001349	1.17986	1.33805	1.06237	1.19134	1.583	1.28197	1.22618	1.50244	1.85925	1.49145	1.04964	1.84113
ENSMUSG00000001366	23.9342	23.5016	22.2433	22.1059	19.2905	18.8922	21.1516	20.5902	21.8978	23.5857	23.1296	24.236
ENSMUSG00000001376	64.6224	70.8821	63.7752	67.3768	73.0388	66.9662	64.5787	62.0438	59.496	57.5074	63.2409	64.9417
ENSMUSG00000001380	163.562	154.973	154.807	159.275	143.317	148.945	142.339	141.4	138.755	157.33	145.788	139.524
ENSMUSG00000001383	128.368	124.747	115.997	111.986	126.051	106.37	129.362	113.673	124.26	130.519	133.942	151.91
ENSMUSG00000001403	200.373	193.193	198.43	212.819	195.813	217.294	218.124	209.897	230.272	247.823	226.573	231.413
ENSMUSG00000001415	235.634	219.474	234.252	234.594	197.764	239.628	199.526	221.951	213.642	222.434	196.658	188.532
ENSMUSG00000001416	562.184	551.103	558.473	576.508	517.235	555.567	525.588	515.268	508.78	545.869	525.158	466.107
ENSMUSG00000001418	108.412	105.946	115.831	114.236	109.558	121.686	125.138	126.102	126.016	134.889	130.755	134.101
ENSMUSG00000001419	136.728	129.825	146.441	144.383	135.254	149.991	138.286	155.468	147.638	153.584	131.205	134.905
ENSMUSG00000001420	5.15765	4.87186	5.54423	5.22865	5.08032	5.46525	4.90471	5.29268	4.40711	4.61308	5.58559	5.85814
ENSMUSG00000001424	178.192	161.938	204.406	205.605	177.958	202.181	196.734	199.517	199.801	199.542	193.996	183.109
ENSMUSG00000001435	29.9683	25.4915	30.6759	31.0079	28.1626	33.7361	29.9732	35.6146	34.947	33.887	32.089	28.5208
ENSMUSG00000001436	46.756	46.0082	42.9263	45.1385	32.6907	36.9073	31.3016	33.3609	32.2614	34.9276	31.3018	29.0564
ENSMUSG00000001440	848.754	882.252	833.228	849.986	780.234	779.339	738.602	753.745	711.68	663.728	721.816	681.252
ENSMUSG00000001441	175.124	196.899	188.603	192.765	216.208	201.641	207.633	207.746	195.566	186.049	207.154	214.14
ENSMUSG00000001445	59.2625	64.1233	64.6052	67.7077	59.8226	68.3494	67.542	68.1901	63.7654	71.8669	63.7282	69.2265
ENSMUSG00000001467	399.87	417.745	291.653	286.848	314.28	273.701	295.816	275.595	268.489	267.35	280.029	293.309
ENSMUSG00000001472	449.727	429.41	466.944	458.764	429.066	464.277	454.708	462.853	488.845	492.524	460.38	442.508
ENSMUSG00000001473	284.514	258.311	275.817	283.439	223.424	276.299	247.926	238.819	261.466	285.04	241.043	223.045
ENSMUSG00000001482	72.5443	68.8579	73.4361	77.106	62.5836	70.07	65.2259	65.8682	69.2398	69.3349	68.0017	56.9412
ENSMUSG00000001493	0.775334	0.583251	0.995969	0.72804	0.515395	0.910876	0.510908	0.853657	0.964056	1.1446	0.787231	0.836878
ENSMUSG00000001504	41.2612	38.5289	39.1084	42.2263	38.1392	42.3051	39.6124	42.1365	38.941	39.0204	39.3241	45.024
ENSMUSG00000001506	4182.82	3699.94	4573.33	4543.83	3955.54	5018.89	4430.11	4846.04	4955.45	5031.48	4437.47	3883.55
ENSMUSG00000001507	36.6767	35.098	34.3609	37.13	33.7952	41.7316	38.4203	44.0146	46.4812	46.2348	40.6361	39.4337
ENSMUSG00000001510	1.41583	0.960648	1.69315	1.25752	1.69344	1.28197	1.15806	1.29756	1.82482	1.28334	1.04964	1.4729
ENSMUSG00000001517	141.953	136.584	156.4	157.819	144.605	172.189	157.394	179.131	168.813	174.811	151.448	160.346
ENSMUSG00000001518	25.1141	22.2321	24.1025	22.503	20.5053	23.7165	21.7647	22.0927	21.4158	21.6433	21.1803	17.9761
ENSMUSG00000001521	93.6805	93.0113	95.4139	94.3804	86.5495	93.0105	89.0682	97.9999	95.7169	95.0016	91.0189	88.709
ENSMUSG00000001524	33.2382	30.6721	31.6718	33.1589	29.8929	33.9386	33.209	31.517	30.9875	35.2397	31.6017	29.1233
ENSMUSG00000001525	1922.49	1898.07	2057.44	2083.48	1945.87	2148.22	2184.98	2028.53	2165.99	2400.5	2089.61	2123.79
ENSMUSG00000001542	28.0131	28.9224	26.1276	26.3749	28.8989	25.7069	28.5768	25.0634	22.8619	21.019	28.5277	27.3492
ENSMUSG00000001552	61.521	54.4482	60.8205	61.5193	59.933	81.9451	75.3078	85.8779	83.4597	91.8453	82.5843	84.9264
ENSMUSG00000001555	225.757	216.935	246.901	249.155	214.588	252.144	233.859	248.79	248.933	269.952	232.495	244.034
ENSMUSG00000001558	0.606783	0.240162	0.431587	0.496391	0.515395	0.573514	0.408726	0.717072	0.688611	0.72838	0.412359	0.736452
ENSMUSG00000001569	82.691	84.7429	73.8013	73.5982	66.9645	63.5252	64.2381	64.3316	65.4869	63.82	68.1892	70.666
ENSMUSG00000001576	216.453	209.764	218.184	225.196	201.998	219.116	200.208	212.902	205.757	217.994	199.844	209.588
ENSMUSG00000001588	0.202261	0.30878	0.066398	0.132371	0.110442	0.168681	0.068121	0.170731	0.206583	0.173424	0.112462	0.301276
ENSMUSG00000001604	8.76464	7.06763	6.93859	7.21421	5.96385	6.30866	7.62955	7.3756	7.60915	7.66534	9.33431	7.9336
ENSMUSG00000001627	95.7369	110.406	77.6856	85.2137	68.3266	65.3806	66.6564	60.7121	59.5304	63.7853	66.9521	70.9672
ENSMUSG00000001630	38.1262	41.651	34.8257	36.0711	40.4217	35.3555	41.6219	38.039	36.5308	33.5055	39.9988	41.5761
ENSMUSG00000001632	59.903	55.7862	54.4131	52.3196	48.5944	55.6984	50.3414	56.956	55.9152	51.9578	55.1436	46.7982
ENSMUSG00000001642	117.278	102.824	112.08	118.273	113.387	123.98	123.844	135.629	124.225	147.098	138.44	146.956
ENSMUSG00000001655	0.202261	0.274471	0.199194	0.0330927	0.368139	0.134945	0.306545	0.170731	0.172153	0.242793	0.374872	0.234326
ENSMUSG00000001656	1.0113	1.26943	1.39436	1.58845	1.50937	2.0579	0.953694	1.67317	1.20507	1.5955	1.42451	1.90808
ENSMUSG00000001657	102.816	106.186	86.0849	97.458	107.533	96.0468	95.0629	93.1852	89.2096	94.7241	97.3542	121.716
ENSMUSG00000001661	118.12	119.12	138.971	148.288	155.428	175.124	153.919	175.478	157.761	170.719	169.33	214.073
ENSMUSG00000001663	7.21397	5.11202	7.43657	6.32071	7.03146	7.59063	9.29852	7.54633	9.74385	7.90813	9.29682	5.85814
ENSMUSG00000001665	2.19116	1.50959	2.25753	2.08484	2.57697	2.32779	3.20169	3.31219	3.44306	3.01758	3.89867	3.68226
ENSMUSG00000001666	6.40493	6.38145	6.341	7.11493	5.8166	7.32074	6.6418	5.39511	6.23193	7.35317	7.19754	5.92509
ENSMUSG00000001674	122.435	121.076	107.565	115.99	89.2369	90.3454	85.3897	81.9852	83.563	87.1629	89.9317	89.6129
ENSMUSG00000001687	22.0464	19.9334	20.2846	21.6095	20.7262	22.4683	23.0249	22.0927	22.6553	24.7303	23.9543	21.8258
ENSMUSG00000001700	11.0906	10.9102	12.8148	11.6817	12.259	11.639	12.8749	12.6341	12.7049	11.6888	12.9706	12.6871
ENSMUSG00000001707	42.9467	46.1454	35.3569	38.3544	34.1265	33.9386	31.9828	29.5024	32.709	36.1762	30.9269	38.396
ENSMUSG00000001729	367.205	351.872	366.384	385.001	332.282	386.009	347.008	376.156	362.519	407.095	345.294	352.459
ENSMUSG00000001739	0.202261	0.102927	0.431587	0.198556	0.294511	0.607251	0.408726	0.375609	0.275444	0.450902	0.374872	0.468652
ENSMUSG00000001741	0.0674203	0.137235	0.199194	0.198556	0.220883	0.303625	0.340605	0.204878	0.241014	0.346848	0.187436	0.167376
ENSMUSG00000001750	100.085	87.865	113.009	106.128	118.025	130.458	154.464	175.546	168.159	170.025	160.783	158.538
ENSMUSG00000001751	10.3153	9.70941	10.7897	11.1853	10.7497	13.1908	12.1937	11.5073	13.7034	13.319	13.1955	11.4485
ENSMUSG00000001755	18.9788	15.1645	18.9234	18.7305	18.9592	20.4441	20.3682	20.6244	23.2751	23.5857	20.4305	21.0558
ENSMUSG00000001761	132.414	133.393	141.959	145.939	119.461	144.155	128.817	142.356	142.164	139.745	122.658	120.209
ENSMUSG00000001763	2.19116	1.68113	2.32393	1.95247	1.03079	2.83384	1.6349	1.60488	1.54937	1.83829	1.64944	1.77418
ENSMUSG00000001767	78.6458	74.9992	71.1454	69.594	72.2657	65.5831	66.5542	70.9901	67.3462	69.0921	76.9987	82.1814
ENSMUSG00000001768	58.7905	62.3735	78.6484	75.0543	91.5194	80.2583	88.7617	86.9023	85.8698	81.1277	93.7554	87.0018
ENSMUSG00000001774	78.7806	87.3847	66.5971	70.5537	82.9417	66.0891	63.591	59.995	59.014	53.6574	60.017	74.2813
ENSMUSG00000001783	181.934	175.353	179.44	182.01	158.079	173.64	154.941	170.629	162.478	177.551	172.628	161.919
ENSMUSG00000001785	90.1073	88.6198	75.2289	73.7967	64.1298	63.9975	63.7613	60.0292	62.6292	65.034	63.7657	64.0714
ENSMUSG00000001786	13.8549	13.2432	13.1136	12.8731	11.7436	12.3474	13.2495	14	14.151	12.6946	14.7325	12.2184
ENSMUSG00000001794	157.022	148.592	162.808	167.151	147.035	168.681	171.052	161.136	165.99	200.998	160.033	183.578
ENSMUSG00000001802	0.269681	0.274471	0.298791	0.198556	0.18407	0.101208	0.204363	0.204878	0.0344306	0.0346848	0.112462	0.100425
ENSMUSG00000001829	43.5535	42.1313	45.383	48.0506	42.2255	48.2764	43.2228	44.5268	47.2732	46.2695	47.9086	42.5469
ENSMUSG00000001833	276.221	287.577	263.832	270.665	319.581	260.038	272.927	247.458	255.268	226.388	263.872	307.904
ENSMUSG00000001844	21.0014	20.3452	24.0029	23.5289	21.0944	22.7044	22.3437	20.7268	20.8993	23.8631	20.4305	22.127
ENSMUSG00000001847	348.327	381.961	344.473	354.324	384.043	346.335	385.463	340.131	348.609	405.257	370.786	416.196
ENSMUSG00000001855	113.334	113.494	108.627	115.56	98.3299	115.04	103.271	110.497	109.661	105.962	100.766	100.258
ENSMUSG00000001864	21.5745	24.0848	23.3389	21.3448	17.8916	19.3645	20.5385	18.0634	18.9368	17.7586	19.4558	16.6371
ENSMUSG00000001870	91.4894	92.0507	96.775	96.6969	88.4638	97.6324	98.7074	105.683	96.1301	97.5336	93.0807	95.8058
ENSMUSG00000001891	75.0725	85.3605	74.8305	77.3046	92.3661	71.858	84.436	71.2292	71.2368	68.7799	76.8487	75.1516
ENSMUSG00000001909	72.2072	63.6086	74.1665	75.2859	65.1974	82.2487	71.3568	77.1023	73.6814	85.2552	71.6755	67.8541
ENSMUSG00000001910	289.368	265.756	294.209	294.26	254.458	313.308	274.494	304.278	295.001	327.667	269.72	286.848
ENSMUSG00000001911	331.303	326.415	318.378	327.287	311.004	356.557	329.604	348.224	354.738	344.663	327.788	396.647
ENSMUSG00000001918	30.1369	27.3785	30.7755	32.4309	24.2972	30.6999	29.8029	28.5463	31.504	29.7942	28.3028	27.9852
ENSMUSG00000001924	702.722	700.518	725.032	748.193	667.289	761.897	721.913	741.316	732.303	760.533	729.613	712.786
ENSMUSG00000001930	0.235971	0.171544	0.165995	0.165464	0.18407	0.371098	0.272484	0.27317	0.241014	0	0.337385	0.167376
ENSMUSG00000001942	7.88818	7.37641	8.39934	8.47173	9.93975	8.29909	8.65137	9.01462	9.39954	8.25498	11.2087	8.10098
ENSMUSG00000001948	0.977595	0.926339	0.597582	0.761132	0.773092	0.607251	0.544968	0.751218	0.378736	0.346848	1.01215	0.937303
ENSMUSG00000001962	81.2415	69.8185	64.406	72.3076	69.1365	69.6314	68.9044	67.4731	68.1036	76.584	78.2357	73.4779
ENSMUSG00000001964	78.2413	87.6591	89.5376	91.2697	80.0702	86.7694	93.1555	80.8243	86.042	93.3714	80.5974	98.8855
ENSMUSG00000001983	14.5628	16.5712	14.0432	14.5608	13.3634	14.5065	12.8408	13.1805	12.1884	12.5212	13.0455	12.2854
ENSMUSG00000001986	4.92168	5.76389	4.34907	4.73226	5.44846	4.25075	4.56411	4.71219	3.85622	3.29505	3.82369	4.38524
ENSMUSG00000001995	56.0263	49.2675	44.7854	45.8665	45.2443	51.9537	46.697	58.9365	51.9901	54.1083	52.3321	52.2212
ENSMUSG00000001998	32.8674	33.6913	34.5601	35.1445	37.9183	33.5675	33.0387	33.839	32.5024	25.2158	35.3504	27.0814
ENSMUSG00000001999	32.2269	32.6277	33.6638	32.3316	31.8808	31.577	31.0291	28	29.748	34.5114	33.2511	31.2323
ENSMUSG00000002006	28.0131	28.0303	26.8912	29.1547	22.4565	28.0347	26.9419	26.9756	26.5115	32.1528	27.2532	23.4661
ENSMUSG00000002010	81.6123	74.313	83.1634	79.5549	70.7195	85.9934	82.6989	78.3999	83.1154	94.9323	83.5214	90.818
ENSMUSG00000002014	50.8012	53.3503	53.2512	56.2576	53.7115	56.7105	55.9274	51.117	51.4392	61.6002	51.1325	51.2839
ENSMUSG00000002015	142.56	143.788	135.817	146.137	141.181	140.882	153.034	133	134.417	157.053	147.849	149.5
ENSMUSG00000002017	87.0396	92.3251	67.4935	74.0615	68.7316	68.9904	66.7927	69.0779	66.0034	62.1898	62.6786	69.7287
ENSMUSG00000002020	60.3075	50.3654	57.7662	51.9556	50.9504	48.4114	45.9136	54.5316	51.2671	47.206	48.321	41.9443
ENSMUSG00000002028	188.743	190.792	192.089	172.446	181.64	188.72	161.277	204.844	190.608	127.675	170.004	135.708
ENSMUSG00000002031	40.5533	41.8225	43.1919	40.6378	45.1338	45.3414	49.3196	49.1707	51.0605	56.6056	52.4071	50.8152
ENSMUSG00000002032	0.573073	0.789104	0.66398	1.15824	0.809906	0.607251	0.953694	0.614633	0.757472	0.485587	0.824718	0.769928
ENSMUSG00000002043	8.76464	8.47429	11.0553	10.6228	7.06827	10.5594	9.12822	9.69755	11.2932	12.1744	9.29682	8.63658
ENSMUSG00000002052	256.635	239.647	245.274	246.706	219.19	243.406	232.191	248.756	252.617	236.793	239.993	222.676
ENSMUSG00000002055	113.3	104.23	117.126	115.427	127.928	131.369	131.44	130.678	127.944	128.126	132.705	110.468
ENSMUSG00000002058	30.2043	28.2019	32.2694	36.6667	26.9846	31.4421	29.4283	27.0439	32.2614	35.9334	31.9016	26.6127
ENSMUSG00000002059	72.6791	66.868	73.8345	73.6975	65.1974	76.7835	67.5079	72.6633	69.3776	79.8444	69.0139	68.4901
ENSMUSG00000002064	22.9903	22.0606	24.9656	24.8195	26.8741	27.7648	30.0754	27.1122	29.3004	30.5226	30.3271	30.8306
ENSMUSG00000002068	59.2625	52.6641	47.7401	45.4032	36.0776	39.7074	39.1015	35.3414	37.0817	36.7659	38.012	37.5591
ENSMUSG00000002076	0.202261	0.274471	0.298791	0.36402	0.589022	0.168681	0.238424	0.27317	0.309875	0.0693696	0.224923	0.234326
ENSMUSG00000002083	7.3151	7.20486	10.2917	10.5566	8.65127	11.4366	10.6609	10.3463	11.8785	15.5388	9.74667	10.3103
ENSMUSG00000002102	229.768	210.176	228.841	232.41	211.201	226.673	227.899	221.131	229.79	269.709	225.523	255.683
ENSMUSG00000002103	57.4421	54.3452	54.3135	53.3454	54.595	52.9995	57.2898	58.3219	55.8464	53.8308	54.019	58.481
ENSMUSG00000002104	0.10113	0.102927	0.066398	0.36402	0.110442	0.101208	0.204363	0.136585	0.172153	0.312163	0.0749744	0.1339
ENSMUSG00000002105	35.126	32.662	35.1245	35.0121	33.832	40.281	34.4011	38.8243	40.3182	41.9686	34.7881	39.4672
ENSMUSG00000002107	12.0682	11.7336	11.6528	11.8141	15.7564	12.1787	16.315	14.0341	14.0132	10.9257	12.8206	14.9299
ENSMUSG00000002108	1.07873	1.20081	1.06237	0.72804	1.25167	1.14703	0.851513	1.09268	1.41165	1.56082	1.462	1.27205
ENSMUSG00000002109	12.439	11.0475	14.5744	12.9723	14.3574	13.6969	15.5657	13.4878	14.5297	13.3883	15.9321	16.5702
ENSMUSG00000002129	185.069	176.004	190.994	192.004	166.472	187.303	172.619	177.39	181.07	186.327	172.141	175.577
ENSMUSG00000002147	96.1414	90.1637	103.182	98.6825	89.605	101.782	99.4567	100.458	103.739	105.823	94.7301	97.1113
ENSMUSG00000002190	0.573073	0.789104	0.497985	0.761132	0.589022	0.742195	0.613089	0.443902	0.585319	0.72838	0.712256	0.736452
ENSMUSG00000002205	22.451	19.6247	25.8288	24.6872	24.923	26.854	29.5645	28.1024	29.1627	33.0893	31.8266	30.3954
ENSMUSG00000002210	15.8438	15.3704	17.2635	17.3075	14.7256	18.285	18.3246	18.0634	18.6958	22.4411	16.3069	19.516
ENSMUSG00000002221	107.03	99.53	99.9953	103.084	88.8688	97.7336	93.5983	95.9511	93.3757	91.7759	90.0442	90.0146
ENSMUSG00000002222	74.6006	87.0073	90.766	85.4123	112.246	88.4899	97.1065	95.6438	88.7964	76.5146	94.5427	93.1612
ENSMUSG00000002227	102.243	92.0507	103.083	103.977	111.325	125.094	142.305	162.127	164.578	163.608	170.154	171.794
ENSMUSG00000002228	1.34841	1.40666	1.32796	1.62154	1.65663	1.48439	1.56678	1.43414	1.72153	2.2892	1.42451	1.67376
ENSMUSG00000002233	197.946	191.581	213.403	212.985	182.192	212.335	219.69	210.956	222.49	246.99	217.651	235.297
ENSMUSG00000002249	63.5774	56.3695	69.9502	66.9465	60.7061	75.1641	71.7314	70.3414	79.7756	83.2088	73.3624	74.1474
ENSMUSG00000002250	84.5451	85.9437	97.8042	99.3443	83.1258	102.524	92.9171	101.141	109.799	119.177	96.1171	97.1113
ENSMUSG00000002257	2.86536	2.29869	2.72232	3.07762	2.54016	3.60977	2.45236	2.69756	2.75444	4.40497	3.56128	2.61106
ENSMUSG00000002265	16.3494	15.2674	15.0391	13.2702	16.6031	17.5428	18.2564	16.8683	19.0745	12.8334	19.3059	18.4113
ENSMUSG00000002266	0.337102	0.343089	0.630781	0.297834	0.257697	0.43857	0.544968	0.546341	0.0688611	0.520272	0.787231	0.435176
ENSMUSG00000002274	36.3396	32.5934	39.1748	39.7774	30.2242	43.6208	36.1382	33.6	37.8047	41.2055	35.3504	31.7344
ENSMUSG00000002279	13.1133	11.9395	14.4084	12.9062	13.2898	15.1475	13.8626	14.3414	14.7363	16.5446	14.8074	15.432
ENSMUSG00000002280	26.0242	22.0263	23.0401	23.8268	22.0147	25.0322	24.4895	25.678	22.2766	27.6785	25.9786	24.6377
ENSMUSG00000002289	16.3157	15.2674	13.512	13.2702	11.081	11.7739	12.4321	12.4634	11.2588	13.9086	11.8085	12.5197
ENSMUSG00000002297	147.752	160.84	151.753	155.635	162.128	145.605	147.789	136.073	145.745	135.86	147.362	164.43
ENSMUSG00000002307	66.9821	56.7469	71.5438	69.4616	67.9953	77.1208	94.6542	100.868	114.413	109.847	111.337	106.685
ENSMUSG00000002308	27.5412	25.8346	31.2402	32.0668	29.3039	32.3867	29.8029	29.0926	29.4037	32.1181	28.3028	23.3991
ENSMUSG00000002319	56.2623	49.7479	53.3176	57.118	50.2878	63.2553	56.6086	58.9706	56.3972	66.9416	56.3807	55.803
ENSMUSG00000002320	63.3751	60.315	66.0992	67.5753	60.7798	65.7855	68.0188	66.0389	71.168	61.5308	62.8285	53.7276
ENSMUSG00000002325	58.622	61.1384	79.8767	76.4442	87.5803	84.1379	114.852	117.361	118.235	114.737	120.109	118.703
ENSMUSG00000002326	36.3058	34.6176	33.1658	32.5963	35.599	33.2638	37.739	39.4731	34.8437	39.2632	38.6868	39.4002
ENSMUSG00000002329	26.4962	25.4229	26.3932	23.9591	24.5181	23.2105	26.2266	23.0829	25.272	24.9384	24.854	27.0144
ENSMUSG00000002332	37.3171	35.8528	38.4444	40.2076	40.7898	40.8207	45.8114	39.8146	41.3855	46.651	49.0332	46.4635
ENSMUSG00000002342	59.3973	55.1343	65.3356	68.3364	53.4538	66.224	57.971	61.156	64.2818	69.9245	59.8295	62.7324
ENSMUSG00000002343	29.5638	28.545	30.4103	31.7028	27.5736	33.4325	28.5086	31.9609	29.0938	30.7654	29.5399	27.8513
ENSMUSG00000002345	18.4732	17.772	21.9777	21.0139	20.3949	21.1188	20.811	22.639	24.1014	26.742	21.1053	20.1185
ENSMUSG00000002346	13.4841	14.5126	16.7323	15.3881	14.9096	18.9934	15.5997	17.9268	17.835	15.3654	15.5572	16.6371
ENSMUSG00000002365	178.192	165.575	160.55	156.098	170.448	180.893	174.594	183.946	170.121	190.142	198.57	201.219
ENSMUSG00000002372	176.034	156.14	164.368	170.593	141.918	177.891	161.856	174.59	177.868	198.64	162.17	165.267
ENSMUSG00000002379	40.6207	40.3129	45.715	44.7082	38.9123	48.4114	44.1765	44.0487	45.5516	55.3222	43.5976	46.8986
ENSMUSG00000002393	78.8818	71.3281	70.7138	70.6529	55.5522	76.6148	66.8608	71.9804	74.5766	83.9719	66.5397	65.2765
ENSMUSG00000002395	39.1712	31.5298	35.3237	37.0307	32.5803	36.0977	35.2867	33.7024	38.4245	43.4254	37.6371	35.0484
ENSMUSG00000002396	5.66331	4.80324	5.97582	5.75813	4.01272	5.83635	4.87065	4.40487	5.19901	7.11038	5.47313	5.45644
ENSMUSG00000002409	11.0232	9.98388	19.0562	15.2226	18.7015	23.3454	21.935	26.3609	26.8903	28.7884	22.2674	25.7424
ENSMUSG00000002413	56.1611	64.7408	56.7039	54.8015	68.3634	56.8454	53.4069	58.9706	54.0215	40.7199	51.6948	56.6064
ENSMUSG00000002416	7.98931	8.54291	8.59854	7.31349	9.31392	9.34491	7.73174	9.2195	6.74839	7.35317	7.75985	8.30183
ENSMUSG00000002428	36.407	42.0284	44.3206	41.9285	54.7423	46.4547	46.9013	47.156	47.0321	39.7488	50.8701	53.828
ENSMUSG00000002455	140.673	135.966	141.228	140.346	140.224	144.323	146.835	147.819	149.876	158.614	150.549	142.001
ENSMUSG00000002458	36.1036	34.3432	33.2322	33.4898	26.8005	33.1964	30.9269	28.9902	29.3693	33.9911	28.1529	32.4374
ENSMUSG00000002475	0.842754	0.960648	0.66398	0.529483	0.552209	0.43857	0.442787	0.64878	0.61975	0.208109	0.712256	0.502127
ENSMUSG00000002477	164.775	186.057	158.691	163.213	179.247	139.195	163.899	137.712	144.539	154.451	162.095	196.131
ENSMUSG00000002486	25.4175	23.1585	20.4174	21.9074	20.3213	23.4466	21.1516	24.9951	23.7571	25.3546	23.6169	21.9597
ENSMUSG00000002489	76.4209	76.9548	76.7228	76.4111	70.3146	71.9929	67.6442	69.9316	69.7907	60.1781	69.0514	63.3014
ENSMUSG00000002496	160.292	147.219	155.471	156.826	140.151	163.958	152.387	170.356	163.958	158.683	156.884	145.449
ENSMUSG00000002504	69.5778	59.1485	61.6173	63.3394	52.9016	64.6047	58.8906	60.8828	68.3102	73.0808	64.0656	64.3057
ENSMUSG00000002524	205.16	189.591	218.516	222.813	187.346	231.565	218.124	220.824	225.589	253.719	214.652	213.036
ENSMUSG00000002546	142.257	133.702	130.904	129.359	131.094	145.639	147.993	157.141	159.517	154.694	151.898	140.863
ENSMUSG00000002550	52.4867	47.3805	50.894	50.4002	43.2932	52.426	49.0131	48.8633	49.1668	56.5709	44.4223	44.7562
ENSMUSG00000002578	3.67441	2.98487	3.2535	2.77979	3.166	2.73263	2.99732	3.44878	2.85774	2.53199	3.5238	3.74921
ENSMUSG00000002580	17.4956	18.1151	21.6125	20.5837	18.2965	20.579	21.2538	17.0049	19.7631	21.2965	19.6808	15.2981
ENSMUSG00000002602	285.458	282.122	281.229	279.666	288.768	303.254	304.705	335.487	333.253	329.644	321.977	338.634
ENSMUSG00000002603	57.7792	52.1152	50.7944	51.3599	42.5937	49.6933	52.6916	49.5121	59.0484	57.4727	56.0058	61.4268
ENSMUSG00000002608	36.407	35.8528	42.3951	43.0536	37.4766	44.0257	40.7364	47.5316	41.6954	47.5182	39.399	43.049
ENSMUSG00000002617	9.84337	13.1746	10.7897	10.7551	13.7684	12.2125	12.6364	11.3707	12.2228	11.1685	8.20969	15.2647
ENSMUSG00000002625	29.7661	24.7024	30.4103	29.0885	31.9177	32.353	31.7785	34.8292	34.4994	36.3497	35.4254	34.6133
ENSMUSG00000002635	12.2031	12.7629	10.3913	11.1853	9.75568	10.8968	11.5465	12.7707	10.8112	12.9374	10.0466	10.2434
ENSMUSG00000002658	169.292	149.758	150.591	152.26	155.649	167.736	161.481	169.878	175.183	209.115	182.225	201.989
ENSMUSG00000002660	49.4528	46.6257	50.2633	49.8707	39.0227	50.3343	43.1547	40.2243	43.8301	55.1835	44.1974	46.4969
ENSMUSG00000002661	5.69702	6.65592	6.30781	7.2473	5.74297	8.94008	7.39113	5.63414	8.05675	7.76939	6.18538	5.92509
ENSMUSG00000002679	29.0582	29.9173	29.2483	29.254	30.7764	28.7769	31.4379	26.3268	29.1971	30.9735	28.8276	34.9145
ENSMUSG00000002688	39.0701	38.2201	32.3358	38.189	49.7356	45.139	47.5485	50.2292	43.4514	44.9515	48.4709	53.9284
ENSMUSG00000002718	304.436	335.472	301.978	299.754	313.25	280.786	275.72	269.38	254.339	235.406	267.808	268.671
ENSMUSG00000002728	74.7691	82.3756	74.8969	80.5477	79.8494	76.6148	84.4019	82.7365	75.2996	79.6709	82.022	99.6219
ENSMUSG00000002731	35.4294	34.7549	35.9545	32.7287	33.5375	30.2276	33.3112	31.7219	32.5024	32.569	39.549	32.2365
ENSMUSG00000002732	20.0913	21.546	19.853	18.8298	19.6586	19.9381	19.5848	19.3951	20.1763	21.6086	24.0668	23.2317
ENSMUSG00000002733	41.1601	42.1313	37.0833	37.3286	36.8875	34.1747	37.16	33.2243	34.8782	33.0546	33.4761	41.71
ENSMUSG00000002741	115.457	125.776	118.454	121.119	106.245	112.544	107.018	109.849	106.563	110.055	113.849	109.664
ENSMUSG00000002748	536.396	526.572	536.529	524.023	518.892	531.918	481.207	526.775	491.117	455.793	502.253	464.501
ENSMUSG00000002763	43.8569	38.1171	47.4413	46.5945	42.1519	51.0765	46.6629	51.2536	52.5755	59.9353	49.4081	43.7854
ENSMUSG00000002767	53.97	50.8114	54.2139	54.0735	47.9685	57.149	55.144	55.2146	56.6727	64.0628	55.4435	52.0538
ENSMUSG00000002768	73.8927	65.9759	77.1544	80.68	62.4732	78.0317	76.2615	73.3462	73.4404	99.1985	72.6127	76.5241
ENSMUSG00000002769	0.438232	0.446015	0.398388	0.36402	0.404953	0.337361	0.442787	0.717072	0.413167	0.659011	0.449846	0.468652
ENSMUSG00000002771	3.50586	4.04845	4.68106	3.47473	3.57095	4.04834	3.8829	5.42926	4.71699	4.68245	3.74872	5.12169
ENSMUSG00000002778	108.108	121.11	114.138	111.655	115.117	111.363	121.187	106.775	116.169	120.391	118.872	134.57
ENSMUSG00000002781	6.80945	7.10193	7.70216	8.6372	7.32597	8.50151	9.19634	8.43413	8.64207	9.22615	9.33431	8.53615
ENSMUSG00000002797	5.66331	3.67105	4.01708	4.03731	3.60776	3.71098	3.47417	3.75609	3.61521	3.50316	4.83585	4.21786
ENSMUSG00000002799	18.7766	16.6741	18.6578	16.6787	11.3387	17.1717	14.1351	15.4	17.0431	15.9203	15.1823	12.3188
ENSMUSG00000002803	12.8773	12.1453	12.6156	12.2112	10.7497	13.6969	11.4443	12.4293	12.8082	16.1631	13.7578	13.3231
ENSMUSG00000002804	13.5852	13.4148	15.1387	13.932	11.9645	15.6198	14.8504	14.1707	14.9773	16.6834	13.5329	13.7917
ENSMUSG00000002808	36.5755	38.2201	40.4364	38.3214	42.0783	37.4809	38.863	37.9365	36.5652	39.0204	36.9624	37.8938
ENSMUSG00000002812	181.26	163.825	165.995	173.207	156.459	177.587	166.317	172.883	178.316	188.061	183.5	168.246
ENSMUSG00000002814	30.71	28.6136	28.1527	28.4266	28.0154	31.2734	29.292	29.0243	31.5728	30.1758	29.3899	23.8678
ENSMUSG00000002820	19.1811	18.0465	19.1558	19.624	16.4558	22.1646	19.3804	20.4878	20.4517	21.9555	19.6808	17.8088
ENSMUSG00000002825	16.8551	16.6398	17.1971	19.4916	13.6211	16.6994	14.3395	16.1853	15.2183	15.9203	15.5197	15.6329
ENSMUSG00000002831	7.01171	6.38145	7.63576	8.14081	6.81057	8.73766	7.05053	9.93657	9.02081	8.35903	7.16005	6.36027
ENSMUSG00000002833	182.102	168.045	173.066	175.226	163.086	179.847	170.2	182.068	190.539	212.34	177.689	193.988
ENSMUSG00000002835	239.544	225.615	243.149	253.225	248.015	283.451	251.809	274.468	265.184	270.68	240.18	253.306
ENSMUSG00000002844	48.2055	42.9204	46.0138	48.5139	41.4525	46.151	48.2297	45.8243	50.7506	52.9984	49.3331	44.388
ENSMUSG00000002845	76.4884	84.2626	73.5357	70.8184	79.7021	75.9738	81.1321	79.4243	76.9179	77.3124	76.6988	85.462
ENSMUSG00000002846	18.5406	20.1736	19.687	18.5319	17.0448	17.1717	17.0303	19.0195	18.7991	19.4928	16.5318	18.7795
ENSMUSG00000002847	1.11244	1.30374	2.02514	1.48917	1.47256	1.01208	1.49866	1.60488	1.6871	1.52613	1.61195	1.80766
ENSMUSG00000002870	297.29	283.631	313	321.463	269.956	316.243	277.798	288.502	297.032	306.232	277.443	268.303
ENSMUSG00000002871	15.1359	13.5863	17.5623	17.1751	16.4558	20.3766	19.4145	21.2048	20.1074	23.1694	18.7061	18.3444
ENSMUSG00000002881	103.827	111.298	101.224	109.074	119.424	109.508	111.514	109.61	100.158	93.7183	98.5163	117.698
ENSMUSG00000002885	60.0378	55.649	52.72	50.7311	50.2142	55.3947	55.3143	58.6633	59.0828	63.1957	66.1649	62.0294
ENSMUSG00000002897	37.6542	37.1222	35.9213	33.3244	36.2985	37.8182	35.9338	36.8438	40.8346	36.9393	39.3615	36.2535
ENSMUSG00000002900	212.138	196.212	195.542	198.92	188.193	185.549	179.703	194.429	199.422	188.685	199.732	166.673
ENSMUSG00000002908	7.28139	7.61657	7.33697	6.32071	5.08032	6.57855	6.53962	7.68292	7.85017	8.35903	7.38497	7.1302
ENSMUSG00000002910	13.0795	10.7044	9.16292	10.4242	10.5288	12.0775	10.9334	10.6195	11.3621	13.1108	11.9584	10.8794
ENSMUSG00000002948	59.0602	59.1485	64.0408	62.7438	59.7122	67.3036	66.0774	63.8536	64.6606	69.8898	65.6026	67.6197
ENSMUSG00000002949	97.0178	91.9478	88.0769	92.5934	91.188	91.8972	91.2481	98.8535	95.9235	102.251	97.879	95.6384
ENSMUSG00000002957	186.215	192.37	195.11	200.807	189.223	212.841	195.337	200.712	199.766	198.466	198.082	175.744
ENSMUSG00000002963	20.8329	17.9092	19.4878	21.7088	16.3086	20.8489	20.6747	22.2292	19.832	23.3429	19.1559	19.7503
ENSMUSG00000002968	86.3991	76.1657	94.8163	89.3172	77.9718	98.6782	90.2604	98.273	105.013	110.853	94.3927	94.8685
ENSMUSG00000002980	2.93278	2.50455	2.68912	2.51505	2.61379	3.00252	2.82702	2.52683	3.58078	4.0928	3.82369	2.71148
ENSMUSG00000002981	120.446	111.916	123.201	123.469	99.1398	127.927	122.345	127.946	124.466	131.351	121.046	113.548
ENSMUSG00000002983	30.1369	25.9032	26.3932	24.8195	22.8982	24.3238	27.4528	25.1317	29.3693	31.4591	27.1032	22.7966
ENSMUSG00000002984	85.5901	78.5673	98.767	102.786	69.9832	98.0372	78.9182	83.3511	84.2516	102.32	68.1517	71.9715
ENSMUSG00000002985	45.1716	35.9214	43.3247	42.3918	38.2865	41.1244	40.2936	37.5951	44.8286	47.8303	45.6219	48.0703
ENSMUSG00000002996	42.913	48.9931	76.6232	69.263	96.7101	79.01	95.1651	85.0243	88.3144	82.6885	94.7301	96.0736
ENSMUSG00000002997	54.7116	62.4764	54.1807	55.1655	65.7864	59.1395	61.6836	57.1609	55.9152	54.5939	53.6816	68.4566
ENSMUSG00000003031	88.9274	97.3342	113.806	121.318	145.157	127.388	129.021	126.717	125.155	105.58	115.685	138.453
ENSMUSG00000003032	7.58479	8.61152	9.36211	9.43142	8.28313	8.19788	9.87755	8.67316	9.98486	11.6541	8.39713	10.5781
ENSMUSG00000003033	109.861	98.6037	112.943	109.371	95.937	114.129	111.378	114.151	122.366	132.773	116.248	127.205
ENSMUSG00000003037	110.401	106.701	107.133	113.276	102.122	111.397	114.443	111.18	114.723	124.726	114.673	133.599
ENSMUSG00000003038	569.466	607.61	567.105	572.835	616.891	540.655	598.818	503.624	553.058	586.832	573.329	588.928
ENSMUSG00000003039	88.5566	84.1939	86.0185	85.9087	85.5555	93.0105	92.304	91.8535	88.2799	106.17	97.6916	94.5337
ENSMUSG00000003051	0.707913	0.926339	0.232393	0.86041	0.699464	0.404834	0.544968	0.64878	0.61975	0.86712	1.01215	0.903828
ENSMUSG00000003062	24.0353	28.442	25.7956	24.5548	27.2423	26.4491	27.555	26.9414	24.5146	26.7767	25.7162	22.2275
ENSMUSG00000003068	97.4898	86.87	100.195	104.441	97.2255	114.703	108.619	114.663	113.173	128.542	101.928	104.342
ENSMUSG00000003070	26.867	28.3391	25.9284	25.1836	24.7758	26.6178	27.044	25.0975	28.0609	29.274	26.0161	34.245
ENSMUSG00000003072	128.908	122.997	143.552	145.509	118.578	148.743	138.66	135.595	143.816	162.81	139.19	118.234
ENSMUSG00000003099	91.7253	82.2727	90.4008	91.9315	78.0087	94.1913	85.0491	84.956	92.1362	95.5219	86.4829	91.3201
ENSMUSG00000003119	89.2982	85.3605	90.7992	92.0639	77.5301	85.1838	73.6388	85.8779	79.9477	62.0164	79.0605	69.5613
ENSMUSG00000003123	11.1918	10.4642	13.0804	14.0644	14.6887	13.5957	16.2809	16.3561	16.2857	20.2212	17.6939	20.4868
ENSMUSG00000003131	170.809	194.909	169.182	165.43	189.665	162.203	181.679	161.853	154.662	148	161.382	169.016
ENSMUSG00000003134	3.37102	2.57316	2.82191	3.60711	2.98193	2.29406	3.74666	3.10731	3.02989	3.50316	2.77405	2.37673
ENSMUSG00000003135	41.8006	45.0475	41.5319	40.1745	40.753	45.3751	42.9162	44.7999	43.4858	46.651	44.5348	51.719
ENSMUSG00000003153	2.89907	2.88194	3.2203	3.34236	2.72423	2.86757	2.52048	2.39024	3.02989	2.42793	2.17426	2.74496
ENSMUSG00000003154	31.3167	33.8285	36.9837	35.2768	33.8688	37.1435	33.754	40.7707	34.3273	35.8641	35.6128	37.3582
ENSMUSG00000003161	63.6785	65.9073	60.4553	58.2763	62.7309	61.7709	63.0801	55.4536	57.9122	64.7565	60.2794	62.6654
ENSMUSG00000003166	104.737	105.019	102.983	104.738	99.2135	111.363	103.374	108.619	100.916	105.927	103.015	90.6506
ENSMUSG00000003184	26.6647	26.1434	28.6507	27.0037	27.095	32.9602	28.3724	30.4926	29.0594	32.9852	28.4903	30.6297
ENSMUSG00000003190	15.5067	14.0323	15.0723	13.2702	13.9525	14.7764	16.2128	16.2195	15.7003	17.7239	16.9442	16.8045
ENSMUSG00000003198	10.1468	11.6307	11.1881	11.2184	13.2898	11.3016	11.1378	11.0634	11.2588	11.9663	10.159	15.6998
ENSMUSG00000003199	96.8493	87.7621	96.8082	98.6825	86.439	104.413	97.3109	98.7852	107.01	120.356	104.627	96.2409
ENSMUSG00000003200	146.673	128.452	140.133	140.909	118.283	147.697	140.738	151.234	151.839	170.823	139.565	134.135
ENSMUSG00000003208	17.9338	15.3361	15.8691	16.3478	15.1673	16.1933	15.4294	15.9463	15.6315	18.9379	16.6443	14.5282
ENSMUSG00000003226	349.945	368.409	309.946	306.041	335.78	290.266	286.21	297.039	286.841	220.977	310.506	266.596
ENSMUSG00000003228	20.0238	21.2715	17.9274	21.1131	21.3889	19.0947	18.4608	21.4439	21.0715	21.6433	22.6797	20.152
ENSMUSG00000003233	84.5451	83.9881	80.5739	81.2426	81.6532	83.6994	81.064	87.2096	83.4597	85.9142	82.6217	90.7845
ENSMUSG00000003234	61.8244	58.1535	53.8819	59.4014	57.5033	59.5443	56.8811	61.4633	57.6023	63.1957	61.4415	57.3094
ENSMUSG00000003235	99.1416	96.5108	102.983	103.315	95.1271	98.2059	93.462	94.5852	94.1331	104.124	101.178	91.2197
ENSMUSG00000003269	60.4423	55.2373	65.0036	64.0344	59.6385	68.8217	69.0747	67.3023	75.5406	84.2493	68.9389	70.599
ENSMUSG00000003271	1.24728	1.23512	1.29476	1.25752	1.36211	1.31571	1.36242	1.16097	0.964056	1.73424	1.08713	1.27205
ENSMUSG00000003273	5.2925	4.83755	5.24544	5.69195	5.85341	6.4436	6.36932	6.72682	5.95649	7.42254	7.42246	7.59885
ENSMUSG00000003282	3.84296	4.18568	4.64786	4.66607	6.55287	4.55438	4.08726	5.32682	5.16458	3.81533	4.87333	4.45219
ENSMUSG00000003283	2.02261	1.13219	1.46075	1.32371	1.17804	1.31571	1.43054	1.80975	1.20507	1.94235	1.1621	1.00425
ENSMUSG00000003299	29.2604	27.2069	31.041	32.0337	25.4016	34.7145	30.5523	30.9365	33.1566	38.0839	30.5521	33.0065
ENSMUSG00000003308	78.9492	76.8175	84.7902	83.5591	71.9712	87.9501	82.0858	88.9852	91.964	97.1868	85.4708	86.098
ENSMUSG00000003316	501.675	509.864	533.076	532.76	504.792	516.399	491.05	540.468	532.296	422.114	525.758	425.368
ENSMUSG00000003341	1.21357	1.23512	1.26156	1.22443	1.69344	1.38318	1.32836	1.8439	1.75596	2.15046	2.06179	1.67376
ENSMUSG00000003344	55.5206	49.3361	59.6586	60.4935	49.6988	63.9637	64.0678	64.5023	67.4495	74.2601	59.867	63.201
ENSMUSG00000003345	180.248	161.32	173.763	177.575	161.355	180.758	179.363	178.21	186.476	211.022	182.375	181.469
ENSMUSG00000003346	45.3739	41.3422	49.9977	53.4447	39.4277	54.6863	52.5894	50.2633	53.9182	60.9759	48.4709	41.2079
ENSMUSG00000003348	32.2943	34.2402	31.8378	33.2913	30.4083	33.8373	35.3548	36.3658	37.1161	37.9105	33.1387	32.6382
ENSMUSG00000003352	68.3642	59.5259	66.6967	69.6602	56.767	78.6389	72.9917	78.6048	79.2936	95.5913	72.9126	72.5406
ENSMUSG00000003354	1.95519	1.57821	1.42756	1.85319	1.91432	1.61933	1.87333	1.67317	1.99697	1.42208	2.54913	2.07546
ENSMUSG00000003355	21.0014	20.3795	23.7373	19.8556	17.8179	21.4224	18.597	18.4049	18.6958	20.2906	18.5936	15.3651
ENSMUSG00000003360	176.439	161.492	159.986	169.071	149.538	167.432	146.392	163.185	164.475	170.094	154.147	149.132
ENSMUSG00000003363	51.0709	45.9396	49.3005	48.547	43.2563	54.3827	49.4899	52.1072	54.2626	63.1263	57.8052	63.3684
ENSMUSG00000003378	6.43864	6.10698	6.97179	6.12215	7.17871	6.64602	6.6418	7.95609	8.33219	7.2838	7.42246	6.39375
ENSMUSG00000003379	0.168551	0.205853	0.199194	0.0661854	0.0736278	0.134945	0.102182	0.27317	0.206583	0.242793	0.0749744	0.200851
ENSMUSG00000003380	26.8333	25.1484	27.5884	29.4856	22.4565	30.6999	30.7226	31.6536	31.1252	31.6325	29.1275	25.7089
ENSMUSG00000003382	40.2836	41.3765	38.046	40.2407	40.6794	39.8761	38.7268	41.2146	39.7329	34.442	38.4993	33.1404
ENSMUSG00000003402	199.294	178.612	201.916	208.815	177.885	214.865	208.246	216.761	225.107	251.846	211.69	203.83
ENSMUSG00000003411	4.85426	3.8769	4.08347	4.30205	4.30723	3.91339	4.59817	4.71219	5.57775	6.31263	4.61092	5.65729
ENSMUSG00000003420	42.3063	40.0041	47.3085	43.8478	47.2691	46.0498	49.9327	50.3658	53.9527	57.4033	55.5185	43.5176
ENSMUSG00000003421	47.0257	43.6066	51.9232	51.2606	44.7657	52.7971	50.4096	49.5463	50.6818	59.2416	50.8326	53.9619
ENSMUSG00000003423	47.5313	42.9204	46.0802	48.3484	42.2255	51.2115	46.0839	46.7121	51.7491	62.8488	51.9947	48.4385
ENSMUSG00000003429	532.385	506.742	585.331	602.122	495.073	584.04	587.953	540.024	580.017	681.903	553.836	560.206
ENSMUSG00000003435	236.746	209.215	229.106	235.786	209.95	248.737	232.804	253.161	248.657	266.969	243.442	244.469
ENSMUSG00000003437	64.8921	59.6288	63.4764	63.0085	65.087	63.795	64.17	63.7511	64.1441	76.7574	65.5651	75.9216
ENSMUSG00000003438	60.712	56.8155	66.6635	65.5236	51.5027	68.9229	63.9997	61.4975	65.4181	70.9304	60.092	52.7903
ENSMUSG00000003444	18.372	16.9829	18.4586	21.1462	14.3206	18.791	16.7918	17.0731	18.9712	22.1289	15.4822	16.8045
ENSMUSG00000003452	2.46084	2.26438	1.59355	2.08484	2.46653	2.02417	2.21393	1.74146	2.27242	1.21397	2.21174	2.04198
ENSMUSG00000003458	89.8376	86.4583	95.4471	90.2769	91.8139	97.8011	101.432	99.0584	100.193	104.748	101.328	97.2117
ENSMUSG00000003464	75.5782	78.4987	80.5407	81.2426	77.2356	78.4028	81.4387	79.7657	81.2561	80.6768	77.9733	74.683
ENSMUSG00000003469	3.6407	2.77902	3.05431	3.73948	2.98193	2.86757	3.16763	4.37073	4.26939	4.05812	3.82369	4.08396
ENSMUSG00000003500	92.1636	82.1011	97.3394	95.2077	77.6037	93.8202	82.2221	85.6389	85.9387	95.4178	86.0706	81.1437
ENSMUSG00000003518	17.7653	21.1686	18.0602	18.3334	14.7992	16.2946	14.4417	15.878	14.4608	15.4	12.1833	13.8252
ENSMUSG00000003526	4.78684	5.69527	5.67703	5.79122	4.41767	4.14955	3.91696	4.23414	4.44154	4.3356	4.0861	3.34751
ENSMUSG00000003527	40.0814	39.3866	43.6235	42.0939	40.4953	43.6883	46.3223	42.3073	44.2777	49.0443	42.6604	45.3588
ENSMUSG00000003528	136.155	116.033	140.697	136.044	116.479	131.369	125.138	118.317	132.902	144.497	130.343	132.595
ENSMUSG00000003531	34.8563	31.1868	34.0953	35.343	26.6533	34.4783	31.4719	34.1804	36.7374	37.9798	32.3514	26.0102
ENSMUSG00000003534	111.951	98.6037	120.014	123.436	95.4216	133.865	112.468	123.473	132.041	132.843	115.498	109.899
ENSMUSG00000003541	94.1188	75.1364	93.1563	91.5013	86.3286	94.6636	91.3844	85.8438	92.7559	100.308	83.2215	87.7048
ENSMUSG00000003545	1.51696	1.09788	1.85914	1.62154	2.13521	2.19285	2.04363	1.57073	2.61672	2.63604	2.51164	2.27631
ENSMUSG00000003546	23.4286	20.3452	24.1689	23.3635	26.1379	30.4637	28.5086	32.3707	33.0533	37.078	35.7628	29.2572
ENSMUSG00000003549	23.5634	23.0212	23.8701	21.9736	19.4377	22.0972	24.6257	26.6683	24.6178	27.7131	26.1286	26.4788
ENSMUSG00000003559	1.11244	1.06357	1.09557	1.12515	1.0676	1.07956	0.851513	0.751218	1.06735	0.936489	1.462	0.803403
ENSMUSG00000003573	79.7582	77.9154	76.9884	79.5549	67.7744	81.9114	74.6606	74.4731	82.6333	87.2322	72.2003	73.7457
ENSMUSG00000003575	71.6341	63.4371	78.9804	73.9622	58.5341	75.4677	67.7464	77.3755	73.1649	74.3295	67.252	63.9709
ENSMUSG00000003581	13.9223	13.7235	14.7071	14.263	12.8481	15.4512	13.3517	12.7366	14.874	16.8568	14.7325	11.8167
ENSMUSG00000003585	11.8997	11.3219	9.7273	9.00122	10.3079	9.64854	9.70725	8.7073	10.5013	12.5559	11.5086	10.8794
ENSMUSG00000003604	22.451	20.8255	23.6709	23.9922	20.6158	24.931	21.969	19.6	22.0011	27.505	21.1803	20.3863
ENSMUSG00000003617	333.023	339.177	327.641	302.17	379.662	283.417	322.621	324.834	309.531	291.456	331.912	332.374
ENSMUSG00000003623	33.9798	35.544	36.3529	37.494	45.5756	35.7603	44.8236	40.839	38.6999	36.6271	46.1842	47.1664
ENSMUSG00000003644	82.7922	71.8428	82.6323	80.0513	71.9712	82.4511	77.658	78.5365	84.6303	89.1052	80.485	74.2143
ENSMUSG00000003660	379.172	361.41	385.971	381.857	350.542	369.579	345.101	381.175	368.958	336.2	371.386	306.9
ENSMUSG00000003662	39.2049	40.3129	42.7603	43.3184	46.2751	42.9124	47.3101	47.0877	43.7268	53.1371	46.3342	47.4677
ENSMUSG00000003665	1.14615	0.789104	1.02917	0.72804	0.736278	0.910876	0.885573	1.02439	0.723042	0.832435	0.412359	0.602552
ENSMUSG00000003680	58.0152	55.2373	58.7622	58.4417	52.1653	63.4577	60.9343	62.1463	64.5573	70.5835	59.7546	63.4019
ENSMUSG00000003721	43.8569	52.9386	46.8106	46.9255	57.0984	50.503	54.8034	47.9072	50.6473	44.4659	52.8569	50.0118
ENSMUSG00000003731	182.911	198.271	181.466	182.374	163.086	176.609	164.58	172.883	168.675	149.075	166.481	155.726
ENSMUSG00000003746	21.979	22.0606	24.534	23.4296	25.9538	22.8394	21.39	21.9219	21.0026	18.3136	18.5562	22.7631
ENSMUSG00000003752	14.2594	15.5076	16.5663	16.2485	13.5107	15.5186	14.4757	14.4097	15.597	17.7239	16.9067	13.5574
ENSMUSG00000003762	14.8999	12.5914	13.678	15.7521	12.4063	15.7548	14.5779	15.5024	17.2841	18.7298	14.9949	12.4193
ENSMUSG00000003778	131.537	131.78	160.417	148.255	165.773	165.881	165.193	164.688	163.648	160.486	163.144	152.111
ENSMUSG00000003779	314.01	298.762	313.166	327.088	333.055	339.419	339.038	344.604	344.168	364.745	356.541	329.228
ENSMUSG00000003808	126.514	116.582	125.791	134.985	106.392	130.12	114.035	117.293	115.411	129.166	110.212	106.283
ENSMUSG00000003809	35.0586	33.211	34.0622	33.6884	34.0529	37.1772	37.6709	35.6829	38.3901	39.6447	36.7	32.5043
ENSMUSG00000003810	120.784	117.405	120.313	120.59	107.938	121.113	111.139	123.883	119.199	136.346	111.487	116.393
ENSMUSG00000003812	34.8226	36.2645	35.4565	37.9904	36.3721	42.5075	39.374	41.2487	40.0083	38.847	41.4233	39.7015
ENSMUSG00000003813	84.444	74.8276	85.1222	88.9532	74.7322	87.5453	82.8692	82.2926	87.5913	96.4931	83.8213	92.4583
ENSMUSG00000003814	1846.61	1770.13	1808.85	1830.79	1803.88	1892.02	1910.79	1853.29	1922.5	2119.48	1904.27	2292.81
ENSMUSG00000003824	37.2834	33.211	39.2412	36.9315	37.182	34.3097	38.9993	32.5414	38.4245	46.4082	36.7374	36.8896
ENSMUSG00000003847	300.256	349.882	313.797	295.286	379.404	327.848	314.413	374.551	321.995	208.629	313.918	307.77
ENSMUSG00000003848	104.704	92.7369	91.0648	90.0453	70.5723	80.8993	73.9113	75.4975	73.0272	91.1516	71.4131	83.1522
ENSMUSG00000003849	26.5636	27.6873	26.9244	26.8051	27.1687	24.6611	27.01	27.078	26.4771	28.6149	31.1518	29.1903
ENSMUSG00000003863	7.92189	6.75885	8.10055	6.8171	8.09906	8.94008	8.31076	8.91218	8.95194	12.4172	8.99692	10.0091
ENSMUSG00000003865	183.586	170.378	212.042	211.562	207.336	217.531	212.367	214.063	225.692	232.631	200.107	203.027
ENSMUSG00000003868	160.797	143.857	169.182	170.56	144.274	175.563	160.868	157.824	168.503	193.194	152.835	149.031
ENSMUSG00000003872	1.3147	1.02927	1.22836	0.827318	0.993975	0.809667	1.26024	1.05854	1.20507	1.07523	0.899692	1.27205
ENSMUSG00000003873	37.452	34.652	38.9756	41.5313	33.6479	43.6546	41.5879	40.2585	41.8331	47.1019	38.087	33.5755
ENSMUSG00000003923	70.0497	70.2646	61.4181	68.3034	64.7557	57.6551	64.17	58.8341	57.6367	61.7736	68.4891	64.3726
ENSMUSG00000003929	35.6991	39.1807	33.7966	37.2293	43.8085	32.0831	36.6491	32.9512	36.8407	27.8866	36.6625	41.2748
ENSMUSG00000003934	4.55087	4.28861	4.38226	4.00422	4.45448	4.41943	4.39381	5.46341	4.64812	4.30091	4.0861	3.38099
ENSMUSG00000003948	21.6082	25.1484	19.1226	18.929	24.2604	17.7452	23.3655	19.1902	19.1434	18.9726	19.6058	30.3285
ENSMUSG00000003949	0.370812	0.480324	0.763576	0.430205	0.920348	0.674723	1.05588	0.887804	0.585319	0.832435	0.412359	0.903828
ENSMUSG00000003955	165.719	156.517	200.422	192.136	201.814	190.98	227.626	187.292	207.961	233.706	209.029	174.004
ENSMUSG00000003970	1288.74	1203.04	1286	1344.76	1181.28	1364.12	1312.59	1247.84	1382.66	1515.69	1348.45	1163.76
ENSMUSG00000003992	63.0717	66.5935	67.3939	70.7191	66.5227	67.506	65.7027	63.3414	65.9001	67.2885	70.0261	73.6452
ENSMUSG00000004018	4.55087	5.31787	5.37823	4.13659	4.71218	3.13746	5.0069	4.19999	4.88914	4.23154	4.53595	4.45219
ENSMUSG00000004032	48.3741	43.0233	45.6154	47.819	44.3239	44.363	49.7965	44.1853	45.6205	50.3623	53.3817	54.0958
ENSMUSG00000004035	3.74183	3.22503	4.21627	3.73948	4.85944	3.57603	4.49599	4.54146	4.71699	4.54371	4.76087	3.91659
ENSMUSG00000004040	129.75	120.321	151.653	144.781	156.312	155.793	152.864	165.473	162.133	152.093	155.497	139.625
ENSMUSG00000004043	32.564	30.0203	34.4273	29.1878	27.7945	29.1818	28.7811	30.9024	32.0204	33.1933	29.9897	27.2153
ENSMUSG00000004044	353.822	358.047	336.638	349.624	335.964	360.437	348.371	361.643	366.479	376.85	347.281	363.439
ENSMUSG00000004054	58.1837	50.5026	63.1445	62.6445	51.9812	71.082	60.4915	68.6682	68.8955	75.6128	59.6421	57.5772
ENSMUSG00000004056	126.278	118.571	140.797	132.007	119.314	138.723	133.279	142.185	140.029	144.878	131.58	122.485
ENSMUSG00000004069	75.5782	77.984	71.079	77.2053	66.3755	73.0725	68.5638	71.195	70.2039	71.4853	71.8254	71.938
ENSMUSG00000004070	75.2748	69.4754	70.7802	72.7378	72.8179	73.9834	75.3078	73.1755	74.9209	88.1687	76.5488	82.4492
ENSMUSG00000004071	56.7005	56.0607	56.8698	58.3755	55.4417	59.072	61.0364	60.9511	59.4616	56.7096	57.3929	52.8237
ENSMUSG00000004085	54.6779	59.9376	56.6375	59.2029	60.5221	60.5226	54.054	53.1999	53.4706	51.2988	53.5692	54.4975
ENSMUSG00000004096	85.9946	79.7681	75.6605	79.6541	81.8373	79.7522	80.1103	74.9853	81.0495	95.4525	91.4687	94.132
ENSMUSG00000004098	42.8793	40.0728	46.6446	46.2305	40.2744	49.356	42.9162	53.3707	47.583	51.0213	41.4983	38.965
ENSMUSG00000004099	448.716	406.114	439.388	442.814	426.415	472.272	425.348	465.994	477.035	461.169	443.436	419.644
ENSMUSG00000004100	100.288	84.1596	71.9422	71.5795	53.0488	63.0191	56.5064	60.8145	59.7026	72.6993	60.3169	64.5735
ENSMUSG00000004105	88.1184	80.0426	82.5991	85.2468	74.8059	89.3333	81.0981	84.956	84.8713	90.8048	80.3725	82.6835
ENSMUSG00000004113	1.17986	0.926339	1.02917	0.496391	0.589022	0.674723	0.749331	0.64878	0.344306	0.450902	0.449846	0.368226
ENSMUSG00000004127	22.6532	22.6438	20.9486	20.2858	21.5361	18.926	17.6433	18.3707	18.076	16.9955	18.2188	22.3948
ENSMUSG00000004151	0.303391	0.343089	0.630781	0.397113	0.552209	0.607251	0.783392	0.785365	0.585319	0.346848	0.562308	0.702977
ENSMUSG00000004187	1.6518	2.05853	2.39033	1.75391	2.17202	2.49647	1.90739	3.2439	2.37571	2.53199	2.84903	2.17588
ENSMUSG00000004207	751.332	754.143	806.138	830.528	754.17	846.474	824.639	844.335	846.028	885.676	846.348	779.535
ENSMUSG00000004221	39.9128	44.2241	46.4454	45.6018	47.7476	45.6113	45.9476	45.6536	45.0696	38.1879	42.0231	39.0989
ENSMUSG00000004233	16.1809	18.0122	17.5623	18.3995	17.2657	19.3308	17.8136	18.0292	16.2512	15.6428	18.0688	15.1977
ENSMUSG00000004263	5.39363	7.37641	6.93859	7.41277	7.98862	9.10876	10.116	8.29755	6.78282	16.614	8.13472	11.5154
ENSMUSG00000004264	206.272	187.944	213.005	224.269	176.891	209.333	195.235	201.156	194.877	231.035	196.358	184.247
ENSMUSG00000004266	2.83165	2.74471	3.78468	3.70638	2.68741	3.44109	3.26981	2.97073	4.26939	4.12749	4.16108	3.18014
ENSMUSG00000004267	20.7317	15.885	18.3258	17.0427	16.9344	18.4874	17.439	19.2244	19.1778	19.7356	17.0567	19.0473
ENSMUSG00000004268	105.041	106.941	100.128	100.37	96.5261	104.852	100.615	93.1169	102.465	111.095	99.6409	99.5885
ENSMUSG00000004270	60.0715	61.1727	62.4473	66.6818	57.172	61.3998	63.046	62.317	62.6636	70.9998	59.2297	70.7999
ENSMUSG00000004285	40.4859	41.2049	50.1969	51.8563	37.1084	51.0428	51.6017	51.4585	50.3719	58.2011	45.8093	46.4635
ENSMUSG00000004317	87.4104	106.906	99.8625	100.999	105.766	102.558	93.8708	103.156	92.0329	74.2254	85.4333	86.0645
ENSMUSG00000004319	50.0259	53.5218	57.401	58.4748	71.3822	61.2986	51.7039	57.5024	53.1952	41.8645	48.2835	47.8694
ENSMUSG00000004356	135.953	137.75	134.755	143.291	123.547	125.532	106.064	117.532	104.634	94.516	102.64	96.107
ENSMUSG00000004364	175.529	187.738	160.949	165.927	192.905	161.63	174.969	154.717	157.141	150.046	156.059	194.189
ENSMUSG00000004371	1.28099	1.30374	1.06237	0.794225	1.21486	1.07956	1.19212	0.956096	0.826333	1.21397	0.749744	1.03773
ENSMUSG00000004383	38.0588	40.21	46.2794	43.4176	43.4404	48.2764	43.1547	46.2682	43.2792	43.5641	40.4862	40.7057
ENSMUSG00000004393	66.645	64.1576	57.8326	62.115	50.0669	52.9657	51.9763	49.0341	46.7223	56.2587	51.5824	45.1579
ENSMUSG00000004394	52.5541	50.9144	55.6415	51.0951	53.8956	50.3681	59.5718	46.5414	55.261	54.2817	57.018	57.3429
ENSMUSG00000004446	53.2283	50.6056	44.885	45.8665	38.5442	47.8716	43.1547	46.7804	47.1699	50.0155	48.5834	47.9029
ENSMUSG00000004451	78.7806	80.2827	73.8345	71.5464	76.352	71.2507	75.5462	69.556	74.3011	83.6944	72.6127	78.8004
ENSMUSG00000004455	252.152	265.482	276.215	268.812	277.614	284.396	290.536	284.302	284.052	270.299	266.309	270.479
ENSMUSG00000004460	132.38	127.801	128.48	127.341	121.375	121.484	123.061	114.561	119.715	129.895	122.808	130.988
ENSMUSG00000004462	20.0575	24.1534	23.7373	23.6613	22.5669	23.0418	21.4922	23.0146	22.5176	22.3023	21.1428	24.4703
ENSMUSG00000004473	0.707913	0.960648	0.896372	1.05897	0.736278	1.28197	1.60084	0.751218	0.791903	0.72838	0.637282	0.535602
ENSMUSG00000004500	22.0802	20.5853	19.7866	19.5578	18.1493	21.6923	20.3341	19.6	21.3814	18.8338	18.8561	21.0224
ENSMUSG00000004508	19.5856	16.9143	13.6448	16.1161	14.4679	16.2946	15.3954	18.3707	17.4563	16.3365	19.0435	16.202
ENSMUSG00000004530	216.52	215.288	202.613	217.386	183.738	203.8	195.065	189.58	194.98	209.461	188.448	191.344
ENSMUSG00000004535	149.875	152.194	142.224	138.162	160.472	138.757	151.263	140.102	145.366	141.375	170.042	166.472
ENSMUSG00000004558	22.7881	21.3744	26.4596	24.3231	30.3715	27.1576	31.6082	28.5463	31.3662	32.1181	30.1397	31.634
ENSMUSG00000004561	15.9786	15.5076	16.3007	16.7118	16.9344	17.7115	17.3709	20.1463	16.9398	19.6663	16.3819	17.8757
ENSMUSG00000004562	174.989	146.396	146.806	137.964	134.371	161.63	146.392	164.585	162.271	161.215	150.099	141.767
ENSMUSG00000004565	52.925	48.7186	56.1727	50.8635	57.5033	62.0408	57.4941	71.4682	62.7325	63.265	58.7799	58.6819
ENSMUSG00000004567	42.8119	39.9355	44.553	45.4363	45.3915	48.0403	46.697	51.5609	50.6129	51.9578	48.0211	50.7483
ENSMUSG00000004568	61.3188	59.4573	63.2109	61.056	62.4364	68.653	60.3212	66.278	67.4839	63.5078	60.092	54.9996
ENSMUSG00000004591	186.282	207.226	187.939	188.397	219.669	192.094	197.176	186.883	183.171	152.093	189.535	198.507
ENSMUSG00000004609	0.809044	1.20081	0.995969	0.628761	1.25167	1.14703	0.544968	1.46829	0.929625	0.554957	0.824718	1.339
ENSMUSG00000004610	2.69681	2.74471	3.1871	3.1769	2.17202	3.23867	2.48642	3.00487	2.61672	3.78064	3.41133	2.00851
ENSMUSG00000004626	21.2037	19.1443	19.189	17.8039	19.4009	21.7935	20.4363	20.6244	24.8933	20.8456	23.6169	22.0266
ENSMUSG00000004631	34.6203	35.4067	32.203	34.2179	35.9672	30.5649	35.8317	34.6585	35.7389	36.3497	38.4244	41.8774
ENSMUSG00000004637	16.4168	16.5026	17.9938	18.6974	17.0817	17.8802	16.2469	16.0829	17.2841	19.2154	17.8814	18.1435
ENSMUSG00000004642	191.271	199.918	197.833	194.023	221.288	193.511	207.871	179.609	197.356	191.044	191.147	186.825
ENSMUSG00000004655	30.0695	29.2998	28.1859	30.4122	29.1198	33.1289	32.5959	34.9317	32.6402	34.7542	37.5996	34.9815
ENSMUSG00000004661	3.26989	3.94552	3.51909	3.67329	3.38688	3.1712	3.95102	4.33658	4.1661	3.91938	3.59877	4.35176
ENSMUSG00000004665	195.249	183.381	188.57	177.178	158.373	190.171	175.854	179.37	183.446	217.057	173.828	192.616
ENSMUSG00000004667	87.815	83.4735	85.8526	93.6193	78.929	92.8081	84.3679	82.156	84.9746	102.077	82.9216	79.5034
ENSMUSG00000004677	212.205	187.635	187.209	183.731	170.817	198.537	173.777	204.161	197.322	185.91	183.912	160.982
ENSMUSG00000004698	0.370812	0.240162	0.265592	0.529483	0.257697	0.43857	0.510908	0.307317	0.688611	0.485587	0.337385	0.569077
ENSMUSG00000004748	4.92168	4.35723	3.71829	4.20277	2.79786	3.47482	3.98508	3.99512	4.06281	4.26623	4.42349	4.95432
ENSMUSG00000004768	46.0144	49.988	41.2995	43.8478	47.5267	44.4642	44.8918	45.5512	43.3481	39.7834	43.4476	45.2584
ENSMUSG00000004771	62.6335	71.98	64.406	65.9207	69.1365	63.8963	70.5734	57.195	66.9674	62.502	65.3027	63.3684
ENSMUSG00000004788	50.8349	45.768	48.3377	50.9297	42.9618	52.8308	52.5213	51.2877	52.059	56.3628	56.6431	55.803
ENSMUSG00000004789	214.936	213.47	209.884	215.467	202.403	204.475	198.471	201.634	203.175	197.079	197.333	191.913
ENSMUSG00000004791	3.3036	1.71544	2.65592	2.97834	3.60776	2.93504	3.50823	3.27804	2.68558	2.53199	3.41133	3.61531
ENSMUSG00000004798	35.0923	37.2251	34.3941	37.8912	41.7102	35.7603	37.3303	36.7414	39.7329	37.078	42.4355	41.1409
ENSMUSG00000004815	23.9342	25.3542	25.3308	23.2642	19.6586	23.1093	19.9595	23.8	22.6553	17.2383	19.9807	15.8003
ENSMUSG00000004843	66.3753	64.2262	60.7873	57.5151	64.498	59.6455	60.219	56.9219	66.4854	62.1898	69.0514	69.9295
ENSMUSG00000004846	157.797	144.475	162.144	157.389	142.396	167.196	157.428	173.702	170.5	177.101	169.929	158.136
ENSMUSG00000004849	116.367	116.101	126.72	129.359	111.583	128.872	132.359	128.902	123.95	143.179	118.047	119.64
ENSMUSG00000004864	0.134841	0.137235	0.365189	0.36402	0.404953	0.202417	0.340605	0.0682926	0.344306	0.86712	0.26241	0.301276
ENSMUSG00000004865	187.563	187.429	156.301	155.106	152.999	149.35	137.673	146.385	142.301	133.398	146.35	136.378
ENSMUSG00000004880	107.198	117.13	106.038	106.989	104.441	99.6566	100.683	100.527	94.3741	82.6885	98.1414	84.0895
ENSMUSG00000004885	12.0682	11.6307	11.6528	11.9465	10.9337	11.7739	12.8068	12.6341	13.7034	13.8392	13.0455	13.6913
ENSMUSG00000004891	109.76	108.073	101.788	98.5501	91.7771	101.31	91.5887	100.424	101.742	99.3372	103.69	102.333
ENSMUSG00000004895	73.6567	69.0637	87.0809	90.4093	76.6097	87.7814	82.6649	92.6389	91.723	101.73	86.6329	102.4
ENSMUSG00000004896	33.3731	28.2019	30.2775	27.0698	33.7952	30.4975	29.9051	31.517	30.3333	33.9217	31.4892	30.2615
ENSMUSG00000004897	788.885	800.048	798.568	809.051	805.599	852.006	823.106	839.965	803.85	932.362	807.324	955.413
ENSMUSG00000004929	112.019	98.4664	114.57	119.564	86.8072	104.852	91.214	91.5121	105.599	114.98	94.2803	93.7973
ENSMUSG00000004931	54.0037	50.537	61.8829	60.9237	45.1707	60.9275	56.3361	65.2194	65.9345	74.0173	56.6431	55.3344
ENSMUSG00000004933	0.202261	0.30878	0.199194	0.264742	0.368139	0.269889	0.204363	0.341463	0.309875	0.624326	0.299897	0.535602
ENSMUSG00000004934	41.2275	38.1515	44.553	43.4176	41.931	47.433	45.573	47.8048	51.6803	57.8889	45.3595	48.2376
ENSMUSG00000004936	82.0842	82.0325	87.3797	92.0308	89.2001	95.8106	94.9948	93.9023	99.2633	101.557	96.9419	89.8472
ENSMUSG00000004937	139.358	129.756	144.781	151.962	122.995	153.297	144.893	150.039	149.532	166.938	139.265	157.132
ENSMUSG00000004945	54.3071	52.9729	55.6415	54.5368	53.417	54.1802	54.7352	49.5463	52.059	59.1722	59.5296	46.4635
ENSMUSG00000004947	24.6084	26.109	26.8912	28.9892	23.929	30.2951	27.3506	30.3902	32.6746	35.5172	28.1904	35.0819
ENSMUSG00000004951	23.6308	20.9627	22.3761	22.1721	19.8059	21.0851	20.9132	19.2927	21.3814	26.7767	23.5419	20.3529
ENSMUSG00000004952	27.0693	21.8891	25.2312	23.7937	25.4016	26.3817	27.0781	29.4683	32.468	29.5168	29.5024	27.2822
ENSMUSG00000004980	1188.32	1289.33	1157.68	1185.55	1359.83	1185.08	1251.32	1232.58	1182.86	1181.81	1244.39	1479.57
ENSMUSG00000004994	10.9221	10.9788	10.3913	9.19977	10.8233	10.7281	9.63912	10.961	11.8441	13.1108	10.0466	12.2184
ENSMUSG00000004996	20.0238	18.9728	20.7826	21.1462	16.5294	20.6803	18.9717	18.5756	19.2122	22.7532	18.6311	18.5787
ENSMUSG00000005034	139.762	154.596	142.39	142.199	151.121	136.227	143.974	140.683	136.896	120.079	136.566	142.47
ENSMUSG00000005043	15.6078	14.1696	16.7655	16.7449	11.8541	14.5065	12.2277	11.6097	11.2588	13.2496	11.4711	10.2769
ENSMUSG00000005045	3.33731	3.91121	4.51506	4.50061	3.82865	4.21702	4.08726	4.19999	4.37268	3.57253	4.27354	2.84538
ENSMUSG00000005054	101.13	96.9912	99.0325	101.032	89.8996	101.512	104.736	93.7316	101.708	106.552	105.489	106.016
ENSMUSG00000005057	16.4506	15.5762	15.1387	13.4356	11.4859	16.3958	13.4198	15.2292	15.356	16.4753	12.2583	11.1807
ENSMUSG00000005069	67.7574	67.8286	69.0539	70.1565	60.8902	69.294	66.2477	69.4536	67.8971	68.7106	69.5762	51.786
ENSMUSG00000005078	15.1022	18.8356	14.2424	14.5608	17.1553	13.3932	16.8259	15.0585	15.3216	13.3883	16.9067	15.8337
ENSMUSG00000005087	160.899	178.337	155.438	166.026	168.792	153.095	161.992	159.566	149.876	140.231	152.573	175.209
ENSMUSG00000005102	63.2403	58.5652	56.7371	55.2648	54.4109	53.6742	55.4165	53.678	58.8762	52.0965	57.2054	50.6144
ENSMUSG00000005103	232.027	236.971	208.589	213.15	202.881	211.829	207.497	220.483	208.752	223.96	217.763	210.257
ENSMUSG00000005107	1.51696	1.88699	2.19113	1.95247	1.65663	1.72054	1.43054	1.67317	2.16912	1.5955	2.32421	1.87461
ENSMUSG00000005124	178.63	206.471	159.355	167.714	178.106	167.972	165.262	167.044	151.908	147.133	156.284	170.79
ENSMUSG00000005125	162.112	145.984	210.316	208.252	224.086	225.796	221.7	203.444	223.833	226.838	203.218	221.003
ENSMUSG00000005142	77.0951	77.5723	85.255	85.4785	74.0328	81.1692	80.485	82.2926	87.8323	86.9201	88.1698	77.9635
ENSMUSG00000005148	7.38253	7.06763	8.36614	7.84297	6.40562	5.56646	7.52737	6.62438	8.81422	6.72885	7.04759	8.40225
ENSMUSG00000005150	22.8218	19.0757	20.9818	20.8153	20.3581	20.6465	21.0494	22.4341	21.3469	23.0654	22.5298	18.5452
ENSMUSG00000005161	358.508	350.74	360.74	379.838	360.224	377.136	388.767	355.36	380.285	426.692	395.302	364.477
ENSMUSG00000005198	631.964	610.149	679.317	686.872	642.329	710.584	663.567	717.584	698.734	654.641	678.443	659.895
ENSMUSG00000005204	99.0405	100.525	94.8827	96.6307	82.3527	95.9793	86.3434	91.3413	89.1063	94.0651	83.484	87.6713
ENSMUSG00000005225	29.2267	32.662	27.5552	25.713	28.7148	28.2709	25.1026	29.2292	25.2376	24.1753	27.1032	25.8428
ENSMUSG00000005233	83.6686	89.4089	81.0719	83.526	99.103	79.5836	93.8367	81.917	84.8369	85.7755	89.7068	99.2202
ENSMUSG00000005237	0.943885	0.926339	0.730377	1.02587	0.920348	0.910876	0.68121	0.887804	0.895194	1.07523	0.93718	0.736452
ENSMUSG00000005251	0.438232	0.686177	0.398388	0.397113	0.368139	0.775931	0.408726	0.580487	0.378736	0.72838	0.974667	0.602552
ENSMUSG00000005262	79.7582	86.4583	78.6816	78.5952	83.4939	76.6485	77.0108	78.3316	71.0302	73.4971	75.3117	72.7414
ENSMUSG00000005267	14.0571	14.9587	13.5452	13.1378	12.7008	14.0005	12.1255	13.1463	13.4623	12.5906	14.7699	13.4235
ENSMUSG00000005299	78.5784	71.5683	67.6927	67.5422	52.5703	61.8721	54.6331	60.0975	58.4631	68.0862	61.8538	65.8455
ENSMUSG00000005312	186.181	190.551	175.822	185.948	174.645	193.207	180.214	174.453	169.674	178.592	163.969	172.397
ENSMUSG00000005320	0.235971	0.102927	0.132796	0.132371	0.147256	0.168681	0.170303	0.27317	0.0688611	0.173424	0.26241	0.234326
ENSMUSG00000005354	85.2193	87.5562	108.361	105.632	80.9538	99.5216	94.007	98.4438	94.0643	106.205	85.0209	90.5502
ENSMUSG00000005357	0.168551	0.137235	0.066398	0.198556	0.147256	0.236153	0.102182	0.102439	0.206583	0.138739	0.187436	0.1339
ENSMUSG00000005360	73.8927	77.538	70.2158	67.3768	80.2911	67.1012	61.8879	72.7657	57.1547	56.8484	69.8761	77.0262
ENSMUSG00000005362	22.7544	25.1827	29.8791	26.6727	29.9665	25.8419	27.555	29.3317	28.2675	24.5221	31.4143	30.2615
ENSMUSG00000005370	233.713	232.511	217.055	214.705	238.959	218.037	216.591	207.063	206.17	190.974	209.366	206.91
ENSMUSG00000005371	133.054	145.47	124.33	126.547	141.623	119.527	128.272	116.166	120.61	109.188	122.246	146.286
ENSMUSG00000005374	128.469	130.82	131.833	126.249	130.689	132.414	117.066	122.893	117.202	116.749	113.736	107.187
ENSMUSG00000005378	43.3176	42.4401	50.8276	49.4074	38.8755	46.8595	45.6751	46.439	42.9693	53.9002	40.936	42.2456
ENSMUSG00000005397	173.978	181.288	181.3	177.708	180.094	179.982	169.826	185.312	181.793	153.619	178.664	168.882
ENSMUSG00000005410	308.482	280.715	325.483	339.432	290.609	340.904	308.997	321.556	329.845	346.917	297.798	291.602
ENSMUSG00000005413	88.4218	89.0315	86.8485	91.8323	76.2048	86.1284	83.5164	86.1852	86.5584	93.5102	77.1861	93.7973
ENSMUSG00000005417	306.594	285.999	293.18	297.801	281.737	313.712	291.626	327.497	310.839	312.961	303.834	271.048
ENSMUSG00000005442	197.07	172.779	208.822	208.749	175.124	227.01	199.765	234.448	222.628	233.498	193.396	203.696
ENSMUSG00000005447	53.6666	46.9345	56.8366	56.059	50.0301	59.2744	61.2749	56.8536	62.0439	70.861	63.3533	51.786
ENSMUSG00000005465	0.573073	0.548942	0.464786	0.297834	0.404953	0.0674723	0.340605	0.341463	0.309875	0.589641	0.412359	0.167376
ENSMUSG00000005469	235.398	234.192	240.693	238.135	240.837	242.394	256.408	254.731	244.939	293.572	233.433	253.34
ENSMUSG00000005470	89.4668	83.4048	83.595	90.7071	79.0763	88.9959	87.5355	84.1365	84.4926	92.3309	78.5731	90.2154
ENSMUSG00000005481	121.323	125.776	127.75	140.545	112.503	134.54	127.761	119.922	123.778	140.681	118.197	109.932
ENSMUSG00000005483	88.624	95.1385	102.452	110.199	95.2744	107.922	98.0262	101.585	99.7109	106.239	99.5285	107.422
ENSMUSG00000005493	0.202261	0.0686177	0.0995969	0.231649	0.294511	0.337361	0	0.239024	0.137722	0.173424	0.0374872	0.200851
ENSMUSG00000005501	58.7905	56.8841	51.3256	50.4664	56.5093	51.2789	50.0349	53.0975	48.6848	44.6046	55.706	48.8737
ENSMUSG00000005505	32.1932	32.3189	33.5642	36.1703	36.9612	38.2905	36.1041	39.3024	36.3242	39.0204	36.8499	36.0192
ENSMUSG00000005506	261.928	307.716	272.53	282.182	290.535	276.873	264.548	269.619	250.035	225.833	231.783	255.248
ENSMUSG00000005510	67.8586	65.2211	67.8587	66.02	57.4665	62.2769	60.7299	62.1463	64.8672	71.52	68.1142	61.7281
ENSMUSG00000005514	110.839	101.863	113.441	110.894	98.3667	106.471	103.306	110.019	116.892	119.35	106.913	113.581
ENSMUSG00000005533	64.5212	66.4906	72.9382	73.532	84.8929	80.427	76.3637	83.4535	82.0824	68.5024	72.8751	71.235
ENSMUSG00000005534	43.9581	47.2776	53.384	56.9526	61.9946	55.867	56.5745	56.1707	56.7071	41.9339	54.5064	49.8444
ENSMUSG00000005553	0.337102	0.274471	0.298791	0.132371	0.0368139	0.0337361	0.136242	0.27317	0.0344306	0.277478	0.224923	0.1339
ENSMUSG00000005566	393.532	369.198	392.346	395.292	362.47	416.675	382.227	401.765	396.915	456.209	400.663	371.373
ENSMUSG00000005575	80.1628	80.4886	87.4129	89.582	72.4129	85.0825	93.3258	88.1999	85.1812	109.43	80.5225	97.8478
ENSMUSG00000005580	13.2481	12.8658	11.3872	12.2774	9.97657	11.2679	9.2304	11.1658	10.9489	8.49777	12.0709	7.63233
ENSMUSG00000005583	1.71922	1.95561	1.72635	1.75391	2.3929	2.36153	2.31611	2.01463	1.96254	1.73424	2.66159	2.41021
ENSMUSG00000005609	114.716	110.337	101.589	101.76	107.46	103.3	100.479	102.405	105.84	99.7188	105.714	104.643
ENSMUSG00000005610	1136.07	1234.5	1104.2	1139.88	1109.79	1059.38	1032.89	1020.05	982.028	898.475	1016.17	982.528
ENSMUSG00000005611	0.269681	0.137235	0.232393	0.330927	0.220883	0.0674723	0.204363	0.204878	0.206583	0.416217	0.0374872	0.1339
ENSMUSG00000005615	90.7815	93.8347	74.7973	80.8786	79.0394	74.4557	84.5382	80.6535	81.2561	76.584	81.7595	79.2691
ENSMUSG00000005621	55.2847	54.6197	58.2642	54.1066	50.9136	54.6525	53.7815	61.2243	58.0155	55.0794	59.2297	54.1627
ENSMUSG00000005625	202.834	187.429	203.211	203.785	188.229	206.634	196.972	198.322	200.627	233.359	199.769	198.541
ENSMUSG00000005628	0.370812	0.446015	0.33199	0.165464	0.368139	0.371098	0.408726	0.580487	0.654181	0.346848	0.599795	0.100425
ENSMUSG00000005656	131.368	133.324	123.102	120.06	138.972	116.727	133.347	113.844	118.717	118.553	136.641	125.766
ENSMUSG00000005667	129.11	130.682	130.007	129.392	112.982	126.511	117.304	119.239	113.621	121.258	116.323	111.137
ENSMUSG00000005674	26.6647	24.8396	27.5552	29.5187	21.7202	27.6299	26.8737	26.7365	25.6852	30.8348	22.8672	24.2695
ENSMUSG00000005681	0.404522	0.137235	0.497985	0.297834	0.257697	0.168681	0.306545	0.170731	0.344306	0.277478	0.26241	0.368226
ENSMUSG00000005682	49.3854	44.6358	54.3467	49.1758	58.166	58.5659	57.0854	58.9024	59.8403	61.843	55.706	52.489
ENSMUSG00000005683	352.271	374.275	369.936	379.242	357.095	383.512	364.89	372.98	353.774	362.629	342.033	360.895
ENSMUSG00000005686	7.04542	5.59234	8.46574	8.76957	9.68206	9.14249	11.1378	10.6878	10.8801	9.05273	14.2826	12.118
ENSMUSG00000005687	108.985	110.097	112.478	119.696	116.037	113.826	114.307	102.985	115.205	114.39	110.325	115.255
ENSMUSG00000005698	190.125	179.058	159.953	161.625	174.792	163.283	169.485	158.644	162.409	161.492	176.377	180.13
ENSMUSG00000005699	7.44995	7.06763	8.03415	9.96091	7.17871	9.78348	9.91161	8.19511	9.53726	10.9604	9.67169	9.20566
ENSMUSG00000005705	0.0674203	0.171544	0.033199	0.165464	0.220883	0.202417	0.340605	0.27317	0.137722	0.0346848	0.26241	0.100425
ENSMUSG00000005718	44.1266	41.7196	40.1708	44.7413	30.8869	33.8373	28.2702	29.9804	31.3318	36.2109	30.1022	28.7886
ENSMUSG00000005732	201.385	201.119	163.97	175.623	201.262	158.324	175.003	142.083	154.559	169.296	186.236	192.984
ENSMUSG00000005774	38.2947	35.9214	41.5319	38.189	42.336	38.4592	43.3931	44.3219	44.0367	39.61	44.8347	41.8439
ENSMUSG00000005779	246.556	229.972	254.138	266.165	222.614	258.351	252.559	241.141	262.017	284.831	248.877	223.346
ENSMUSG00000005802	55.4532	63.6429	55.2431	57.7799	65.6392	55.1249	61.2408	59.5853	51.4392	45.4371	53.2318	59.82
ENSMUSG00000005803	4.18006	4.32292	4.38226	4.66607	3.38688	3.81218	3.67854	3.58536	4.57926	4.19686	5.66056	4.65304
ENSMUSG00000005804	24.2713	25.3199	23.2725	23.9922	26.9478	24.0876	25.3751	24.7902	24.0325	23.3429	28.1904	27.3157
ENSMUSG00000005813	104.569	108.107	85.2882	90.8726	81.9109	77.6943	81.5409	77.1706	77.7442	72.838	80.5974	79.6038
ENSMUSG00000005823	29.8672	25.3199	28.9827	28.9561	26.9478	30.2951	32.1872	34.5902	31.1941	36.6965	33.701	31.8683
ENSMUSG00000005846	356.182	368.58	292.45	298.893	284.608	251.064	266.728	238.853	248.485	253.823	269.27	288.555
ENSMUSG00000005871	190.462	193.639	179.407	168.508	171.81	165.307	150.99	168.375	158.14	124.033	163.294	148.596
ENSMUSG00000005873	195.991	204.447	210.249	211.694	210.796	213.077	224.152	216.522	210.887	221.497	216.976	221.773
ENSMUSG00000005881	107.063	93.6289	104.344	108.147	97.6673	105.999	111.105	105.58	111.83	122.125	112.874	106.384
ENSMUSG00000005882	57.3747	55.8205	49.9313	55.2317	48.5575	46.7246	46.6629	49.5121	46.619	47.9691	46.8965	45.6935
ENSMUSG00000005886	46.3515	48.3412	41.9967	43.4507	41.3052	42.7774	37.0238	40.2926	39.9394	31.4244	40.2237	35.015
ENSMUSG00000005893	71.7352	81.9982	83.6282	83.4929	94.0963	81.7764	83.0736	88.0291	83.7007	66.1439	80.7849	69.896
ENSMUSG00000005897	19.7204	21.3744	17.6287	17.9032	19.4746	19.7694	20.4704	19.2585	18.8335	17.932	20.1306	21.7588
ENSMUSG00000005899	94.4896	89.4432	97.937	92.3287	84.8192	88.9285	83.1076	88.0974	88.7964	87.1282	86.5579	79.2691
ENSMUSG00000005907	23.3611	26.2463	20.9818	20.0873	21.4993	22.0972	20.9472	22.6731	21.4847	20.9149	20.3555	17.8757
ENSMUSG00000005917	6.978	6.9647	7.00498	6.68473	9.01941	9.31117	6.70992	8.53657	6.74839	9.01804	8.92195	9.54041
ENSMUSG00000005936	137.032	151.817	147.569	150.506	151.342	148.979	146.426	143.653	141.441	132.357	145.375	132.93
ENSMUSG00000005947	0.235971	0.102927	0.232393	0.132371	0.294511	0.0674723	0.238424	0.27317	0.172153	0.138739	0.0374872	0.234326
ENSMUSG00000005949	20.1587	21.5117	23.8037	25.2497	26.6901	25.8081	26.9419	27.8634	25.9951	25.4239	27.8155	27.5835
ENSMUSG00000005950	3.84296	4.11706	3.71829	4.66607	2.94511	3.47482	3.98508	3.92682	3.85622	4.16217	3.86118	3.64879
ENSMUSG00000005951	1.28099	1.61252	1.56035	1.8201	1.50937	1.48439	1.53272	1.63902	1.72153	2.39325	2.28672	1.53986
ENSMUSG00000005958	69.207	59.6974	69.8506	76.3118	69.5783	80.0896	71.5611	77.9901	79.5346	83.7291	72.9501	69.7287
ENSMUSG00000005968	7.51737	6.2099	5.97582	6.41999	5.15395	5.53273	6.6418	6.55609	5.81876	6.34732	6.26036	5.28907
ENSMUSG00000005973	202.362	196.384	187.441	185.253	196.881	174.821	179.839	181.419	183.825	190.766	207.941	213.939
ENSMUSG00000005981	146.909	139.294	144.615	137.798	136.138	137.778	134.846	132.453	141.647	143.456	146.575	134.938
ENSMUSG00000005982	49.2843	47.6893	44.9182	45.2708	42.2624	40.9894	42.201	45.6536	41.5921	44.015	42.4355	47.5012
ENSMUSG00000005983	3.50586	2.91625	3.2535	2.97834	2.42972	3.98086	3.03139	3.03902	3.09875	3.74596	2.51164	4.18439
ENSMUSG00000005986	13.2818	11.8022	13.512	11.0199	10.087	14.0342	14.646	14.6488	13.9444	13.1455	13.3079	11.7832
ENSMUSG00000006005	427.681	404.33	365.82	363.027	383.638	355.478	361.859	369.292	387.585	348.409	421.993	385.7
ENSMUSG00000006010	36.5755	34.5147	30.9082	31.041	34.9732	27.5287	36.4107	26.8731	29.2315	26.8807	35.8003	35.4167
ENSMUSG00000006014	3.0002	2.57316	2.58952	1.85319	3.31325	1.99043	2.38424	2.86829	2.27242	2.4973	3.97364	3.71574
ENSMUSG00000006019	8.73093	7.68519	9.56131	8.53792	7.73092	9.71601	8.58325	9.97072	10.2259	10.6482	8.54708	8.13445
ENSMUSG00000006021	10.7873	10.6357	14.3088	12.9723	12.0013	11.2341	11.274	10.7219	11.6375	13.2496	11.5835	11.0468
ENSMUSG00000006024	110.569	102.618	112.81	110.099	103.153	113.691	111.787	112.58	111.073	125.732	105.489	113.213
ENSMUSG00000006050	69.3081	62.0304	65.1364	63.3394	58.7182	67.7084	61.5814	63.9902	68.4824	74.9191	62.791	63.8036
ENSMUSG00000006057	60.3412	64.5007	72.1746	79.1247	57.2824	71.6218	68.1551	67.1316	67.9659	81.2664	60.1294	58.9497
ENSMUSG00000006058	39.9128	39.6267	41.1999	40.5055	39.3541	42.0015	40.8726	39.7121	36.8407	44.7087	39.9988	35.8184
ENSMUSG00000006095	45.1716	43.6752	46.1466	47.3226	38.176	43.9582	43.4612	42.8877	45.1385	51.9231	47.8336	37.626
ENSMUSG00000006127	11.7986	13.1403	13.6448	12.6414	15.1305	14.2029	15.1229	14.5463	15.7692	15.8856	14.9949	15.5659
ENSMUSG00000006134	137.099	149.072	147.835	149.016	151.452	153.432	149.185	145.941	142.06	129.756	139.64	134.001
ENSMUSG00000006169	144.515	141.455	122.936	128.466	123.29	127.185	121.869	122.893	125.465	121.327	125.919	122.988
ENSMUSG00000006179	5.2925	5.07771	4.14987	5.12937	5.77978	5.29657	5.65404	4.98536	7.23042	5.65362	6.22287	6.7285
ENSMUSG00000006191	15.7426	15.5419	17.7615	17.6384	17.5234	16.2946	15.9744	16.2878	16.9054	17.3771	17.3566	18.8465
ENSMUSG00000006205	46.3178	41.5823	44.0218	45.4694	46.4223	47.9728	51.8742	51.356	53.815	57.2646	51.0575	52.1542
ENSMUSG00000006215	31.6876	28.9224	29.3811	31.2064	26.7269	30.2951	28.5768	30.0487	30.2645	34.9623	29.6898	29.525
ENSMUSG00000006218	2.49455	2.50455	2.58952	2.2834	1.583	2.86757	2.21393	2.7317	2.23799	3.78064	2.73656	2.44368
ENSMUSG00000006219	60.6446	60.2807	58.0982	57.1842	65.9705	66.1566	69.0407	66.1755	67.415	66.2133	71.563	65.0087
ENSMUSG00000006221	1.38212	0.960648	0.929571	0.827318	0.84672	1.07956	0.953694	1.12683	1.30836	2.01172	1.1621	1.43943
ENSMUSG00000006235	3.43844	3.29365	2.88831	2.87907	2.54016	3.67724	3.09951	2.90243	3.47749	3.57253	3.26138	3.31404
ENSMUSG00000006241	3.16876	2.91625	2.98791	2.91216	3.82865	3.06999	3.16763	3.85853	3.47749	4.57839	3.5238	3.01276
ENSMUSG00000006262	75.3422	99.9074	74.7973	71.6788	93.9491	74.3882	73.2301	67.8145	65.0737	51.3335	55.5185	72.005
ENSMUSG00000006273	128.166	129.173	121.973	124.958	117.436	120.539	118.19	123.132	128.288	126.322	126.744	115.924
ENSMUSG00000006276	101.333	96.3393	97.7046	95.9027	104.22	105.83	99.1842	105.41	106.528	104.817	102.565	103.405
ENSMUSG00000006281	39.0027	34.3432	39.1748	34.979	36.2985	39.5388	37.6369	39.7804	42.1086	33.3321	42.548	32.0692
ENSMUSG00000006288	29.1593	27.7216	27.4224	28.5921	30.2242	30.0926	30.5182	28.9902	31.1597	30.037	31.0019	27.2153
ENSMUSG00000006289	28.2828	25.6973	28.3519	27.3346	26.3219	28.2034	27.2484	26.3609	27.8199	29.8636	28.7902	27.5835
ENSMUSG00000006299	129.548	120.39	141.394	143.556	125.572	150.227	144.689	147.205	151.322	173.632	144.476	146.521
ENSMUSG00000006301	50.1607	56.6096	55.1435	53.7426	43.2932	57.8912	48.5703	53.4389	52.9542	49.6686	47.5712	46.5639
ENSMUSG00000006304	242.309	241.054	242.784	246.011	232.443	224.143	243.124	215.736	232.923	235.406	241.792	259.265
ENSMUSG00000006307	128.335	114.386	123.002	115.758	105.693	125.633	104.464	131.292	128.77	117.477	113.886	103.974
ENSMUSG00000006310	0.202261	0.102927	0.33199	0.231649	0.0736278	0.269889	0.068121	0.0341463	0.172153	0.104054	0.224923	0.200851
ENSMUSG00000006313	0.404522	0.960648	0.796775	0.562576	0.478581	0.674723	0.579029	0.512194	0.654181	0.520272	0.449846	0.535602
ENSMUSG00000006315	24.1702	23.0212	29.9787	29.1547	21.5729	27.7986	27.9296	25.0292	26.0639	26.5685	21.4052	17.3401
ENSMUSG00000006333	883.307	829.451	862.642	891.154	843.48	915.16	898.755	857.755	897.019	1006.03	956.935	788.238
ENSMUSG00000006335	16.7202	14.993	16.1015	14.8917	13.2162	16.8343	14.646	15.161	16.3545	17.2383	16.9067	15.5325
ENSMUSG00000006342	3.37102	2.43593	3.68509	3.1769	3.05555	3.37361	3.30387	2.42439	3.7185	3.74596	2.6241	2.54411
ENSMUSG00000006345	0.303391	0.171544	0.132796	0.430205	0.0368139	0.404834	0.170303	0.307317	0.344306	0.624326	0.26241	0.535602
ENSMUSG00000006356	17.2596	15.1302	16.6991	16.0169	12.9217	15.1475	15.2591	13.6927	16.5267	18.5217	15.4822	17.5075
ENSMUSG00000006360	8.46125	7.68519	7.93456	8.10771	7.10508	8.23162	9.46882	7.88779	8.36662	9.05273	8.43462	6.15942
ENSMUSG00000006369	282.862	252.582	287.503	279.17	285.087	301.365	293.772	311.961	314.764	331.274	309.832	292.606
ENSMUSG00000006373	175.293	172.128	170.809	172.843	178.695	167.365	167.067	163.39	171.774	157.018	166.443	159.174
ENSMUSG00000006378	7.21397	5.72958	5.27864	7.08184	5.96385	7.21953	6.4715	7.10243	4.85471	6.31263	6.11041	5.55687
ENSMUSG00000006390	85.1856	81.1062	82.6987	75.8154	64.3875	79.2462	78.1348	80.4487	76.7801	87.0588	72.3503	84.759
ENSMUSG00000006392	45.6098	40.4501	36.7845	38.3875	36.0776	38.2905	35.7635	31.9268	34.0518	37.4943	38.9492	38.5968
ENSMUSG00000006398	216.79	194.771	235.414	242.603	197.727	246.308	227.695	228.746	250.964	284.172	236.619	241.59
ENSMUSG00000006403	25.7546	26.1777	29.8791	29.3863	29.5984	29.6541	31.1994	34.6585	34.1551	32.1528	32.6513	29.2907
ENSMUSG00000006411	0.168551	0.30878	0.630781	0.430205	0.220883	0.371098	0.272484	0.546341	0.550889	0.554957	0.487333	0.502127
ENSMUSG00000006412	63.9482	63.6772	59.3598	64.597	58.2396	61.7709	58.7544	53.3024	60.3912	64.7565	60.8042	65.4104
ENSMUSG00000006418	70.6902	70.1959	75.1625	74.1277	79.3708	80.0559	93.8026	88.9511	97.1286	90.2498	102.265	96.4753
ENSMUSG00000006423	74.1961	80.6944	70.3486	72.6054	89.7523	69.3615	75.5462	73.756	70.3072	60.0047	73.6623	79.5369
ENSMUSG00000006435	4.28119	5.38649	5.27864	3.6402	4.45448	4.41943	5.1772	4.50731	4.85471	4.54371	5.06077	3.51489
ENSMUSG00000006442	181.698	161.183	193.517	189.985	122.517	173.505	132.598	146.01	132.317	159.03	108.188	127.708
ENSMUSG00000006445	17.9001	18.6983	14.9063	16.8773	15.9404	18.0488	16.2469	18.5414	18.6958	17.0996	19.1185	16.8045
ENSMUSG00000006456	65.0943	75.4452	83.5286	87.3978	68.4739	86.9043	69.3472	77.1706	73.8191	69.8205	66.9146	79.2691
ENSMUSG00000006457	3.43844	3.22503	2.92151	3.14381	3.12918	3.30614	3.47417	2.66341	2.75444	3.78064	3.71123	3.38099
ENSMUSG00000006462	0.438232	0.411706	0.132796	0.297834	0.147256	0.168681	0.374666	0.375609	0.309875	0.312163	0.374872	0.602552
ENSMUSG00000006463	10.4839	12.4884	12.7152	11.9796	11.3387	12.3812	12.2277	11.2	10.6735	11.4113	10.8338	12.118
ENSMUSG00000006464	29.7324	28.6479	27.2564	26.2425	26.9846	30.2276	33.3793	31.1756	32.8467	28.6843	34.5632	30.998
ENSMUSG00000006471	6.00041	5.24926	7.00498	6.15524	5.08032	5.87009	5.96059	7.13658	5.4056	5.30677	4.61092	5.28907
ENSMUSG00000006476	82.5899	70.7792	84.7238	78.7937	63.2463	75.7714	67.4398	67.8828	74.6454	78.2836	66.1274	62.8328
ENSMUSG00000006494	139.762	140.152	176.486	160.367	200.746	166.049	190.024	168.341	183.894	162.741	172.441	154.923
ENSMUSG00000006498	500.259	491.406	570.425	594.808	520.328	619.024	556.004	574.853	567.553	569.247	513.387	557.762
ENSMUSG00000006517	103.086	91.5017	77.7188	79.7203	69.3942	80.0896	81.643	89.2243	81.9791	98.1233	81.2347	83.5539
ENSMUSG00000006526	29.8335	29.4027	28.3187	25.5476	23.7082	29.0806	29.7689	28.9561	28.3019	30.9388	27.5531	27.7509
ENSMUSG00000006527	30.1032	31.8729	26.3268	24.5548	25.8802	24.8298	26.8056	25.1317	26.0295	23.0654	28.9401	26.0102
ENSMUSG00000006538	0.235971	0.102927	0.232393	0.36402	0.110442	0.371098	0.170303	0.204878	0.172153	0.277478	0.224923	0.200851
ENSMUSG00000006542	0.640493	0.720486	0.564383	0.36402	0.589022	0.404834	0.204363	0.443902	0.378736	0.277478	0.487333	0.401701
ENSMUSG00000006567	2.25858	1.71544	2.58952	2.84597	2.35609	3.57603	3.16763	3.72195	3.99394	3.39911	2.66159	2.64453
ENSMUSG00000006575	0.573073	0.377397	0.464786	0.397113	0.478581	0.269889	0.340605	0.0682926	0.447597	0.416217	0.149949	0.200851
ENSMUSG00000006576	15.3381	14.7185	17.2303	15.0572	13.6211	14.8439	12.0574	14.8536	15.6315	14.8798	15.2573	13.2896
ENSMUSG00000006585	113.064	101.383	122.571	121.682	104.294	128.973	122.345	121.766	127.841	142.589	120.409	112.008
ENSMUSG00000006586	27.8783	33.2453	38.0128	38.3544	41.8206	33.4325	39.6805	37.6975	32.8123	29.5861	33.4761	41.1074
ENSMUSG00000006587	0.337102	0.205853	0.33199	0.297834	0.294511	0.202417	0.068121	0.341463	0.137722	0.346848	0.0749744	0.167376
ENSMUSG00000006589	151.224	149.998	179.673	192.732	142.028	186.696	174.39	160.453	174.907	199.333	149.349	137.047
ENSMUSG00000006599	92.7704	105.671	89.7036	96.1012	86.255	86.3645	82.6308	79.9023	76.5047	79.7056	82.6967	88.14
ENSMUSG00000006611	4.58458	4.15137	4.38226	4.36824	4.27041	4.82427	5.68811	6.35121	7.74687	5.65362	5.73554	5.12169
ENSMUSG00000006638	4.71942	5.00909	5.34504	4.30205	4.01272	5.2291	4.93877	5.25853	4.37268	6.41669	5.21072	4.92084
ENSMUSG00000006641	20.6643	19.5904	15.8027	17.6715	12.259	13.2246	12.364	14.8195	12.5672	12.105	13.083	10.6116
ENSMUSG00000006642	0.269681	0.30878	0.33199	0.231649	0.18407	0.337361	0.0340605	0.0682926	0.241014	0.0693696	0.112462	0.0669502
ENSMUSG00000006651	1.6518	2.47024	2.48992	2.51505	1.0676	1.78802	1.66897	2.15122	2.06583	1.87298	2.54913	2.81191
ENSMUSG00000006673	123.11	118.709	126.123	121.483	117.657	117.469	125.138	122.653	118.854	119.767	123.708	126.77
ENSMUSG00000006675	2.12374	1.95561	1.79274	1.98556	1.14123	1.85549	1.94145	2.59512	2.06583	1.80361	1.57446	1.30553
ENSMUSG00000006676	147.145	132.158	156.766	159.904	142.838	168.883	159.233	174.351	170.397	166.071	162.095	144.813
ENSMUSG00000006678	139.729	150.307	138.307	141.24	154.692	137.745	143.361	137.814	137.619	116.818	147.662	124.963
ENSMUSG00000006699	452.559	541.291	449.747	466.475	508.253	421.533	493.707	432.258	438.232	414.969	475.15	526.764
ENSMUSG00000006705	56.296	53.3846	47.0098	42.491	40.0903	44.8016	43.904	44.4926	45.0352	42.0033	44.4973	40.8731
ENSMUSG00000006711	0.10113	0.171544	0.431587	0.397113	0.257697	0.236153	0.272484	0.443902	0.103292	0.277478	0.149949	0.301276
ENSMUSG00000006715	50.5652	47.9981	50.2633	52.6505	55.4786	55.9345	52.4532	52.756	54.2626	56.3281	56.5682	54.4305
ENSMUSG00000006717	24.2376	23.7417	23.6045	24.29	26.7269	23.9527	25.7157	20.5561	26.787	30.6267	28.6777	25.4411
ENSMUSG00000006720	10.585	10.6357	9.5945	8.86885	12.075	10.863	10.0138	10.5171	9.81271	10.4054	11.7335	11.9506
ENSMUSG00000006724	0.168551	0.0686177	0.165995	0.0661854	0.257697	0.101208	0.170303	0.375609	0.0344306	0	0.0749744	0.234326
ENSMUSG00000006728	548.127	546.437	568.798	594.544	541.68	589.674	584.955	564.609	593.17	647.946	591.698	575.939
ENSMUSG00000006731	44.0592	37.6711	41.1667	40.9026	31.6231	41.1918	35.9338	39.2682	40.2149	43.6335	40.4112	42.5803
ENSMUSG00000006732	20.4621	19.213	21.3469	20.8153	15.0201	18.4199	17.1324	16.0829	17.5252	17.3771	15.7446	15.1642
ENSMUSG00000006736	83.8372	87.3161	85.919	86.2396	95.4216	89.1646	98.1283	95.7121	87.5225	103.846	95.03	113.313
ENSMUSG00000006740	285.963	295.434	252.644	249.618	254.458	229.473	211.482	232.502	220.218	178.072	235.007	206.106
ENSMUSG00000006763	35.3282	34.9607	33.3982	32.4309	34.9732	35.1531	34.3671	34.078	32.5713	35.3091	35.2005	34.948
ENSMUSG00000006764	0.505652	0.583251	0.33199	0.661854	0.441767	0.472306	0.613089	0.239024	0.275444	0.693696	0.562308	0.535602
ENSMUSG00000006782	31.2493	28.8881	30.4435	29.7173	28.1258	29.5866	34.0605	33.7707	35.5323	35.3785	38.2369	32.0357
ENSMUSG00000006784	0.505652	0.343089	0.464786	0.86041	0.809906	0.303625	0.817452	0.887804	1.54937	1.04054	1.08713	0.937303
ENSMUSG00000006800	130.93	119.841	138.739	140.545	131.61	145.167	144.28	149.492	156.039	159.273	164.531	161.785
ENSMUSG00000006818	166.023	164.888	172.933	169.402	155.428	138.588	150.309	138.327	140.787	150.74	127.644	140.495
ENSMUSG00000006850	7.85447	9.05754	10.1257	9.82853	10.0502	11.8076	11.7849	10.5512	11.4309	11.2379	11.8085	10.0091
ENSMUSG00000006906	21.3722	21.7175	19.2554	19.4254	21.7202	20.3429	23.0249	22.9122	21.7601	22.3717	25.7537	27.1818
ENSMUSG00000006920	21.1026	19.7962	23.9697	24.4886	26.2851	26.719	24.5576	28.3414	27.5789	28.4068	27.9279	25.4746
ENSMUSG00000006930	8.66351	8.98892	10.9889	8.90194	11.5228	10.3907	16.6897	23.8341	21.4502	20.6374	23.9918	24.3364
ENSMUSG00000006931	69.1733	65.3241	67.8587	65.4574	65.0502	66.5277	67.4739	70.5121	69.5841	74.3989	70.4009	74.0804
ENSMUSG00000006932	569.23	580.129	591.174	593.849	593.551	609.443	600.214	611.219	589.899	564.495	598.67	522.312
ENSMUSG00000006941	34.1821	34.1716	30.6427	32.9272	31.4391	31.712	33.0046	29.7073	29.4381	34.2339	29.6898	30.6967
ENSMUSG00000006958	0.842754	0.651868	0.431587	0.827318	0.404953	0.337361	0.306545	0.375609	0.482028	1.07523	0.637282	0.334751
ENSMUSG00000006998	564.376	574.708	589.149	589.05	566.271	606.711	581.277	593.804	581.876	615.482	601.294	536.539
ENSMUSG00000007021	9.87708	10.5328	9.6277	10.7882	8.17269	13.3258	13.6923	12.6341	13.2902	12.4172	15.1073	13.0218
ENSMUSG00000007029	342.327	312.108	397.956	407.404	324.809	427.606	371.157	415.868	412.788	435.294	362.801	330.935
ENSMUSG00000007030	0.168551	0.274471	0.165995	0.397113	0.331325	0.708459	0.238424	0.409756	0.413167	0.312163	0.224923	0.234326
ENSMUSG00000007033	0.505652	0.514633	0.763576	0.694947	0.66265	0.674723	0.340605	0.546341	0.61975	0.832435	0.824718	0.669502
ENSMUSG00000007035	1.38212	1.30374	1.56035	1.12515	1.54618	1.55186	1.60084	1.43414	1.54937	1.52613	2.06179	1.53986
ENSMUSG00000007036	50.3293	44.1898	46.7442	49.6722	44.1399	52.5609	52.1126	53.7463	55.2955	61.8083	55.8934	52.0538
ENSMUSG00000007038	40.5533	43.6752	38.9424	43.3514	33.0589	39.4038	39.3058	42.8195	40.9035	47.9691	37.5996	41.2413
ENSMUSG00000007039	126.784	114.249	123.633	122.807	123.474	135.754	142.748	139.556	147.087	171.343	146.425	135.507
ENSMUSG00000007041	278.21	239.51	261.342	253.887	229.24	268.843	280.59	261.731	291.007	319.69	298.323	285.643
ENSMUSG00000007050	76.5221	80.3514	79.7107	84.9159	78.4136	79.5836	80.6894	78.3316	81.8414	89.244	78.6481	86.098
ENSMUSG00000007080	148.898	147.528	156.002	145.707	151.747	156.603	145.507	166.019	158.312	143.075	151.786	136.679
ENSMUSG00000007207	10.5513	9.16047	11.8852	10.8875	10.7497	13.6969	10.1841	12.0536	11.7408	11.4807	10.6838	8.67005
ENSMUSG00000007216	5.22507	4.21999	5.47783	5.59267	5.26439	6.00503	5.04096	6.35121	5.61218	7.42254	6.37282	5.12169
ENSMUSG00000007279	0.337102	0.274471	0.33199	0.463298	0.331325	0.202417	0.204363	0.443902	0.482028	0.589641	0.487333	0.401701
ENSMUSG00000007338	138.481	136.687	147.935	143.887	137.758	139.836	139.955	128.185	136.827	148.035	135.029	133.064
ENSMUSG00000007379	20.5295	21.9234	18.2926	20.5175	21.6466	20.2754	20.3341	18.678	19.9697	16.7874	19.1185	17.2062
ENSMUSG00000007411	133.998	127.252	109.922	112.25	113.645	111.667	109.266	112.034	113.518	111.303	117.335	109.129
ENSMUSG00000007415	71.1959	81.8266	67.8919	68.535	69.5046	72.3303	83.0395	71.7755	68.3446	82.9313	64.8153	82.9848
ENSMUSG00000007458	122.638	130.854	119.649	115.096	119.351	111.026	116.078	118.214	112.347	117.269	120.221	123.088
ENSMUSG00000007476	7.58479	9.26339	8.43254	8.86885	9.71887	8.7714	10.4225	7.75121	8.53878	10.4748	8.92195	9.70778
ENSMUSG00000007564	289.199	284.798	314.494	323.713	264.839	310.204	295.952	306.122	317.002	348.027	301.734	318.884
ENSMUSG00000007570	29.9009	26.7266	30.6759	31.4381	24.1867	33.8711	27.7253	30.4585	29.7136	34.3033	24.2917	25.5415
ENSMUSG00000007589	41.5646	41.8568	42.3951	41.0019	42.8146	44.9365	44.3468	46.5755	47.4453	46.9285	43.4851	43.8859
ENSMUSG00000007591	1.6518	2.333	2.98791	2.21721	1.80388	2.12538	2.17987	1.94634	1.92811	2.35857	1.98682	2.61106
ENSMUSG00000007594	8.86577	9.57217	10.4245	8.57101	8.90896	10.3233	9.36664	9.04877	10.5013	8.98336	9.63421	8.80395
ENSMUSG00000007603	43.4187	34.9607	44.3538	43.7817	35.01	42.575	42.2691	45.7902	45.6205	46.2695	40.0363	42.5803
ENSMUSG00000007610	42.2388	42.2685	41.7643	41.5313	33.6111	43.0136	39.8849	42.0682	43.7612	47.1713	37.5622	34.6467
ENSMUSG00000007613	33.8787	35.2695	31.0078	28.6914	34.7891	30.5987	29.9392	28.1365	28.5429	17.6892	26.0911	25.4746
ENSMUSG00000007617	32.5977	40.4501	32.5018	36.6005	37.4029	34.5458	29.1217	29.9804	29.8169	22.0248	23.5419	28.7216
ENSMUSG00000007646	20.2935	19.5904	19.189	17.8039	21.3521	19.3983	22.1734	18.9512	20.073	19.8744	22.6423	24.3699
ENSMUSG00000007655	94.6581	102.137	90.4672	91.5675	107.717	97.936	107.733	93.4243	93.3757	92.7818	94.4677	117.297
ENSMUSG00000007656	119.503	133.976	119.616	131.544	132.015	115.175	126.433	114.014	107.94	104.956	110.775	125.096
ENSMUSG00000007659	23.8668	25.9032	24.7	27.8972	26.6533	27.0564	28.4405	31.8243	28.7495	31.4938	30.4396	31.3997
ENSMUSG00000007670	325.303	327.718	338.397	349.558	321.312	358.109	337.437	352.287	344.994	351.773	306.27	362.368
ENSMUSG00000007721	50.0933	45.9053	51.4252	52.3858	42.3728	55.6984	48.2297	46.6097	50.1653	62.7448	47.6462	54.5979
ENSMUSG00000007739	282.019	299.859	282.125	288.237	271.944	263.749	275.277	242.541	253.547	251.638	276.355	235.497
ENSMUSG00000007777	11.9671	12.6943	11.7524	10.5566	12.5535	11.0655	12.364	12.4634	12.2917	12.5559	15.1448	13.4905
ENSMUSG00000007783	26.4962	23.2271	26.5592	25.5476	25.4752	31.2059	27.6231	28.239	30.471	30.9388	29.8023	29.4581
ENSMUSG00000007805	116.132	100.902	83.263	85.7763	83.4203	99.218	94.3136	97.2145	96.5777	107.87	86.1455	119.774
ENSMUSG00000007812	48.4415	52.5269	46.3126	44.3442	49.0361	41.8328	45.6751	44.117	41.42	38.5001	45.5844	45.5596
ENSMUSG00000007815	309.864	353.175	309.813	314.513	330.478	299.442	338.698	308.614	307.74	308.66	333.936	358.284
ENSMUSG00000007817	236.915	231.516	218.051	224.832	199.237	230.215	199.152	234.209	222.353	204.328	195.271	218.526
ENSMUSG00000007827	55.3521	58.1878	47.3417	49.5398	48.7784	45.6113	40.3276	42.8195	42.1086	31.9794	43.8975	37.3247
ENSMUSG00000007833	55.4532	50.9144	66.232	59.8647	50.8768	67.5398	63.5229	64.3658	62.3882	71.7281	62.4911	57.2759
ENSMUSG00000007836	231.184	256.15	251.383	271.625	254.421	259.532	270.304	238.785	252.514	295.722	219.525	235.765
ENSMUSG00000007837	9.77595	9.46925	9.7273	9.72926	9.68206	9.31117	9.4007	10.6878	10.157	11.6888	9.82164	10.8459
ENSMUSG00000007850	554.667	606.341	527.432	544.673	602.275	532.323	554.709	549.994	538.941	508.063	566.469	620.729
ENSMUSG00000007867	27.1367	26.4178	26.5924	26.1432	23.4873	23.7165	27.044	23.6975	25.272	32.569	27.2157	24.5373
ENSMUSG00000007872	67.7574	70.5047	70.747	79.257	74.5113	90.0418	84.4701	87.1755	85.4222	101.037	88.8071	71.7706
ENSMUSG00000007880	205.699	197.379	215.262	211.065	194.12	238.312	197.96	236.805	215.57	206.132	209.853	197.804
ENSMUSG00000007888	14.2594	12.4198	15.4707	12.509	11.0074	15.7885	13.5561	13.5219	14.6674	17.169	9.63421	12.2184
ENSMUSG00000007891	128.099	122.483	138.805	134.886	120.566	142.873	136.753	146.283	144.608	157.781	146.462	139.892
ENSMUSG00000007892	679.765	669.469	753.816	804.583	638.721	786.255	769.223	715.638	766.493	874.507	725.489	466.308
ENSMUSG00000007908	0.0674203	0.102927	0.365189	0.165464	0.478581	0.134945	0.272484	0.27317	0.275444	0.346848	0.187436	0.468652
ENSMUSG00000007950	79.556	74.9649	82.2007	83.9231	65.6392	87.9164	86.4115	84.6828	91.241	97.0827	83.8963	71.5363
ENSMUSG00000007987	21.5408	20.1393	21.6789	21.5764	20.4317	21.6923	21.0153	20.7268	22.5864	23.5857	22.005	23.9682
ENSMUSG00000007989	21.2374	24.6681	18.5582	19.3261	19.2169	16.1596	18.6652	16.4244	16.0102	11.8622	15.3323	17.6414
ENSMUSG00000008035	30.6425	29.6085	31.0078	31.1733	27.8313	36.1314	29.9051	32.678	28.8184	33.7483	29.3899	31.9687
ENSMUSG00000008036	84.5788	75.205	84.2258	87.9273	74.9899	88.9285	88.4211	85.7072	89.8293	102.598	82.6592	79.4699
ENSMUSG00000008090	26.8333	25.8003	23.5381	23.7937	22.7142	26.2805	26.7716	25.3024	27.5789	26.742	28.1529	22.2944
ENSMUSG00000008129	3.40473	2.60747	3.3863	3.80566	3.31325	3.40735	4.70035	4.67804	4.5104	4.92524	4.61092	4.18439
ENSMUSG00000008136	23.5297	24.0162	30.7755	31.1071	32.5435	31.3409	32.9025	34.8975	31.3318	37.6677	33.8134	34.1111
ENSMUSG00000008140	49.1157	42.1313	55.4423	54.6361	46.9745	56.0695	53.8497	53.2682	55.3988	62.6754	52.5945	48.5389
ENSMUSG00000008153	0.303391	0.548942	0.697179	0.36402	0.220883	0.404834	0.476847	0.580487	0.378736	0.659011	0.487333	0.502127
ENSMUSG00000008167	15.8775	14.0666	14.9395	14.4284	14.1734	16.0247	14.7141	16.6975	17.0776	19.7356	15.6322	14.4947
ENSMUSG00000008193	0.370812	0.548942	0.199194	0.297834	0.0736278	0.337361	0.204363	0.546341	0.413167	0.208109	0.337385	0.234326
ENSMUSG00000008200	143.605	135.726	122.305	109.074	114.381	107.989	108.142	119.683	119.336	98.8516	119.884	106.819
ENSMUSG00000008206	37.8228	37.1908	36.4525	31.405	36.2617	32.2518	36.4107	38.3804	37.4949	34.5114	35.0505	38.5299
ENSMUSG00000008226	30.8448	33.7942	28.9163	30.0813	35.9304	27.1239	29.8029	30.0829	26.9591	25.7361	30.702	35.1154
ENSMUSG00000008301	67.3192	62.1334	53.1516	54.5037	60.7061	53.5055	53.6112	51.6975	58.7041	63.7853	62.7535	71.1346
ENSMUSG00000008305	15.9786	13.4491	13.678	16.4471	11.9277	13.7643	13.488	12.9073	13.3935	13.4924	11.9584	12.8544
ENSMUSG00000008307	3.70812	3.60243	2.95471	3.27618	2.72423	3.71098	2.86108	2.66341	2.51343	1.63018	2.24923	2.14241
ENSMUSG00000008318	11.5963	10.224	9.95969	11.1522	7.98862	10.5594	8.1064	9.25365	7.50586	9.91985	7.38497	6.49417
ENSMUSG00000008333	80.0279	92.8398	75.4945	75.2197	86.3654	72.6002	79.1566	70.5804	66.6231	72.2831	74.2246	94.1655
ENSMUSG00000008348	220.869	209.421	222.931	231.153	188.929	214.528	226.094	224.17	236.021	289.167	222.336	244.737
ENSMUSG00000008373	88.2869	87.6591	94.7499	95.7703	80.4752	88.4224	86.4115	83.2487	85.9387	97.0133	80.8598	83.3196
ENSMUSG00000008384	28.8559	26.109	33.7634	32.4639	28.8253	35.794	30.5863	30.0487	35.9799	43.1132	32.4264	30.5293
ENSMUSG00000008393	145.358	154.733	161.347	165.695	160.95	170.502	176.57	184.356	171.258	174.707	167.68	151.944
ENSMUSG00000008398	81.1741	80.5572	82.9974	82.798	89.0528	83.1259	88.4211	88.8487	84.045	84.943	88.3573	91.6549
ENSMUSG00000008429	15.237	16.777	20.0522	19.5247	20.6894	18.4199	18.9717	20.1122	19.7631	19.5622	17.7314	24.0017
ENSMUSG00000008435	28.148	28.7508	24.5008	23.6282	20.7262	22.2321	22.1734	21.9902	19.2811	20.6374	19.9057	17.7083
ENSMUSG00000008450	85.9272	86.5956	96.4762	98.517	80.3279	94.1913	95.2332	92.434	87.006	97.3602	84.9085	93.9312
ENSMUSG00000008461	0.303391	0.480324	0.33199	0.397113	0.478581	0.472306	0.442787	0.443902	0.344306	0.520272	0.674769	0.368226
ENSMUSG00000008475	125.301	131.369	119.981	119.564	119.572	104.548	113.558	103.736	114.826	111.408	121.159	116.125
ENSMUSG00000008482	0.168551	0.411706	0.365189	0.397113	0.257697	0.236153	0.442787	0.341463	0.413167	0.693696	0.562308	0.435176
ENSMUSG00000008489	0.168551	0.30878	0.165995	0.430205	0.18407	0.236153	0.340605	0.27317	0.275444	0.104054	0.0749744	0.401701
ENSMUSG00000008496	0.876464	1.1665	1.42756	1.22443	1.54618	0.944612	1.39648	1.02439	1.75596	1.28334	1.49949	2.20936
ENSMUSG00000008540	9.84337	11.219	9.7937	10.3911	14.1365	11.3353	13.1133	11.8146	13.1869	10.4054	12.8956	14.729
ENSMUSG00000008575	62.802	71.3624	74.1333	72.7378	86.0709	68.5181	71.0843	65.0145	64.4884	53.3452	61.479	70.666
ENSMUSG00000008601	0.168551	0.205853	0.132796	0.0661854	0.147256	0.134945	0.238424	0.307317	0.344306	0.242793	0.224923	0.200851
ENSMUSG00000008604	191.575	189.694	207.195	210.569	156.165	194.455	166.624	189.649	182.93	192.154	168.617	183.343
ENSMUSG00000008658	2.19116	2.64178	1.69315	2.15103	1.80388	2.02417	2.52048	1.87805	2.13469	2.32388	1.94933	2.61106
ENSMUSG00000008668	1002.51	972.931	1072.89	1120.09	938.718	1072.94	1079.58	1001.51	1085.66	1208.9	1096.01	897.367
ENSMUSG00000008682	246.286	248.259	252.545	237.87	242.567	256.057	249.8	239.878	246.729	287.953	262.035	309.544
ENSMUSG00000008683	432.4	412.393	483.975	389.733	450.86	447.24	494.525	404.156	373.227	509.728	490.37	373.147
ENSMUSG00000008690	209.879	201.77	221.836	229.332	213.005	241.686	232.599	244.59	250.104	277.062	235.907	223.145
ENSMUSG00000008730	136.122	147.803	142.855	142.596	144.421	145.032	135.799	149.253	132.351	106.933	134.541	120.812
ENSMUSG00000008734	37.0812	35.4754	37.2161	35.1445	35.8567	35.0181	33.5496	38.8243	33.9485	31.6325	33.1387	32.5713
ENSMUSG00000008763	167.101	182.557	162.111	162.386	177.553	152.049	153.715	158.507	150.393	124.518	159.283	156.061
ENSMUSG00000008822	7.48366	7.61657	6.507	7.14803	8.06224	7.5569	6.94834	6.18048	7.47143	8.56714	7.79733	6.25985
ENSMUSG00000008855	94.4222	79.0476	97.439	99.5429	93.3232	118.38	109.709	121.185	127.944	141.306	115.498	105.748
ENSMUSG00000008859	71.297	76.4058	67.3939	67.5422	73.5174	63.1878	76.534	65.356	63.5244	67.7394	64.328	79.9386
ENSMUSG00000008892	188.945	208.461	197.169	191.838	198.758	178.127	196.461	169.502	177.007	182.442	197.782	207.981
ENSMUSG00000008958	95.6694	80.8317	89.8032	96.2336	83.1258	98.5433	97.4812	103.054	104.256	123.686	97.6541	116.359
ENSMUSG00000008976	114.244	129.447	123.301	118.306	140.997	112.071	125.104	109.132	111.348	91.3944	119.847	131.624
ENSMUSG00000009013	314.954	315.161	301.945	316.366	244.408	277.277	272.961	235.473	266.458	308.486	274.069	295.619
ENSMUSG00000009030	30.5751	29.5399	31.1074	29.982	36.7035	32.7915	34.7417	32.4048	32.2959	26.2564	33.1762	31.0314
ENSMUSG00000009035	112.356	109.651	118.653	123.502	109.853	131.402	132.666	147.58	139.203	150.22	140.614	147.525
ENSMUSG00000009073	118.66	122.208	114.204	122.112	108.822	123.204	108.278	118.897	109.248	109.985	105.676	103.806
ENSMUSG00000009076	10.4164	9.16047	10.0925	10.2587	8.87215	10.5931	12.1596	10.8585	11.6031	11.8275	10.9837	11.8167
ENSMUSG00000009079	359.283	341.785	378.236	374.08	359.561	383.479	364.686	383.292	372.125	388.539	352.342	359.523
ENSMUSG00000009090	80.5673	82.1011	90.0024	86.4051	75.9103	84.7452	77.8964	87.4828	86.6273	90.2151	84.1962	79.6373
ENSMUSG00000009097	0.674203	0.548942	0.564383	0.496391	0.331325	0.640987	0.579029	0.956096	0.413167	0.72838	0.674769	0.502127
ENSMUSG00000009108	1.14615	0.686177	1.26156	1.09206	1.0676	0.944612	0.715271	1.12683	1.03292	1.63018	1.1621	1.339
ENSMUSG00000009112	97.3887	101.005	103.149	105.334	94.7958	105.257	99.3886	104.761	104.6	93.6836	98.9287	90.7176
ENSMUSG00000009145	0.674203	0.548942	0.96277	0.926596	0.809906	0.809667	0.987755	1.63902	1.03292	1.10991	0.899692	1.13815
ENSMUSG00000009207	28.9233	38.2201	28.8499	33.6222	36.6666	30.1601	30.6545	29.1609	28.1642	23.5857	23.0546	33.5086
ENSMUSG00000009291	100.119	102.618	108.328	115.295	108.196	116.356	116.93	109.405	111.934	115.5	112.499	103.806
ENSMUSG00000009292	0.235971	0.137235	0.0995969	0.264742	0.147256	0.101208	0.204363	0.136585	0.137722	0.381533	0.0374872	0.0334751
ENSMUSG00000009293	42.4411	43.5379	40.0712	40.2407	32.9484	36.9411	36.7513	35.478	35.0847	36.1069	38.5743	33.3077
ENSMUSG00000009376	16.8214	18.8356	16.0683	17.1751	16.6767	16.5307	15.9063	18.0975	16.1824	13.1455	16.7943	14.9634
ENSMUSG00000009378	0.573073	0.480324	0.730377	0.496391	1.28849	0.404834	1.15806	1.36585	1.20507	0.832435	0.93718	1.43943
ENSMUSG00000009406	46.2166	48.7186	52.8528	50.9959	50.6559	54.855	53.9859	56.8194	51.7836	44.7781	47.9461	51.4847
ENSMUSG00000009418	73.7241	73.4896	63.9412	62.6114	61.8842	70.6772	60.7299	70.2048	65.4181	57.2646	67.2145	62.7324
ENSMUSG00000009470	343.068	421.21	364.658	385.232	373.477	343.603	315.264	322.068	288.184	221.74	274.144	272.722
ENSMUSG00000009535	60.6109	63.5743	61.6837	66.1192	63.7249	59.6455	61.0705	54.9072	55.7086	51.6803	59.0048	56.2047
ENSMUSG00000009549	82.8933	76.2	74.3989	79.0254	71.4558	74.2532	77.2833	67.4731	76.0571	85.3939	77.636	72.6745
ENSMUSG00000009555	91.3882	87.0073	85.4874	86.8684	77.6773	90.6827	89.4429	88.6438	93.1691	103.014	87.1952	85.1942
ENSMUSG00000009563	36.2721	34.2746	39.1748	39.3472	32.5803	36.2664	36.002	32.1658	36.3242	40.3037	34.4507	34.1446
ENSMUSG00000009566	60.0378	53.8992	53.7823	53.4778	36.1144	48.1752	42.9162	46.439	46.9633	51.9578	42.0606	44.2206
ENSMUSG00000009569	81.2415	82.0325	75.9593	71.7781	73.7014	78.9763	71.7314	81.5072	80.1199	62.2592	74.4495	70.5655
ENSMUSG00000009575	548.734	662.436	618.231	619.264	708.668	617.473	617.755	634.165	574.267	484.408	560.096	545.243
ENSMUSG00000009585	31.3842	31.3926	34.4937	34.3502	38.1024	37.3796	45.6411	45.6536	47.1354	45.333	52.6695	53.2589
ENSMUSG00000009614	50.2956	45.5279	59.4926	57.3828	46.68	54.4501	48.2978	50.7755	54.0215	52.0965	51.0575	41.8774
ENSMUSG00000009621	51.2057	48.65	32.4354	33.3575	27.9786	33.2301	30.382	34.6243	33.9141	32.8118	31.8266	27.5165
ENSMUSG00000009628	2.09003	2.29869	1.79274	1.22443	2.13521	1.68681	2.07769	2.32195	1.65267	1.52613	1.98682	1.94156
ENSMUSG00000009630	70.7913	77.8811	71.3114	71.9105	73.4806	71.7905	79.9741	70.9218	70.6859	74.2254	71.6005	72.1723
ENSMUSG00000009640	33.7776	30.4663	31.6386	30.4122	27.1318	30.1264	33.9243	31.8243	35.0847	35.6213	36.1376	30.998
ENSMUSG00000009647	31.283	34.6863	31.3398	32.2323	34.6787	31.1385	33.0046	32.2	31.7105	33.2627	31.0019	38.7977
ENSMUSG00000009654	0.337102	0.514633	0.564383	0.595669	0.478581	0.303625	0.476847	0.512194	0.309875	0.520272	0.599795	0.468652
ENSMUSG00000009681	70.2183	73.1808	74.6313	71.4472	68.9524	79.7185	70.0625	80.4145	78.7082	75.1619	71.3006	68.3897
ENSMUSG00000009687	15.1696	13.0374	13.18	13.0385	12.075	11.5378	12.8068	11.2	12.7393	13.9086	10.6464	16.3693
ENSMUSG00000009731	8.73093	8.37136	9.7273	9.76235	10.1975	9.17623	8.95791	10.2097	9.26182	9.98922	9.18436	8.90438
ENSMUSG00000009733	41.1601	41.7539	35.6225	37.5602	38.9859	36.4688	40.1233	45.1414	39.7329	38.0145	43.4476	40.8731
ENSMUSG00000009739	46.3178	45.0132	44.9182	42.7227	43.3668	47.5005	47.0716	52.995	50.8539	48.0037	53.4942	41.8774
ENSMUSG00000009741	105.108	99.0497	84.757	77.7348	88.7215	77.9642	78.6457	81.7462	81.7726	78.6651	81.6096	88.5751
ENSMUSG00000009772	5.93299	6.79315	6.30781	7.90916	5.8166	7.28701	6.60774	7.17072	7.78131	6.06984	7.23503	6.059
ENSMUSG00000009828	40.5196	40.7589	41.6315	42.0939	44.2871	43.3172	44.2446	46.5073	42.7972	41.3096	46.5966	48.7398
ENSMUSG00000009863	67.69	68.1031	69.3859	69.3623	65.5656	66.4602	70.0625	64.2975	66.933	73.948	73.3999	60.8912
ENSMUSG00000009894	45.9469	41.994	44.3538	44.5759	43.5508	46.3872	49.8305	48.2487	46.8944	51.5763	51.0575	48.3715
ENSMUSG00000009905	15.6752	17.8063	21.015	21.0801	21.0576	21.1863	21.5262	22.9122	22.07	19.805	21.8175	19.5829
ENSMUSG00000009907	97.1864	100.285	91.098	88.4899	107.828	86.3645	104.872	90.9316	91.6541	82.7579	102.565	97.1782
ENSMUSG00000009927	513.675	510.173	539.151	553.078	502.031	519.908	546.876	473.199	526.96	602.891	548.325	452.818
ENSMUSG00000009941	0.674203	0.548942	0.497985	0.794225	0.84672	0.607251	0.919634	0.92195	0.61975	0.72838	0.787231	0.535602
ENSMUSG00000009995	23.5634	21.4773	20.9154	20.352	24.9598	22.9743	22.8205	24.9609	22.8619	24.7303	23.5419	22.7631
ENSMUSG00000010021	1.88777	1.09788	1.75955	1.05897	1.73025	1.68681	1.66897	1.29756	2.16912	1.49145	2.06179	1.84113
ENSMUSG00000010025	38.9015	41.548	38.71	37.494	37.7711	37.1098	38.4884	37.7317	37.5982	37.7024	40.4112	36.7557
ENSMUSG00000010044	0.943885	1.23512	0.697179	1.15824	0.809906	0.978348	1.05588	1.02439	0.688611	0.79775	0.862205	0.836878
ENSMUSG00000010045	39.0701	35.4411	38.0128	38.1559	30.0033	41.5292	35.9338	34.6926	38.8377	43.1132	35.0505	38.7307
ENSMUSG00000010047	36.5081	37.6711	34.6597	37.825	31.0341	36.8736	30.5863	33.7024	32.5024	36.8699	31.4892	34.0107
ENSMUSG00000010048	51.3743	52.1152	54.4795	56.0921	39.17	50.8741	40.5661	44.6292	45.9992	50.397	40.5611	42.7142
ENSMUSG00000010051	3.9778	4.15137	3.98388	3.87185	4.08634	4.21702	3.98508	4.6439	5.09572	3.85001	4.57344	3.71574
ENSMUSG00000010054	14.1583	16.6398	15.3047	16.9104	14.0261	15.9572	17.1665	16.4585	17.6284	18.8338	15.0698	18.7461
ENSMUSG00000010057	14.7313	13.8608	14.4084	15.719	15.2041	17.2054	19.0398	18.4731	18.3515	20.2212	19.6808	19.2817
ENSMUSG00000010064	2.25858	1.40666	2.68912	2.38268	2.50335	2.22659	2.65672	2.86829	2.34128	3.67659	2.99897	2.67801
ENSMUSG00000010066	0.337102	0.102927	0.165995	0	0.147256	0.168681	0.102182	0.204878	0.275444	0.0693696	0.224923	0.167376
ENSMUSG00000010067	61.8244	57.1243	61.6837	59.6992	56.0308	58.937	52.4532	52.3463	57.2236	57.6461	54.169	48.3046
ENSMUSG00000010080	12.5739	12.9344	14.176	14.627	11.1546	14.3379	12.7727	12.7707	14.0821	15.2266	14.1702	14.796
ENSMUSG00000010086	0.337102	0.0686177	0.33199	0.330927	0.220883	0.472306	0.442787	0.307317	0.172153	0.312163	0.599795	0.368226
ENSMUSG00000010095	187.563	185.474	207.062	224.699	174.424	213.044	201.774	199.209	199.284	228.816	191.41	208.65
ENSMUSG00000010097	222.757	228.977	218.482	220.199	224.454	229.946	217.715	231.58	211.782	223.613	212.477	227.798
ENSMUSG00000010110	81.8146	73.3523	94.9823	89.8136	102.968	104.852	109.777	111.214	111.521	114.564	109.538	105.949
ENSMUSG00000010122	0.10113	0.30878	0.232393	0.231649	0.0736278	0.371098	0.102182	0.0341463	0.172153	0.173424	0.224923	0.234326
ENSMUSG00000010154	14.192	10.7044	13.2796	12.4429	15.0201	18.0826	15.3613	17.3805	17.3186	19.5622	16.8692	18.9134
ENSMUSG00000010277	266.883	269.976	260.645	260.704	246.984	266.381	247.518	265.283	258.091	233.741	264.734	232.886
ENSMUSG00000010290	26.9344	32.662	29.0159	29.4856	32.2122	28.8444	29.8029	30.1512	27.8887	25.8055	25.5663	24.8385
ENSMUSG00000010307	4.61829	4.21999	7.17098	7.37967	6.11111	7.59063	6.33526	6.62438	6.81725	7.63065	5.81051	7.09672
ENSMUSG00000010311	0.0674203	0.171544	0.0995969	0.330927	0.220883	0.202417	0.136242	0.478048	0.206583	0.173424	0.112462	0
ENSMUSG00000010342	0.337102	0.102927	0.199194	0.231649	0.110442	0.0337361	0.068121	0.204878	0.172153	0.208109	0.187436	0.301276
ENSMUSG00000010358	33.4405	32.1131	37.6144	34.4164	41.4525	41.6304	61.1386	62.0097	68.6201	67.7394	78.9855	65.9125
ENSMUSG00000010362	4.61829	5.69527	5.57743	5.79122	6.47925	6.27492	7.79986	8.05853	6.9894	6.382	7.87231	6.52765
ENSMUSG00000010376	104.603	102.309	103.415	111.291	98.2563	104.784	107.665	102.336	106.184	119.975	108.488	104.576
ENSMUSG00000010392	63.6785	70.6419	68.4231	65.7221	67.7376	61.501	69.6537	63.5463	67.1396	59.4844	68.1517	69.8626
ENSMUSG00000010406	32.0921	31.0495	37.2825	38.1559	28.2731	35.3892	34.9801	33.2926	33.1566	38.7429	33.9634	30.1611
ENSMUSG00000010453	93.6468	87.0073	88.0437	88.3575	86.255	87.7814	81.4727	83.9316	87.5569	82.411	83.7089	72.6075
ENSMUSG00000010461	43.0479	50.9144	51.89	51.1282	71.7871	60.4552	54.7012	61.2584	53.3329	36.0375	48.321	59.4518
ENSMUSG00000010476	35.0586	39.8326	42.3619	42.6565	44.5816	41.0906	42.1329	41.2829	37.0473	32.6384	38.1245	41.7435
ENSMUSG00000010517	98.0966	95.4816	95.5467	96.7962	98.2195	98.9818	100.615	94.3121	91.4131	104.748	101.14	91.6214
ENSMUSG00000010529	1.38212	0.446015	0.829974	0.36402	0.478581	0.472306	0.476847	0.64878	0.550889	0.86712	0.674769	0.636027
ENSMUSG00000010538	0.741624	0.994957	0.630781	0.661854	0.736278	0.43857	0.579029	0.64878	0.654181	0.450902	1.01215	0.702977
ENSMUSG00000010554	79.3874	88.6198	73.3697	77.9002	69.0261	67.4385	64.6128	66.3804	62.7669	61.2186	67.0271	67.5863
ENSMUSG00000010601	2.09003	2.05853	3.02111	2.91216	3.79183	2.8001	4.59817	5.42926	4.13167	4.0928	5.17323	6.1929
ENSMUSG00000010607	8.05673	7.03332	7.13778	7.54514	5.5589	7.96173	7.42519	6.38536	7.47143	9.01804	6.89764	6.92935
ENSMUSG00000010608	377.52	375.819	360.441	343.238	399.836	317.693	329.74	321.214	340.415	289.999	339.821	406.823
ENSMUSG00000010609	9.37142	8.19982	9.06332	8.37246	7.1419	9.34491	7.69768	8.16096	9.4684	9.22615	8.43462	10.1764
ENSMUSG00000010651	0.168551	0.137235	0.199194	0.0992781	0.257697	0.168681	0.136242	0.546341	0.344306	0.277478	0.337385	0.334751
ENSMUSG00000010660	26.4288	22.0949	25.4968	26.5404	23.6713	27.2588	28.3383	25.439	27.7166	29.274	31.0019	27.4831
ENSMUSG00000010663	446.559	440.594	440.75	442.416	421.482	436.411	453.005	430.96	448.355	440.844	451.646	442.407
ENSMUSG00000010721	1.38212	1.68113	1.29476	1.22443	1.54618	0.843404	1.15806	0.819511	1.13621	0.936489	1.27456	1.00425
ENSMUSG00000010751	18.5743	18.4239	17.5623	16.5794	15.6459	18.5886	18.6992	19.2244	18.0072	17.2383	20.5805	23.4661
ENSMUSG00000010755	124.559	111.401	117.69	120.16	113.829	129.749	134.437	125.18	129.287	142.554	125.507	127.875
ENSMUSG00000010760	0.573073	0.30878	0.497985	0.761132	0.478581	0.269889	0.442787	0.239024	0.516458	0.381533	0.487333	0.301276
ENSMUSG00000010797	0.337102	0.274471	0.232393	0.430205	0.404953	0.371098	0.102182	0.443902	0.482028	0.520272	0.26241	0.368226
ENSMUSG00000010830	112.592	109.342	106.37	108.279	96.9678	102.423	109.947	103.293	107.905	120.079	112.424	115.154
ENSMUSG00000010911	19.8216	18.9385	18.6578	17.9362	19.2537	17.003	17.6433	18.2341	16.8021	18.4176	19.1934	20.3194
ENSMUSG00000010914	36.5081	35.4411	34.4937	33.8538	32.249	32.2855	33.6518	31.1414	32.6746	32.4996	34.5632	30.5628
ENSMUSG00000010936	85.3204	79.974	90.2348	89.9791	73.3333	91.7286	76.9086	85.3657	82.289	85.5674	74.4495	77.0932
ENSMUSG00000011008	0.573073	0.171544	0.165995	0.165464	0.18407	0.303625	0.340605	0.102439	0.585319	0.416217	0.637282	0.100425
ENSMUSG00000011096	70.3194	64.6722	70.913	77.6686	59.5649	79.4823	70.948	81.8828	81.1184	90.1111	69.5012	86.4662
ENSMUSG00000011114	121.255	107.97	105.241	99.3443	90.0836	98.7119	104.77	103.293	115.48	122.472	129.218	106.652
ENSMUSG00000011148	7.11284	7.68519	8.26655	9.03431	6.77376	7.11833	8.31076	6.59023	8.53878	7.87345	8.58456	7.23062
ENSMUSG00000011158	54.4756	50.0909	51.226	50.8635	50.3982	57.0141	49.1834	55.4877	54.3314	55.2182	53.7191	45.9613
ENSMUSG00000011171	0.10113	0.205853	0.199194	0.165464	0.18407	0.0674723	0.136242	0.27317	0.137722	0.0693696	0.224923	0.267801
ENSMUSG00000011179	236.915	241.088	224.093	231.748	164.779	192.127	163.797	150.38	155.798	167.354	146.95	143.541
ENSMUSG00000011254	14.1246	14.6842	15.9687	14.6601	13.253	12.8872	10.8312	11.9512	11.2588	13.9086	12.8206	15.2312
ENSMUSG00000011256	6.10154	6.55299	5.94262	5.09628	4.71218	4.92548	5.04096	4.91707	5.26787	5.30677	4.79836	4.71999
ENSMUSG00000011257	303.459	299.311	286.74	284.399	249.819	273.229	250.719	261.253	257.368	261.835	257.987	250.595
ENSMUSG00000011267	1.75293	1.40666	1.62675	1.45608	1.03079	1.55186	1.80521	1.91219	2.20356	2.77478	2.6241	2.41021
ENSMUSG00000011305	0.168551	0.343089	0.0995969	0.132371	0.18407	0.236153	0.306545	0.102439	0.241014	0.624326	0.224923	0.334751
ENSMUSG00000011306	72.5443	67.5542	76.3908	73.2673	66.4491	80.5956	76.1593	79.356	78.2262	89.3827	76.3614	81.4784
ENSMUSG00000011382	0.10113	0.30878	0.132796	0.0661854	0.0368139	0.134945	0.238424	0.136585	0.206583	0.0346848	0.337385	0.234326
ENSMUSG00000011427	18.2709	18.218	15.9023	17.4068	19.5482	17.8802	17.5752	16.8341	17.5596	16.0244	20.0556	17.3736
ENSMUSG00000011589	16.4843	16.331	18.2262	16.8111	15.9404	18.791	17.0984	17.9609	19.2811	21.4005	20.7679	20.0851
ENSMUSG00000011658	2.35971	1.40666	2.05834	2.08484	1.91432	2.63142	2.48642	2.15122	2.27242	2.70541	2.51164	2.34326
ENSMUSG00000011751	0.910174	0.548942	1.49395	1.12515	0.883534	0.978348	1.124	1.05854	1.41165	1.28334	1.27456	1.00425
ENSMUSG00000011752	1105.9	1055.82	1267.54	1256.17	1171.57	1330.28	1261.16	1268.98	1283.85	1386.87	1208.17	961.874
ENSMUSG00000011831	78.6795	89.2374	75.7269	76.742	77.751	68.147	71.9699	73.8243	67.2084	53.9695	69.3138	69.6617
ENSMUSG00000011832	37.9576	32.9708	33.8298	34.284	34.8628	37.5483	37.8072	42.717	44.8286	40.9627	42.8104	35.0484
ENSMUSG00000011837	36.8452	33.9315	34.7261	36.402	31.844	38.4255	36.2744	39.917	39.7673	44.5699	36.0627	32.3704
ENSMUSG00000011877	67.8923	65.8044	73.6021	71.5464	58.35	79.1787	72.2764	72.9706	75.8505	80.5381	67.1021	71.5028
ENSMUSG00000011884	88.5229	83.9195	87.8445	89.7474	81.2851	91.2563	92.4743	93.5267	97.0253	107.384	94.5427	107.154
ENSMUSG00000011958	129.852	146.636	130.406	129.823	140.187	127.455	129.26	124.839	115.859	116.402	121.383	129.314
ENSMUSG00000011960	81.6123	100.868	80.9059	87.5964	100.502	82.8222	89.6473	86.595	80.3609	71.416	82.4343	78.8004
ENSMUSG00000012017	116.469	107.421	122.504	118.472	100.76	138.284	115.635	126.785	128.977	141.791	105.676	113.715
ENSMUSG00000012076	71.9038	68.7893	67.9915	70.1234	73.0388	65.5156	73.6048	68.4292	67.8971	64.2015	68.3391	74.7164
ENSMUSG00000012114	106.693	94.6582	106.934	110.662	93.2496	108.158	101.432	110.497	113.311	114.39	101.215	106.183
ENSMUSG00000012117	52.5204	50.1596	53.9483	53.4116	54.7055	58.937	64.0678	60.917	57.3269	62.9182	64.0281	63.5358
ENSMUSG00000012123	0.910174	0.754795	0.763576	1.12515	0.957161	1.01208	0.510908	1.16097	1.20507	1.42208	0.93718	0.836878
ENSMUSG00000012126	3.3036	2.50455	2.55632	2.94525	2.57697	3.37361	2.62266	3.34634	2.72001	2.32388	2.88651	2.71148
ENSMUSG00000012296	80.8033	70.8821	93.3555	95.4394	78.7449	101.04	89.7494	95.473	102.603	105.164	84.8335	92.7261
ENSMUSG00000012396	0.741624	1.23512	1.29476	1.38989	1.47256	1.07956	1.4646	1.19512	1.10178	1.10991	1.64944	1.53986
ENSMUSG00000012405	551.903	535.733	584.999	598.978	527.543	593.115	595.616	573.385	590.587	647.392	585.85	558.599
ENSMUSG00000012422	78.9829	97.2999	76.2581	80.5477	81.506	74.0846	82.5286	69.556	65.7279	58.9988	63.2034	66.6489
ENSMUSG00000012428	28.0806	28.0303	34.029	27.831	37.6974	26.9214	35.2526	32.0634	32.8812	26.1523	34.3383	31.634
ENSMUSG00000012429	15.2707	17.0172	17.8279	16.6787	19.8795	16.6657	18.3927	17.3805	17.1464	17.4464	15.7821	17.7753
ENSMUSG00000012443	321.056	346.073	392.976	398.436	457.744	395.32	407.227	386.126	392.474	345.495	421.693	379.809
ENSMUSG00000012483	24.4062	27.9617	24.1689	24.7203	25.5857	23.6828	25.8179	22.3317	22.4143	24.2793	27.4781	21.4241
ENSMUSG00000012519	15.8775	15.7135	15.2715	15.355	16.1613	17.003	20.6066	22.1609	24.9622	20.8802	27.703	24.4034
ENSMUSG00000012535	182.844	198.648	179.739	181.878	176.191	172.358	166.862	171.619	158.622	166.799	172.516	171.56
ENSMUSG00000012609	43.149	43.0576	37.5148	39.2149	39.5749	39.3363	39.5783	40.9073	40.3182	43.1132	40.4112	43.685
ENSMUSG00000012640	19.8216	19.6247	17.3631	15.5205	18.3701	15.5524	17.5412	17.3122	18.076	11.8969	17.619	18.813
ENSMUSG00000012819	0.235971	0.343089	0.730377	0.297834	0.404953	0.404834	0.613089	0.375609	0.61975	0.277478	0.449846	0.234326
ENSMUSG00000012848	536.329	489.073	532.844	564.694	489.625	575.404	559.24	519.331	544.864	625.471	562.533	434.373
ENSMUSG00000012889	19.7542	17.9435	20.3178	18.9621	17.4498	21.1188	19.6189	19.3951	22.5176	23.1348	19.7557	18.3778
ENSMUSG00000013033	218.037	204.378	202.746	201.303	182.707	205.554	183.211	209.829	197.666	203.877	193.584	188.565
ENSMUSG00000013076	99.9843	94.6238	90.4672	91.4021	86.1813	96.1143	89.1704	100.356	95.0972	73.4277	91.9935	78.1309
ENSMUSG00000013089	4.85426	4.80324	6.5734	5.4603	5.74297	5.39778	6.6418	7.03414	7.12712	6.13921	6.1479	5.85814
ENSMUSG00000013150	24.6084	25.7316	25.198	24.5548	20.4685	23.4466	22.2756	27.1463	24.5834	23.0307	24.7415	21.5914
ENSMUSG00000013155	45.9807	39.2836	44.6194	46.0651	39.6854	50.0982	42.7459	43.5024	45.2762	52.5474	38.5743	40.1032
ENSMUSG00000013158	0.269681	0.171544	0.199194	0.330927	0.331325	0.371098	0.476847	0.307317	0.241014	0.173424	0.187436	0.334751
ENSMUSG00000013160	121.626	119.978	125.758	126.778	115.706	119.224	128.408	122.551	126.085	138.67	138.29	125.297
ENSMUSG00000013236	289.233	251.793	286.076	280.229	259.869	300.083	264.514	289.048	299.167	265.547	262.448	225.354
ENSMUSG00000013275	54.0037	47.5178	51.6576	51.8563	46.2014	52.3248	46.0158	47.5658	48.0651	53.3105	45.472	46.9321
ENSMUSG00000013367	37.0138	34.7206	36.8841	37.3948	35.1573	39.8086	40.9407	42.6487	42.0741	45.3677	39.6614	45.2584
ENSMUSG00000013415	87.5116	88.6198	88.2429	90.6078	84.7456	87.8152	81.5409	86.6291	86.4551	80.0178	86.7453	82.0475
ENSMUSG00000013419	20.6643	20.105	19.5542	21.6757	16.8976	21.1526	17.8136	21.1024	20.1074	22.7879	19.6808	18.3444
ENSMUSG00000013465	77.6345	76.1657	83.6282	83.8238	79.0026	86.4995	88.8639	90.6926	94.6152	94.9669	87.6075	77.5953
ENSMUSG00000013495	18.4057	16.8457	22.6417	19.8887	20.5053	20.3429	20.3001	19.839	20.6583	22.3717	20.4305	21.7253
ENSMUSG00000013539	22.451	20.6196	23.2061	22.3045	22.0515	22.3671	24.6257	22.3317	23.1373	27.2276	24.5541	22.9974
ENSMUSG00000013593	166.832	155.419	174.892	172.942	163.38	178.903	176.57	174.931	191.675	204.952	193.621	173.066
ENSMUSG00000013622	26.058	22.5752	25.1648	24.7533	24.923	24.5599	27.1122	21.5463	26.8558	26.7767	27.4406	25.1063
ENSMUSG00000013629	298.099	274.368	309.448	326.393	239.254	329.164	249.016	282.526	274.721	257.118	237.481	202.223
ENSMUSG00000013646	22.0464	23.1928	27.9867	30.7762	29.0462	31.7794	30.6885	33.2926	30.3677	35.1357	29.0901	27.1818
ENSMUSG00000013662	127.762	149.792	117.325	116.85	123.547	105.425	110.322	100.663	97.6106	87.1629	104.964	118.067
ENSMUSG00000013663	202.699	239.75	216.491	223.475	268.447	218.003	225.923	211.98	205.241	188.581	191.485	218.191
ENSMUSG00000013698	103.861	108.382	106.934	105.202	96.9678	103.266	102.965	101.175	102.052	108.91	100.841	110.234
ENSMUSG00000013701	45.2727	45.1505	47.8065	61.1553	35.2677	45.645	45.4367	41.8634	37.667	40.4425	40.5611	41.5761
ENSMUSG00000013736	59.9367	64.0203	48.2049	49.0434	50.4719	41.4617	47.3782	40.0877	42.8316	41.8992	43.6351	50.8152
ENSMUSG00000013787	240.589	218.925	246.27	258.719	213.189	276.67	249.8	273.648	280.299	309.492	262.485	245.506
ENSMUSG00000013822	42.8119	39.9012	47.3085	45.9989	38.2496	48.074	42.8822	44.2536	45.2762	52.4434	44.4598	42.6808
ENSMUSG00000013833	32.6314	27.9617	36.1537	37.5271	28.4203	35.0519	34.9461	33.7707	36.7718	41.5524	36.1376	31.4331
ENSMUSG00000013846	37.8902	35.99	30.3771	29.2209	27.1687	27.9673	26.7034	27.7609	27.5789	25.1118	26.6534	26.4453
ENSMUSG00000013858	70.9599	65.9073	83.6946	81.3419	68.253	84.6777	76.6702	83.3852	83.4941	91.6372	69.3138	74.616
ENSMUSG00000013878	24.0353	29.4713	22.7413	21.0139	27.9786	23.5478	26.1585	21.1707	22.6553	20.36	22.4548	25.8428
ENSMUSG00000013921	141.819	136.481	135.817	142.001	152.999	163.148	165.773	172.883	183.515	185.494	178.027	202.893
ENSMUSG00000013928	0.134841	0.205853	0.232393	0.231649	0.220883	0.472306	0.238424	0.136585	0.103292	0	0.0749744	0.1339
ENSMUSG00000013973	37.7891	38.4945	36.7845	39.5127	40.4217	41.0231	42.78	40.6341	41.6954	41.2402	40.7861	39.9358
ENSMUSG00000013997	12.8099	13.8265	12.5492	12.7076	12.7744	12.6848	14.2714	14.1024	14.4608	13.1802	14.0202	15.432
ENSMUSG00000014039	26.2265	24.5308	23.7041	25.8785	23.1559	23.8852	20.5725	23.2536	23.8259	20.9149	22.6797	20.5872
ENSMUSG00000014074	83.1293	78.979	74.7973	77.9664	78.3768	72.6676	76.1593	66.7219	74.0257	65.138	74.5995	75.0847
ENSMUSG00000014075	14.8999	12.7629	14.3752	14.0644	15.83	13.1908	14.4417	14.0683	14.9429	14.7757	14.3576	14.1934
ENSMUSG00000014077	118.356	123.1	122.371	126.116	130.616	129.884	133.177	129.551	125.637	126.322	129.406	126.77
ENSMUSG00000014158	0.809044	1.74975	0.763576	0.959689	0.589022	0.944612	0.510908	0.819511	1.03292	0.79775	0.749744	0.769928
ENSMUSG00000014164	0.438232	0.171544	0.365189	0.264742	0.368139	0.269889	0.238424	0.375609	0.482028	0.277478	0.299897	0.368226
ENSMUSG00000014177	22.6195	25.2856	20.7826	21.1793	25.4752	20.714	24.3192	19.6	19.5221	18.7645	21.855	21.5914
ENSMUSG00000014195	166.09	170.378	156.533	153.649	153.808	145.976	146.631	142.971	153.388	158.718	161.007	167.61
ENSMUSG00000014226	176.068	194.085	171.141	179.826	171.258	151.104	160.05	137.951	142.749	155.353	151.261	194.624
ENSMUSG00000014232	15.1696	13.7235	13.678	12.476	12.9217	12.3137	13.4198	12.3268	12.6704	13.8739	13.0455	12.821
ENSMUSG00000014243	3.16876	3.12211	3.95068	4.03731	3.20281	2.90131	2.9292	2.32195	2.54786	2.11577	2.96149	2.61106
ENSMUSG00000014245	9.53998	9.64079	10.0925	9.86163	8.76171	9.51359	8.24264	9.04877	7.64358	9.08741	8.05974	8.97133
ENSMUSG00000014294	47.1268	49.4734	54.3135	60.6258	46.2751	55.4622	57.426	52.995	53.0575	60.9412	55.5935	39.4672
ENSMUSG00000014301	22.9229	21.4773	24.9324	23.2311	21.6098	26.0443	21.2878	22.7756	24.7556	27.2276	24.2167	19.0473
ENSMUSG00000014303	47.8347	48.101	49.8649	49.4405	46.2014	55.0911	49.1493	51.3219	55.6742	54.9407	50.1578	44.1537
ENSMUSG00000014313	103.322	103.819	107.1	113.475	103.594	99.9264	108.21	95.8828	105.185	111.095	108.6	89.3785
ENSMUSG00000014329	45.5424	43.0233	41.6979	39.5127	47.7108	39.64	37.3303	39.3024	39.0098	37.3208	39.5115	37.0235
ENSMUSG00000014349	143.234	155.899	140.631	148.123	153.035	155.557	165.33	159.053	150.393	165.273	150.811	149.835
ENSMUSG00000014353	39.7443	45.5622	40.2372	39.5789	47.7844	39.9099	41.1792	38.8926	41.0412	31.3204	39.5115	33.2073
ENSMUSG00000014355	345.597	365.904	357.287	358.46	343.842	346.436	336.279	370.112	337.213	292.878	351.367	306.264
ENSMUSG00000014361	6.70832	7.10193	7.33697	6.98256	8.87215	7.69184	8.24264	7.27316	7.74687	6.79822	8.05974	8.4692
ENSMUSG00000014402	75.2748	75.5824	77.7188	76.2787	72.3025	75.4677	78.782	76.6243	74.4389	80.6768	73.9997	96.4418
ENSMUSG00000014418	45.3402	49.7479	43.3911	47.7859	48.3367	47.5342	46.1861	47.5658	46.0681	41.5177	45.7344	45.8274
ENSMUSG00000014426	92.467	90.2323	86.1181	89.8798	89.7891	96.7553	80.6212	93.595	93.6855	85.2899	92.3309	83.353
ENSMUSG00000014444	309.358	284.249	304.667	292.97	244.223	308.652	252.354	300.59	288.528	278.554	260.011	251.331
ENSMUSG00000014453	0.0674203	0.0343089	0.298791	0.165464	0.220883	0.236153	0.204363	0.0341463	0.172153	0.104054	0.299897	0.0669502
ENSMUSG00000014470	29.9009	27.4471	25.2976	25.6799	23.0087	31.4421	28.3043	30.5268	29.8513	33.4708	28.6402	30.4958
ENSMUSG00000014496	86.9385	102.583	96.7418	89.1518	105.509	93.1792	96.1869	96.2584	93.1691	72.1097	92.7433	84.123
ENSMUSG00000014498	199.227	203.554	199.293	200.509	177.995	210.244	170.064	222.019	193.431	161.492	177.877	169.953
ENSMUSG00000014503	0	0.102927	0.0995969	0.132371	0.478581	0.134945	0.102182	0.375609	0.0688611	0.0693696	0.299897	0.200851
ENSMUSG00000014504	77.9379	80.42	71.6434	70.6529	77.8246	68.9567	79.0885	69.2145	71.5811	77.3818	79.4728	91.5879
ENSMUSG00000014547	30.8111	33.7942	31.539	29.4856	36.2617	31.9144	31.8466	34.4195	31.5384	27.401	33.2886	31.8014
ENSMUSG00000014550	64.7572	65.0839	58.9282	59.8647	54.8895	55.5634	55.4505	60.3706	56.5694	50.2929	57.1305	48.6059
ENSMUSG00000014551	44.8008	40.9991	40.8015	42.3918	36.7035	37.717	39.3058	38.5853	36.4964	44.5353	37.5996	43.3168
ENSMUSG00000014554	16.9562	15.6792	16.8651	15.6859	18.6278	18.2175	16.5875	17.8585	17.4563	19.8744	17.0567	19.1143
ENSMUSG00000014592	14.2594	12.214	13.1468	13.1378	15.1305	13.9668	14.9185	11.5756	13.8067	12.2784	11.7335	13.2896
ENSMUSG00000014599	250.5	241.054	227.347	228.803	215.14	247.927	256.612	283.073	281.642	278.311	281.304	275.868
ENSMUSG00000014601	89.6016	77.5723	81.0055	80.1174	77.4196	86.6681	81.1321	86.7316	85.009	89.1746	79.8102	80.8089
ENSMUSG00000014602	1.92148	1.71544	2.02514	2.01866	1.69344	2.02417	1.56678	2.42439	2.41014	1.73424	2.77405	2.20936
ENSMUSG00000014606	62.1615	58.9769	66.398	68.535	62.5836	68.9904	70.1647	65.3219	65.8312	76.029	68.8265	65.7451
ENSMUSG00000014633	21.5408	22.7811	25.0652	23.4627	21.9779	23.3117	24.7961	21	21.1404	22.892	21.2927	21.0893
ENSMUSG00000014668	51.9811	49.542	49.9645	53.2462	52.9752	50.9416	52.0104	52.2438	46.9288	47.865	52.8944	53.9619
ENSMUSG00000014704	1.28099	1.44097	1.52715	1.52226	2.13521	1.65307	1.90739	1.26341	1.58381	1.17928	1.68692	1.87461
ENSMUSG00000014748	90.2421	90.7469	100.161	96.6638	85.8868	92.7744	93.7345	96.5999	90.0703	98.1233	89.3694	100.358
ENSMUSG00000014763	52.6553	49.0617	49.7653	47.0247	52.3494	49.4572	49.5921	57.0585	56.9826	48.3159	53.9815	56.2717
ENSMUSG00000014767	53.5992	55.3402	52.5872	53.8087	58.2764	51.7512	52.1466	52.9609	50.6473	53.3452	52.6695	57.6776
ENSMUSG00000014769	249.792	255.67	245.706	263.385	241.794	245.161	258.758	239.331	250.62	277.201	271.67	237.74
ENSMUSG00000014771	30.3729	30.3633	25.9948	24.8195	25.6961	27.4612	27.1803	27.2146	29.4381	33.6442	25.8662	29.9602
ENSMUSG00000014773	0.10113	0.0686177	0.232393	0.198556	0.147256	0.269889	0.783392	0.512194	0.482028	0.659011	0.862205	0.468652
ENSMUSG00000014776	4.44974	4.08275	3.98388	5.06318	4.52811	3.98086	4.18944	4.54146	5.23344	5.06398	4.34851	3.98354
ENSMUSG00000014778	59.1613	53.7277	58.7954	58.6734	57.0984	69.3952	65.5324	68.4292	68.3102	69.6817	65.0028	57.3763
ENSMUSG00000014782	19.9901	20.6882	21.3469	21.9405	23.4873	22.7719	20.3682	22.5024	21.5535	20.3947	20.1681	20.5872
ENSMUSG00000014786	38.6656	33.2796	39.9384	36.1372	38.6546	41.428	37.2963	43.3658	44.4154	39.2979	36.7749	35.1154
ENSMUSG00000014791	2.15745	1.98991	1.46075	1.52226	1.43574	2.29406	1.73709	0.990242	1.54937	1.45676	1.42451	2.07546
ENSMUSG00000014813	11.5289	11.665	17.861	16.9104	17.6707	15.0463	16.0425	14.7512	14.5641	12.8681	10.4214	15.2981
ENSMUSG00000014837	25.0129	24.4279	28.4847	28.5921	27.2791	28.3384	26.3288	28.2731	29.989	28.4068	26.6534	28.2865
ENSMUSG00000014846	16.1135	15.2674	15.1719	16.05	13.253	17.5428	17.0984	15.1951	17.2497	20.36	17.6565	15.4655
ENSMUSG00000014850	42.2725	39.7297	40.9011	38.0897	47.8949	39.9436	41.2813	42.2731	41.5921	34.1992	44.6472	42.9486
ENSMUSG00000014856	23.3949	22.9869	25.8952	23.6282	20.7262	24.4924	23.0249	25.0634	24.4113	26.4992	21.6301	21.6584
ENSMUSG00000014859	132.414	119.669	126.754	130.385	98.8453	133.831	116.521	123.814	118.82	142.45	107.888	124.661
ENSMUSG00000014867	396.398	399.046	371.729	381.063	357.61	364.384	376.232	372.741	373.468	400.956	388.217	372.678
ENSMUSG00000014873	42.1377	37.9113	35.7553	38.2883	31.0709	33.8036	30.7566	30.3561	28.5429	35.7253	31.5267	37.2243
ENSMUSG00000014905	10.2142	13.3805	10.3913	11.5824	15.4987	12.8872	13.8967	13.3171	10.8456	10.891	12.0334	17.1393
ENSMUSG00000014907	76.3535	83.199	59.7914	57.6475	56.8407	51.1777	50.5117	49.3755	49.58	46.651	43.5976	56.3721
ENSMUSG00000014932	63.5437	66.9023	59.8246	58.1439	73.4069	56.1707	61.6495	60.1316	60.5289	46.7551	60.6168	67.4858
ENSMUSG00000014956	223.465	281.23	242.618	255.41	319.839	246.577	275.55	230.966	238.638	195.137	203.968	289.995
ENSMUSG00000014959	174.989	172.951	156.268	153.815	137.905	140.95	151.161	147.99	148.12	163.469	160.108	172.129
ENSMUSG00000014980	25.0129	26.1777	24.2685	24.6872	24.0763	22.0297	23.7742	19.4975	22.8275	20.8802	22.9047	20.7546
ENSMUSG00000015002	127.93	137.27	125.26	123.436	137.205	118.38	121.834	123.166	119.784	99.4066	124.008	120.276
ENSMUSG00000015013	22.4847	20.8941	23.8369	22.6685	20.8367	23.9864	23.6721	20.5902	22.9996	27.1582	24.1043	20.7546
ENSMUSG00000015016	22.6869	18.6297	21.8781	23.0325	22.346	22.3333	20.6066	24.278	25.9262	28.4415	24.8915	23.6
ENSMUSG00000015023	102.479	99.9074	96.2438	100.271	86.2182	96.4516	96.834	94.5852	97.404	97.4989	100.316	87.0018
ENSMUSG00000015027	20.934	19.7619	23.1729	22.0067	19.2905	22.0634	22.2756	20.9658	23.7915	24.0712	21.93	19.3821
ENSMUSG00000015053	6.00041	7.71949	5.41143	5.59267	5.8166	6.51108	6.16495	6.69267	6.6451	5.75767	5.88549	7.43147
ENSMUSG00000015083	0.809044	0.274471	0.730377	0.36402	0.625836	0.87714	0.64715	0.64878	0.516458	0.832435	0.487333	0.769928
ENSMUSG00000015085	0.168551	0.171544	0.066398	0.132371	0.0736278	0.134945	0.136242	0.375609	0.172153	0.208109	0.112462	0.334751
ENSMUSG00000015087	225.555	202.011	218.914	217.585	209.25	232.003	215.535	222.566	235.23	246.019	225.111	224.116
ENSMUSG00000015092	111.041	93.526	111.416	115.494	88.7583	105.156	99.3545	100.663	112.244	134.716	106.614	113.514
ENSMUSG00000015094	32.1258	29.1968	34.7593	34.4495	28.3099	34.647	33.788	32.7121	35.3946	39.8181	33.3636	34.312
ENSMUSG00000015095	35.7665	33.8285	37.88	36.1372	32.6171	40.0785	33.4474	37.0487	41.8676	40.7546	35.6878	35.7179
ENSMUSG00000015112	15.3044	18.4582	18.0934	18.0686	17.1553	15.9909	14.7823	14.9561	15.1839	14.5329	14.2076	14.8964
ENSMUSG00000015120	344.417	344.976	341.717	341.451	333.129	339.858	329.944	329.546	329.018	323.089	315.23	350.15
ENSMUSG00000015126	30.7774	27.3442	27.1236	28.8899	25.9906	26.719	28.7471	26.6	27.7166	30.7654	25.9411	26.1775
ENSMUSG00000015127	24.4062	21.8204	25.7956	25.9116	22.6037	24.1551	21.7306	24.1073	25.5819	21.8167	22.3798	19.1143
ENSMUSG00000015133	66.0045	67.2797	70.249	69.2961	65.4183	74.3207	62.5692	77.034	69.894	64.6178	66.5023	59.2509
ENSMUSG00000015134	0.539363	0.30878	0.66398	0.264742	0.478581	0.269889	0.885573	1.19512	0.757472	1.10991	1.1621	1.23858
ENSMUSG00000015143	274.603	257.591	261.608	267.687	244.371	305.987	276.946	298.507	280.23	305.954	259.449	260.369
ENSMUSG00000015149	85.1519	72.7691	79.7439	77.8341	67.5535	80.292	81.1662	86.834	85.6288	94.7241	91.2813	94.5002
ENSMUSG00000015165	377.554	369.952	406.156	407.669	377.011	416.102	394.489	394.595	397.845	406.506	375.172	374.453
ENSMUSG00000015176	744.084	696.641	626.697	665.527	459.622	528.477	424.19	444.107	447.7	508.652	447.972	464.735
ENSMUSG00000015189	23.3274	26.8981	25.0652	27.5	31.4759	27.3263	28.9855	27.8975	25.3753	25.6321	25.5288	31.1653
ENSMUSG00000015202	15.0684	14.1009	17.9274	16.7449	16.4926	15.0126	16.349	17.278	18.2826	15.1226	17.619	18.0766
ENSMUSG00000015214	31.3842	37.4996	32.1366	30.1806	33.5375	28.1697	28.2021	27.9658	29.5414	23.7938	29.5774	30.0272
ENSMUSG00000015217	95.7706	100.731	91.1976	92.3948	97.925	83.2608	96.5956	90.3852	92.4805	90.2845	99.2661	103.907
ENSMUSG00000015222	0.269681	0.343089	0.132796	0.36402	0.257697	0.303625	0.340605	0.443902	0.309875	0.485587	0.187436	0.502127
ENSMUSG00000015243	30.9459	28.2362	45.0842	38.6854	47.674	41.7991	43.5293	48.4877	43.6579	33.8523	45.247	36.5548
ENSMUSG00000015247	27.7098	27.996	26.692	26.2756	25.5857	23.0418	25.341	23.0487	24.4457	26.9501	25.4538	26.0102
ENSMUSG00000015289	26.8333	25.4229	27.9535	30.0151	23.0823	27.5287	29.292	24.6536	28.1298	32.569	24.7415	23.4995
ENSMUSG00000015290	59.6333	61.1727	59.4262	60.5927	47.7844	58.3973	59.095	53.678	57.9811	58.8948	55.8559	56.5395
ENSMUSG00000015291	187.462	189.762	178.61	180.587	185.689	185.886	191.148	199.995	195.841	196.142	193.284	196.298
ENSMUSG00000015305	72.0723	74.3473	88.7077	90.8726	94.1332	89.2996	83.8229	91.9901	86.1797	70.4101	86.5204	75.9885
ENSMUSG00000015312	48.9134	49.7822	56.1727	51.7239	51.4658	50.1319	54.054	48.6243	53.5739	58.9294	49.9329	48.2042
ENSMUSG00000015335	14.6976	15.4733	17.861	17.0758	14.2838	18.9934	18.9717	18.7463	20.0386	19.8744	16.4194	19.6164
ENSMUSG00000015337	6.47235	5.21495	5.84302	5.95669	3.60776	8.43404	6.53962	6.24877	5.13015	8.32435	5.28569	3.81616
ENSMUSG00000015341	99.3776	113.768	107.465	108.312	105.435	100.939	109.981	102.917	103.085	97.2215	96.567	115.857
ENSMUSG00000015342	2.62939	3.4995	3.3531	1.88628	2.72423	2.15911	3.30387	2.93658	2.89217	2.56667	2.13677	3.07971
ENSMUSG00000015354	22.451	23.2957	21.7453	26.1101	20.6526	21.5574	19.2101	18.7122	20.1763	21.0883	18.1438	19.7503
ENSMUSG00000015357	50.9698	52.0809	46.6446	44.7082	51.3922	46.4209	48.979	45.7902	47.2387	46.547	49.6705	46.2626
ENSMUSG00000015363	60.0715	58.7711	57.6002	59.5669	52.5703	66.3927	59.0269	61.4292	62.0439	71.3119	55.8184	59.6526
ENSMUSG00000015377	7.28139	5.52373	8.16695	6.55236	6.14792	7.38821	6.09683	8.53657	7.57472	7.90813	6.97262	6.8624
ENSMUSG00000015396	0.0337102	0.30878	0.066398	0.0992781	0.18407	0.134945	0.136242	0.170731	0.137722	0.104054	0.224923	0.1339
ENSMUSG00000015451	2.09003	1.64683	1.36116	1.02587	2.13521	1.65307	1.60084	2.01463	1.30836	1.52613	0.974667	1.37248
ENSMUSG00000015452	2.02261	2.09284	2.58952	2.18412	2.57697	3.10372	2.52048	2.56097	2.58229	2.70541	2.47415	2.61106
ENSMUSG00000015461	77.8031	74.8619	81.0719	87.9273	68.7684	85.3524	79.6675	85.8438	83.3219	89.1052	76.0615	78.3652
ENSMUSG00000015467	0.741624	0.377397	0.597582	0.496391	0.552209	0.742195	0.476847	0.375609	0.482028	0.520272	0.299897	0.468652
ENSMUSG00000015468	1.11244	1.47528	1.36116	1.22443	1.10442	1.34945	1.4646	1.4	1.44608	1.42208	1.49949	1.37248
ENSMUSG00000015474	11.5626	11.5964	13.1136	11.9134	12.259	14.9451	13.7945	15.3317	13.4968	15.4694	15.3697	17.4071
ENSMUSG00000015478	33.6427	36.6762	39.872	38.5861	36.4458	46.151	44.3468	46.7463	46.7567	51.056	40.0363	51.786
ENSMUSG00000015488	40.823	47.3462	47.6073	48.6463	45.5756	48.3102	47.7188	52.0048	49.9932	50.6398	49.4456	43.9863
ENSMUSG00000015501	24.8444	24.2564	27.0904	30.4784	28.494	29.2492	23.7742	25.3024	27.3723	24.2447	24.929	23.9012
ENSMUSG00000015522	170.405	176.004	179.938	178.535	191.432	186.46	202.558	198.322	192.157	168.568	191.522	183.946
ENSMUSG00000015533	0.606783	0.446015	0.165995	0.198556	0.294511	0.236153	0.340605	0.27317	0.309875	0.277478	0.412359	0.468652
ENSMUSG00000015536	31.0133	36.1615	30.8418	31.0079	31.5863	31.071	31.0972	30.4243	30.1612	30.1758	34.2633	31.5001
ENSMUSG00000015542	5.73073	5.7982	6.90539	7.31349	6.03748	7.35448	6.77804	7.34145	6.71396	9.85048	5.848	7.16367
ENSMUSG00000015568	56.9702	65.5985	61.6505	69.8918	74.2905	63.0866	74.0816	70.2731	67.5183	63.161	62.4162	68.5236
ENSMUSG00000015575	51.2732	52.6984	56.8698	54.1066	52.5703	53.9104	57.6304	51.117	55.3299	59.4497	57.2804	66.7828
ENSMUSG00000015579	0.370812	0.205853	0.33199	0.330927	0.220883	0.337361	0.306545	0.717072	0.378736	0.346848	0.487333	0.502127
ENSMUSG00000015597	69.1395	70.6419	62.9785	59.5007	66.9645	62.4456	57.2217	63.8877	64.5573	57.6808	69.8011	66.2807
ENSMUSG00000015599	6.57348	6.34714	7.00498	6.48617	7.06827	6.03877	6.6418	6.96584	6.78282	6.48605	6.4478	5.69077
ENSMUSG00000015605	49.891	44.3271	43.6899	47.488	34.6787	48.7825	42.4735	46.5073	47.2387	54.2817	40.6736	41.3752
ENSMUSG00000015619	0.303391	0.377397	0.531184	0.496391	0.699464	0.506042	0.885573	0.375609	0.895194	0.763065	0.712256	1.23858
ENSMUSG00000015647	51.2394	44.5672	55.5087	53.908	40.8266	52.5272	45.8114	51.6975	58.6697	44.8821	48.246	36.6887
ENSMUSG00000015652	13.0121	12.6943	10.6901	11.8803	12.1486	11.504	11.0697	10.7219	11.0866	13.8045	11.9584	12.118
ENSMUSG00000015653	78.1064	87.4533	83.9934	86.2727	104.183	88.3887	91.1119	92.9462	82.289	69.0227	83.1466	98.6846
ENSMUSG00000015656	2311.71	2288.88	2318.22	2379.9	2291.11	2389.29	2243.87	2133.12	2121.06	2447.22	2329.45	2457.14
ENSMUSG00000015659	15.6752	16.88	16.2675	15.719	16.3086	16.5644	14.6801	15.1268	14.1165	11.6194	15.0698	12.5197
ENSMUSG00000015668	38.9352	37.4653	39.4736	41.2666	37.5134	36.5362	35.8657	35.6829	34.6371	37.737	38.012	41.007
ENSMUSG00000015671	157.797	161.869	160.749	169.699	166.693	160.382	171.358	151.951	155.798	165.689	158.083	174.104
ENSMUSG00000015672	40.3848	40.4501	34.1617	35.0452	36.1881	32.4542	35.7295	33.1561	31.4007	35.101	36.625	41.6765
ENSMUSG00000015697	178.091	175.593	177.216	172.413	171.369	168.175	161.14	178.927	160.722	155.804	162.957	158.806
ENSMUSG00000015702	4.28119	4.35723	4.68106	5.09628	3.75502	4.92548	4.08726	4.67804	3.7185	4.61308	5.06077	4.55262
ENSMUSG00000015709	25.4175	24.8739	22.6749	24.0253	19.585	19.567	22.1053	23.6975	22.0011	21.1577	23.1296	18.4448
ENSMUSG00000015711	58.6557	61.0698	60.7209	61.8172	63.6512	65.5831	66.8608	66.0389	62.5259	66.3173	65.4901	70.3982
ENSMUSG00000015714	180.45	189.213	184.52	185.948	159.11	178.194	170.303	171.585	160.068	178.835	165.468	199.21
ENSMUSG00000015733	149.1	167.599	146.972	151.532	171.884	139.938	155.929	142.8	141.165	120.564	141.439	146.788
ENSMUSG00000015745	30.238	27.1726	29.8791	29.3863	27.7577	32.1505	31.7785	33.4975	33.0878	40.1303	32.6513	35.3162
ENSMUSG00000015747	24.3724	24.6681	22.9737	23.4627	27.2423	23.2105	26.1585	24.0731	24.9277	25.4933	28.2278	28.3534
ENSMUSG00000015748	131.908	124.61	112.677	112.979	104.036	108.9	107.427	105.922	109.145	122.541	114.298	126.904
ENSMUSG00000015749	401.859	439.394	382.95	415.843	437.423	385.064	410.02	371.956	378.53	359.82	400.963	411.409
ENSMUSG00000015750	63.0043	67.1768	75.9925	72.8371	67.7744	76.6148	69.211	72.595	75.8505	74.8498	69.4637	68.3227
ENSMUSG00000015755	141.212	154.493	145.312	149.877	164.926	149.519	152.966	150.995	146.502	146.37	165.206	166.907
ENSMUSG00000015757	75.4096	77.092	55.7411	57.9784	60.4484	51.7175	55.723	49.478	49.8899	46.3389	55.8559	58.6484
ENSMUSG00000015759	85.4215	105.328	90.434	95.8365	97.6673	85.9597	97.8899	83.9316	81.8759	85.8448	79.4728	92.157
ENSMUSG00000015766	24.1702	20.3452	20.9818	19.7894	20.3213	21.7261	23.8764	24.6536	23.3095	21.9902	22.005	22.9305
ENSMUSG00000015776	111.85	112.396	108.029	109.636	90.8199	102.288	95.4376	94.995	91.9984	93.9611	91.5062	71.8711
ENSMUSG00000015790	22.3835	21.7861	23.1065	26.2756	22.1988	23.0418	23.4677	21.6146	23.9637	24.3487	25.3413	22.0936
ENSMUSG00000015804	57.3073	55.0314	54.3467	59.8647	50.5087	59.5106	58.4138	59.0048	61.1142	66.1439	62.3787	48.8402
ENSMUSG00000015806	53.2958	47.7236	53.3508	54.9339	53.4538	59.3419	56.1658	54.1902	53.6772	58.3745	51.245	46.2626
ENSMUSG00000015812	0.741624	1.33805	1.89234	0.926596	1.50937	1.41692	1.66897	1.8439	1.54937	1.31802	1.49949	1.10468
ENSMUSG00000015837	262.906	251.964	296.832	311.303	286.486	337.766	338.187	327.941	343.617	384.654	342.858	354.2
ENSMUSG00000015839	87.3767	87.0759	91.0316	87.2655	97.1151	87.4441	87.229	83.6926	86.9027	89.5214	100.128	100.827
ENSMUSG00000015846	165.079	161.526	166.194	164.371	157.527	182.209	176.876	185.551	171.636	176.164	164.119	163.693
ENSMUSG00000015850	15.9786	15.439	15.6035	15.2557	13.6211	16.9693	15.5657	16.9707	15.6315	16.8568	15.4072	15.6998
ENSMUSG00000015869	77.8368	70.8135	72.241	76.9075	73.6646	79.2462	71.9358	70.9218	74.8176	83.7291	78.6106	71.6033
ENSMUSG00000015879	0.337102	0.205853	0.896372	0.562576	0.441767	0.236153	0.510908	0.204878	0.447597	1.07523	0.374872	0.334751
ENSMUSG00000015880	140.807	159.982	146.839	153.55	193.089	163.182	173.64	161.785	164.509	142.173	160.708	164.43
ENSMUSG00000015882	28.957	34.103	28.6507	27.6655	33.0221	25.3358	26.8737	25.9853	26.546	18.1401	24.854	26.7801
ENSMUSG00000015889	101.805	99.8731	99.8957	94.2811	103.189	96.5866	103.748	93.0828	102.775	98.7129	114.411	94.8685
ENSMUSG00000015890	0.269681	0.30878	0.597582	0.397113	0.368139	0.337361	0.272484	0.27317	0.413167	0.242793	0.149949	0.435176
ENSMUSG00000015932	194.98	223.316	194.247	196.637	226.442	196.783	206.952	191.8	183.584	192.639	182.9	210.358
ENSMUSG00000015937	150.246	143.857	153.545	147.097	145.709	154.41	145.336	146.18	147.5	157.4	140.839	151.676
ENSMUSG00000015942	16.754	15.7135	16.7323	15.9838	15.425	19.0609	18.0521	20.1805	17.6629	16.9955	19.0435	16.838
ENSMUSG00000015943	14.7313	11.8022	13.7444	13.5018	10.9337	12.6173	13.7945	13.2829	14.4264	16.7528	14.545	12.3858
ENSMUSG00000015944	37.5868	39.2493	36.5853	38.7516	40.3849	42.069	43.359	46.4731	42.4873	37.9105	40.1113	40.1701
ENSMUSG00000015950	0.943885	1.13219	0.597582	0.959689	0.920348	0.944612	0.851513	0.956096	0.654181	1.07523	0.899692	1.27205
ENSMUSG00000015957	0.539363	0.30878	0.829974	0.463298	0.589022	0.404834	0.544968	0.614633	0.757472	0.554957	0.637282	0.200851
ENSMUSG00000015961	110.401	122.757	105.938	109.537	114.749	99.9264	108.891	99.6047	101.811	93.0593	101.59	110.267
ENSMUSG00000015962	0.202261	0.240162	0.265592	0.198556	0.368139	0.236153	0.102182	0.478048	0.0344306	0.138739	0.374872	0.368226
ENSMUSG00000015971	40.3511	37.7054	39.5068	38.9832	39.9431	36.9411	38.1137	39.2682	38.3212	40.6506	42.2855	41.2079
ENSMUSG00000015980	3.87667	2.67609	3.05431	2.91216	2.76104	2.66516	2.62266	3.51707	2.65115	3.98875	2.99897	3.18014
ENSMUSG00000015981	0.404522	0.686177	0.995969	0.562576	0.331325	0.978348	0.442787	0.717072	0.61975	0.520272	0.824718	0.602552
ENSMUSG00000015994	113.165	110.406	110.918	115.891	104.404	104.886	110.424	100.493	109.007	111.512	115.535	105.547
ENSMUSG00000016018	179.473	178.681	163.737	168.31	169.049	149.62	158.484	150.21	151.391	137.976	162.619	154.488
ENSMUSG00000016024	5.76444	4.94048	5.80982	5.85741	5.59571	5.49899	6.9824	6.11219	6.88611	6.382	8.35964	5.89162
ENSMUSG00000016028	2.49455	1.71544	2.25753	1.78701	1.36211	1.45065	1.56678	1.36585	1.96254	1.31802	1.83687	1.17163
ENSMUSG00000016087	0.370812	0.651868	0.531184	0.36402	0.18407	0.303625	0.442787	0.990242	0.688611	0.589641	0.449846	0.769928
ENSMUSG00000016128	24.2713	25.5944	30.1447	32.5632	33.1693	31.2397	27.4868	30.7317	29.5414	25.5627	29.24	23.2652
ENSMUSG00000016179	0.10113	0.102927	0.033199	0.132371	0.294511	0.101208	0.272484	0.27317	0.103292	0.0346848	0.112462	0.167376
ENSMUSG00000016181	33.5079	30.432	27.9203	29.5849	24.6285	25.0997	24.0467	24.0048	24.1702	24.3487	24.9665	23.9682
ENSMUSG00000016206	8.69722	8.47429	9.7605	9.994	9.93975	10.3233	10.7631	10.5512	10.1914	12.8681	13.6828	9.40651
ENSMUSG00000016239	2.19116	1.23512	1.46075	1.42299	0.993975	1.48439	0.885573	1.77561	0.688611	0.901804	1.08713	0.702977
ENSMUSG00000016252	32.8337	31.1181	37.4152	39.7774	29.8561	36.8736	36.2404	32.8487	36.944	42.5235	33.5135	21.0558
ENSMUSG00000016253	59.5996	55.6833	62.2481	61.8172	57.7242	64.6722	61.2749	63.5121	61.5274	72.838	61.8164	56.4725
ENSMUSG00000016256	90.6466	84.5027	96.0446	94.5459	85.9605	93.4828	91.759	91.5121	98.4025	110.887	94.5052	91.8557
ENSMUSG00000016257	84.0057	90.6097	72.8386	73.4658	70.4986	70.3399	65.6687	66.5853	63.4899	68.0169	67.4394	72.7414
ENSMUSG00000016262	70.9936	91.2616	84.093	87.2655	100.87	91.8972	93.1214	95.1657	88.6242	88.2034	93.8304	107.288
ENSMUSG00000016308	53.2958	61.9275	60.0238	60.1625	58.6077	57.0816	58.3457	53.0975	56.3628	57.3686	54.1315	64.4396
ENSMUSG00000016319	452.963	502.796	441.546	473.854	487.49	480.807	491.698	466.882	413.821	469.285	422.968	400.563
ENSMUSG00000016344	16.518	16.1938	18.5582	17.6384	15.4618	18.285	16.4172	16.5951	16.6644	18.2442	15.0698	13.8922
ENSMUSG00000016356	0.10113	0.0343089	0.265592	0.132371	0.294511	0.269889	0.204363	0.409756	0.447597	0.208109	0.337385	0.167376
ENSMUSG00000016382	188.271	199.643	169.215	169.368	202.661	169.187	182.36	182	168.228	169.088	181.963	192.951
ENSMUSG00000016409	45.9807	51.8407	42.9595	44.5097	55.9203	42.5075	48.7065	43.8097	46.7223	36.8699	45.2095	48.9071
ENSMUSG00000016427	16.5854	17.8406	19.9194	21.3779	17.1553	18.3187	22.2415	20.2829	19.0057	24.21	18.6686	15.1977
ENSMUSG00000016458	0.269681	0.137235	0.398388	0.330927	0.883534	0.43857	0.374666	0.443902	0.309875	0.450902	0.449846	0.167376
ENSMUSG00000016477	54.7116	58.6682	53.4836	50.9959	43.7717	44.3293	42.1329	43.7755	39.1475	35.3091	39.7739	38.5299
ENSMUSG00000016481	25.822	30.1575	29.7131	27.7317	30.7764	29.1818	29.1899	26.5658	26.3394	26.4645	27.0657	30.3619
ENSMUSG00000016487	220.397	220.743	204.207	204.116	210.134	204.441	199.697	220.312	204.208	183.24	215.214	201.855
ENSMUSG00000016493	1.24728	0.960648	1.16196	1.45608	1.50937	1.14703	0.987755	0.956096	1.61824	1.00586	1.462	1.40595
ENSMUSG00000016494	13.3829	14.89	14.1428	13.8328	15.7564	14.9451	15.3613	16.2878	13.6001	15.2266	15.3323	15.2312
ENSMUSG00000016495	41.059	41.5137	39.54	37.2955	41.4156	34.7482	40.8045	42.6487	40.2493	40.9974	45.3595	45.8274
ENSMUSG00000016496	5.25879	4.56308	4.34907	4.93081	4.85944	5.2291	8.41295	9.69755	7.91903	6.41669	7.45995	8.40225
ENSMUSG00000016503	57.7455	56.0607	57.401	63.3725	53.8219	61.1636	58.1754	54.9414	60.3568	71.52	57.6928	51.6856
ENSMUSG00000016510	16.4506	14.7871	13.5452	13.9651	15.6091	16.0247	15.6338	16.3561	16.2512	16.8915	16.2319	18.6456
ENSMUSG00000016520	29.9683	29.6085	26.9244	27.0367	22.8614	29.0806	24.1489	25.1317	28.1986	26.187	24.5166	24.939
ENSMUSG00000016526	5.49476	4.73462	4.88025	4.26896	4.63855	5.66767	5.55186	6.62438	5.37117	5.75767	5.36067	5.55687
ENSMUSG00000016528	100.793	99.7702	98.103	98.8479	92.3293	96.9239	102.897	100.083	99.401	108.806	96.3795	92.5252
ENSMUSG00000016534	404.421	453.22	417.012	423.885	469.083	397.277	457.807	414.126	425.011	371.439	431.178	479.765
ENSMUSG00000016541	190.833	190.723	192.72	189.158	191.616	174.585	182.292	169.57	178.385	176.962	191.972	186.389
ENSMUSG00000016552	53.7003	49.2332	55.3759	56.4231	51.0241	54.0116	52.6916	51.0829	48.9258	50.1195	51.095	47.6016
ENSMUSG00000016554	267.794	239.647	231.928	240.121	198.353	231.025	216.591	217.307	229.204	266.761	234.332	234.727
ENSMUSG00000016559	840.394	820.359	793.555	789.162	819.698	639.941	820.926	690.54	766.39	763.135	751.88	763.433
ENSMUSG00000016619	170.911	174.804	160.351	164.173	165.957	157.008	154.873	151.575	148.224	140.092	152.91	152.077
ENSMUSG00000016624	0.910174	0.651868	0.66398	0.562576	0.552209	0.371098	0.340605	0.580487	0.275444	0.832435	0.487333	0.636027
ENSMUSG00000016637	25.4849	23.5359	26.2936	26.7058	26.9846	26.854	25.6476	26.6	27.6822	30.592	27.3282	27.9517
ENSMUSG00000016664	155.707	150.685	149.395	151.002	136.285	152.555	142.884	154.785	150.496	158.128	146.575	144.579
ENSMUSG00000016757	85.5901	78.1556	81.6363	86.1734	68.9893	88.0176	81.4387	83.556	85.6288	92.2268	75.7616	79.7377
ENSMUSG00000016758	0.741624	0.651868	0.497985	0.72804	0.589022	0.775931	0.68121	0.614633	0.654181	1.04054	0.93718	0.267801
ENSMUSG00000016763	0.404522	0.514633	0.531184	0.562576	0.993975	0.337361	0.851513	1.02439	0.550889	0.242793	1.04964	0.502127
ENSMUSG00000016831	78.1064	82.9931	74.7641	79.4225	82.4631	78.8751	85.6622	88.5072	81.084	78.6998	85.4333	86.2654
ENSMUSG00000016833	18.608	20.3452	18.3922	19.5247	20.2845	17.4416	19.8913	17.9951	18.3171	20.6374	20.1306	20.4868
ENSMUSG00000016921	346.372	348.166	308.584	296.709	335.522	301.871	316.967	294.204	291.627	286.67	292.063	311.988
ENSMUSG00000016933	172.529	153.635	150.79	149.976	142.764	151.07	150.037	160.931	155.385	156.602	156.209	140.964
ENSMUSG00000016940	14.5965	12.8658	13.678	11.6486	13.6948	11.2341	13.6242	12.6	13.1869	13.7699	14.4701	11.6493
ENSMUSG00000016942	0.134841	0.240162	0.398388	0.264742	0.257697	0.0337361	0.170303	0.102439	0.103292	0.0346848	0.187436	0.0669502
ENSMUSG00000016946	91.1523	91.8105	87.0809	83.6584	81.6164	79.9547	82.5286	80.4145	80.1543	76.4453	83.2215	72.2393
ENSMUSG00000016984	39.5757	39.3523	40.1376	37.8581	46.7537	38.6616	40.0552	39.1658	38.5622	31.8059	36.5125	38.8981
ENSMUSG00000017002	27.2041	24.5308	27.4224	26.1432	26.5428	26.3142	25.8519	25.9512	24.4113	27.9906	22.8297	18.5787
ENSMUSG00000017009	133.088	136.858	135.983	137.666	140.85	131.571	127.454	129.312	129.046	127.917	122.546	122.552
ENSMUSG00000017057	61.6896	70.3332	61.1193	59.8647	78.3032	58.5659	71.1183	62.556	59.1861	49.8767	63.7282	72.4736
ENSMUSG00000017119	100.962	102.549	126.355	120.193	155.465	134.708	145.983	149.049	143.851	133.086	155.647	137.884
ENSMUSG00000017132	26.6647	24.2907	22.6749	25.0181	23.1191	23.008	24.2511	24.517	26.1672	24.1406	24.4791	21.1228
ENSMUSG00000017144	117.615	123.924	111.017	109.537	113.865	97.8011	102.216	93.9365	91.8607	85.8102	105.414	107.154
ENSMUSG00000017146	92.7367	86.3554	104.278	97.2926	116.148	107.753	103.612	110.6	102.121	88.4462	104.364	89.9141
ENSMUSG00000017167	8.39383	7.71949	11.0221	9.16668	8.79852	10.4919	9.74131	9.18535	10.7768	9.01804	8.4721	8.90438
ENSMUSG00000017176	60.3412	51.7378	57.3014	58.5079	51.0977	58.5997	57.8007	55.9316	57.8778	62.3979	57.8802	58.9497
ENSMUSG00000017188	12.9784	12.66	14.5744	15.8845	13.4739	15.4512	15.1229	12.2927	14.2542	14.3248	14.2451	11.5824
ENSMUSG00000017204	0.505652	0.171544	0.165995	0.231649	0.331325	0.0674723	0.204363	0.102439	0.309875	0.208109	0.337385	0.267801
ENSMUSG00000017210	66.0719	59.7317	70.7802	67.807	63.9457	76.8847	69.0407	78.195	76.1604	82.2376	73.1375	72.1389
ENSMUSG00000017221	217.431	209.902	225.753	235.521	190.475	238.886	208.621	223.351	228.309	254.239	204.043	212.165
ENSMUSG00000017264	157.022	141.97	154.076	149.48	136.506	142.94	133.415	134.366	142.439	149.145	150.361	143.307
ENSMUSG00000017286	43.9243	39.8326	38.8428	40.2407	39.759	35.6591	39.2377	37.117	37.9425	37.9452	42.5854	40.3375
ENSMUSG00000017288	39.9465	35.3724	36.1869	34.7143	34.2737	36.3338	36.1723	37.2878	37.2194	41.7258	40.1863	40.0697
ENSMUSG00000017291	133.459	151.645	136.448	137.07	163.27	134.708	136.753	140.478	131.284	93.4408	119.397	122.586
ENSMUSG00000017299	39.6431	35.3724	44.8518	38.8508	38.3601	44.5654	45.3345	45.5512	49.6144	53.7614	41.9856	47.0325
ENSMUSG00000017307	11.4277	10.2927	11.4536	11.0199	9.16666	11.2341	11.6487	12.0195	11.8441	12.5212	12.2583	9.54041
ENSMUSG00000017314	35.5642	34.5147	39.4736	37.9573	42.6305	42.7437	41.4857	44.5268	43.0726	43.8416	38.087	39.3333
ENSMUSG00000017376	21.3722	22.6438	18.8238	20.4182	19.3641	16.9018	19.3804	16.8683	18.1105	14.4982	15.9695	18.2774
ENSMUSG00000017386	53.8014	51.3947	57.401	55.7943	49.8092	57.6213	57.1876	53.5072	54.0215	63.9587	50.4203	53.2924
ENSMUSG00000017390	8.46125	8.78307	12.0844	10.5235	13.1794	10.7956	12.0915	11.4049	14.7707	11.9316	11.2462	11.9506
ENSMUSG00000017400	52.0148	50.7771	51.0932	53.4447	47.8581	53.573	50.5117	53.5755	55.8808	58.9641	52.707	56.7068
ENSMUSG00000017404	623.604	552.201	660.427	696.8	556.184	683.562	629.37	637.921	696.565	840.378	656.138	658.857
ENSMUSG00000017405	11.1918	9.57217	12.1176	11.0199	10.1606	13.292	11.3422	13.078	13.4968	13.2496	14.6575	12.2519
ENSMUSG00000017412	0.235971	0.30878	0.066398	0.264742	0.404953	0.134945	0.238424	0.375609	0.275444	0.0693696	0.299897	0.267801
ENSMUSG00000017417	3.60699	2.98487	3.68509	2.91216	2.87148	3.98086	3.67854	3.41463	4.64812	4.23154	4.72338	4.38524
ENSMUSG00000017418	41.3287	51.3947	41.3991	44.4104	53.2697	40.9219	48.0253	48.6243	41.0068	32.2222	43.5601	44.3545
ENSMUSG00000017421	239.983	255.429	278.274	280.428	287.406	269.181	269.657	256.883	257.196	250.944	244.829	272.22
ENSMUSG00000017428	114.345	120.973	112.91	120.921	110.589	115.31	110.05	109.746	106.184	107.453	101.59	109.162
ENSMUSG00000017446	30.8448	30.7407	33.9958	30.7431	36.9243	38.7291	36.1723	38.1414	39.664	32.0141	40.7861	36.7557
ENSMUSG00000017466	357.934	377.535	377.539	376.595	369.722	381.286	388.154	395.995	364.861	445.977	358.64	398.923
ENSMUSG00000017478	258.557	229.423	209.021	215.566	203.397	228.292	202.66	215.805	220.183	227.498	215.851	214.475
ENSMUSG00000017485	243.455	284.969	254.404	251.571	304.304	255.652	257.974	252.853	249.381	222.954	248.015	273.893
ENSMUSG00000017491	0.505652	0.30878	0.199194	0.72804	0.441767	0.337361	0.68121	0.512194	0.482028	0.554957	0.412359	0.870353
ENSMUSG00000017493	4.95539	3.73967	4.48186	4.13659	4.30723	5.12789	5.27938	6.11219	4.44154	6.24326	5.36067	5.28907
ENSMUSG00000017499	70.3194	68.2403	78.3164	76.5765	78.0823	79.3811	66.2477	68.156	69.8252	63.9934	66.5772	64.2053
ENSMUSG00000017548	161.472	179.367	152.051	153.98	181.051	151.88	156.474	147.819	150.324	120.113	147.962	147.19
ENSMUSG00000017550	76.1513	77.3322	74.3657	72.6054	81.0642	70.8459	67.3376	66.995	68.2414	48.6974	67.402	60.8578
ENSMUSG00000017561	66.7461	70.985	66.232	70.8184	70.2409	68.0458	63.7953	63.8536	64.213	63.9587	65.5651	63.9709
ENSMUSG00000017615	106.726	113.322	108.395	108.743	109.558	118.043	115.397	116.712	112.347	108.459	113.249	107.957
ENSMUSG00000017631	89.0622	85.2232	84.7238	84.2209	79.923	84.3404	82.0858	86.4243	85.4566	81.7174	83.9713	81.4449
ENSMUSG00000017639	7.58479	7.51364	6.90539	5.69195	5.44846	6.00503	5.5178	6.45365	6.74839	5.09866	7.12256	4.98779
ENSMUSG00000017652	0.337102	0.205853	0.132796	0.264742	0.368139	0.236153	0.136242	0.136585	0.172153	0.312163	0.224923	0.100425
ENSMUSG00000017664	31.9235	28.1676	33.7634	34.4164	25.6225	32.218	30.2798	30.2195	32.6746	34.8929	28.9776	27.55
ENSMUSG00000017667	60.8806	58.1878	54.9443	52.485	57.8715	57.0816	52.2488	56.8536	54.4347	49.9114	56.7181	53.7276
ENSMUSG00000017670	92.0624	86.2868	95.0155	94.4797	91.188	94.9672	89.8516	100.697	95.8202	100.308	91.1313	89.1777
ENSMUSG00000017677	122.874	130.305	132.929	122.509	168.718	124.756	141.624	124.6	120.851	106.274	121.121	126.804
ENSMUSG00000017679	64.555	68.5148	60.3889	56.8864	57.0615	58.6671	54.4628	63.0341	52.3	52.6862	54.6188	53.2589
ENSMUSG00000017686	88.9611	97.8489	81.9683	84.3864	83.3099	72.8026	77.6239	76.2145	68.3102	64.7218	69.5012	80.0055
ENSMUSG00000017692	4.3149	5.07771	3.71829	3.73948	2.76104	4.68932	4.66629	4.19999	4.09724	4.3356	3.37385	3.78269
ENSMUSG00000017697	25.8557	22.7468	22.2101	22.4038	20.6894	25.2009	20.845	23.3219	22.6897	22.7532	21.3677	21.1897
ENSMUSG00000017707	143.572	155.934	141.594	140.876	182.928	160.652	185.868	175.58	167.264	161.943	188.748	200.248
ENSMUSG00000017713	1.3147	1.23512	0.630781	1.29062	1.0676	1.2145	0.749331	1.05854	0.826333	1.24865	0.93718	0.937303
ENSMUSG00000017715	55.9252	55.203	53.218	51.757	46.0542	56.4406	46.3564	52.9268	48.9602	52.9637	46.3716	42.9151
ENSMUSG00000017716	95.2312	97.8832	99.5305	108.114	106.245	104.818	112.434	103.224	109.317	116.818	107.063	108.091
ENSMUSG00000017718	2.22487	1.37235	1.52715	1.88628	1.80388	1.5856	1.53272	1.60488	2.06583	1.80361	1.34954	1.2051
ENSMUSG00000017721	72.4768	69.5098	78.4492	79.2901	64.1298	81.4053	73.4004	79.2194	80.7052	91.4985	78.1608	90.115
ENSMUSG00000017724	5.05652	5.72958	6.67299	5.55958	4.15997	5.49899	5.07502	5.73658	5.19901	6.62479	3.29887	4.51914
ENSMUSG00000017734	1.44954	1.40666	1.06237	1.32371	1.47256	0.910876	1.36242	0.956096	1.13621	1.52613	1.1621	1.10468
ENSMUSG00000017737	1.38212	1.47528	1.19516	1.48917	1.50937	1.2145	1.4646	1.09268	1.20507	1.80361	1.31205	1.00425
ENSMUSG00000017740	1.04501	1.37235	1.36116	1.32371	1.76707	1.5856	1.36242	1.70731	1.34279	1.04054	1.61195	1.17163
ENSMUSG00000017747	12.3042	11.4592	12.1508	11.781	11.7436	12.786	13.3517	12.1561	11.4309	13.1455	13.7953	9.90863
ENSMUSG00000017754	19.4508	18.3552	20.2846	21.8743	17.1185	20.4441	21.1856	19.8048	24.2391	24.0712	23.467	19.5495
ENSMUSG00000017756	78.3761	72.6662	71.9754	72.2745	65.6392	74.3882	72.617	75.8048	79.1558	68.6759	73.4749	66.6489
ENSMUSG00000017760	252.321	219.028	239.896	238.367	226.921	237.941	250.038	240.834	249.277	271.79	261.96	262.914
ENSMUSG00000017764	16.4843	14.9244	17.2635	17.4068	12.075	15.4174	15.5997	14.1707	14.9429	17.7933	14.9949	15.2312
ENSMUSG00000017765	93.748	89.5461	85.8526	82.5663	73.5174	84.4078	77.0449	87.5511	91.0688	90.2845	84.8335	78.4322
ENSMUSG00000017774	277.974	270.388	273.095	277.383	229.571	268.202	251.196	267.775	267.939	275.154	257.612	254.712
ENSMUSG00000017776	159.348	180.19	159.289	157.025	174.019	155.996	162.162	158.575	149.291	131.317	155.609	143.943
ENSMUSG00000017778	74.0949	83.6793	82.5327	83.5922	80.9538	78.7064	84.981	71.6731	71.7533	86.6773	82.7342	78.3652
ENSMUSG00000017781	174.619	176.382	169.348	169.633	153.882	160.483	155.214	150.346	164.44	169.435	151.298	180.33
ENSMUSG00000017801	46.8571	47.0031	42.7603	43.6493	40.9371	41.9678	42.78	42.2048	40.2837	43.1826	44.7597	42.9486
ENSMUSG00000017802	46.0481	48.7186	57.4342	59.6331	58.1292	56.7105	59.8784	60.6097	57.4302	58.6173	57.9927	54.0288
ENSMUSG00000017830	10.9558	9.46925	14.01	13.1709	20.4685	15.9235	35.8317	39.1658	44.3121	40.928	50.1578	43.1494
ENSMUSG00000017831	71.2296	76.7489	77.4532	78.4628	92.8078	85.6561	88.0464	85.7072	80.7396	78.8385	74.7869	89.1442
ENSMUSG00000017837	27.103	25.4229	26.858	27.9633	24.4444	28.2709	28.713	27.7951	29.5758	32.3262	29.165	27.7509
ENSMUSG00000017843	140.875	147.082	139.535	142.166	147.624	138.858	149.968	137.063	144.574	145.225	149.236	148.194
ENSMUSG00000017858	33.1371	32.765	31.9374	31.1402	32.249	28.3046	32.8343	31.8585	30.8842	31.4244	33.8884	39.1994
ENSMUSG00000017861	84.6462	79.5279	93.6875	99.1788	76.4993	99.5216	75.7165	85.6389	85.3533	95.3138	73.175	68.1219
ENSMUSG00000017929	75.9153	77.4008	68.7219	73.6975	61.3688	66.5614	69.0747	70.3072	69.1021	68.7799	67.2895	64.7409
ENSMUSG00000017943	0.303391	0.137235	0.265592	0.562576	0.220883	0.101208	0.238424	0.136585	0.309875	0.277478	0.26241	0.435176
ENSMUSG00000017999	132.076	124.301	120.545	129.227	99.1767	112.847	102.113	106.024	104.084	104.748	99.9408	109.531
ENSMUSG00000018001	92.6692	86.5613	101.423	96.3991	96.1947	94.3937	99.0139	99.673	103.154	104.783	103.502	97.3791
ENSMUSG00000018008	0.674203	1.06357	0.763576	1.09206	0.441767	0.539778	0.715271	0.443902	0.757472	0.763065	0.412359	0.502127
ENSMUSG00000018012	6.6409	7.13624	8.06735	6.78401	5.85341	7.25327	7.32301	5.77072	7.60915	9.67705	5.66056	6.4607
ENSMUSG00000018040	104.67	100.045	97.5054	98.9803	80.4384	91.6611	87.7058	86.1511	93.1691	102.875	88.9196	99.8897
ENSMUSG00000018042	411.534	384.088	427.171	430.801	382.681	436.849	419.523	435.536	439.713	504.768	421.019	442.206
ENSMUSG00000018068	54.0037	61.6873	56.9362	55.0001	54.9263	50.0307	48.2297	47.4975	46.7567	38.3614	48.171	48.1037
ENSMUSG00000018076	91.422	91.193	96.2438	97.458	92.4765	94.8998	89.0342	104.214	97.6795	76.3759	90.0442	81.3445
ENSMUSG00000018102	8.15786	5.52373	6.17501	6.48617	8.7249	7.35448	9.26446	8.60487	9.916	12.764	11.0587	11.8167
ENSMUSG00000018126	2.39342	2.23008	2.88831	2.38268	1.87751	2.429	2.9292	2.39024	3.44306	3.32974	2.69908	2.94581
ENSMUSG00000018143	18.4057	17.5318	17.3631	17.5391	15.8668	16.9355	19.8913	21.2048	19.4188	21.0537	20.1681	20.0851
ENSMUSG00000018160	111.345	118.331	115.732	114.037	107.828	107.517	110.731	112.614	109.317	92.6431	108.788	97.9147
ENSMUSG00000018166	5.42734	4.66601	5.74342	5.03009	5.3012	6.47734	6.91428	5.83902	7.78131	5.72299	6.29785	5.82467
ENSMUSG00000018167	17.6978	16.2281	17.1639	17.0758	18.7383	20.5116	21.0835	21.5122	22.0011	23.655	19.006	19.9846
ENSMUSG00000018169	0.0337102	0.102927	0.0995969	0.297834	0.294511	0.371098	0.204363	0.170731	0.0688611	0.173424	0.112462	0
ENSMUSG00000018171	91.7253	108.519	104.809	103.845	122.296	107.989	115.976	108.449	95.5104	92.0187	97.2792	105.714
ENSMUSG00000018189	51.3069	56.0264	45.9142	48.3815	55.2209	44.5317	50.2393	44.9365	43.7957	46.4776	49.0332	54.8992
ENSMUSG00000018196	18.8777	19.8648	16.6327	17.4399	20.3949	13.8318	17.8818	15.9805	15.3216	15.6775	17.4315	17.3401
ENSMUSG00000018199	68.8699	86.8357	71.3114	77.106	98.0722	79.1787	76.6702	81.7121	74.4733	48.3506	57.4304	72.1389
ENSMUSG00000018209	83.1293	83.7136	81.5699	80.2829	75.3581	75.8051	80.8937	80.6535	73.1649	67.67	78.0108	74.2478
ENSMUSG00000018217	82.691	89.4775	91.7952	95.9358	104.809	100.23	102.011	90.556	93.8577	100.829	100.915	111.07
ENSMUSG00000018238	0.303391	0.205853	0.165995	0.132371	0.257697	0.134945	0.340605	0.170731	0.309875	0.312163	0.187436	0.502127
ENSMUSG00000018239	18.9788	19.6933	16.1015	17.7377	16.7135	15.4512	16.0425	14.7853	14.5297	15.1919	12.5957	17.7083
ENSMUSG00000018286	136.256	126.668	149.927	148.884	121.449	148.574	145.2	136.927	147.225	168.984	138.215	141.7
ENSMUSG00000018287	52.6553	48.3755	53.9815	53.6433	48.5575	55.6984	54.02	54.1902	57.2924	66.352	53.3068	59.5857
ENSMUSG00000018293	353.35	336.261	382.519	400.058	307.102	388.775	370.578	353.278	380.01	432.519	352.38	347.606
ENSMUSG00000018322	54.1048	49.4734	51.5912	50.2347	46.3855	51.009	47.2079	46.6097	50.5096	52.7556	49.783	47.1664
ENSMUSG00000018326	390.229	416.338	380.892	380.665	383.233	352.711	374.904	344.878	349.057	352.501	363.513	371.775
ENSMUSG00000018334	51.7114	49.8851	59.8578	56.5885	53.1225	60.1853	50.2733	57.6048	55.5365	62.0858	48.6958	50.38
ENSMUSG00000018340	237.151	214.602	223.861	222.449	217.865	233.252	229.091	231.751	243.217	266.206	258.512	228.066
ENSMUSG00000018347	9.16916	9.16047	9.22932	9.29905	10.0502	8.53524	9.2304	8.84389	8.98637	11.5847	9.40928	11.415
ENSMUSG00000018362	285.997	287.371	270.14	275.431	253.427	254.573	255.045	240.253	253.994	252.436	258.062	238.242
ENSMUSG00000018363	59.0939	62.2363	57.6666	57.482	56.5462	58.9033	58.4478	56.5804	55.7086	47.4835	54.2065	56.0373
ENSMUSG00000018372	22.2487	21.5117	22.5753	20.1866	27.7209	20.3766	24.4214	22.9463	25.2376	21.4699	26.9908	28.4538
ENSMUSG00000018377	44.5648	47.9295	44.6194	45.2708	54.5582	50.0307	54.0881	52.8926	49.7177	43.5988	55.3686	53.5937
ENSMUSG00000018378	15.237	13.552	13.18	12.6083	12.0013	12.0438	11.6146	13.7951	14.874	14.8798	11.5835	12.8544
ENSMUSG00000018379	480.1	603.287	517.074	530.278	613.761	491.569	539.518	476.887	461.128	402.343	386.193	524.12
ENSMUSG00000018381	0.134841	0.102927	0.132796	0.0661854	0.18407	0.168681	0.238424	0.136585	0.137722	0.173424	0.187436	0.267801
ENSMUSG00000018387	11.8323	10.4642	9.5945	9.72926	9.38755	9.37865	11.24	11.5073	10.5013	10.3708	11.0962	11.6159
ENSMUSG00000018395	61.757	60.8296	56.3719	50.1685	57.3561	55.3273	55.178	59.5853	59.2894	53.1718	64.2155	59.3179
ENSMUSG00000018398	210.318	211.205	206.431	205.671	194.746	202.147	197.176	204.058	212.678	195.102	210.678	204.366
ENSMUSG00000018401	88.9948	92.2908	90.1352	94.3142	95.5689	102.693	94.4839	97.5218	89.4506	86.157	89.3694	81.7462
ENSMUSG00000018405	6.10154	6.99901	6.20821	6.45308	5.22757	6.37613	6.09683	5.36097	5.7499	6.27795	5.36067	5.79119
ENSMUSG00000018411	0.707913	0.651868	0.464786	0.264742	0.368139	0.202417	0.544968	0.307317	0.550889	0.208109	0.637282	0.803403
ENSMUSG00000018412	68.5328	65.1182	70.9794	70.2227	70.2777	68.9229	71.2546	71.5365	71.2368	70.3754	71.2631	72.5406
ENSMUSG00000018415	40.3848	43.6066	44.6194	45.0061	45.2443	46.4884	46.3223	46.8829	44.5531	41.3443	44.1224	44.1871
ENSMUSG00000018417	88.4555	91.2273	73.6353	75.3852	89.605	73.1062	83.1417	78.9121	75.3341	69.4043	78.7231	75.6203
ENSMUSG00000018425	67.454	65.427	62.2149	60.9899	82.7577	67.7422	88.1145	73.4828	78.6394	75.6822	87.5326	82.081
ENSMUSG00000018427	9.304	8.33705	13.0804	13.568	14.4679	12.0101	14.5779	12.839	14.151	12.0356	13.3454	14.093
ENSMUSG00000018428	88.5903	82.4785	74.4653	75.3521	64.7925	69.4627	62.467	70.2731	67.6216	65.797	66.0524	64.4061
ENSMUSG00000018433	106.322	112.293	88.6413	92.3287	87.1017	76.075	78.5095	76.5218	71.409	69.9592	83.334	74.3482
ENSMUSG00000018442	33.8113	39.8326	33.199	34.8466	39.8695	33.9386	35.2526	35.6146	32.6402	31.6672	31.7516	35.015
ENSMUSG00000018446	176.034	179.573	180.005	183.565	151.526	173.674	155.282	155.946	150.944	164.128	146.762	152.613
ENSMUSG00000018449	17.2933	15.1645	15.8027	15.1896	18.996	18.1838	18.2224	19.1561	15.6659	18.7645	19.3059	18.6122
ENSMUSG00000018451	0.202261	0.205853	0	0.0330927	0.18407	0.0337361	0.170303	0.102439	0.172153	0.0693696	0.0749744	0.636027
ENSMUSG00000018470	3.20247	3.43089	3.48589	4.56679	4.30723	3.33988	3.78072	3.6878	4.30382	4.05812	4.01113	4.35176
ENSMUSG00000018474	199.598	180.053	172.535	180.686	193.641	200.966	193.634	232.229	206.48	203.322	216.713	206.14
ENSMUSG00000018476	104.131	90.5411	109.557	109.305	105.325	125.633	114.069	131.292	133.005	118.24	116.66	112.711
ENSMUSG00000018481	111.176	121.385	102.054	100.271	113.976	100.298	105.519	100.629	100.778	82.411	102.19	101.329
ENSMUSG00000018500	2.79794	3.15642	2.32393	2.05175	1.76707	2.49647	2.11175	2.39024	2.34128	2.70541	1.68692	2.04198
ENSMUSG00000018501	278.412	275.294	258.089	258.123	265.391	265.942	241.898	283.585	257.919	223.197	264.884	255.147
ENSMUSG00000018507	0.876464	0.89203	0.531184	0.72804	0.441767	0.506042	0.783392	0.990242	0.447597	0.832435	0.862205	0.803403
ENSMUSG00000018509	5.05652	4.2543	5.27864	5.59267	4.56492	4.72306	4.83659	4.47316	4.30382	6.52074	4.42349	4.45219
ENSMUSG00000018537	43.4861	40.9648	44.4866	44.1788	43.5508	47.7366	44.3127	48.1463	49.9243	54.1083	47.4588	54.9661
ENSMUSG00000018541	36.0362	37.1222	34.2281	34.8797	37.9551	33.3988	36.5129	38.278	36.462	37.4943	39.0242	39.5676
ENSMUSG00000018547	128.335	126.531	111.947	117.148	102.784	108.293	101.875	114.014	110.178	104.887	104.664	108.493
ENSMUSG00000018548	104.636	104.711	104.378	102.157	98.2563	97.5312	93.5642	89.5316	92.1706	85.0471	96.6794	96.6426
ENSMUSG00000018554	1.17986	1.1665	1.26156	1.19134	1.21486	1.99043	1.22618	1.09268	1.20507	1.76892	1.79938	1.0712
ENSMUSG00000018559	109.895	104.779	115.466	115.163	103.079	116.929	117.713	116.507	121.746	133.571	107.551	117.598
ENSMUSG00000018565	40.8567	37.0879	42.9263	40.0091	37.182	41.6304	42.201	39.8146	40.1805	46.8245	43.8225	44.7227
ENSMUSG00000018566	1.21357	1.30374	0.929571	2.21721	1.54618	1.78802	2.24799	1.94634	1.72153	2.15046	2.32421	1.64028
ENSMUSG00000018567	185.001	202.903	200.92	208.385	193.457	197.39	221.121	201.907	203.209	228.92	217.688	269.843
ENSMUSG00000018570	2.73052	2.43593	3.1207	2.68051	2.94511	2.66516	2.48642	3.03902	2.9266	3.29505	3.33636	3.41446
ENSMUSG00000018572	75.2074	72.7691	66.7963	72.1421	63.5408	76.581	75.7846	72.117	73.9568	81.7174	73.3624	77.4614
ENSMUSG00000018574	84.3428	77.9497	84.1262	79.7203	83.5676	83.3283	84.0273	86.6291	84.8713	92.7124	91.5062	80.4742
ENSMUSG00000018583	460.953	471.232	437.928	444.071	394.719	407.701	397.997	387.082	391.475	388.192	385.893	357.146
ENSMUSG00000018585	22.4847	20.1736	26.1608	30.3791	19.5114	28.4733	25.2729	22.878	25.7885	31.4591	22.5673	15.9676
ENSMUSG00000018593	1231.67	1183.79	1223.08	1240.28	1236.8	1245	1277.2	1236.16	1255.2	1366.93	1324.68	1466.81
ENSMUSG00000018599	7.34882	7.65088	6.83899	9.10049	6.66332	7.99547	6.6418	6.62438	7.29928	7.49191	6.74769	5.92509
ENSMUSG00000018604	0.606783	0.960648	0.995969	1.02587	0.773092	0.910876	1.19212	0.887804	1.13621	0.936489	0.93718	1.10468
ENSMUSG00000018648	9.20287	11.7679	10.2917	11.0861	9.42436	12.9209	12.2618	9.35608	10.6735	13.1802	10.5339	12.5197
ENSMUSG00000018651	39.7443	39.2836	36.7513	37.2955	34.2001	32.8253	33.788	32.7804	30.8153	35.6906	35.3504	35.7179
ENSMUSG00000018659	15.9112	15.8507	19.5874	18.8628	15.8668	15.0463	16.5193	17.039	17.0776	18.591	19.006	20.5537
ENSMUSG00000018661	34.8226	29.6429	28.0863	28.6252	24.3708	29.6878	28.4746	29.2975	30.6088	34.0951	32.0141	32.906
ENSMUSG00000018666	143.336	151.371	137.344	146.137	154.213	135.282	141.828	140.375	142.611	136.311	149.649	155.827
ENSMUSG00000018669	42.3737	35.5783	38.9092	38.4537	38.765	39.4038	40.3617	39.9853	42.8316	48.0037	42.2106	40.304
ENSMUSG00000018672	36.1036	31.9416	36.2533	35.8063	34.6787	34.9506	38.7949	35.3756	36.7374	43.2866	38.3869	35.1823
ENSMUSG00000018677	106.457	98.7752	117.292	124.23	93.4705	124.014	115.942	116.132	121.058	133.745	107.401	114.284
ENSMUSG00000018678	25.9905	22.7125	27.5884	25.1836	22.4933	26.7528	26.2947	28.1024	28.4396	33.1587	27.3282	31.9353
ENSMUSG00000018697	67.5215	66.0446	59.2602	60.7582	46.9377	49.0861	45.6751	44.3902	49.339	56.7443	50.3828	58.5814
ENSMUSG00000018698	0.168551	0.274471	0.0995969	0.198556	0.331325	0.101208	0.238424	0.170731	0.241014	0.242793	0.26241	0.334751
ENSMUSG00000018707	710.644	697.877	726.394	742.667	666.258	753.868	640.78	798.409	787.151	646.975	725.002	571.454
ENSMUSG00000018733	6.43864	7.54795	5.97582	5.72504	5.8166	5.83635	5.38156	4.71219	5.64661	4.61308	4.87333	7.2641
ENSMUSG00000018736	66.0719	68.755	63.1777	66.8142	66.2282	67.5398	65.3621	69.8975	70.4449	67.1497	64.2155	65.6112
ENSMUSG00000018740	2.89907	2.74471	2.85511	2.97834	2.3929	3.60977	2.9292	3.85853	2.20356	2.32388	3.18641	3.54836
ENSMUSG00000018750	25.2152	26.1777	24.7996	25.7461	29.5616	31.071	28.4065	32.2682	31.4695	33.1587	30.777	31.3997
ENSMUSG00000018752	1.04501	1.50959	1.72635	1.52226	1.28849	2.15911	1.49866	1.74146	1.96254	1.97703	1.31205	1.67376
ENSMUSG00000018761	16.0797	17.2917	18.6578	17.8039	16.2349	17.644	18.2224	16.0488	16.2168	18.9379	15.4447	16.1685
ENSMUSG00000018765	108.041	99.1869	110.652	114.203	102.784	122.665	109.096	114.971	116.031	131.421	110.325	120.377
ENSMUSG00000018770	160.157	175.112	183.325	202.428	174.792	192.735	186.379	176.468	173.048	190.524	171.804	122.251
ENSMUSG00000018774	1.24728	1.06357	1.29476	0.893503	1.10442	1.5856	1.26024	1.74146	1.65267	1.35271	0.674769	1.17163
ENSMUSG00000018796	44.1603	41.7539	35.2905	35.4423	32.9484	31.2734	30.6545	27.3853	31.8138	27.0888	31.4892	28.4204
ENSMUSG00000018800	38.9689	43.1605	30.6759	32.9603	38.9123	32.3192	38.2159	30.2878	31.8483	25.8748	36.7749	31.3997
ENSMUSG00000018809	11.1918	10.6357	11.8188	12.509	12.3695	11.9426	11.4103	13.5902	11.0866	12.0703	11.6585	10.9798
ENSMUSG00000018819	4.95539	4.11706	4.38226	4.69916	4.12316	4.82427	3.95102	5.94145	3.85622	5.54957	4.72338	5.38949
ENSMUSG00000018820	49.082	45.8709	52.7864	52.9152	56.7302	54.0453	55.6549	60.6438	58.5664	59.415	53.1193	50.1792
ENSMUSG00000018821	51.2394	44.1555	48.9685	47.9513	38.0656	50.7392	43.4272	44.117	47.5142	58.8254	46.5591	39.7684
ENSMUSG00000018830	0.303391	0.30878	0.763576	0.231649	0.515395	0.337361	0.613089	0.751218	0.447597	0.208109	0.412359	0.435176
ENSMUSG00000018841	12.7762	15.0273	14.2756	16.778	15.241	15.0463	15.191	15.878	15.7692	14.741	14.3951	14.1265
ENSMUSG00000018846	127.964	161.972	125.691	131.808	152.925	123.171	128.783	118.966	119.749	85.5327	105.864	111.907
ENSMUSG00000018848	188.002	180.568	171.307	175.226	160.361	160.078	163.082	156.117	155.729	171.447	167.08	184.18
ENSMUSG00000018849	36.6092	36.1958	35.9213	38.0235	27.2423	35.1193	27.6912	31.517	30.0234	29.0658	28.2653	30.295
ENSMUSG00000018858	23.2263	22.2665	21.1477	24.0584	19.4009	21.996	21.2197	18.3707	21.9323	26.6726	23.4295	21.558
ENSMUSG00000018861	11.9671	9.74372	12.2172	11.9796	10.492	12.6511	11.819	13.6585	12.7393	15.4694	13.083	10.7455
ENSMUSG00000018882	73.2522	70.0587	77.6856	77.3708	76.2784	76.4124	81.8133	75.7706	77.09	85.8795	76.8487	81.9805
ENSMUSG00000018899	66.1393	58.2564	70.415	71.0831	70.3882	74.6243	89.4088	88.4389	99.3321	94.8976	98.029	90.2489
ENSMUSG00000018900	10.8884	9.77803	10.6901	12.2774	11.4859	10.2221	10.15	11.0975	10.2259	9.78111	11.9959	10.1095
ENSMUSG00000018906	146.841	131.986	165.265	151.366	159.588	160.348	160.766	150.517	165.232	164.198	160.37	150.538
ENSMUSG00000018909	58.386	57.433	57.9322	56.6547	53.7483	56.1032	55.144	61.0536	55.8808	49.3218	58.7799	52.489
ENSMUSG00000018920	3.47215	3.12211	2.12473	2.68051	2.6506	2.69889	2.62266	2.42439	3.40862	4.71713	3.48631	3.28056
ENSMUSG00000018921	94.2199	91.1243	94.7499	94.3473	80.3279	90.9864	89.1704	89.5316	94.2709	97.3255	87.9074	94.6341
ENSMUSG00000018923	15.237	13.9294	15.0059	15.3881	12.7744	15.4174	14.8844	14.0683	14.8051	17.169	17.7314	15.7668
ENSMUSG00000018925	0.0674203	0.137235	0.132796	0.0992781	0.220883	0.202417	0.204363	0.170731	0.344306	0.277478	0.26241	0.1339
ENSMUSG00000018931	23.4623	23.2271	26.0944	27.6655	26.2483	29.0131	28.4065	29.8097	28.0953	31.5632	30.3271	31.3997
ENSMUSG00000018932	80.4662	80.1798	77.0548	76.4442	72.8547	85.791	77.2152	80.6877	82.2202	88.3075	79.6603	68.3897
ENSMUSG00000018965	198.924	205.201	197.368	200.012	194.598	215.102	228.103	218.741	202.624	240.504	205.055	244.67
ENSMUSG00000018974	151.493	149.003	144.548	143.192	133.892	154.781	144.246	151.712	145.538	157.087	146.088	140.227
ENSMUSG00000018983	15.0347	13.1403	18.4918	19.3592	15.7195	19.4658	17.0303	18.5756	16.4922	15.955	13.8703	14.0261
ENSMUSG00000018995	11.9671	13.0031	12.3832	11.4832	12.1118	9.95216	9.26446	8.94633	10.0882	8.39372	8.99692	9.30608
ENSMUSG00000018999	49.318	55.3059	46.1134	47.8851	54.0796	48.58	49.0131	48.1804	45.5172	43.2866	50.3078	50.5809
ENSMUSG00000019027	0.10113	0.171544	0.298791	0.264742	0.220883	0.0674723	0.442787	0.170731	0.103292	0.138739	0.149949	0.1339
ENSMUSG00000019039	12.0682	10.2927	12.848	10.8875	10.7865	12.9547	11.7168	12.6683	13.6689	14.1861	13.3829	12.9883
ENSMUSG00000019054	74.1961	71.6712	77.4864	79.1247	73.1124	80.5619	80.2806	78.8096	78.4328	97.1521	79.9227	75.0177
ENSMUSG00000019055	162.314	152.503	190.064	178.304	168.865	178.43	196.325	183.946	200.42	208.352	194.483	192.884
ENSMUSG00000019066	31.1482	30.0889	30.2111	29.4856	27.9049	30.8348	30.2798	31.6536	34.224	34.3726	34.7881	33.0734
ENSMUSG00000019080	1.9889	1.81837	3.05431	2.34958	1.87751	3.03625	2.45236	1.8439	1.54937	2.84415	2.06179	1.94156
ENSMUSG00000019082	54.1722	49.988	52.4876	51.1944	41.8206	53.2019	55.3824	68.8048	60.7699	59.9006	58.2926	63.2345
ENSMUSG00000019087	193.867	209.456	213.337	215.93	210.281	224.953	228.614	223.897	212.402	215.947	218.325	239.581
ENSMUSG00000019088	9.53998	10.5671	10.2917	8.40555	11.67	10.3907	13.0792	11.9171	10.8112	11.5153	13.2705	10.8459
ENSMUSG00000019102	0.303391	0.274471	0.464786	0.231649	0.478581	0.101208	0.204363	0.580487	0.309875	0.554957	0.374872	0.435176
ENSMUSG00000019122	2.09003	2.57316	2.42353	2.58123	2.50335	1.9567	2.89514	2.35609	2.41014	2.21983	2.58662	2.07546
ENSMUSG00000019124	4.28119	4.01414	3.88428	3.87185	2.24565	2.90131	2.96326	3.00487	4.30382	2.87884	3.2239	3.68226
ENSMUSG00000019132	159.921	172.402	165.762	161.856	195.74	179.476	197.892	186.644	175.975	181.332	186.986	203.529
ENSMUSG00000019139	156.887	127.629	145.246	139.817	129.769	151.273	143.463	142.185	144.367	163.435	153.173	147.023
ENSMUSG00000019143	42.8119	39.764	39.4736	38.8839	41.8942	37.4134	38.863	41.1121	39.9739	36.8352	42.6979	32.8056
ENSMUSG00000019158	13.5178	13.106	13.5784	13.3033	11.1914	15.9572	13.7604	16.3219	17.8695	20.8802	9.67169	10.5447
ENSMUSG00000019173	136.324	129.722	148.399	148.586	133.009	151.442	150.718	149.8	149.738	161.7	143.763	162.354
ENSMUSG00000019178	0.202261	0.171544	0.398388	0.231649	0.147256	0.168681	0.340605	0.136585	0.103292	0.208109	0.112462	0.100425
ENSMUSG00000019179	341.652	335.06	363.595	368.024	319.618	367.758	332.022	342.18	340.484	404.043	328.613	369.264
ENSMUSG00000019188	124.289	117.474	118.554	123.303	113.718	126.308	116.249	124.634	124.122	127.12	131.355	126.837
ENSMUSG00000019189	115.255	115.175	109.523	109.371	108.343	110.688	111.889	110.361	108.353	99.9269	107.513	110.2
ENSMUSG00000019194	4.01151	3.12211	3.2203	2.68051	2.68741	2.90131	3.09951	2.69756	3.13318	3.95407	3.2239	3.71574
ENSMUSG00000019210	81.41	78.9447	80.5739	81.8714	77.8614	79.9547	81.643	78.3316	80.7052	85.2899	82.2844	79.6038
ENSMUSG00000019214	58.5208	51.5662	56.2391	56.2907	52.7175	61.4335	57.0173	60.6097	62.8013	63.4385	53.9815	50.7817
ENSMUSG00000019230	15.9112	18.8356	18.4918	16.5794	25.917	22.4345	24.7961	23.3561	22.4143	18.4523	21.0303	26.211
ENSMUSG00000019254	58.7231	51.8407	56.6707	59.4345	55.2945	63.93	60.1168	69.2145	64.936	76.6187	58.5175	56.8073
ENSMUSG00000019256	5.32621	6.14129	7.40337	6.8171	7.80455	7.72558	7.28895	6.8634	6.54181	5.06398	7.08508	5.02127
ENSMUSG00000019261	69.8475	60.2121	67.5599	71.8774	51.9444	73.5448	64.2722	65.5267	72.9583	82.2723	62.0788	60.0544
ENSMUSG00000019278	0.876464	0.548942	1.19516	0.628761	0.993975	0.809667	0.510908	0.819511	1.06735	1.10991	0.787231	1.0712
ENSMUSG00000019295	30.6088	33.4168	33.8962	36.2034	29.7456	37.2784	33.0387	33.9756	36.2898	34.442	30.1772	32.0357
ENSMUSG00000019297	58.5883	60.5895	57.235	55.9598	45.3547	52.8308	47.5485	47.4633	47.824	47.206	45.1346	44.4215
ENSMUSG00000019302	46.0818	45.1162	43.1919	44.8075	42.0415	43.2497	38.7949	41.1121	44.4498	41.9686	40.2987	40.8062
ENSMUSG00000019303	22.3498	22.7811	21.8449	24.0253	20.3581	22.3671	21.6625	19.8731	22.4143	24.8343	20.5805	24.4034
ENSMUSG00000019320	2.05632	2.02422	2.02514	2.41577	2.61379	2.46274	2.96326	2.62926	2.65115	2.63604	2.69908	1.87461
ENSMUSG00000019326	4.85426	5.14633	5.84302	5.03009	6.84739	6.20745	7.42519	6.76097	6.85168	5.37614	6.97262	6.42722
ENSMUSG00000019338	92.9052	84.4684	99.3977	100.635	98.919	108.023	100.581	110.019	110.315	102.147	103.502	96.4083
ENSMUSG00000019359	0.404522	0.274471	0.66398	0.529483	0.257697	0.640987	0.102182	0.307317	0.447597	0.450902	0.374872	0.301276
ENSMUSG00000019362	116.806	107.421	117.159	123.469	105.288	121.146	116.01	113.912	123.468	150.254	117.26	108.56
ENSMUSG00000019370	399.769	399.801	410.97	437.088	395.05	433.746	432.024	442.297	438.817	481.98	436.013	453.42
ENSMUSG00000019373	110.637	118.228	105.872	110.497	113.976	98.0372	113.319	102.371	107.113	115.258	111.749	122.519
ENSMUSG00000019428	211.329	184.582	227.911	230.491	183.296	251.199	225.889	241.039	249.69	284.138	217.013	214.073
ENSMUSG00000019432	281.311	267.026	293.811	298.562	276.472	302.579	285.325	290.448	289.286	295.861	283.853	261.842
ENSMUSG00000019433	111.614	99.2898	105.573	107.551	91.8875	113.488	112.298	117.019	121.884	138.08	114.636	114.619
ENSMUSG00000019437	12.5402	12.1453	13.8108	10.6559	11.1914	10.6606	9.0601	8.80974	11.1555	10.0239	10.9463	11.415
ENSMUSG00000019461	65.7685	65.9759	71.6434	65.3912	64.2771	68.0458	75.444	74.4731	80.9462	79.3588	74.3371	75.2521
ENSMUSG00000019464	0.876464	0.480324	0.730377	0.959689	0.736278	0.640987	0.68121	0.717072	0.757472	1.00586	1.08713	0.502127
ENSMUSG00000019467	79.792	64.089	70.747	65.0934	68.1057	70.711	70.5053	74.0975	77.7098	79.0119	82.5468	74.3482
ENSMUSG00000019470	68.1619	59.6631	65.9664	65.8214	58.3869	66.0891	67.9167	68.5999	63.5244	73.7399	67.402	64.2722
ENSMUSG00000019471	305.414	268.673	298.924	304.85	262.888	302.917	290.604	288.604	307.981	353.299	292.025	315.938
ENSMUSG00000019478	17.4956	17.8749	19.2222	18.3334	15.9772	15.8223	16.7578	15.0585	18.7647	17.8973	18.1813	17.7753
ENSMUSG00000019487	91.9276	76.8519	75.7269	76.014	70.8299	76.8847	78.6457	76.795	78.846	90.2845	77.7109	74.1139
ENSMUSG00000019494	149.538	147.562	150.292	150.439	144.384	152.69	151.535	147.205	153.319	173.493	152.198	152.144
ENSMUSG00000019505	491.427	469.311	544.264	564.926	489.883	561.606	576.44	534.116	580.224	671.463	548.587	637.098
ENSMUSG00000019518	45.7784	40.7589	47.2753	42.822	50.5087	52.1561	51.8401	53.7804	52.541	52.4087	54.4689	50.4805
ENSMUSG00000019528	32.2269	35.7155	32.7674	34.1186	32.7644	33.6349	34.9461	32.0292	34.6716	32.8118	33.4761	37.4921
ENSMUSG00000019539	179.574	160.085	177.847	177.013	161.503	185.819	177.694	179.2	187.13	220.873	187.848	192.984
ENSMUSG00000019558	82.3539	86.6642	75.1957	85.4454	66.5595	86.4657	73.3323	79.595	72.8551	84.5962	67.5519	74.5156
ENSMUSG00000019564	10.3153	10.3956	9.7273	11.417	12.1854	9.95216	10.7972	11.8829	10.2947	11.446	10.8713	9.50693
ENSMUSG00000019577	3.03391	2.74471	3.0875	3.27618	3.27644	2.93504	3.03139	3.20975	2.82331	2.4973	2.88651	2.34326
ENSMUSG00000019578	50.127	44.9789	51.3256	51.8232	46.9009	52.2573	55.5868	55.6243	59.1861	65.7277	57.8052	56.2717
ENSMUSG00000019579	82.9944	77.8811	88.4753	85.1144	71.4926	85.8247	76.1934	80.7218	80.2232	90.2498	78.0108	63.7701
ENSMUSG00000019590	0.842754	1.09788	0.431587	0.72804	0.404953	0.809667	0.544968	1.26341	0.929625	0.554957	1.1621	0.435176
ENSMUSG00000019659	30.9122	27.55	31.1738	34.5819	26.9846	33.8036	32.4937	31.6536	36.462	38.3961	32.164	27.1483
ENSMUSG00000019689	5.6296	6.9647	6.83899	7.54514	5.89022	8.06294	7.69768	7.54633	7.29928	8.28966	6.97262	5.02127
ENSMUSG00000019699	103.052	116.307	99.4973	93.2553	113.497	101.141	103.85	111.044	102.982	82.8966	109.725	103.137
ENSMUSG00000019710	58.2512	58.6338	56.0731	56.7871	64.1298	55.5972	58.9247	53.1316	54.538	61.0105	61.8538	62.6989
ENSMUSG00000019715	78.3424	77.2636	78.5156	77.0398	75.0635	78.6052	74.0135	84.8194	80.6364	80.9196	83.259	79.0682
ENSMUSG00000019718	4.61829	4.90617	4.81385	5.16246	5.66934	4.82427	4.49599	5.80487	5.26787	4.85587	5.06077	5.99204
ENSMUSG00000019726	46.2166	48.3412	42.9263	43.914	45.5756	46.6571	42.5075	45.1755	43.4858	30.1064	43.6726	35.3832
ENSMUSG00000019731	136.594	141.593	121.873	123.006	119.498	122.968	118.19	119.375	116.134	118.899	117.41	123.055
ENSMUSG00000019732	2.76423	2.91625	2.45672	3.01144	4.12316	3.77845	3.44011	3.07317	3.13318	3.36442	3.29887	4.41871
ENSMUSG00000019734	6.06783	6.24421	6.70619	6.65163	8.79852	6.98338	9.33258	6.89755	7.78131	7.35317	6.52277	7.19715
ENSMUSG00000019737	9.50627	6.99901	9.6609	9.33214	8.28313	11.8414	9.94567	10.039	10.7423	9.85048	8.73451	8.6031
ENSMUSG00000019738	18.4732	17.4975	20.019	20.6168	13.6211	15.1138	18.3927	17.3122	18.6269	23.551	18.2937	19.2817
ENSMUSG00000019761	1.11244	0.857722	0.929571	1.02587	1.17804	0.809667	1.08994	1.19512	0.929625	1.35271	1.462	1.03773
ENSMUSG00000019763	22.7206	21.3744	20.3178	20.8815	22.7142	19.9718	20.0957	21.3756	20.1763	19.5275	21.4052	21.0224
ENSMUSG00000019767	0.404522	0.480324	0.497985	0.628761	0.220883	0.539778	0.306545	0.136585	0.482028	0.208109	0.637282	0.267801
ENSMUSG00000019773	46.2841	48.7872	47.8065	49.5729	54.1533	46.9607	49.7624	41.6243	47.2043	48.1425	47.9086	50.3131
ENSMUSG00000019774	12.5065	13.552	13.2132	12.7407	13.9157	14.6415	13.9989	13.5561	11.6031	15.4347	13.3829	15.7333
ENSMUSG00000019775	2.83165	3.36227	1.99194	1.98556	2.79786	3.00252	2.45236	2.42439	2.51343	1.76892	1.91185	2.91233
ENSMUSG00000019777	222.15	221.121	200.323	195.412	210.76	185.717	196.393	178.995	174.494	180.292	197.745	220.768
ENSMUSG00000019779	7.82076	8.95461	7.93456	8.50483	9.90294	8.63645	8.71949	8.87804	7.09269	6.62479	6.93513	10.6786
ENSMUSG00000019782	88.9274	80.4543	77.6524	77.47	81.5796	68.0795	72.2764	62.7267	68.93	73.4277	83.5214	81.1102
ENSMUSG00000019789	0.539363	0.789104	0.863173	0.893503	0.957161	0.607251	0.64715	0.64878	0.688611	0.416217	0.674769	0.736452
ENSMUSG00000019790	42.4411	45.4249	36.3197	40.5055	45.2443	41.8328	37.2622	38.0048	37.5982	34.5114	35.8377	38.9985
ENSMUSG00000019791	3.10133	3.84259	3.1207	3.14381	3.53413	3.54229	3.57635	2.97073	4.37268	2.15046	3.71123	2.67801
ENSMUSG00000019792	20.0913	22.7125	19.3218	18.5319	18.8119	13.6294	15.77	13.8634	14.874	13.9433	17.0567	19.3486
ENSMUSG00000019794	44.2277	45.1505	44.0882	43.4176	47.7844	40.8882	51.772	46.439	51.818	48.3853	54.7688	45.091
ENSMUSG00000019795	87.0733	91.6047	85.5538	87.1993	84.5615	80.1571	81.3024	80.9267	78.5017	83.6597	82.6592	68.4901
ENSMUSG00000019796	1.88777	1.81837	2.22433	1.19134	2.09839	1.9567	1.97551	1.16097	1.48051	1.38739	1.12462	1.339
ENSMUSG00000019797	20.2261	21.6489	16.7323	15.6529	18.3333	16.5982	17.0643	14.9219	15.9069	20.9496	19.5308	21.7588
ENSMUSG00000019802	194.811	205.956	177.249	176.285	202.771	170.469	189.615	176.502	175.286	165.689	192.422	189.335
ENSMUSG00000019804	165.045	158.987	165.165	172.976	159.147	161.427	164.955	156.595	165.439	179.147	167.868	186.155
ENSMUSG00000019806	8.36012	10.1897	9.6277	9.62998	9.97657	7.99547	8.68543	9.01462	10.0882	9.1221	8.54708	10.143
ENSMUSG00000019808	8.76464	9.91526	8.49894	9.16668	7.28915	9.37865	8.1064	8.02438	9.05524	6.55542	10.0841	7.5319
ENSMUSG00000019809	23.9679	23.6388	20.9818	21.0801	21.9043	20.7477	22.6502	22.4683	21.0715	20.1519	23.6169	22.5288
ENSMUSG00000019810	20.2261	21.9577	20.7162	20.6499	20.5053	19.3983	20.6407	20.6244	20.0386	20.0478	21.4427	20.855
ENSMUSG00000019813	20.4958	22.6438	23.7373	22.2714	24.0027	21.22	24.0808	22.7756	22.4143	22.4411	27.3656	22.83
ENSMUSG00000019814	57.3747	55.3402	48.0057	50.4002	44.8025	43.6208	39.408	39.0975	38.2868	42.9744	42.9978	47.1999
ENSMUSG00000019817	6.70832	6.69023	7.80176	7.77679	8.7249	8.90634	10.8653	10.1073	11.1211	7.17975	8.17221	15.1308
ENSMUSG00000019818	227.476	282.739	229.737	234.363	274.595	217.632	240.093	218.878	215.673	193.125	220.312	255.315
ENSMUSG00000019820	165.449	166.81	147.237	150.406	154.913	158.762	141.011	165.302	167.987	115.812	156.397	124.126
ENSMUSG00000019822	18.8777	18.9385	18.193	18.0024	18.2597	19.0947	19.3464	19.9756	20.0386	20.5681	21.7051	19.449
ENSMUSG00000019823	54.6779	48.101	54.8447	51.4592	54.0796	60.9949	63.8294	60.3706	66.4165	71.9362	62.866	58.9831
ENSMUSG00000019826	13.3155	13.7579	14.8399	15.1565	13.9525	14.2367	14.5438	15.4341	13.9099	16.4753	15.4072	14.2604
ENSMUSG00000019831	30.0358	31.0495	27.024	27.3346	29.6352	27.6636	27.4187	30.9365	28.5085	31.1816	26.5409	29.8598
ENSMUSG00000019832	6.10154	5.90112	4.71425	4.86463	5.22757	4.55438	4.90471	4.37073	5.33674	5.96578	4.57344	4.98779
ENSMUSG00000019837	57.4084	63.6086	54.5459	54.0073	55.4786	52.8983	52.7597	51.7316	46.9977	57.6114	55.6685	70.599
ENSMUSG00000019838	18.8777	21.3401	18.8238	17.5391	15.83	13.5957	17.0303	14.0683	13.9099	13.7005	13.2705	15.0973
ENSMUSG00000019841	93.9502	104.745	88.4753	91.7992	96.931	85.926	78.5095	87.7218	78.1574	59.4497	83.409	73.1766
ENSMUSG00000019842	12.1357	12.3512	15.6035	14.991	14.5783	14.8439	16.2469	15.0927	17.2497	19.3541	16.157	16.8715
ENSMUSG00000019843	57.2399	53.8649	50.6616	51.062	51.1345	56.8454	53.8837	52.5853	53.4706	63.7506	54.5064	55.6022
ENSMUSG00000019845	19.7879	20.1736	20.2846	23.5289	26.8373	21.7261	24.2851	20.6927	24.0325	18.3483	20.393	20.8215
ENSMUSG00000019846	64.7235	61.4815	65.568	59.0043	78.0823	61.7709	69.79	75.7365	68.3791	63.265	75.2368	67.0172
ENSMUSG00000019849	155.168	156.517	156.5	157.091	137.169	144.02	140.738	133.888	132.799	138.462	128.993	135.875
ENSMUSG00000019850	23.732	20.997	20.683	19.7894	21.168	23.0418	23.5699	25.1658	23.5849	22.9613	22.5298	21.8592
ENSMUSG00000019851	0.505652	0.754795	0.597582	0.992781	0.993975	0.640987	0.885573	0.614633	0.585319	0.520272	0.674769	0.669502
ENSMUSG00000019853	9.67482	8.71445	10.1921	8.90194	9.93975	7.52316	8.99197	9.79999	10.1226	10.9604	10.234	9.20566
ENSMUSG00000019854	54.7453	46.8659	45.1174	43.186	44.2503	44.3968	45.5389	44.1853	47.6519	45.333	48.9583	49.5766
ENSMUSG00000019857	32.1595	33.7942	31.2402	29.7834	35.8567	27.4612	32.2894	27.5219	29.1627	30.2451	31.5267	30.6632
ENSMUSG00000019861	58.5208	65.0496	54.4795	56.6547	66.7804	58.2623	58.516	57.2292	53.1263	49.4952	50.5327	57.4098
ENSMUSG00000019863	19.2485	18.3552	18.1266	16.5133	15.6827	16.0584	14.4757	13.4195	13.9444	14.082	14.8074	10.8459
ENSMUSG00000019864	9.6074	8.78307	6.17501	9.19977	7.36278	7.99547	5.99465	6.9317	6.33522	6.06984	6.18538	8.13445
ENSMUSG00000019865	0.0674203	0.377397	0.165995	0.198556	0.18407	0.371098	0.102182	0.239024	0.206583	0.277478	0.337385	0.234326
ENSMUSG00000019866	30.5077	30.1575	26.36	28.195	30.261	30.4975	37.3303	39.7804	40.2149	36.2109	46.1092	43.4507
ENSMUSG00000019868	37.7554	38.8376	34.3941	34.0524	33.0589	34.2759	35.6954	31.2097	36.1521	38.6388	36.9249	36.5548
ENSMUSG00000019872	2.73052	3.25934	2.75552	3.07762	4.08634	2.12538	3.03139	3.82438	3.13318	3.05226	4.57344	4.21786
ENSMUSG00000019873	102.243	122.483	106.901	103.018	121.265	105.392	106.235	107.936	97.1286	84.5268	97.4292	114.753
ENSMUSG00000019874	1.55067	1.88699	1.79274	1.55536	1.61981	1.65307	1.90739	1.4	1.6871	2.18514	1.87436	1.60681
ENSMUSG00000019877	171.787	203.863	199.858	206.465	240.579	193.78	214.888	191.288	196.633	170.545	183.462	237.405
ENSMUSG00000019878	40.6882	42.1313	39.4072	38.3875	41.9678	37.4471	37.3644	33.1219	36.2209	31.5285	36.1002	34.2116
ENSMUSG00000019880	54.8127	59.0799	69.1867	66.2516	79.1499	65.7855	65.1578	58.5609	59.6337	59.7619	66.8396	68.5905
ENSMUSG00000019883	34.6203	40.7932	35.7885	37.494	39.3909	33.6349	35.5251	31.6536	33.5354	31.7019	35.2754	43.3168
ENSMUSG00000019889	45.239	48.8901	47.8397	48.911	52.6071	46.4209	46.0839	46.9853	45.7926	39.1938	46.2592	43.5176
ENSMUSG00000019891	13.4841	13.4148	11.4868	11.2184	12.2958	10.7618	12.0234	10.8585	9.84714	10.4748	11.4711	10.2434
ENSMUSG00000019894	1.0113	1.1665	1.02917	1.02587	1.17804	1.11329	1.08994	1.29756	1.30836	1.10991	1.27456	1.03773
ENSMUSG00000019897	65.9708	60.7267	49.7321	56.3569	54.6318	48.4788	51.2611	49.7511	50.2342	55.3569	56.8306	59.3514
ENSMUSG00000019899	0.370812	0.857722	0.464786	0.661854	0.993975	0.742195	0.68121	0.375609	0.61975	0.242793	0.787231	1.17163
ENSMUSG00000019907	129.885	129.07	118.122	122.079	132.456	117.84	120.131	122.175	117.167	94.6895	123.258	118.301
ENSMUSG00000019916	342.023	338.8	376.775	376.76	400.498	366.24	404.162	368.063	397.742	370.087	401.938	376.896
ENSMUSG00000019917	59.4647	59.0456	58.4634	55.8274	66.7436	58.3298	64.9193	59.3804	60.0813	52.3393	65.865	65.8455
ENSMUSG00000019920	126.11	142.725	124.496	129.426	154.545	135.383	135.731	128.083	126.98	112.205	128.319	131.323
ENSMUSG00000019923	157.966	153.944	149.097	151.366	153.993	141.995	149.321	147.171	148.912	157.85	156.884	156.965
ENSMUSG00000019927	43.8569	44.5672	39.208	40.1415	42.8514	37.0085	44.2105	38.517	43.0038	40.6853	39.5865	54.2966
ENSMUSG00000019929	54.0037	53.7277	52.0228	46.0981	66.9645	48.9849	54.9055	50.1609	51.6458	55.0101	50.9826	59.8535
ENSMUSG00000019942	209.037	209.147	229.106	244.224	230.013	215.911	239.207	216.863	223.489	244.216	237.781	211.128
ENSMUSG00000019943	147.853	153.12	138.473	123.634	139.893	122.597	121.017	121.663	121.919	98.921	120.521	124.628
ENSMUSG00000019944	15.5741	14.7871	13.9768	14.8917	14.3942	15.5186	14.1351	13.9658	13.4623	14.3942	11.2836	14.093
ENSMUSG00000019947	68.3642	68.5148	108.494	99.4436	103.815	95.0684	95.1991	99.4682	97.4385	81.4746	99.8284	88.1734
ENSMUSG00000019948	16.1472	17.4289	14.508	13.4356	18.4438	13.8318	15.5997	14.4439	15.4249	15.296	14.0202	18.2105
ENSMUSG00000019951	102.31	107.318	99.1653	93.1891	108.086	97.1601	90.601	93.1169	95.0972	79.9484	100.99	95.2367
ENSMUSG00000019952	33.0697	31.8386	30.875	30.8424	33.5743	29.7215	31.2675	31.3122	33.5698	31.5285	33.8509	35.0819
ENSMUSG00000019960	2.52826	2.67609	1.56035	1.62154	2.87148	2.26032	2.7589	2.97073	3.02989	2.91352	2.24923	3.41446
ENSMUSG00000019961	369.868	382.956	370.069	357.004	408.45	362.765	379.979	357.921	363.69	318.961	349.193	372.143
ENSMUSG00000019966	2.59568	4.2543	4.08347	3.6402	3.82865	3.71098	3.54229	2.52683	3.37419	2.84415	2.24923	2.81191
ENSMUSG00000019969	77.5671	83.1647	77.4864	82.8972	75.6158	77.6269	79.1907	81.5413	83.1842	77.0349	78.4607	85.0603
ENSMUSG00000019970	23.26	22.8154	21.4797	22.7347	28.4203	24.5936	24.3873	26.0878	20.9682	21.019	27.4031	25.3072
ENSMUSG00000019971	47.1942	40.1757	34.3277	32.5632	40.3112	35.3555	33.9243	35.4439	38.9065	26.4298	41.6108	34.8811
ENSMUSG00000019975	79.8257	79.6652	67.0287	70.6529	88.1325	67.5735	78.237	70.5804	71.65	69.0921	78.1233	76.1224
ENSMUSG00000019977	79.8594	79.1162	74.6977	76.3118	77.8982	75.5015	79.2929	74.1999	73.0961	75.1272	80.0726	68.4901
ENSMUSG00000019978	282.491	279.24	262.704	258.09	275.073	265.672	270.475	280.273	282.503	264.021	282.878	289.191
ENSMUSG00000019979	65.8359	71.8428	67.1947	67.2775	90.599	72.3978	82.5967	81.8487	78.6738	63.1263	78.5731	68.5905
ENSMUSG00000019982	0.640493	0.789104	0.298791	0.496391	0.331325	0.742195	0.408726	0.682926	0.654181	0.208109	0.487333	0.702977
ENSMUSG00000019984	57.341	60.1091	61.7169	60.1295	66.1178	61.1299	64.749	64.9804	64.9016	56.9524	63.6907	59.5857
ENSMUSG00000019986	30.2043	30.329	26.2272	24.6541	24.2972	21.2875	25.2048	22.2975	23.6882	20.4987	26.5034	23.2317
ENSMUSG00000019988	62.4312	62.9911	59.6586	61.1222	62.7677	59.1395	62.5351	58.5267	56.9826	50.9173	61.2915	56.3721
ENSMUSG00000019989	1.48325	1.50959	1.16196	0.992781	1.80388	0.910876	1.56678	1.94634	1.79039	1.49145	2.06179	2.14241
ENSMUSG00000019992	17.3607	21.443	22.4093	18.929	21.8306	18.7236	19.2101	19.2927	19.7287	19.5275	18.3312	21.9597
ENSMUSG00000019997	10.585	10.9788	9.5945	9.66307	9.42436	9.41238	9.46882	11.1317	11.5342	12.209	9.78415	8.737
ENSMUSG00000019998	55.6218	60.4179	53.7823	52.9152	54.2269	49.1198	52.6916	45.4146	49.821	48.9402	52.2196	52.3216
ENSMUSG00000020000	0.910174	0.857722	0.796775	1.02587	0.625836	0.843404	0.64715	0.853657	0.791903	0.86712	1.31205	1.00425
ENSMUSG00000020003	9.80966	8.43998	8.26655	8.53792	9.46117	8.80513	8.20858	8.53657	7.8846	7.80408	9.82164	7.49843
ENSMUSG00000020009	40.8567	44.5329	43.9886	40.7702	41.4525	38.8978	39.7827	39.439	41.7987	41.8645	42.5854	42.8816
ENSMUSG00000020015	27.5075	34.103	26.692	24.9519	32.3594	27.36	25.4432	26.1902	25.513	23.5857	24.0293	26.1775
ENSMUSG00000020018	122.334	119.395	122.67	124.925	119.498	120.438	123.333	112.546	115.067	147.584	126.032	120.477
ENSMUSG00000020019	1.75293	1.9213	1.56035	1.65464	1.54618	1.45065	1.73709	1.74146	1.79039	1.56082	1.68692	1.80766
ENSMUSG00000020020	0.337102	0.446015	0.365189	0.264742	0.478581	0.303625	0.238424	0.136585	0.378736	0.104054	0.487333	0.334751
ENSMUSG00000020021	17.799	21.4773	20.6498	20.0542	25.2175	23.2105	19.9595	23.6292	21.5191	17.4464	20.7679	20.0181
ENSMUSG00000020022	48.4078	48.0324	49.2009	49.7714	44.6921	48.8837	42.201	31.1756	50.3719	56.224	42.548	57.1085
ENSMUSG00000020023	11.9671	11.8022	11.9848	12.3436	9.86613	11.3353	10.4906	10.6878	10.1914	9.33021	10.7963	10.0091
ENSMUSG00000020024	59.3973	56.987	48.0721	47.7528	53.5274	45.3414	44.0402	41.078	42.3152	45.6452	50.1953	49.8779
ENSMUSG00000020027	14.4954	13.5863	14.1096	12.9392	16.0509	12.3474	17.439	16.1171	17.2841	15.0879	18.3687	18.4113
ENSMUSG00000020029	131.537	147.768	124.729	130.915	144.9	124.115	141.351	127.502	126.257	133.467	135.029	149.801
ENSMUSG00000020032	35.8339	36.9506	37.88	36.6667	34.7523	39.4713	36.1041	41.4536	39.6984	39.3672	39.1741	35.9523
ENSMUSG00000020034	6.60719	6.62161	6.5402	5.75813	7.91499	6.84844	8.17452	8.87804	8.98637	8.70588	12.7456	9.20566
ENSMUSG00000020038	26.7659	28.0646	23.8701	22.6685	19.18	19.9718	19.2782	21.9561	19.7976	18.6604	22.2299	17.3736
ENSMUSG00000020042	2.19116	1.61252	2.75552	2.54814	1.87751	2.22659	1.56678	2.11707	2.16912	2.15046	1.7619	1.2051
ENSMUSG00000020044	11.6974	12.4884	13.2464	12.6414	15.2778	12.5498	14.067	14.3414	11.2588	12.2784	13.4204	14.6621
ENSMUSG00000020048	1345.95	1336.67	1213.89	1219.07	1356.67	1193.62	1266.37	1181.09	1237.3	1244.18	1422.86	1440.03
ENSMUSG00000020053	2.05632	2.19577	2.25753	1.8201	1.91432	2.22659	2.21393	2.39024	1.41165	1.42208	1.462	1.64028
ENSMUSG00000020056	21.7093	20.3795	20.8158	20.4182	22.3092	18.3525	21.3219	19.9756	22.2421	26.0136	24.4042	17.9092
ENSMUSG00000020057	45.8121	48.9931	41.2995	41.2997	48.4103	39.6737	45.8114	40.0195	38.7688	39.2285	40.1488	41.2748
ENSMUSG00000020061	0.370812	0.377397	0.33199	0.397113	0.552209	0.708459	0.442787	0.682926	0.550889	0.381533	0.787231	0.468652
ENSMUSG00000020063	46.3178	54.4139	49.2341	44.9068	53.2697	42.7774	50.069	45.9951	44.863	40.3731	45.0971	55.1335
ENSMUSG00000020064	58.2512	69.4411	56.8698	57.7799	63.4672	55.8333	59.129	56.6828	55.5709	50.3276	57.3554	60.0878
ENSMUSG00000020069	62.2964	70.4018	66.7299	62.4128	67.4799	62.5131	65.4643	63.7853	63.8687	69.647	71.6005	81.5454
ENSMUSG00000020070	46.1829	46.7287	42.0963	43.8147	48.079	43.216	44.4149	43.7414	45.104	37.4596	41.7607	43.4842
ENSMUSG00000020072	0.640493	0.960648	0.298791	0.628761	0.957161	0.573514	0.749331	1.12683	0.482028	0.485587	0.787231	1.37248
ENSMUSG00000020074	244.837	248.602	232.791	244.687	266.68	233.117	225.038	227.38	220.872	196.559	245.541	285.409
ENSMUSG00000020075	442.008	453.083	333.583	358.559	277.246	283.147	235.018	247.458	232.544	224.064	234.257	232.25
ENSMUSG00000020076	135.717	141.627	117.558	118.406	134.702	110.317	122.413	115.244	114.826	109.188	130.343	126.335
ENSMUSG00000020078	124.39	148.557	117.325	125.752	136.8	119.19	134.948	120.639	116.616	116.263	117.747	158.17
ENSMUSG00000020079	44.0592	42.2685	37.714	39.612	37.1084	39.2014	37.6028	35.5121	36.9096	39.7834	37.1123	39.1324
ENSMUSG00000020081	0.404522	0.274471	0.199194	0.36402	0.404953	0.371098	0.64715	0.409756	0.516458	0.381533	0.412359	0.368226
ENSMUSG00000020083	1.34841	1.09788	1.42756	1.02587	1.0676	1.28197	1.94145	1.19512	1.54937	1.5955	1.53697	1.40595
ENSMUSG00000020085	25.2489	22.1292	22.9737	23.4627	22.751	24.425	25.341	23.7658	25.3065	25.0424	22.9796	22.9974
ENSMUSG00000020086	71.1959	63.1626	63.6092	63.4387	59.6385	58.5997	59.1631	55.6243	59.7714	63.8547	62.941	59.4183
ENSMUSG00000020087	14.6976	12.9001	15.1055	15.6529	11.8909	16.5307	14.646	14.478	15.3216	17.8973	14.4326	15.0303
ENSMUSG00000020088	222.15	252.307	197.169	199.88	213.742	196.952	217.408	205.117	201.66	196.489	218.475	203.094
ENSMUSG00000020089	135.582	140.117	137.643	145.045	126.75	127.59	132.666	129.653	126.67	139.329	133.492	145.249
ENSMUSG00000020091	236.207	244.451	254.835	260.44	240.468	252.886	247.381	260.502	253.03	242.793	238.718	221.94
ENSMUSG00000020092	49.3854	43.6409	44.7854	45.3039	37.9551	46.6908	39.8849	46.8146	43.1071	40.2343	44.3098	30.7971
ENSMUSG00000020097	124.492	139.534	117.923	116.321	112.908	114.973	117.917	124.019	117.89	104.02	115.61	108.125
ENSMUSG00000020099	95.366	90.0265	96.3766	91.9646	84.6352	107.382	94.4498	103.395	103.051	100.482	82.2469	79.9386
ENSMUSG00000020100	27.6086	30.0203	25.9616	26.5404	28.3099	27.1913	28.4405	28.6487	26.9936	22.996	28.5652	31.3662
ENSMUSG00000020101	10.3827	9.6751	11.2213	11.053	11.7804	12.5836	10.8653	13.1463	11.7752	12.9721	14.7325	12.3188
ENSMUSG00000020102	1.92148	2.02422	1.75955	1.78701	2.94511	1.5856	2.07769	2.49268	1.92811	1.66487	2.51164	2.87886
ENSMUSG00000020105	46.0144	42.8861	49.8981	51.4923	47.2691	53.3706	46.8673	47.1219	51.8868	51.1254	49.6705	47.702
ENSMUSG00000020107	41.6995	41.548	46.711	46.9255	40.9371	45.0715	43.7678	44.3902	44.7253	49.4952	46.1092	45.7605
ENSMUSG00000020108	185.406	156.551	195.376	191.64	179.946	206.162	196.972	196.683	202.107	222.052	185.487	177.853
ENSMUSG00000020109	61.4199	56.541	71.909	65.8876	62.7677	72.8701	67.2354	68.0194	69.894	70.202	63.3533	67.1176
ENSMUSG00000020111	79.5223	73.7984	75.6273	72.4068	70.3514	81.1017	79.1566	79.1853	78.5705	87.6831	82.3593	79.1352
ENSMUSG00000020114	288.323	293.478	257.79	256.204	262.741	250.761	248.403	252.648	247.211	230.55	256.337	231.246
ENSMUSG00000020115	63.6111	64.8438	57.7662	57.813	64.1666	57.3852	59.8103	61.7706	60.5978	55.3222	66.8022	56.5729
ENSMUSG00000020116	45.2727	53.3503	45.0842	51.1282	41.3052	42.1702	37.3303	36.3317	36.944	36.4884	34.9006	39.9023
ENSMUSG00000020121	5.9667	5.11202	4.97985	5.39411	5.48527	5.93756	4.97283	5.29268	5.92206	3.91938	3.74872	3.78269
ENSMUSG00000020122	22.215	23.1242	24.2353	21.9736	29.3039	25.4371	26.7716	27.7609	27.6133	22.3717	28.1529	27.0144
ENSMUSG00000020123	3.13504	3.43089	4.05028	4.03731	5.26439	4.0146	4.49599	5.22438	2.72001	5.06398	3.59877	5.75772
ENSMUSG00000020124	131.975	131.403	114.669	112.714	114.454	105.459	107.529	105.888	104.566	98.9557	114.448	110.3
ENSMUSG00000020128	37.8565	42.9547	39.208	40.0091	43.8822	33.0614	40.6342	37.6292	38.1491	32.8118	40.7861	37.8269
ENSMUSG00000020130	88.5229	93.5603	102.817	101.892	119.093	101.647	109.13	111.01	107.32	89.1746	110.175	116.025
ENSMUSG00000020131	13.4841	12.6257	12.2504	13.3695	10.5656	13.6631	10.8312	10.6195	11.3277	14.1861	10.234	10.3103
ENSMUSG00000020132	62.1952	72.0143	59.0942	63.6373	68.9524	61.1299	69.1088	65.2194	64.3163	59.5538	59.2672	68.7579
ENSMUSG00000020133	35.6316	32.3533	32.535	34.1848	25.7329	31.2059	30.416	33.0878	34.2928	40.3731	29.9148	29.0564
ENSMUSG00000020134	29.1256	34.6176	32.3026	33.7215	37.9919	36.435	37.0238	37.117	34.2928	31.4244	36.7749	38.4964
ENSMUSG00000020135	13.3829	11.6307	11.9184	13.8328	11.1914	15.0126	14.3395	14.9561	15.4593	13.1455	16.1945	12.9214
ENSMUSG00000020137	36.0025	39.0778	36.3197	40.2738	45.7597	38.6616	37.4666	36.6048	36.8063	31.5632	36.9249	42.2791
ENSMUSG00000020140	1.9889	1.98991	1.49395	0.926596	2.02476	1.11329	2.04363	1.80975	1.20507	1.00586	1.23708	1.77418
ENSMUSG00000020142	47.6662	51.1888	54.3467	56.7871	51.5763	55.6309	51.8401	59.4487	52.782	55.2875	47.0839	58.1128
ENSMUSG00000020149	196.126	218.136	186.545	189.754	207.152	175.867	208.553	184.697	182.723	183.725	192.684	213.839
ENSMUSG00000020150	23.2263	19.5561	23.6045	22.8009	17.9652	24.29	20.9132	21.3756	22.6897	24.9037	20.5805	20.5872
ENSMUSG00000020152	216.756	260.13	209.984	220.431	232.038	203.159	211.039	203.375	188.37	162.359	191.597	187.226
ENSMUSG00000020153	45.1716	41.8225	49.2009	52.0217	39.3541	52.5946	47.7528	45.8585	53.3329	54.6979	50.1204	43.2498
ENSMUSG00000020154	0.269681	0.274471	0.265592	0.0661854	0.147256	0.168681	0.306545	0.204878	0.0688611	0.208109	0.337385	0.267801
ENSMUSG00000020156	99.445	91.09	93.7207	95.2739	90.2309	98.2059	89.8857	99.1267	98.8501	93.3714	87.1952	80.7085
ENSMUSG00000020160	24.305	24.8053	28.0199	28.195	32.2858	32.6566	31.5741	28.8878	29.1627	29.5514	32.6888	35.3832
ENSMUSG00000020163	37.2834	41.2393	45.3498	50.2347	40.2376	49.1198	45.7433	44.356	46.0337	61.7736	43.7475	35.4501
ENSMUSG00000020166	89.7702	95.5159	91.4964	90.7402	99.2503	89.1984	96.9362	88.2682	91.2065	87.0588	95.3674	99.6219
ENSMUSG00000020167	247.871	215.082	251.748	252.729	209.692	264.862	237.402	249.473	263.91	273.177	226.01	223.078
ENSMUSG00000020170	82.3202	90.8842	96.277	95.1746	97.8514	94.8998	90.1582	89.156	88.1422	65.2421	89.182	85.1272
ENSMUSG00000020171	44.9356	43.2978	41.8639	44.8737	44.5448	44.5654	46.0839	39.6097	45.7926	44.7434	48.0961	49.3423
ENSMUSG00000020173	0.438232	0.720486	0.33199	0.529483	0.220883	0.303625	0.306545	0.341463	0.482028	0.312163	0.524821	0.301276
ENSMUSG00000020175	6.978	6.65592	8.33294	8.6041	7.73092	7.45569	9.09416	10.3463	8.43549	9.1221	9.85913	9.07176
ENSMUSG00000020176	317.078	343.638	322.229	323.845	331.841	325.216	317.206	309.639	306.466	280.669	300.535	304.992
ENSMUSG00000020180	178.698	180.259	171.606	175.127	179.541	158.762	164.069	149.527	157.279	172.314	170.342	180.397
ENSMUSG00000020181	13.2818	12.2483	14.1428	13.9982	12.1854	11.1667	11.9893	10.4146	11.7752	7.70002	9.44677	8.10098
ENSMUSG00000020182	0.0337102	0.0343089	0.132796	0.0992781	0.147256	0.101208	0.0340605	0.0341463	0.0344306	0.138739	0.187436	1.30553
ENSMUSG00000020183	0.303391	0.583251	0.597582	0.628761	0.773092	0.337361	0.476847	0.443902	0.344306	0.346848	0.637282	0.234326
ENSMUSG00000020184	67.3866	65.5299	67.2279	63.2733	70.5723	63.6601	64.749	65.9365	62.2504	61.4614	63.3908	66.515
ENSMUSG00000020185	65.9708	65.427	78.914	75.683	79.8494	83.1259	75.6143	79.0487	81.8414	67.67	73.3999	67.7871
ENSMUSG00000020186	42.2388	37.0879	42.9927	37.5271	43.2932	42.5413	45.4367	39.1317	46.2058	48.9055	44.7222	40.4379
ENSMUSG00000020189	37.452	47.3462	38.8428	36.8984	42.4464	35.8278	39.3058	36.0926	39.423	25.7014	33.9634	34.1111
ENSMUSG00000020190	147.482	142.416	171.108	175.722	144.531	190.812	170.609	184.97	194.911	201.657	159.658	164.329
ENSMUSG00000020196	141.785	125.776	140.797	136.474	105.177	133.663	113.728	144.029	143.954	131.976	126.369	122.586
ENSMUSG00000020198	174.686	153.772	153.778	150.704	131.426	158.256	149.185	169.195	170.982	166.522	154.71	143.474
ENSMUSG00000020205	8.05673	7.99396	8.23335	7.84297	6.14792	9.20997	8.07234	8.87804	9.26182	11.5153	8.58456	10.2434
ENSMUSG00000020211	104.636	98.5351	109.059	110.96	84.8929	113.455	104.293	105.205	113.793	129.895	98.4788	129.549
ENSMUSG00000020212	27.0693	28.1333	24.5008	25.5807	30.1506	30.1264	28.9855	29.5024	29.1971	28.719	30.852	29.0564
ENSMUSG00000020219	40.7556	37.4653	46.1466	46.1312	32.0281	47.2643	43.6315	43.6048	46.2747	49.1137	39.1366	28.7551
ENSMUSG00000020220	63.038	69.3039	58.895	63.0085	57.8715	61.6359	54.7693	63.9219	63.7998	49.6339	62.0413	49.744
ENSMUSG00000020224	72.0386	63.8831	56.9694	59.4345	51.3554	52.5272	54.054	48.8292	52.4722	56.9871	55.7809	54.2966
ENSMUSG00000020225	20.4284	21.546	21.4797	21.047	19.9163	21.22	22.6162	21.7512	22.0011	20.464	21.5176	20.5202
ENSMUSG00000020227	8.2927	8.1312	7.27058	8.14081	8.87215	6.78096	8.51513	8.19511	7.81574	7.31849	8.50959	8.90438
ENSMUSG00000020228	39.6769	39.6267	44.2874	39.9098	46.496	42.2039	42.8141	44.5951	42.9005	40.4771	44.1599	41.3083
ENSMUSG00000020230	35.935	34.9607	33.697	34.8135	34.2369	37.5821	38.5224	37.5268	40.7313	43.8763	40.5611	39.9358
ENSMUSG00000020231	83.4664	87.0416	86.4833	89.6481	81.2115	83.9693	80.7915	89.0194	85.3189	72.3871	79.9602	68.2558
ENSMUSG00000020232	58.2849	56.0607	59.1606	57.118	49.3306	58.9033	60.1509	60.2341	61.0798	70.9998	64.1781	60.5565
ENSMUSG00000020235	81.1741	68.2746	85.5206	82.3678	75.2476	92.1671	88.4892	93.2535	102.328	105.164	90.0442	85.1942
ENSMUSG00000020238	120.345	106.049	137.643	135.548	103.668	136.024	111.31	121.493	123.434	131.629	111.374	102.133
ENSMUSG00000020241	876.329	801.215	830.705	824.108	837.075	909.661	840.171	975.833	927.766	1005.65	885.635	928.566
ENSMUSG00000020246	45.5761	54.5168	43.3579	45.4032	50.6191	43.3172	46.0839	44.9707	45.9304	38.0492	49.708	43.4507
ENSMUSG00000020248	52.6553	53.6248	44.1546	43.6493	48.668	39.5725	44.5852	41.5902	39.664	42.4889	45.472	44.6893
ENSMUSG00000020250	219.622	230.864	228.475	232.642	206.968	213.145	200.889	200.268	203.071	189.379	192.422	179.661
ENSMUSG00000020251	3.77554	4.70031	4.64786	3.67329	4.74899	3.57603	3.95102	4.95121	3.82179	3.53785	4.9858	4.35176
ENSMUSG00000020253	35.3957	31.8729	34.8257	32.3978	30.9973	36.3338	35.8317	37.9365	37.2883	41.3443	33.8884	32.9395
ENSMUSG00000020255	120.109	129.31	93.9199	91.9646	83.8253	83.0921	76.6021	81.1999	73.7502	66.9763	73.7748	72.5071
ENSMUSG00000020256	165.146	174.838	180.47	178.767	191.506	194.658	185.425	200.575	195.634	164.649	203.218	205.303
ENSMUSG00000020257	167.27	184.547	172.17	167.945	177.958	177.385	179.499	176.878	156.143	160.521	158.458	151.174
ENSMUSG00000020258	2.56197	2.84764	2.48992	2.51505	2.42972	2.83384	3.33793	2.25366	2.479	2.0464	2.43667	2.30978
ENSMUSG00000020260	93.6805	82.753	90.932	91.1373	76.6097	90.2104	84.3679	85.1267	89.967	98.0886	89.9692	93.0608
ENSMUSG00000020261	24.4736	24.0505	25.2312	25.2166	26.4692	27.7311	25.7157	30.4585	27.6477	25.3199	26.0911	21.9931
ENSMUSG00000020262	58.3523	56.7812	50.0973	51.4261	46.8641	46.9607	42.235	46.3365	43.7268	39.2285	42.8104	37.1574
ENSMUSG00000020263	31.6201	28.545	27.8539	24.8526	36.5562	28.5408	31.3016	34.8975	33.1566	31.0429	35.1255	33.4751
ENSMUSG00000020265	175.158	177.651	164.601	168.806	183.701	170.131	180.282	166.702	155.626	168.256	168.617	175.443
ENSMUSG00000020267	131.739	136.481	140.365	162.32	134.592	145.234	153.272	132.624	137.584	158.232	143.651	128.712
ENSMUSG00000020268	3.10133	2.88194	3.2203	2.48195	2.79786	2.76636	2.69078	2.32195	3.44306	2.70541	2.17426	3.18014
ENSMUSG00000020271	93.7142	94.864	90.268	91.9977	97.3728	94.3263	94.3817	98.9218	95.4415	87.475	94.0928	78.2313
ENSMUSG00000020272	26.867	27.4814	26.6588	26.3418	22.4565	28.3721	22.2075	23.9366	25.9606	25.1465	23.8418	20.9889
ENSMUSG00000020273	23.6982	26.3149	24.2353	23.4627	26.2851	25.3696	25.0685	24.7219	24.3768	19.4928	22.9422	25.3072
ENSMUSG00000020275	20.8666	23.9819	20.7826	19.1607	22.2724	20.8152	20.3682	20.1463	18.6269	14.6023	18.931	20.8885
ENSMUSG00000020277	331.034	296.12	392.843	398.039	361.586	420.69	408.862	407.638	436.786	454.544	388.03	342.216
ENSMUSG00000020280	51.172	52.9386	45.6818	48.183	54.7055	42.1027	45.8114	45.7219	41.3511	39.2285	46.7465	42.413
ENSMUSG00000020282	47.5313	47.1061	44.387	43.7817	37.8815	46.6571	43.5634	47.839	47.3764	50.3623	42.548	41.5761
ENSMUSG00000020283	31.6876	35.4411	29.1819	34.0193	39.0596	32.7241	37.5347	32.5414	33.7764	31.5978	33.4386	33.4751
ENSMUSG00000020284	17.0911	16.88	15.6699	17.2413	15.3514	17.3404	19.9254	17.7219	18.6269	21.019	16.7193	18.88
ENSMUSG00000020287	21.6756	18.5611	23.2061	20.9146	20.6526	22.9743	21.1175	23.6634	23.1373	25.3893	24.2167	20.0181
ENSMUSG00000020288	44.4637	47.5178	40.3368	45.3039	48.5944	41.3605	43.0865	39.4731	39.0787	39.506	44.5348	41.4087
ENSMUSG00000020289	16.7877	15.885	18.1598	18.6643	18.4438	18.8585	15.0888	16.2195	16.871	17.6199	16.6443	13.7248
ENSMUSG00000020290	403.14	476.516	390.885	400.289	469.046	374.842	395.851	370.18	354.118	293.745	347.581	380.947
ENSMUSG00000020297	0.269681	0.205853	0.165995	0.264742	0.294511	0.202417	0.238424	0.375609	0.137722	0.0346848	0.112462	0.401701
ENSMUSG00000020300	14.3942	18.3896	13.678	14.7263	16.7871	13.5619	14.4076	14.0341	12.6704	10.4401	12.1833	13.9256
ENSMUSG00000020303	1.41583	0.89203	0.796775	1.12515	0.773092	1.07956	0.885573	0.92195	0.895194	1.00586	0.524821	0.870353
ENSMUSG00000020305	11.5289	14.5813	13.4456	13.3695	16.9344	14.0342	16.86	14.3756	14.0821	15.0532	17.619	14.3273
ENSMUSG00000020307	71.6678	64.8094	65.0368	60.3611	44.6553	59.6118	56.7789	55.6243	58.4286	69.9245	52.557	57.2759
ENSMUSG00000020308	16.8214	13.8265	17.9938	18.1679	14.3942	18.7573	18.8695	19.7366	21.6568	22.6145	17.0192	18.7126
ENSMUSG00000020309	7.51737	7.95966	6.90539	8.50483	8.28313	9.44612	8.20858	6.99999	8.81422	9.05273	6.63523	10.076
ENSMUSG00000020311	37.3509	38.3573	33.2322	35.5747	43.4036	31.9819	37.9434	35.6829	38.1491	31.9794	39.474	45.2249
ENSMUSG00000020312	22.7206	23.5359	23.5381	25.9778	20.8367	25.7069	21.3219	25.5073	24.549	23.1001	22.5298	19.6834
ENSMUSG00000020315	410.893	395.032	368.343	371.002	401.934	405.171	375.279	422.458	414.509	340.605	416.595	356.543
ENSMUSG00000020319	5.2925	5.38649	5.97582	4.66607	6.44243	4.45317	5.31344	5.56585	5.71547	5.2374	7.31	6.5946
ENSMUSG00000020321	139.762	131.952	138.407	143.92	141.439	141.523	149.321	142.117	145.917	159.342	155.159	146.387
ENSMUSG00000020325	6.10154	5.90112	6.3742	6.91638	7.39959	4.52064	6.19901	5.25853	5.92206	7.0757	8.43462	7.56538
ENSMUSG00000020326	58.8579	68.652	50.728	56.8202	63.7617	52.1561	56.5745	49.4438	52.9542	45.9573	49.5581	56.6064
ENSMUSG00000020328	46.3515	54.7569	49.5661	54.6361	58.8286	45.9824	46.8332	46.0975	45.3106	42.7663	42.1731	54.4975
ENSMUSG00000020329	34.9574	30.8437	38.4776	39.4796	29.7456	42.2376	33.5496	39.439	36.5997	42.0033	33.776	34.9815
ENSMUSG00000020330	117.379	118.4	115.765	119.001	138.715	116.727	118.531	119.512	116.375	105.303	122.508	127.473
ENSMUSG00000020331	4.82055	3.05349	4.94665	3.83875	3.90227	4.89174	4.2235	3.03902	3.85622	4.37028	5.06077	4.08396
ENSMUSG00000020333	1.55067	0.960648	1.59355	1.45608	0.920348	0.978348	1.19212	1.22927	1.27393	0.832435	1.53697	1.2051
ENSMUSG00000020334	1.48325	1.64683	1.56035	1.68773	1.14123	0.809667	1.22618	0.853657	1.13621	1.10991	1.49949	0.870353
ENSMUSG00000020335	0.977595	0.61756	1.36116	1.25752	1.0676	0.708459	0.885573	0.819511	0.998486	0.936489	0.824718	0.803403
ENSMUSG00000020340	2.15745	2.16146	1.82594	0.926596	1.54618	1.2145	1.6349	2.15122	1.34279	1.45676	1.68692	1.84113
ENSMUSG00000020346	62.802	60.0748	63.5096	71.4472	61.4056	70.6435	65.5665	71.0926	69.0333	69.8552	64.478	58.8158
ENSMUSG00000020349	237.69	259.066	227.546	226.288	242.493	206.701	234.541	203.239	204.724	256.529	239.693	255.08
ENSMUSG00000020354	1.44954	2.05853	2.09154	1.95247	2.28246	2.12538	2.14581	2.2878	1.85925	1.42208	1.1621	1.17163
ENSMUSG00000020357	1.24728	1.57821	1.39436	1.09206	0.957161	1.68681	0.987755	1.16097	0.791903	1.28334	1.42451	1.37248
ENSMUSG00000020358	873.599	916.218	836.581	831.156	841.198	920.389	917.863	830.267	752.824	933.472	732.05	962.443
ENSMUSG00000020359	12.1019	11.5964	14.0432	12.3436	12.5904	10.5931	10.3544	11.9512	10.7423	11.9663	10.5714	11.7832
ENSMUSG00000020361	421.478	424.744	380.294	389.435	365.268	346.841	336.007	325.892	317.415	310.949	330.787	345.631
ENSMUSG00000020362	260.917	317.083	263.799	270.798	324.33	247.286	274.834	261.287	256.094	196.94	256.112	259.934
ENSMUSG00000020363	14.6976	11.8366	11.2877	11.8472	12.3695	10.1208	11.5465	10.4488	10.157	9.74642	12.6707	10.0425
ENSMUSG00000020364	10.821	10.773	9.56131	10.1926	11.7436	10.4919	10.6609	10.2439	10.1226	8.6712	9.89662	10.1764
ENSMUSG00000020366	55.7566	61.5844	51.724	52.0879	56.5462	49.5247	52.4191	50.3999	47.0666	46.9632	48.1335	48.8067
ENSMUSG00000020368	585.242	627.303	593.432	616.583	629.739	592.339	595.105	580.18	577.745	514.098	542.29	594.685
ENSMUSG00000020372	925.782	858.614	1014.93	1048.11	862.918	1053.58	1017.22	1007.42	1033.95	1181.19	999.183	868.88
ENSMUSG00000020375	18.1698	16.2281	16.3007	14.3622	17.0448	16.497	15.8381	15.6731	16.6988	18.8685	15.3697	15.7333
ENSMUSG00000020376	20.3946	20.997	20.0522	19.4254	21.757	17.8464	21.1856	17.7902	20.3485	21.782	20.9928	20.9554
ENSMUSG00000020377	0.303391	0.137235	0.597582	0.231649	0	0.202417	0.068121	0.170731	0.172153	0.138739	0.149949	0.0334751
ENSMUSG00000020380	100.119	94.5552	95.2811	93.2883	102.674	86.938	94.0411	93.3218	94.0987	89.903	101.703	99.7558
ENSMUSG00000020381	5.93299	5.96974	7.93456	6.75091	5.74297	7.72558	7.49331	7.58048	7.54029	8.32435	8.20969	8.43573
ENSMUSG00000020385	49.5876	52.0122	52.8528	48.183	55.7731	45.3751	49.1834	42.9902	46.2402	38.6388	49.0332	48.5054
ENSMUSG00000020386	24.1028	26.4521	27.19	29.618	28.3835	24.0539	29.1217	23.5951	25.9951	26.1523	23.8044	23.2317
ENSMUSG00000020387	16.8551	16.3996	14.342	12.8731	13.7316	15.3837	14.9185	17.4146	16.5955	14.5329	16.7568	16.9719
ENSMUSG00000020388	4.88797	4.59739	4.88025	4.43442	4.60174	4.48691	4.49599	4.5756	6.23193	5.75767	5.39815	3.58184
ENSMUSG00000020389	4.71942	4.28861	5.07944	4.50061	4.04953	3.27241	4.01914	4.02926	4.20053	4.12749	3.59877	3.68226
ENSMUSG00000020390	79.6571	82.9588	79.6443	74.2931	99.1398	80.5956	95.3013	89.2243	91.8951	80.7115	93.6055	95.1363
ENSMUSG00000020392	43.1153	46.5571	38.4444	41.9285	43.0723	38.4929	44.2446	42.239	38.6655	40.0609	40.7861	45.6935
ENSMUSG00000020393	61.1839	62.3392	64.24	66.2185	63.2095	71.1833	66.5883	70.5462	69.412	68.5718	64.9653	51.8864
ENSMUSG00000020397	21.3385	23.6388	17.7615	18.6974	20.1372	17.9814	20.3001	18.0975	19.5221	19.3194	19.6808	25.4411
ENSMUSG00000020400	51.2394	45.5965	56.3055	55.331	51.3554	56.3394	59.8443	58.117	67.9659	73.8439	58.5175	62.1298
ENSMUSG00000020402	289.233	285.347	306.393	314.877	292.008	296.912	301.776	277.678	299.408	301.792	292.962	256.821
ENSMUSG00000020407	0.235971	0.240162	0.298791	0.330927	0.220883	0.236153	0.374666	0.307317	0.275444	0.520272	0.374872	0.401701
ENSMUSG00000020409	51.172	52.0809	53.4172	53.2462	59.2704	52.9995	58.0051	55.1121	57.7745	60.5596	61.2166	66.3477
ENSMUSG00000020412	66.3753	61.0012	63.742	64.6632	64.498	66.7976	68.121	72.9023	68.9988	70.7916	68.3766	67.6867
ENSMUSG00000020413	28.1817	28.5107	24.6336	28.4597	23.8186	23.8852	24.4214	25.4731	21.7257	20.6721	24.3292	24.8051
ENSMUSG00000020415	38.5644	36.0243	38.544	39.2149	39.5749	41.5967	46.697	43.2634	46.7223	51.9578	48.246	53.2924
ENSMUSG00000020420	6.77574	7.65088	5.77662	5.55958	5.70615	4.89174	5.04096	5.22438	6.23193	3.15632	5.73554	4.55262
ENSMUSG00000020422	156.617	156.414	174.992	175.59	164.558	183.086	162.06	191.253	169.57	145.364	168.317	150.906
ENSMUSG00000020423	14.0908	18.3896	14.9395	14.7593	19.18	17.2729	18.6652	18.7122	16.0446	18.6951	19.1934	19.3151
ENSMUSG00000020424	3.20247	3.94552	4.05028	3.01144	3.20281	3.54229	3.54229	3.65365	3.89065	4.19686	3.78621	3.95006
ENSMUSG00000020427	35.362	41.8225	43.0923	38.917	47.1218	39.5725	39.0333	35.1707	35.9111	33.5402	30.2522	38.4964
ENSMUSG00000020430	135.717	131.334	136.647	137.434	117.289	127.556	126.569	125.795	121.127	135.652	121.646	123.255
ENSMUSG00000020431	0.775334	0.583251	0.630781	0.595669	0.589022	0.269889	0.340605	0.614633	0.447597	0.416217	0.299897	0.401701
ENSMUSG00000020432	9.10174	9.02323	9.19612	9.26596	8.13587	8.56898	8.68543	8.09267	9.84714	9.573	9.52174	9.54041
ENSMUSG00000020434	0.674203	0.377397	0.365189	0.761132	0.589022	0.640987	0.749331	0.580487	0.688611	0.520272	0.599795	0.669502
ENSMUSG00000020435	1.48325	1.33805	1.52715	1.91938	1.14123	1.51813	1.2943	1.63902	1.44608	1.35271	1.34954	1.84113
ENSMUSG00000020439	48.1381	44.1898	43.1919	47.9513	40.9371	49.1536	41.9625	49.3755	50.062	53.3799	45.6969	46.2291
ENSMUSG00000020440	62.0604	53.7277	62.9121	59.7985	50.7296	66.3927	65.1237	61.395	65.0393	75.7169	59.9795	55.4348
ENSMUSG00000020441	16.6528	14.2039	12.5824	14.9579	12.8481	14.7764	12.7386	11.4049	13.6689	15.1919	12.3333	15.2312
ENSMUSG00000020444	17.2933	16.2967	20.2514	21.4772	13.8788	20.0393	17.0303	14.7171	17.6973	19.1113	13.7203	13.7248
ENSMUSG00000020448	37.0475	40.9991	38.4112	36.766	38.9491	40.2135	38.0456	41.317	41.0757	40.165	39.8489	41.5426
ENSMUSG00000020451	51.3743	50.4683	53.9815	54.0735	47.8213	53.4718	52.5213	50.7072	55.7775	53.8308	56.4932	46.5974
ENSMUSG00000020453	49.082	46.0425	44.0882	43.9471	39.3541	47.0957	41.6219	43.5707	40.7658	44.8127	39.3241	42.1452
ENSMUSG00000020454	114.918	115.792	112.013	115.924	104.883	118.009	109.232	115.517	114.929	110.714	113.436	117.832
ENSMUSG00000020455	23.6982	20.7569	23.6709	21.5103	18.1124	22.502	20.1638	20.8634	20.7616	21.6086	19.2309	18.5117
ENSMUSG00000020456	182.642	177.308	182.76	179.991	159.478	177.655	157.189	171.619	171.981	180.014	163.482	161.384
ENSMUSG00000020457	91.7591	102.686	88.9401	94.1488	90.5254	87.1405	96.7319	91.3755	89.2096	88.793	91.3937	86.1649
ENSMUSG00000020458	222.42	251.861	218.549	217.485	281.7	234.331	266.149	243.395	228.55	258.991	234.182	240.552
ENSMUSG00000020459	33.2719	32.3533	31.373	30.8093	34.3474	26.6178	30.9269	31.0048	29.5414	27.7825	30.702	30.8975
ENSMUSG00000020460	401.994	416.304	446.061	448.274	395.97	441.943	444.149	395.414	445.325	452.532	450.408	350.25
ENSMUSG00000020461	0.10113	0.240162	0.0995969	0.0330927	0.220883	0.269889	0.136242	0.0341463	0.344306	0.0693696	0.112462	0.0669502
ENSMUSG00000020462	34.89	31.6671	27.4888	27.3346	27.9418	25.4033	30.0754	28.1707	30.23	34.546	37.4497	35.9188
ENSMUSG00000020463	122.739	138.196	133.891	129.988	150.348	128.231	133.653	127.058	129.493	103.881	123.52	135.875
ENSMUSG00000020464	64.7909	67.0395	68.8547	68.9983	86.4022	67.5398	92.1677	91.3072	91.9984	80.1219	95.6673	113.514
ENSMUSG00000020467	132.717	139.122	137.278	141.868	147.072	139.162	148.299	131.771	135.312	141.687	145.188	144.244
ENSMUSG00000020471	77.4997	65.9416	78.9804	78.6283	62.6204	80.3595	69.4494	70.8194	74.6454	81.7867	70.0261	71.7706
ENSMUSG00000020472	47.0257	42.5087	49.0349	47.9182	46.6064	52.9995	51.806	50.9121	56.9826	57.3686	52.9319	52.2881
ENSMUSG00000020473	433.85	371.805	408.746	411.706	375.98	433.307	386.076	434.443	428.282	448.37	403.999	377.331
ENSMUSG00000020474	12.5065	11.9052	13.8108	13.9982	12.1118	14.6415	16.2128	15.0585	14.8051	17.4464	13.7203	13.4905
ENSMUSG00000020476	95.0627	87.9336	101.722	96.8624	83.1626	102.693	94.8926	97.8633	105.254	114.911	103.69	104.777
ENSMUSG00000020477	20.125	18.7326	20.4506	22.6685	15.83	21.4899	20.4022	17.1756	21.2437	22.996	18.7061	14.3273
ENSMUSG00000020482	42.3737	46.3856	39.5732	41.7961	39.0964	43.4859	38.6587	37.1853	33.3976	34.3726	32.7638	33.5421
ENSMUSG00000020483	91.0174	107.901	93.9199	99.8076	86.844	98.6445	94.7563	98.5462	94.9939	93.4408	87.3076	86.4662
ENSMUSG00000020484	64.319	66.9709	55.2763	54.3382	61.7737	63.4914	61.2749	59.8585	60.6322	67.1151	60.092	67.4858
ENSMUSG00000020485	22.2824	20.3108	24.8328	24.0915	22.6037	24.6274	27.6231	25.439	25.3753	28.9271	26.1661	24.3364
ENSMUSG00000020486	5.73073	4.39153	5.64383	3.93803	4.60174	4.68932	6.06277	4.09756	4.30382	5.82704	6.41031	4.95432
ENSMUSG00000020491	2.19116	2.333	1.92554	2.77979	2.83467	1.82175	2.38424	2.66341	2.34128	2.67073	2.24923	2.17588
ENSMUSG00000020492	60.0715	64.2605	64.5388	65.7883	74.9163	63.2215	70.0625	61.5316	57.8433	58.4092	66.5023	69.327
ENSMUSG00000020493	73.4544	81.3806	80.1091	80.8455	89.1265	76.0413	83.5504	82.2584	78.1918	74.2254	88.7696	92.8265
ENSMUSG00000020495	37.1823	37.3624	35.7553	36.766	33.6479	36.6712	35.6954	36.878	34.3273	36.2456	37.5247	34.9145
[truncated: 12,294 more rows]
