# Supplementary material for: Integrative Analyses Identify a cGAS‐STING Pathway‐Driven Signature With Context‐Dependent Roles in Systemic Lupus Erythematosus
Source: Adv Sci (Weinh). 2026 Mar 3;13(25):e21560. doi: 10.1002/advs.202521560 (PMC13137784; doi:10.1002/advs.202521560)
Supplement: Supplementary file 2 — Supporting File 1: advs74501‐sup‐0002‐Tables.zip. [file ADVS-13-e21560-s002.zip › Supplementary_table/TableS13.xlsx]

## Sheet: Sheet1
Table S13: The gene expression matrix of Zbp1-/- and WT kidneys in pristane-induced lupus mouse mice
Gene ID	WT Pristane R1	WT Pristane R2	Zbp1-KO Pristane R1	Zbp1-KO Pristane R2
ENSMUSG00000028687	1.51015	1.51506	0.38408	3.82918
ENSMUSG00000039304	20.6387	24.7756	34.8744	15.542
ENSMUSG00000035139	26.0082	17.0221	19.6649	14.641
ENSMUSG00000078861	6.2084	7.12968	8.6802	6.08164
ENSMUSG00000019971	3.43979	2.1389	6.29891	4.84279
ENSMUSG00000025269	4.86604	7.12968	7.45115	1.68934
ENSMUSG00000030142	0.92287	0.089121	1.68995	0.225246
ENSMUSG00000021065	16.6956	13.7246	12.9819	14.8662
ENSMUSG00000030697	40.6902	28.6079	49.7767	34.5752
ENSMUSG00000052105	16.5278	15.8635	18.2054	19.5964
ENSMUSG00000059288	5.36943	3.03012	3.61035	5.51852
ENSMUSG00000053641	14.1786	13.8138	11.4456	9.46033
ENSMUSG00000029029	8.05414	3.47572	4.22488	3.26606
ENSMUSG00000039210	10.4033	9.98156	5.99164	9.68557
ENSMUSG00000029060	48.4926	58.5525	37.4094	56.6493
ENSMUSG00000018378	68.8797	63.7215	51.0826	44.3734
ENSMUSG00000050914	2.18133	3.3866	1.4595	1.91459
ENSMUSG00000020080	2.85251	1.60418	2.38129	2.70295
ENSMUSG00000025498	69.5509	72.0098	71.8997	65.2087
ENSMUSG00000035367	15.6049	24.33	16.3618	14.4157
ENSMUSG00000010797	0.671179	1.06945	1.61313	0.563115
ENSMUSG00000027324	1.09067	1.51506	0.921791	1.35148
ENSMUSG00000028782	1.25846	2.04978	0	0.112623
ENSMUSG00000001964	11.9973	7.30792	9.21791	11.1497
ENSMUSG00000023800	2.51692	1.06945	1.76677	5.18065
ENSMUSG00000079608	1.42625	0.980331	0	0
ENSMUSG00000022894	35.0691	45.9865	33.2613	43.022
ENSMUSG00000038628	11.0744	7.57529	10.0629	13.4021
ENSMUSG00000012640	22.5684	16.3983	19.9721	31.4218
ENSMUSG00000070883	3.0203	0.623847	0.230448	5.18065
ENSMUSG00000018481	17.0312	22.0129	22.123	36.2646
ENSMUSG00000021003	19.4642	17.2895	19.3576	21.0605
ENSMUSG00000024085	43.9622	43.3128	64.9095	45.387
ENSMUSG00000037234	37.7538	31.7271	43.7083	51.5813
ENSMUSG00000024486	8.55753	5.25814	10.831	3.49131
ENSMUSG00000041915	26.7632	23.4388	25.5797	18.6954
ENSMUSG00000027514	7.88635	11.1401	1.38269	0
ENSMUSG00000028600	24.7497	17.2895	23.6593	21.1731
ENSMUSG00000047881	5.20163	7.48617	6.52936	4.95541
ENSMUSG00000025510	44.13	54.453	48.7781	41.6705
ENSMUSG00000068328	95.7268	125.928	104.162	88.5216
ENSMUSG00000038593	26.176	39.2133	17.3604	26.579
ENSMUSG00000024732	3.272	10.1598	7.83523	7.32049
ENSMUSG00000028953	16.36	20.2305	18.2822	16.7808
ENSMUSG00000031851	17.5345	10.5163	16.5922	13.4021
ENSMUSG00000032899	7.88635	13.8138	14.9791	18.3575
ENSMUSG00000035373	1.59405	2.94099	0.998607	1.57672
ENSMUSG00000052310	27.3505	29.7664	21.7389	32.6606
ENSMUSG00000017002	25.2531	12.9225	5.68438	12.7264
ENSMUSG00000037300	13.5914	14.1702	16.8995	20.0469
ENSMUSG00000027722	3.60758	3.65396	3.68717	3.9418
ENSMUSG00000021466	11.3261	11.9422	9.98607	14.3031
ENSMUSG00000031971	0.419487	0.623847	1.30587	0.450492
ENSMUSG00000052477	0.167795	1.51506	0.153632	0.675738
ENSMUSG00000074874	0.0838973	0.89121	0.691344	1.23885
ENSMUSG00000027865	10.3194	9.17947	8.21931	13.6274
ENSMUSG00000046330	208.737	207.919	205.329	199.117
ENSMUSG00000045031	7.29907	9.17947	11.7528	5.4059
ENSMUSG00000054717	12.1651	11.3184	8.44975	13.8526
ENSMUSG00000019977	31.6293	32.5292	30.1119	38.1792
ENSMUSG00000027944	28.5251	32.2618	35.873	26.0159
ENSMUSG00000029467	91.6159	89.5666	111.69	105.19
ENSMUSG00000040136	3.0203	0.712968	0.844975	0.112623
ENSMUSG00000076431	4.53046	6.32759	1.99721	1.57672
ENSMUSG00000058174	1.76184	0.534726	0.691344	1.57672
ENSMUSG00000024896	8.13804	14.1702	13.0587	10.9244
ENSMUSG00000004462	19.0447	11.6749	12.9051	18.6954
ENSMUSG00000022758	0.503384	1.51506	1.30587	2.02721
ENSMUSG00000030255	6.79568	3.11924	2.30448	3.71656
ENSMUSG00000022508	16.4439	25.756	34.8744	15.8798
ENSMUSG00000079042	110.577	103.38	126.516	98.3198
ENSMUSG00000033769	15.3532	13.6355	14.9023	14.5284
ENSMUSG00000036882	4.61435	4.63429	11.2151	9.23508
ENSMUSG00000007783	3.0203	5.5255	4.07125	4.16705
ENSMUSG00000045672	126.349	121.472	85.1889	131.881
ENSMUSG00000081984	0.671179	0.89121	0.768159	0
ENSMUSG00000019998	94.6362	123.076	97.7099	88.7469
ENSMUSG00000028538	18.2896	16.933	22.8912	27.8179
ENSMUSG00000035934	3.60758	6.14935	3.3799	4.50492
ENSMUSG00000045333	2.34912	1.42594	2.84219	4.27967
ENSMUSG00000032815	10.8228	12.4769	7.83523	20.2721
ENSMUSG00000021916	28.9446	33.5986	27.8074	35.4762
ENSMUSG00000074604	0	1.78242	0.460896	0.450492
ENSMUSG00000038323	2.18133	7.66441	2.22766	8.3341
ENSMUSG00000025019	0.92287	0.712968	0	1.91459
ENSMUSG00000023170	32.1327	55.255	41.327	45.4997
ENSMUSG00000045160	29.7835	31.9053	27.961	22.2993
ENSMUSG00000024594	17.4506	14.1702	10.1397	16.5556
ENSMUSG00000060376	4.11097	8.37738	1.15224	3.82918
ENSMUSG00000037949	8.89312	10.6054	9.98607	7.77098
ENSMUSG00000031575	21.4777	22.2803	23.5825	10.6992
ENSMUSG00000047281	8.97701	12.6552	7.75841	6.75738
ENSMUSG00000032096	59.0637	60.4241	62.3745	64.8708
ENSMUSG00000037315	4.02707	4.99078	5.91483	8.78459
ENSMUSG00000024902	26.8471	17.7351	35.3353	17.1187
ENSMUSG00000007836	75.3398	68.3558	70.7475	68.1369
ENSMUSG00000036781	56.379	55.0768	69.5184	55.2979
ENSMUSG00000017734	3.0203	3.92133	3.8408	2.36508
ENSMUSG00000049232	5.62112	10.4272	6.52936	4.50492
ENSMUSG00000064068	26.5116	39.035	31.8786	38.0665
ENSMUSG00000008398	21.8133	22.5476	18.5895	20.8352
ENSMUSG00000032192	10.9905	13.1008	12.9819	13.8526
ENSMUSG00000028212	3.35589	4.09957	3.53353	0.112623
ENSMUSG00000024563	9.14481	10.7836	3.61035	10.1361
ENSMUSG00000008036	67.034	72.5445	55.9988	66.7854
ENSMUSG00000067629	3.43979	5.34726	7.52796	5.63115
ENSMUSG00000017747	36.9987	40.5501	36.6412	47.4143
ENSMUSG00000049760	46.9825	41.263	33.6454	40.319
ENSMUSG00000025743	18.8769	23.9736	24.197	27.2547
ENSMUSG00000032062	13.3397	13.8138	13.2123	19.9343
ENSMUSG00000005983	8.22194	9.35771	6.52936	10.4739
ENSMUSG00000003033	21.3938	24.9539	12.5978	27.9305
ENSMUSG00000032763	16.36	14.2594	11.3688	8.67197
ENSMUSG00000003039	28.1895	34.4007	30.3423	31.5344
ENSMUSG00000020623	5.03384	6.59496	4.60896	7.32049
ENSMUSG00000071713	10.5711	10.2489	8.37294	12.839
ENSMUSG00000026283	9.73209	8.02089	8.91065	3.37869
ENSMUSG00000025218	9.3126	12.3878	8.14249	11.6002
ENSMUSG00000020733	78.444	69.247	63.7572	64.1951
ENSMUSG00000006469	18.0379	12.2096	4.8394	16.6682
ENSMUSG00000016283	0.167795	0.356484	2.84219	3.60393
ENSMUSG00000002846	14.682	10.338	8.52657	11.3749
ENSMUSG00000021686	22.065	18.8937	35.6426	27.0295
ENSMUSG00000038580	1.00677	0.356484	0.537712	0.450492
ENSMUSG00000051391	35.4886	47.5015	40.0211	32.4354
ENSMUSG00000026333	6.54399	6.86232	11.2919	7.09524
ENSMUSG00000042677	5.36943	7.04056	2.07403	7.09524
ENSMUSG00000037339	14.4303	15.6853	21.6621	14.1905
ENSMUSG00000022306	2.26523	0.89121	0	0
ENSMUSG00000041889	13.7592	12.6552	12.0601	15.7672
ENSMUSG00000105504	4.17125	9.41423	18.2551	16.1457
ENSMUSG00000029725	20.1354	19.9631	20.5867	15.8798
ENSMUSG00000025083	20.4709	17.3786	15.3632	11.1497
ENSMUSG00000036940	22.1489	24.33	21.6621	28.0431
ENSMUSG00000037007	27.8539	31.1032	35.1049	32.2102
ENSMUSG00000106864	41.4453	52.314	39.2529	45.9502
ENSMUSG00000020705	30.7903	34.0442	32.6468	24.5518
ENSMUSG00000029414	1.51015	0.802089	0	0.450492
ENSMUSG00000038967	95.6429	100.439	102.549	80.7506
ENSMUSG00000021028	9.3965	8.9121	6.7598	6.41951
ENSMUSG00000073411	248.756	356.751	509.751	391.703
ENSMUSG00000031485	68.8797	55.1659	45.475	73.6554
ENSMUSG00000039676	1.92964	1.78242	0.614528	0
ENSMUSG00000033540	11.2422	9.80331	13.2123	10.9244
ENSMUSG00000030786	7.63466	2.85187	2.91901	5.96902
ENSMUSG00000069565	60.6578	41.7978	56.5365	51.4687
ENSMUSG00000022332	13.7592	16.3983	20.3562	25.2275
ENSMUSG00000074358	17.5345	17.3786	10.6774	13.2895
ENSMUSG00000050002	23.2396	26.1125	22.5839	24.3266
ENSMUSG00000060708	6.1245	9.80331	6.7598	12.3885
ENSMUSG00000017412	20.4709	16.3983	28.806	14.0779
ENSMUSG00000063884	14.5142	10.4272	9.90926	25.9033
ENSMUSG00000049649	0.251692	0.445605	0.307264	1.01361
ENSMUSG00000023456	193.971	139.474	177.983	146.297
ENSMUSG00000029128	15.6049	14.8832	18.5126	21.2857
ENSMUSG00000052798	8.47363	5.70375	7.60478	4.61754
ENSMUSG00000063410	24.2463	27.984	13.4428	15.9925
ENSMUSG00000039934	4.19487	4.27781	7.98886	6.41951
ENSMUSG00000059555	14.5142	7.48617	11.7528	14.641
ENSMUSG00000058351	17.7023	15.0615	18.6663	14.0779
ENSMUSG00000039623	27.77	22.815	27.4233	30.8587
ENSMUSG00000056895	1.51015	1.6933	1.15224	1.91459
ENSMUSG00000034919	2.68471	3.29748	1.99721	3.26606
ENSMUSG00000022403	56.7146	65.7713	69.288	67.3485
ENSMUSG00000024542	9.81599	6.68408	6.91344	3.15344
ENSMUSG00000071252	1.67795	1.78242	1.9204	1.91459
ENSMUSG00000028583	12.7524	7.2188	5.22348	14.3031
ENSMUSG00000050234	8.13804	8.28826	10.2933	7.54574
ENSMUSG00000039492	1.67795	1.87154	0.460896	1.80197
ENSMUSG00000041241	28.9446	26.0233	31.3409	24.8897
ENSMUSG00000054619	65.5238	52.9379	68.2894	69.601
ENSMUSG00000020534	28.6929	23.4388	30.9568	36.0393
ENSMUSG00000043592	1.76184	0	0	0
ENSMUSG00000025104	3.77538	8.11001	5.99164	9.91082
ENSMUSG00000023942	42.9554	45.3626	44.0924	37.3908
ENSMUSG00000070713	1.42625	2.04978	3.07264	2.9282
ENSMUSG00000024251	8.80922	6.86232	5.14667	5.4059
ENSMUSG00000028059	50.674	38.0547	45.6287	42.7967
ENSMUSG00000026698	8.80922	12.3878	8.6802	13.74
ENSMUSG00000032826	10.2355	11.764	11.1383	10.5866
ENSMUSG00000069270	0.755076	0.89121	0.230448	2.02721
ENSMUSG00000052763	8.64142	11.8531	10.9079	9.00983
ENSMUSG00000062203	13.8431	21.5673	18.5895	24.3266
ENSMUSG00000043885	6.87958	5.16902	10.5238	7.09524
ENSMUSG00000024667	2.43302	4.63429	5.60756	7.54574
ENSMUSG00000041468	0.419487	0.178242	0.998607	0
ENSMUSG00000028539	0.755076	0.980331	2.22766	1.4641
ENSMUSG00000020077	26.6793	15.6853	34.4135	27.0295
ENSMUSG00000022687	11.41	18.3589	11.5992	12.1633
ENSMUSG00000048668	4.36266	4.09957	5.14667	6.08164
ENSMUSG00000040389	8.64142	7.93177	9.1411	12.1633
ENSMUSG00000036792	11.3261	11.4966	7.98886	9.68557
ENSMUSG00000022962	6.3762	9.17947	10.7542	11.6002
ENSMUSG00000035759	0.92287	3.8322	0.921791	2.81557
ENSMUSG00000009035	28.0217	30.5685	37.3326	24.5518
ENSMUSG00000079450	0.419487	0.445605	0.844975	0.450492
ENSMUSG00000046805	27.6022	27.4493	32.57	31.647
ENSMUSG00000038178	40.2707	36.807	24.197	33.8995
ENSMUSG00000059149	6.04061	5.70375	5.37712	5.63115
ENSMUSG00000028757	66.6984	57.0375	67.6749	62.1679
ENSMUSG00000019866	15.3532	17.1112	15.9009	13.9652
ENSMUSG00000089762	14.9337	21.8347	17.0531	12.2759
ENSMUSG00000063362	8.64142	6.95144	7.52796	9.79819
ENSMUSG00000038630	0	0.089121	1.53632	0
ENSMUSG00000029998	63.6781	66.7517	54.9234	40.5443
ENSMUSG00000033948	2.09743	5.43638	5.22348	4.27967
ENSMUSG00000029601	4.86604	6.86232	5.60756	4.27967
ENSMUSG00000030109	9.89988	9.98156	13.6732	6.53213
ENSMUSG00000015401	86.582	82.2587	108.157	101.811
ENSMUSG00000068479	12.7524	10.9619	10.7542	10.9244
ENSMUSG00000045392	1.67795	4.90166	4.76259	7.8836
ENSMUSG00000074028	88.9312	68.445	84.6512	64.9834
ENSMUSG00000032198	63.5942	87.5169	80.964	84.0167
ENSMUSG00000067006	0.671179	1.60418	0.614528	0.337869
ENSMUSG00000020594	66.3628	64.8801	81.3481	87.7333
ENSMUSG00000027676	5.36943	5.43638	4.14806	5.85639
ENSMUSG00000058897	0	1.42594	0	0.675738
ENSMUSG00000035620	11.9973	14.4376	9.21791	17.6818
ENSMUSG00000022074	5.03384	2.40627	4.45532	3.82918
ENSMUSG00000057454	0.671179	1.96066	0.768159	0
ENSMUSG00000028322	9.89988	12.4769	6.29891	5.18065
ENSMUSG00000027809	20.8065	26.8254	29.8046	21.2857
ENSMUSG00000019969	23.5751	29.1426	26.0406	28.1557
ENSMUSG00000021250	44.7173	12.0313	0.691344	6.08164
ENSMUSG00000062328	283.992	289.911	311.105	291.468
ENSMUSG00000051934	7.38296	6.14935	6.22209	8.3341
ENSMUSG00000005251	6.2084	5.61463	7.45115	2.81557
ENSMUSG00000096910	1.92964	0	0.0768159	0.900983
ENSMUSG00000028837	19.1286	21.4782	18.8967	24.2139
ENSMUSG00000040714	2.93641	1.96066	3.53353	2.13984
ENSMUSG00000053303	2.93641	2.31715	5.22348	0.675738
ENSMUSG00000040102	8.55753	7.75353	9.37155	11.4875
ENSMUSG00000044080	139.773	110.243	144.03	133.233
ENSMUSG00000034771	94.804	90.547	91.7951	92.2382
ENSMUSG00000017858	15.0176	11.4075	13.8269	18.0197
ENSMUSG00000020671	47.7376	44.8279	63.45	47.9774
ENSMUSG00000049536	4.44656	7.93177	5.45393	5.4059
ENSMUSG00000032649	5.87281	8.4665	5.7612	9.91082
ENSMUSG00000037936	11.6617	13.4573	4.76259	8.55934
ENSMUSG00000024743	5.20163	2.85187	4.45532	6.75738
ENSMUSG00000020831	0.587281	1.60418	1.68995	1.01361
ENSMUSG00000030967	102.69	121.115	110.615	125.687
ENSMUSG00000002504	57.8053	76.2876	51.3899	78.7234
ENSMUSG00000049299	19.1286	23.4388	14.211	18.6954
ENSMUSG00000040321	2.76861	8.02089	2.61174	6.98262
ENSMUSG00000009207	4.69825	3.47572	2.68856	2.81557
ENSMUSG00000039523	19.7998	16.22	18.9735	19.5964
ENSMUSG00000043252	21.3938	47.5906	25.9638	21.6236
ENSMUSG00000033713	29.8674	27.271	26.4247	31.647
ENSMUSG00000038542	12.249	17.0221	14.9791	9.3477
ENSMUSG00000050786	1.67795	2.1389	5.06985	1.80197
ENSMUSG00000062115	12.8363	16.7548	19.8953	19.8216
ENSMUSG00000066800	7.80245	6.41671	10.831	2.13984
ENSMUSG00000010045	27.8539	22.102	19.7417	27.5926
ENSMUSG00000022130	7.46686	4.54517	4.60896	3.15344
ENSMUSG00000029073	4.94994	8.19913	9.60199	3.15344
ENSMUSG00000044505	1.67795	0.802089	0.691344	1.01361
ENSMUSG00000044734	5.11774	3.20836	3.8408	8.22147
ENSMUSG00000073775	4.53046	8.73386	10.1397	5.29328
ENSMUSG00000070733	27.0149	28.0731	27.0392	38.0665
ENSMUSG00000007458	59.1476	72.7228	78.1218	60.8164
ENSMUSG00000028399	41.1936	26.1125	38.7921	40.0938
ENSMUSG00000039770	31.881	37.9656	32.8772	21.6236
ENSMUSG00000022790	147.911	276.632	219.77	214.997
ENSMUSG00000063765	3.69148	3.3866	0.998607	1.35148
ENSMUSG00000039275	22.8201	33.4204	27.2697	22.5246
ENSMUSG00000030103	28.2734	23.2606	19.0504	20.4974
ENSMUSG00000020460	108.983	82.6152	92.1023	65.6592
ENSMUSG00000022544	18.3735	20.8543	22.123	18.1323
ENSMUSG00000070427	9.81599	4.36693	9.75563	6.87
ENSMUSG00000049657	8.89312	8.9121	11.676	12.7264
ENSMUSG00000044249	32.2166	20.4978	26.8856	20.2721
ENSMUSG00000020674	17.7862	21.9238	15.7473	34.4626
ENSMUSG00000031007	30.8742	35.2028	37.4094	23.3129
ENSMUSG00000006369	23.5751	20.6761	19.9721	22.1867
ENSMUSG00000037361	13.088	14.3485	14.595	11.1497
ENSMUSG00000027642	75.9271	74.0596	85.2657	82.1021
ENSMUSG00000050271	6.54399	5.25814	8.52657	9.00983
ENSMUSG00000042496	4.86604	6.50584	6.52936	8.10885
ENSMUSG00000025408	23.9946	26.5581	23.6593	24.5518
ENSMUSG00000036636	46.2274	48.3927	40.6356	37.7287
ENSMUSG00000021054	26.8471	32.7965	23.9666	31.8723
ENSMUSG00000008136	12.7524	23.6171	12.4442	25.7907
ENSMUSG00000029501	21.0582	14.3485	16.4386	12.1633
ENSMUSG00000033970	5.78891	6.32759	3.30309	9.12246
ENSMUSG00000032715	1.42625	0.267363	3.22627	3.37869
ENSMUSG00000032059	10.0677	10.7836	12.7514	15.4293
ENSMUSG00000027618	28.4412	24.8648	27.1928	20.61
ENSMUSG00000024429	32.0488	25.2213	25.1956	28.6062
ENSMUSG00000034686	0.587281	1.60418	0	1.80197
ENSMUSG00000026617	48.996	45.63	55.9988	45.0492
ENSMUSG00000079051	0.838973	0.356484	2.68856	0.337869
ENSMUSG00000019777	27.3505	31.7271	29.1132	28.0431
ENSMUSG00000029669	46.4791	32.7074	42.172	22.2993
ENSMUSG00000017314	2.18133	2.94099	4.45532	1.80197
ENSMUSG00000040936	0.671179	3.03012	0.0768159	2.4777
ENSMUSG00000005881	54.1138	56.8592	45.3982	44.4861
ENSMUSG00000037235	44.3817	51.8684	48.6245	41.1074
ENSMUSG00000016624	1.67795	1.42594	4.22488	3.26606
ENSMUSG00000002871	41.6131	48.8383	37.0253	37.1656
ENSMUSG00000042063	29.5319	23.0823	29.8046	27.3674
ENSMUSG00000021177	6.71179	4.72341	10.3702	6.64475
ENSMUSG00000046093	1.00677	1.24769	0	1.35148
ENSMUSG00000039615	15.6888	16.5765	19.3576	18.6954
ENSMUSG00000026289	20.0515	22.4585	18.2822	21.1731
ENSMUSG00000049103	2.85251	1.78242	5.14667	3.82918
ENSMUSG00000029524	16.0244	15.1506	12.521	17.4566
ENSMUSG00000026374	39.7673	32.7074	44.3996	23.9887
ENSMUSG00000039230	17.1989	9.00122	19.0504	13.74
ENSMUSG00000015568	548.101	496.672	804.954	504.213
ENSMUSG00000042745	29.1124	26.1125	30.4959	28.0431
ENSMUSG00000027870	274.512	215.495	286.523	257.118
ENSMUSG00000022883	2.85251	8.37738	1.76677	1.4641
ENSMUSG00000032243	0.92287	0	0.230448	0.78836
ENSMUSG00000068086	32.5522	23.9736	28.4219	22.6372
ENSMUSG00000003233	25.7565	31.1924	47.2418	25.0023
ENSMUSG00000051705	4.78215	5.5255	4.30169	7.32049
ENSMUSG00000018927	17.0312	4.18869	3.30309	5.51852
ENSMUSG00000028409	36.4953	27.0928	30.1119	24.5518
ENSMUSG00000039131	44.6334	38.5003	37.6398	42.4588
ENSMUSG00000022442	4.86604	8.55562	8.52657	6.30688
ENSMUSG00000005469	33.5589	35.1137	41.8647	45.2744
ENSMUSG00000020282	45.2207	30.925	41.1733	47.4143
ENSMUSG00000025785	13.5075	11.8531	17.4372	16.7808
ENSMUSG00000038127	64.4331	55.7006	43.5546	57.7756
ENSMUSG00000029545	37.2504	31.4597	21.2012	22.7498
ENSMUSG00000026586	6.04061	6.14935	14.211	7.77098
ENSMUSG00000028763	121.819	128.78	143.415	129.967
ENSMUSG00000039634	2.18133	2.04978	2.61174	4.84279
ENSMUSG00000037979	6.2923	5.25814	3.14945	8.44672
ENSMUSG00000037646	22.6523	19.0719	13.5196	18.2449
ENSMUSG00000034708	80.038	73.0792	75.4333	78.836
ENSMUSG00000031333	6.54399	10.2489	14.2878	12.839
ENSMUSG00000004788	20.4709	19.7849	23.5825	18.9207
ENSMUSG00000036820	40.2707	26.6472	27.0392	27.3674
ENSMUSG00000002664	0.755076	0.89121	0.38408	3.04082
ENSMUSG00000021890	16.1083	13.7246	9.98607	15.9925
ENSMUSG00000031534	19.7159	14.4376	20.9708	14.5284
ENSMUSG00000028104	7.88635	14.3485	2.84219	14.3031
ENSMUSG00000012848	217.965	213.623	219.463	197.203
ENSMUSG00000079144	1.00677	1.51506	1.76677	0.675738
ENSMUSG00000039512	16.5278	9.44683	13.5964	9.12246
ENSMUSG00000032323	2.01354	0	0	0
ENSMUSG00000025503	99.4183	75.3964	95.175	92.1256
ENSMUSG00000026725	14.2625	35.7375	20.6635	11.938
ENSMUSG00000041642	3.43979	3.47572	0.844975	2.70295
ENSMUSG00000036845	15.521	19.874	15.7473	12.3885
ENSMUSG00000029867	0.167795	0.267363	1.30587	0
ENSMUSG00000093979	0.251692	0.445605	2.91901	1.35148
ENSMUSG00000031385	0.335589	0.356484	0	1.91459
ENSMUSG00000040586	16.6956	10.0707	12.8283	9.3477
ENSMUSG00000008129	1.51015	0	1.22906	1.01361
ENSMUSG00000034485	34.3979	35.2028	33.7222	21.6236
ENSMUSG00000022335	3.85928	1.15857	1.22906	3.04082
ENSMUSG00000042605	34.1462	41.8869	30.1887	33.6743
ENSMUSG00000005611	8.55753	11.764	8.06567	14.1905
ENSMUSG00000027184	80.2897	86.3583	95.559	97.9819
ENSMUSG00000031827	52.8553	67.1081	67.9053	66.4475
ENSMUSG00000024737	2.85251	2.94099	3.07264	1.57672
ENSMUSG00000033918	21.1421	19.7849	20.3562	18.0197
ENSMUSG00000038418	127.104	16.3091	11.2919	7.65836
ENSMUSG00000027954	24.6658	18.1807	29.3437	25.0023
ENSMUSG00000029415	10.9905	8.37738	11.5224	9.12246
ENSMUSG00000092607	17.5345	23.2606	19.5113	22.412
ENSMUSG00000021260	1.25846	0.712968	0.844975	0.225246
ENSMUSG00000019577	32.6361	14.3485	10.1397	17.5692
ENSMUSG00000031753	52.6036	52.2249	51.7739	48.3152
ENSMUSG00000037896	19.632	13.6355	10.5238	14.8662
ENSMUSG00000028158	3.52369	4.18869	7.98886	4.61754
ENSMUSG00000038175	17.2828	17.4677	17.9749	19.0333
ENSMUSG00000054008	21.6455	18.8937	16.3618	16.7808
ENSMUSG00000020098	87.421	70.4056	91.7182	66.898
ENSMUSG00000031714	11.9973	24.6865	16.6691	20.61
ENSMUSG00000041975	8.22194	10.6945	13.2892	13.9652
ENSMUSG00000058715	22.9879	19.3393	30.9568	28.0431
ENSMUSG00000002017	30.1191	36.4505	37.7166	34.1247
ENSMUSG00000061755	12.8363	19.7849	17.7445	14.5284
ENSMUSG00000034709	20.5548	15.3288	24.8884	13.74
ENSMUSG00000027490	0.92287	0.356484	0	5.18065
ENSMUSG00000029223	5.11774	8.73386	8.6802	4.61754
ENSMUSG00000034974	42.452	35.9158	38.1775	34.1247
ENSMUSG00000030278	1.59405	2.04978	9.06428	6.98262
ENSMUSG00000020525	15.3532	10.0707	13.9037	8.22147
ENSMUSG00000030059	26.6793	29.0535	28.806	28.8315
ENSMUSG00000020191	0	0.267363	0.921791	1.23885
ENSMUSG00000047787	3.77538	7.12968	2.68856	2.59033
ENSMUSG00000021990	21.3938	18.0916	12.9051	10.6992
ENSMUSG00000062127	12.4168	12.5661	19.6649	9.23508
ENSMUSG00000004897	102.523	117.996	109.77	104.289
ENSMUSG00000050157	1.09067	1.06945	0.998607	1.4641
ENSMUSG00000074639	131.467	98.2114	130.28	126.025
ENSMUSG00000013155	10.7389	14.3485	7.68159	8.3341
ENSMUSG00000026928	2.34912	2.1389	1.38269	3.37869
ENSMUSG00000020131	17.3667	11.1401	16.5922	20.1595
ENSMUSG00000027953	24.3302	23.6171	22.4303	22.9751
ENSMUSG00000063253	20.2193	23.6171	32.8004	21.1731
ENSMUSG00000032382	51.8485	47.2341	57.2279	44.1482
ENSMUSG00000025420	0.671179	1.06945	0	0.450492
ENSMUSG00000039577	4.78215	2.31715	1.38269	4.16705
ENSMUSG00000021047	6.04061	6.50584	9.75563	9.00983
ENSMUSG00000038570	1.25846	2.04978	0.38408	4.39229
ENSMUSG00000029394	14.682	17.9133	18.8199	25.0023
ENSMUSG00000070939	26.6793	34.4898	27.2697	28.2684
ENSMUSG00000020838	5.36943	2.67363	2.22766	0.900983
ENSMUSG00000029446	3.69148	7.75353	4.91622	11.7128
ENSMUSG00000042724	3.1881	3.74308	2.99582	1.12623
ENSMUSG00000001424	28.9446	26.4689	25.1188	16.5556
ENSMUSG00000022246	31.9649	31.2815	28.7292	37.3908
ENSMUSG00000032294	345.993	281.89	319.17	211.393
ENSMUSG00000033059	27.0149	26.6472	30.1887	27.5926
ENSMUSG00000021884	5.36943	3.3866	4.30169	8.22147
ENSMUSG00000016637	13.1719	10.4272	14.595	14.8662
ENSMUSG00000031916	25.0853	31.8162	20.9708	16.4429
ENSMUSG00000059005	47.9893	51.8684	56.8438	39.0802
ENSMUSG00000023977	37.4182	31.9945	35.2585	37.8413
ENSMUSG00000038801	3.52369	0.89121	5.53075	1.23885
ENSMUSG00000000739	4.69825	5.61463	9.83244	5.63115
ENSMUSG00000033082	2.26523	4.45605	6.22209	2.70295
ENSMUSG00000044468	19.632	11.9422	8.52657	17.1187
ENSMUSG00000069255	6.2923	6.14935	6.45254	10.4739
ENSMUSG00000033373	5.28553	5.70375	8.37294	7.32049
ENSMUSG00000019791	11.4939	11.6749	10.6774	11.037
ENSMUSG00000066415	25.5048	27.4493	22.8143	17.2313
ENSMUSG00000006522	1.59405	0	0.38408	0.225246
ENSMUSG00000051238	6.62789	6.59496	4.14806	5.4059
ENSMUSG00000024566	46.8986	41.263	40.6356	42.5715
ENSMUSG00000022858	44.5495	46.7885	52.3885	44.7113
ENSMUSG00000022802	2.76861	4.90166	1.38269	2.9282
ENSMUSG00000044469	0.587281	0.445605	0.460896	4.61754
ENSMUSG00000021903	10.4033	8.37738	3.68717	10.2487
ENSMUSG00000019066	13.1719	11.9422	7.60478	12.6138
ENSMUSG00000029502	21.3099	23.3497	22.2766	10.8118
ENSMUSG00000029994	47.6537	51.6011	47.0114	58.5639
ENSMUSG00000043090	9.4804	7.39705	16.1313	11.6002
ENSMUSG00000070972	5.03384	2.40627	4.30169	4.61754
ENSMUSG00000031467	11.9134	9.80331	9.83244	8.22147
ENSMUSG00000079083	7.38296	8.28826	6.29891	8.67197
ENSMUSG00000023010	461.771	371.813	495.463	381.454
ENSMUSG00000059586	6.2084	11.4966	9.83244	15.0915
ENSMUSG00000003531	52.3519	32.6183	46.0128	36.9403
ENSMUSG00000040048	134.571	129.404	126.746	117.128
ENSMUSG00000019831	0.838973	1.06945	2.45811	0.225246
ENSMUSG00000020546	17.7023	20.2305	23.352	20.1595
ENSMUSG00000021285	23.8268	17.9133	16.7459	19.1459
ENSMUSG00000095677	5.28553	2.67363	5.60756	5.06803
ENSMUSG00000029227	24.7497	37.2526	40.0979	23.6508
ENSMUSG00000041231	25.4209	22.5476	29.0364	37.2782
ENSMUSG00000048921	4.69825	2.67363	3.68717	5.51852
ENSMUSG00000062078	35.8242	42.3325	44.3996	42.6841
ENSMUSG00000024944	31.4615	28.0731	34.4135	34.6879
ENSMUSG00000015806	38.0894	33.9551	44.3228	29.5072
ENSMUSG00000005262	22.4006	22.5476	26.4247	21.8488
ENSMUSG00000030000	1.59405	0	0.537712	1.68934
ENSMUSG00000032744	5.45333	3.65396	5.60756	8.3341
ENSMUSG00000094936	0.503384	0.356484	0.998607	0
ENSMUSG00000062691	7.13127	5.88199	5.60756	4.05443
ENSMUSG00000001844	29.0285	27.8949	24.6579	23.2003
ENSMUSG00000018433	3.43979	5.34726	4.14806	8.3341
ENSMUSG00000028312	3.35589	4.90166	1.68995	1.35148
ENSMUSG00000068036	64.9365	76.3767	71.1316	80.0749
ENSMUSG00000095432	1.76184	1.96066	4.76259	6.64475
ENSMUSG00000109511	6.54399	7.2188	8.91065	13.1769
ENSMUSG00000038143	11.2422	11.6749	9.83244	13.74
ENSMUSG00000006538	24.8336	14.7941	16.9763	9.68557
ENSMUSG00000048000	40.3546	41.7978	49.8536	37.2782
ENSMUSG00000018449	13.927	12.9225	9.67881	14.1905
ENSMUSG00000039637	29.0285	26.9146	20.8939	31.7597
ENSMUSG00000046032	7.71855	8.02089	10.9847	7.54574
ENSMUSG00000052563	18.7091	8.64474	15.44	11.3749
ENSMUSG00000028159	7.38296	2.76275	6.68299	3.49131
ENSMUSG00000027984	56.7146	64.3454	48.4709	60.028
ENSMUSG00000032292	0.419487	2.49539	0.921791	1.01361
ENSMUSG00000050556	3.85928	6.41671	3.3799	5.96902
ENSMUSG00000038521	62.5874	70.4056	54.6161	85.3682
ENSMUSG00000073096	2.09743	2.04978	3.30309	0.675738
ENSMUSG00000041954	2.01354	0.980331	1.07542	0.675738
ENSMUSG00000034442	3.1881	3.56484	6.52936	4.39229
ENSMUSG00000023830	21.3099	20.4978	14.1341	18.4702
ENSMUSG00000040483	16.7795	26.8254	18.6663	17.4566
ENSMUSG00000050910	3.1042	4.63429	2.61174	4.95541
ENSMUSG00000037542	129.202	151.149	137.808	188.643
ENSMUSG00000021975	7.38296	5.16902	4.76259	6.08164
ENSMUSG00000078566	19.8837	18.5372	24.5811	13.6274
ENSMUSG00000036646	31.042	33.866	31.725	34.5752
ENSMUSG00000028161	87.5888	87.4277	109.54	90.6615
ENSMUSG00000026775	30.3708	27.271	36.2571	22.8625
ENSMUSG00000013483	1.09067	0.980331	0.307264	0.900983
ENSMUSG00000032468	11.4939	8.82298	16.5922	17.6818
ENSMUSG00000049439	12.3329	10.5163	8.60339	8.10885
ENSMUSG00000032405	22.065	10.0707	15.1327	18.4702
ENSMUSG00000031520	1.51015	2.49539	1.61313	4.95541
ENSMUSG00000052253	30.3708	24.6865	22.1998	25.9033
ENSMUSG00000049550	23.0718	28.7861	34.0295	28.0431
ENSMUSG00000061132	19.9676	16.3983	17.3604	18.9207
ENSMUSG00000031877	1.92964	3.03012	2.07403	4.16705
ENSMUSG00000018846	22.2328	31.7271	20.1258	20.7226
ENSMUSG00000050549	23.4912	37.3417	26.5015	19.9343
ENSMUSG00000047583	11.0744	8.73386	8.60339	6.41951
ENSMUSG00000022516	18.2057	20.7652	23.352	17.1187
ENSMUSG00000059857	0.167795	0.089121	0.844975	0.675738
ENSMUSG00000037736	22.3167	19.7849	26.1174	16.5556
ENSMUSG00000043505	2.76861	4.36693	5.14667	4.61754
ENSMUSG00000022538	26.0921	30.212	18.9735	32.548
ENSMUSG00000041733	17.1151	19.7849	15.2864	17.5692
ENSMUSG00000001034	10.8228	11.764	10.9079	10.8118
ENSMUSG00000021775	27.0988	30.212	15.0559	23.8761
ENSMUSG00000041360	17.1989	23.9736	24.2738	20.0469
ENSMUSG00000041482	2.51692	2.58451	4.30169	1.23885
ENSMUSG00000073725	35.9081	41.8869	29.7278	32.3228
ENSMUSG00000028550	4.94994	4.18869	4.60896	4.73016
ENSMUSG00000022967	23.3235	32.6183	25.2724	29.7325
ENSMUSG00000021749	3.69148	6.41671	7.68159	3.9418
ENSMUSG00000022421	4.86604	4.81254	4.60896	2.4777
ENSMUSG00000038784	13.5075	15.6853	15.5936	24.8897
ENSMUSG00000039458	25.5887	19.161	18.8199	14.3031
ENSMUSG00000001783	31.6293	26.4689	34.3367	32.0975
ENSMUSG00000032324	54.2816	65.5931	74.8955	60.7038
ENSMUSG00000028545	47.5698	60.2458	50.3144	51.8065
ENSMUSG00000074623	0	0.445605	1.22906	0
ENSMUSG00000102918	2.43302	6.59496	3.76398	2.70295
ENSMUSG00000024534	4.78215	5.43638	6.60617	3.49131
ENSMUSG00000025231	17.2828	13.7246	9.37155	14.1905
ENSMUSG00000052889	2.51692	3.65396	1.30587	1.91459
ENSMUSG00000044646	4.44656	3.3866	4.14806	4.05443
ENSMUSG00000018698	8.38973	13.1008	7.45115	11.2623
ENSMUSG00000020458	45.6401	42.4216	52.7726	42.7967
ENSMUSG00000035437	26.5116	21.4782	29.7278	22.0741
ENSMUSG00000022941	4.11097	6.41671	5.7612	9.00983
ENSMUSG00000021499	0.503384	0	1.07542	0
ENSMUSG00000063904	26.5116	20.4978	22.2766	21.2857
ENSMUSG00000021756	81.0448	91.3491	85.1889	88.7469
ENSMUSG00000031842	122.742	106.945	110.922	122.646
ENSMUSG00000039509	8.22194	4.09957	5.7612	12.839
ENSMUSG00000001056	32.6361	25.5777	24.1202	18.808
ENSMUSG00000034881	2.18133	5.16902	2.68856	5.63115
ENSMUSG00000090290	2.68471	5.0799	1.76677	1.91459
ENSMUSG00000033352	25.4209	24.5974	22.5839	24.6644
ENSMUSG00000029270	4.11097	3.47572	6.06846	9.12246
ENSMUSG00000021681	19.2125	25.3104	16.5922	15.9925
ENSMUSG00000059430	1.67795	0.089121	0.537712	2.36508
ENSMUSG00000029017	43.7944	37.0743	38.7921	48.6531
ENSMUSG00000028845	2.01354	3.65396	1.22906	2.70295
ENSMUSG00000025228	38.0055	40.5501	40.1747	35.3636
ENSMUSG00000041236	39.4317	44.7388	38.4848	44.7113
ENSMUSG00000067889	102.523	109.262	90.7965	90.9993
ENSMUSG00000031327	7.63466	8.55562	11.3688	7.09524
ENSMUSG00000025950	58.3925	72.9901	70.8243	85.1429
ENSMUSG00000019808	0.587281	2.58451	0.537712	0.78836
ENSMUSG00000002059	22.5684	29.8555	15.9777	30.4082
ENSMUSG00000004988	173.835	177.173	177.675	165.218
ENSMUSG00000041623	5.28553	4.99078	5.06985	9.00983
ENSMUSG00000068922	9.89988	13.1008	10.3702	6.08164
ENSMUSG00000027896	31.7132	15.0615	43.4778	26.579
ENSMUSG00000045284	0.92287	0.445605	1.38269	2.59033
ENSMUSG00000022095	22.4845	24.0627	26.9624	29.1693
ENSMUSG00000079620	0.755076	0.623847	2.91901	1.01361
ENSMUSG00000033849	0.419487	0.267363	1.22906	1.01361
ENSMUSG00000071724	2.26523	0.89121	0.998607	0.78836
ENSMUSG00000020399	0.251692	1.42594	1.15224	1.12623
ENSMUSG00000057894	6.3762	5.97111	4.60896	11.2623
ENSMUSG00000053414	1.84574	0.534726	2.84219	1.57672
ENSMUSG00000030259	27.8539	26.2016	21.2012	22.2993
ENSMUSG00000023764	39.0961	34.8463	33.0309	29.0567
ENSMUSG00000048550	5.45333	4.27781	5.3003	3.37869
ENSMUSG00000031245	8.30583	10.338	11.9833	10.5866
ENSMUSG00000057322	137.592	152.664	140.88	125.575
ENSMUSG00000006567	2.09743	1.78242	0.460896	1.80197
ENSMUSG00000035757	5.87281	3.29748	7.98886	1.23885
ENSMUSG00000025812	18.8769	19.5175	19.1272	16.2177
ENSMUSG00000072258	11.7456	12.8334	10.7542	8.55934
ENSMUSG00000021458	96.2302	73.9705	85.1121	66.898
ENSMUSG00000033004	57.8891	66.8408	58.3801	73.2049
ENSMUSG00000026873	1.09067	1.06945	1.30587	0
ENSMUSG00000031904	10.4033	4.36693	5.99164	6.41951
ENSMUSG00000026740	18.5413	12.3878	18.8967	15.2041
ENSMUSG00000038024	10.7389	10.0707	16.0545	10.3613
ENSMUSG00000031391	60.7417	72.0989	62.5282	52.8202
ENSMUSG00000078193	54.1138	61.137	68.7503	59.6902
ENSMUSG00000048163	2.85251	3.56484	3.8408	1.57672
ENSMUSG00000062825	221.153	218.97	199.491	154.969
ENSMUSG00000048307	31.042	25.5777	33.6454	22.412
ENSMUSG00000048234	6.46009	3.29748	6.29891	1.68934
ENSMUSG00000042851	8.38973	5.5255	5.06985	2.9282
ENSMUSG00000040268	62.5035	65.0584	67.8285	63.5193
ENSMUSG00000029625	11.3261	12.8334	9.90926	8.44672
ENSMUSG00000061013	0.587281	1.15857	0	0.112623
ENSMUSG00000031574	4.69825	4.63429	4.22488	10.5866
ENSMUSG00000038510	8.47363	6.68408	11.4456	4.73016
ENSMUSG00000035311	14.7659	9.98156	14.8255	12.1633
ENSMUSG00000024479	85.5753	86.893	117.375	64.5329
ENSMUSG00000010607	15.4371	15.5962	12.1369	14.3031
ENSMUSG00000051839	4.53046	1.24769	1.76677	0.900983
ENSMUSG00000039164	3.1042	2.58451	3.8408	2.9282
ENSMUSG00000057069	13.6753	8.73386	15.44	15.7672
ENSMUSG00000025902	38.3411	34.0442	44.9373	41.3326
ENSMUSG00000079316	36.747	35.4702	35.2585	25.7907
ENSMUSG00000034156	11.2422	9.35771	13.0587	11.7128
ENSMUSG00000014550	10.8228	12.6552	9.60199	6.08164
ENSMUSG00000020171	17.4506	30.3012	14.5182	18.3575
ENSMUSG00000055489	1.59405	1.24769	0.768159	0.675738
ENSMUSG00000020099	3.94317	3.47572	3.3799	6.41951
ENSMUSG00000034218	2.43302	3.65396	2.61174	2.4777
ENSMUSG00000027171	0.0838973	0.623847	0.998607	0
ENSMUSG00000033102	9.64819	6.59496	6.68299	7.8836
ENSMUSG00000044147	14.7659	11.1401	8.75702	11.938
ENSMUSG00000029401	15.6888	18.3589	14.7487	15.542
ENSMUSG00000021577	133.9	141.079	147.487	113.637
ENSMUSG00000075054	5.70502	9.26859	7.06707	7.20787
ENSMUSG00000034664	28.4412	24.8648	15.1327	19.2585
ENSMUSG00000039765	13.6753	10.2489	14.3646	6.19426
ENSMUSG00000051427	19.0447	15.0615	23.5825	12.839
ENSMUSG00000023094	16.6117	16.933	13.1355	12.3885
ENSMUSG00000036995	11.0744	21.389	17.4372	15.3167
ENSMUSG00000024695	60.6578	63.8107	53.9248	50.3424
ENSMUSG00000042523	7.21517	6.86232	4.37851	13.5148
ENSMUSG00000020590	17.7862	17.5568	15.7473	22.9751
ENSMUSG00000010608	77.6889	82.9717	76.2782	76.8088
ENSMUSG00000030674	16.1922	10.7836	18.2822	14.5284
ENSMUSG00000032698	30.7903	40.0153	28.806	22.1867
ENSMUSG00000042918	1.17456	1.6933	3.30309	1.57672
ENSMUSG00000058586	7.13127	7.2188	4.76259	6.98262
ENSMUSG00000071719	2.26523	1.87154	3.45672	0.675738
ENSMUSG00000022439	2.51692	2.40627	1.68995	3.71656
ENSMUSG00000031925	18.2057	16.6656	15.44	28.381
ENSMUSG00000029131	22.8201	33.6878	33.4149	22.0741
ENSMUSG00000000308	28.4412	27.4493	26.6551	31.1966
ENSMUSG00000022098	19.9676	19.9631	19.7417	28.0431
ENSMUSG00000029910	3.69148	3.56484	0.998607	1.4641
ENSMUSG00000002205	25.8404	21.389	20.9708	22.1867
ENSMUSG00000027615	20.9743	16.3091	15.3632	19.2585
ENSMUSG00000060591	41.7809	40.5501	32.954	36.0393
ENSMUSG00000029518	16.9473	24.6865	18.5126	19.1459
ENSMUSG00000047888	17.4506	13.4573	14.595	16.2177
ENSMUSG00000027133	31.6293	35.9158	30.035	27.2547
ENSMUSG00000022723	9.89988	11.3184	8.60339	9.23508
ENSMUSG00000019303	2.34912	0.178242	0.307264	0.78836
ENSMUSG00000025956	5.03384	4.54517	7.83523	0.78836
ENSMUSG00000059173	31.4615	38.2329	28.3451	29.0567
ENSMUSG00000058756	59.5671	54.9877	43.0937	54.3969
ENSMUSG00000020521	20.0515	20.0522	21.5085	21.8488
ENSMUSG00000014075	4.61435	4.72341	6.22209	5.29328
ENSMUSG00000032498	11.9134	8.55562	11.1383	13.0643
ENSMUSG00000038168	20.5548	10.9619	20.2026	12.5011
ENSMUSG00000031090	21.8133	30.6576	20.6635	32.0975
ENSMUSG00000041939	5.62112	8.19913	9.21791	4.05443
ENSMUSG00000024210	0.0838973	0.178242	1.07542	0.563115
ENSMUSG00000017969	11.5778	7.39705	6.14528	16.2177
ENSMUSG00000054027	3.52369	3.65396	4.76259	4.73016
ENSMUSG00000021591	8.80922	11.5857	16.5154	12.6138
ENSMUSG00000021650	12.5846	11.051	12.6746	17.4566
ENSMUSG00000021612	1269.45	815.457	1006.6	1237.95
ENSMUSG00000051483	206.639	157.655	160.315	187.405
ENSMUSG00000033047	49.5833	55.255	47.3186	54.3969
ENSMUSG00000020694	25.4209	32.2618	22.2766	29.7325
ENSMUSG00000002997	5.70502	5.79287	8.29612	10.1361
ENSMUSG00000029684	50.5062	53.74	61.76	42.2336
ENSMUSG00000025130	239.862	208.098	257.794	218.263
ENSMUSG00000059866	9.14481	9.71419	9.1411	18.2449
ENSMUSG00000041000	2.60082	2.58451	1.68995	12.0507
ENSMUSG00000031781	22.3167	23.2606	19.5881	20.2721
ENSMUSG00000060992	65.4399	53.1161	74.0506	58.5639
ENSMUSG00000029404	40.7741	31.638	39.3298	28.7188
ENSMUSG00000031103	3.35589	6.95144	6.14528	6.53213
ENSMUSG00000021494	45.8079	40.2827	52.3885	40.319
ENSMUSG00000070280	2.09743	4.27781	2.91901	2.13984
ENSMUSG00000024124	0	0.445605	1.15224	0
ENSMUSG00000028696	1.59405	3.8322	2.68856	1.35148
ENSMUSG00000038369	18.4574	15.3288	20.2026	19.3711
ENSMUSG00000042700	27.2666	32.1727	31.9554	29.1693
ENSMUSG00000037852	24.498	17.646	17.514	30.4082
ENSMUSG00000090946	6.71179	4.72341	6.29891	7.20787
ENSMUSG00000037152	81.7999	69.6035	82.1931	75.3447
ENSMUSG00000043207	30.1191	24.6865	34.4904	23.9887
ENSMUSG00000071715	4.53046	3.92133	2.30448	7.32049
ENSMUSG00000022193	53.2748	58.5525	45.1678	44.3734
ENSMUSG00000024483	36.2436	51.4228	42.4024	35.1384
ENSMUSG00000073002	17.954	11.4075	9.52518	17.3439
ENSMUSG00000068134	5.20163	5.16902	5.53075	4.39229
ENSMUSG00000022833	7.97025	2.1389	0.998607	5.51852
ENSMUSG00000018661	16.8634	13.9029	11.676	9.46033
ENSMUSG00000079020	24.5819	19.161	28.1146	24.5518
ENSMUSG00000073207	4.53046	2.49539	4.14806	5.74377
ENSMUSG00000036019	2.68471	4.45605	2.30448	0.78836
ENSMUSG00000045969	15.2693	12.2096	14.7487	16.7808
ENSMUSG00000037204	12.0812	11.6749	10.831	15.6546
ENSMUSG00000021271	9.89988	7.30792	9.29473	10.3613
ENSMUSG00000079262	100.173	63.2759	93.5618	94.8285
ENSMUSG00000033705	14.2625	12.6552	11.8297	10.2487
ENSMUSG00000100235	1.59405	0.623847	0.998607	0.675738
ENSMUSG00000042557	13.1719	19.6957	20.6635	19.709
ENSMUSG00000035486	1.09067	1.33682	2.91901	0
ENSMUSG00000063011	18.1218	15.5962	6.83662	13.5148
ENSMUSG00000034880	14.0109	17.2895	28.8828	11.938
ENSMUSG00000024197	24.7497	19.4284	19.9721	18.1323
ENSMUSG00000016481	11.1583	21.1217	13.2123	20.2721
ENSMUSG00000059891	0	0	1.53632	0
ENSMUSG00000053931	82.6389	102.222	91.3342	102.374
ENSMUSG00000031924	108.228	111.936	121.369	95.9547
ENSMUSG00000033417	25.2531	24.33	14.595	20.9479
ENSMUSG00000031171	8.47363	12.3878	9.52518	11.2623
ENSMUSG00000015468	30.2869	24.4192	28.7292	25.4528
ENSMUSG00000030347	5.45333	1.87154	6.06846	7.77098
ENSMUSG00000043262	10.3194	4.63429	10.5238	7.77098
ENSMUSG00000034189	15.3532	18.7154	13.4428	16.2177
ENSMUSG00000026858	23.1557	23.2606	15.9009	26.0159
ENSMUSG00000021693	11.6617	11.1401	15.7473	21.0605
ENSMUSG00000037126	7.71855	10.4272	14.7487	6.75738
ENSMUSG00000034926	3.43979	6.23847	6.83662	6.53213
ENSMUSG00000021185	23.9946	26.2907	27.4233	19.0333
ENSMUSG00000041426	13.6753	19.5175	13.366	16.5556
ENSMUSG00000024608	303.457	306.398	298.353	285.724
ENSMUSG00000025041	39.5995	40.2827	40.482	40.8821
ENSMUSG00000025747	8.22194	6.41671	7.98886	7.8836
ENSMUSG00000048874	37.4182	57.5722	57.1511	47.7521
ENSMUSG00000037617	4.94994	4.81254	5.3003	6.75738
ENSMUSG00000034354	42.5359	39.748	43.4778	36.8277
ENSMUSG00000024807	18.4574	30.5685	25.9638	33.7869
ENSMUSG00000018740	8.89312	12.4769	13.9805	11.1497
ENSMUSG00000016128	12.249	13.992	13.8269	11.2623
ENSMUSG00000074890	5.45333	5.79287	7.68159	4.50492
ENSMUSG00000050332	7.29907	7.04056	4.22488	6.87
ENSMUSG00000021048	62.5035	54.8094	73.052	57.7756
ENSMUSG00000027965	0.335589	2.67363	0.230448	1.35148
ENSMUSG00000031709	10.4872	11.8531	8.37294	5.18065
ENSMUSG00000021957	103.865	99.8156	89.8747	98.7703
ENSMUSG00000028093	70.0543	65.4148	48.5477	48.3152
ENSMUSG00000034595	13.2558	12.9225	16.3618	21.7362
ENSMUSG00000003131	31.4615	34.1334	35.7962	31.0839
ENSMUSG00000055254	2.01354	0.802089	2.15085	1.91459
ENSMUSG00000042985	19.7159	24.2409	19.0504	16.5556
ENSMUSG00000073802	3.60758	10.0707	10.9079	2.9282
ENSMUSG00000039191	12.6685	15.2397	14.3646	16.7808
ENSMUSG00000024985	25.4209	25.043	30.5727	28.381
ENSMUSG00000094441	1.42625	0.980331	0	0.225246
ENSMUSG00000071550	0	0.089121	0.537712	1.57672
ENSMUSG00000074063	31.5454	46.4321	34.9513	49.6667
ENSMUSG00000039349	94.4684	94.3792	82.654	104.627
ENSMUSG00000040213	51.3452	39.9262	50.1608	53.2706
ENSMUSG00000025197	21.8972	22.5476	11.4456	29.8451
ENSMUSG00000048988	3.1042	1.06945	7.98886	1.68934
ENSMUSG00000029822	46.6469	32.1727	36.4876	28.381
ENSMUSG00000026616	3.85928	0.89121	1.53632	2.36508
ENSMUSG00000057596	6.79568	6.95144	15.2864	8.22147
ENSMUSG00000005362	4.69825	7.39705	9.44836	11.1497
ENSMUSG00000078945	2.09743	4.99078	3.22627	1.01361
ENSMUSG00000074657	4.61435	5.16902	3.14945	6.19426
ENSMUSG00000060904	51.9324	64.9692	65.6776	58.5639
ENSMUSG00000071014	27.3505	24.33	22.0462	20.4974
ENSMUSG00000002949	45.8918	41.976	49.9304	37.0529
ENSMUSG00000079177	0.92287	0.178242	0.307264	2.70295
ENSMUSG00000028933	1.25846	2.31715	0.691344	0.675738
ENSMUSG00000000563	140.612	123.254	130.51	138.526
ENSMUSG00000068696	0.755076	0.356484	0	0.78836
ENSMUSG00000028637	2.51692	2.22803	5.45393	3.60393
ENSMUSG00000035165	0.335589	1.15857	0.153632	0.900983
ENSMUSG00000020758	21.1421	18.0024	9.60199	17.2313
ENSMUSG00000018001	19.632	27.8058	23.5825	22.1867
ENSMUSG00000027004	18.2896	20.1414	22.8143	19.3711
ENSMUSG00000018899	18.9251	28.7339	49.62	34.2578
ENSMUSG00000038650	73.0746	84.1303	69.288	77.2593
ENSMUSG00000091705	4.11097	3.3866	6.14528	1.80197
ENSMUSG00000026170	30.7064	29.4991	16.8995	36.9403
ENSMUSG00000079427	8.30583	4.90166	2.68856	7.77098
ENSMUSG00000027219	0.671179	1.42594	2.15085	2.59033
ENSMUSG00000028397	13.088	20.2305	15.44	14.1905
ENSMUSG00000028415	0.671179	0.445605	0.537712	0.563115
ENSMUSG00000029064	127.692	133.503	138.192	122.421
ENSMUSG00000078713	20.2193	14.7941	29.1132	17.4566
ENSMUSG00000004565	74.4169	65.504	56.3829	57.5503
ENSMUSG00000025499	32.5522	30.7468	43.401	35.4762
ENSMUSG00000039824	3.52369	1.24769	3.8408	1.68934
ENSMUSG00000026584	15.8566	12.5661	17.0531	14.7536
ENSMUSG00000013338	1.67795	1.87154	3.3799	0.900983
ENSMUSG00000024841	14.5142	16.5765	17.7445	20.7226
ENSMUSG00000020864	52.0163	69.6926	58.7642	51.2434
ENSMUSG00000020888	4.36266	7.04056	5.14667	4.95541
ENSMUSG00000020656	0.167795	1.51506	4.53214	0.78836
ENSMUSG00000037071	199.508	279.929	406.433	334.152
ENSMUSG00000020085	17.1151	11.9422	13.0587	12.0507
ENSMUSG00000019802	35.2369	32.0836	48.4709	39.8685
ENSMUSG00000030062	86.7498	81.4566	112.459	72.867
ENSMUSG00000002944	53.2748	41.0848	56.2293	44.4861
ENSMUSG00000033597	2.18133	2.85187	0.691344	1.01361
ENSMUSG00000019173	86.0786	84.3085	95.0981	77.2593
ENSMUSG00000025935	46.563	46.9668	53.848	48.991
ENSMUSG00000031453	10.655	8.9121	7.75841	3.71656
ENSMUSG00000017376	18.0379	19.161	21.9694	15.3167
ENSMUSG00000041769	37.0826	38.2329	28.2683	32.2102
ENSMUSG00000025742	30.3708	44.8279	65.2936	34.6879
ENSMUSG00000074577	15.6049	13.0117	11.3688	12.5011
ENSMUSG00000028713	25.5048	11.9422	11.4456	28.4936
ENSMUSG00000027257	27.4344	14.0811	27.8842	25.7907
ENSMUSG00000064326	7.29907	10.6945	10.9079	9.23508
ENSMUSG00000035473	38.9284	54.3638	43.3242	37.9539
ENSMUSG00000024045	79.6186	83.5955	100.245	113.411
ENSMUSG00000028609	15.3532	9.35771	14.211	12.9516
ENSMUSG00000060509	0	0.712968	0	1.4641
ENSMUSG00000021335	62.0001	55.7006	79.3509	75.7952
ENSMUSG00000045103	9.2287	10.8728	20.8171	11.3749
ENSMUSG00000029093	2.09743	0.356484	2.30448	1.91459
ENSMUSG00000056459	2.68471	4.09957	1.99721	1.57672
ENSMUSG00000048612	49.7511	44.0258	54.4625	44.9365
ENSMUSG00000008193	1.09067	1.42594	0	1.12623
ENSMUSG00000031591	35.2369	37.8764	47.9332	26.8043
ENSMUSG00000039096	4.27876	2.40627	7.45115	2.81557
ENSMUSG00000073555	1.46766	2.37402	4.93381	8.69382
ENSMUSG00000027610	160.244	133.236	148.946	130.53
ENSMUSG00000038722	12.8363	23.0823	20.5099	15.7672
ENSMUSG00000026131	191.789	188.758	179.058	193.937
ENSMUSG00000027243	5.53722	7.75353	3.53353	2.02721
ENSMUSG00000029198	31.7132	30.1229	18.2822	18.9207
ENSMUSG00000052565	7.29907	0.178242	1.68995	0.675738
ENSMUSG00000028076	0.671179	0.712968	0	2.4777
ENSMUSG00000064302	16.36	10.5163	21.0476	9.91082
ENSMUSG00000032252	3.69148	3.29748	3.8408	1.68934
ENSMUSG00000016529	0.231736	0	0.775313	0.931481
ENSMUSG00000050105	11.4939	13.0117	12.4442	7.43311
ENSMUSG00000025142	48.1571	48.2145	43.7083	60.929
ENSMUSG00000060212	1.51015	1.60418	0	0.563115
ENSMUSG00000025816	13.2558	12.7443	17.5909	13.1769
ENSMUSG00000030499	10.4872	14.8832	8.75702	20.7226
ENSMUSG00000027070	273.505	346.235	345.672	352.285
ENSMUSG00000028419	40.5224	47.3233	48.6245	32.9985
ENSMUSG00000028071	0.335589	0.178242	2.76537	1.35148
ENSMUSG00000000959	29.0285	32.4401	29.7278	26.0159
ENSMUSG00000025505	14.682	16.6656	12.7514	15.8798
ENSMUSG00000037225	3.85928	2.40627	2.84219	0.675738
ENSMUSG00000054763	2.85251	4.90166	1.53632	2.02721
ENSMUSG00000057388	18.3735	17.7351	20.9708	13.1769
ENSMUSG00000091694	6.79568	4.54517	0	2.4777
ENSMUSG00000074646	1.42625	0.712968	3.14945	0.900983
ENSMUSG00000028926	3.85928	3.92133	5.22348	3.71656
ENSMUSG00000019558	35.6564	33.9551	27.8842	23.5382
ENSMUSG00000026851	16.1922	18.5372	12.521	16.6682
ENSMUSG00000063600	0.671179	0	1.38269	0
ENSMUSG00000056899	2.34912	2.40627	2.15085	5.06803
ENSMUSG00000042207	18.2057	18.8937	20.433	17.3439
ENSMUSG00000026942	26.0921	27.271	27.961	25.4528
ENSMUSG00000008450	3.1881	7.12968	10.2165	5.51852
ENSMUSG00000078670	27.5183	22.9932	24.0434	15.9925
ENSMUSG00000021670	35.0691	20.0522	40.1747	22.7498
ENSMUSG00000036813	17.1989	10.0707	11.0615	15.6546
ENSMUSG00000040350	167.459	139.653	125.517	156.884
ENSMUSG00000060739	27.6022	18.8937	24.8116	25.2275
ENSMUSG00000031425	18.7091	24.5083	19.4344	25.4528
ENSMUSG00000027132	6.3762	10.6054	6.52936	11.4875
ENSMUSG00000052783	4.36266	6.14935	2.53493	6.19426
ENSMUSG00000032400	2.85251	1.24769	0.998607	0.450492
ENSMUSG00000026457	84.149	61.137	69.1344	57.6629
ENSMUSG00000050973	1.67795	1.96066	4.53214	1.23885
ENSMUSG00000037876	35.153	30.8359	33.8758	35.4762
ENSMUSG00000055044	7.46686	8.28826	7.45115	9.23508
ENSMUSG00000026662	24.2463	21.1217	27.2697	22.412
ENSMUSG00000022617	2.09743	1.06945	0.307264	2.25246
ENSMUSG00000016253	16.6117	20.8543	12.9051	23.3129
ENSMUSG00000004654	2.09743	0.356484	0.307264	1.68934
ENSMUSG00000025544	47.1503	51.6902	54.6161	43.3598
ENSMUSG00000027827	0	1.42594	0.921791	3.15344
ENSMUSG00000006392	16.6956	13.9029	7.83523	12.839
ENSMUSG00000048490	17.6184	19.3393	19.5881	14.7536
ENSMUSG00000034826	9.64819	10.0707	4.76259	4.50492
ENSMUSG00000027242	0.671179	0.356484	2.76537	0.563115
ENSMUSG00000037221	14.7659	15.6853	13.2892	10.2487
ENSMUSG00000053825	1.09067	1.15857	0.38408	0.450492
ENSMUSG00000007411	56.8824	46.3429	60.7614	59.5775
ENSMUSG00000051504	1.51015	1.6933	0.614528	2.59033
ENSMUSG00000036528	10.5711	9.35771	12.521	8.10885
ENSMUSG00000027570	0.587281	0.712968	0	1.68934
ENSMUSG00000028693	22.1489	28.4296	29.8046	17.0061
ENSMUSG00000073598	0	0.623847	0.844975	2.36508
ENSMUSG00000057113	67.5373	92.5076	87.8006	92.0129
ENSMUSG00000043733	43.0393	42.4216	49.5463	39.9811
ENSMUSG00000036676	14.0109	11.051	13.5196	9.57295
ENSMUSG00000038555	1.84574	1.87154	1.53632	2.9282
ENSMUSG00000005320	28.5251	26.1125	23.8898	20.0469
ENSMUSG00000035275	0.419487	1.42594	0.998607	1.4641
ENSMUSG00000042251	9.4804	5.5255	8.52657	8.44672
ENSMUSG00000047822	6.62789	4.45605	4.76259	7.77098
ENSMUSG00000056429	80.1219	68.445	89.721	75.0069
ENSMUSG00000037257	28.6929	29.9447	18.8967	32.3228
ENSMUSG00000031921	17.7862	13.5464	15.9009	16.8934
ENSMUSG00000027641	6.71179	8.19913	8.60339	4.73016
ENSMUSG00000040367	2.51692	1.06945	2.15085	1.35148
ENSMUSG00000079560	2.60082	1.60418	2.45811	1.35148
ENSMUSG00000074064	34.0623	22.3694	22.0462	32.548
ENSMUSG00000026203	32.0488	41.4413	32.0323	26.6916
ENSMUSG00000063808	13.7592	17.5568	11.2151	13.2895
ENSMUSG00000045658	7.80245	10.7836	7.29752	5.18065
ENSMUSG00000073987	4.36266	10.6054	7.37433	6.98262
ENSMUSG00000019359	1.00677	0	0	1.91459
ENSMUSG00000055150	0.335589	1.60418	2.07403	2.4777
ENSMUSG00000033379	123.832	152.664	129.204	176.593
ENSMUSG00000032702	32.5522	44.8279	43.6315	46.8511
ENSMUSG00000031386	26.3438	26.4689	18.4358	18.5828
ENSMUSG00000038902	22.4006	32.2618	24.5043	20.1595
ENSMUSG00000033594	13.4236	10.6945	8.83383	8.55934
ENSMUSG00000036908	30.0352	34.4898	34.5672	27.1421
ENSMUSG00000068882	31.2098	44.0258	36.4108	41.1074
ENSMUSG00000042616	6.46009	4.54517	4.45532	1.57672
ENSMUSG00000027281	3.77538	2.22803	3.14945	2.13984
ENSMUSG00000041423	1.00677	0.980331	0.38408	0
ENSMUSG00000038668	12.1651	11.8531	12.9051	14.8662
ENSMUSG00000075232	16.7795	19.3393	24.5811	12.7264
ENSMUSG00000026028	70.8932	84.1303	83.5758	76.2457
ENSMUSG00000042793	1.34236	2.67363	0.307264	2.02721
ENSMUSG00000040061	4.44656	3.3866	1.22906	2.13984
ENSMUSG00000034845	113.01	157.744	113.15	121.295
ENSMUSG00000038319	2.43302	3.92133	1.4595	0
ENSMUSG00000002076	4.53046	4.27781	5.7612	5.51852
ENSMUSG00000068206	23.659	28.6079	25.3493	29.1693
ENSMUSG00000030682	46.1435	41.8869	59.5324	35.7015
ENSMUSG00000054065	21.4777	18.0916	17.5909	13.2895
ENSMUSG00000049265	1.84574	0.802089	3.45672	3.26606
ENSMUSG00000001415	63.6781	87.2495	74.6651	77.9351
ENSMUSG00000021277	12.5007	9.44683	18.1286	16.6682
ENSMUSG00000021136	0.838973	1.87154	1.15224	3.04082
ENSMUSG00000020647	21.1421	19.0719	22.4303	30.8587
ENSMUSG00000033039	13.5075	11.4966	13.2123	11.2623
ENSMUSG00000019775	0.671179	0.178242	1.38269	1.35148
ENSMUSG00000022445	85.9109	62.6521	50.3913	82.2147
ENSMUSG00000030722	2.85251	2.76275	3.45672	4.39229
ENSMUSG00000116953	2.60082	3.65396	2.07403	3.60393
ENSMUSG00000024242	39.18	27.1819	54.8466	59.2397
ENSMUSG00000079017	48.4926	47.7689	48.7013	49.4415
ENSMUSG00000023052	4.02707	2.04978	2.91901	3.82918
ENSMUSG00000028909	18.793	27.8949	20.1258	24.4392
ENSMUSG00000011034	15.521	10.8728	19.6649	12.6138
ENSMUSG00000025780	55.1205	75.9311	41.7111	70.502
ENSMUSG00000014773	4.86604	7.12968	6.7598	8.44672
ENSMUSG00000021707	17.7862	14.0811	13.8269	14.641
ENSMUSG00000025049	3.43979	4.27781	4.8394	1.68934
ENSMUSG00000018796	187.594	118.085	157.703	165.105
ENSMUSG00000021418	4.02707	2.76275	4.30169	2.36508
ENSMUSG00000069727	4.19487	4.81254	2.45811	4.84279
ENSMUSG00000031774	23.9946	29.4991	26.2711	26.1285
ENSMUSG00000033287	10.4033	16.0418	17.514	17.6818
ENSMUSG00000002500	0.838973	0.356484	0.614528	1.23885
ENSMUSG00000027304	15.8566	15.3288	11.3688	17.907
ENSMUSG00000002083	3.69148	1.78242	1.53632	0.675738
ENSMUSG00000067995	9.56429	8.9121	13.2892	8.10885
ENSMUSG00000021313	1.67795	0.534726	0	0.900983
ENSMUSG00000051242	0.503384	1.24769	0	1.4641
ENSMUSG00000021943	10.4033	11.4075	13.9037	12.5011
ENSMUSG00000058290	0.587281	2.04978	0.153632	0.337869
ENSMUSG00000005102	17.7862	18.8045	17.7445	15.7672
ENSMUSG00000024646	123.413	120.937	116.299	116.002
ENSMUSG00000038011	1.51015	0.712968	0	1.12623
ENSMUSG00000023571	19.7159	17.9133	14.595	18.3575
ENSMUSG00000042182	1.51015	0.089121	0	0.450492
ENSMUSG00000030814	25.6726	27.7166	26.2711	17.5692
ENSMUSG00000004934	28.1056	30.212	20.5099	19.3711
ENSMUSG00000028864	5.36943	5.5255	4.68577	6.87
ENSMUSG00000026009	0	1.78242	1.68995	1.12623
ENSMUSG00000022744	9.2287	13.3682	8.91065	9.91082
ENSMUSG00000044819	9.73209	5.97111	4.91622	11.938
ENSMUSG00000046573	9.14481	6.7732	7.06707	7.99623
ENSMUSG00000096795	0.755076	0.445605	1.4595	0.450492
ENSMUSG00000036282	12.249	11.2293	13.1355	12.3885
ENSMUSG00000053091	8.38973	11.2293	10.5238	6.75738
ENSMUSG00000023979	1.76184	0	0	2.36508
ENSMUSG00000022890	208.401	199.096	178.674	196.302
ENSMUSG00000039530	11.41	7.93177	10.9079	7.32049
ENSMUSG00000029389	13.3397	16.4874	19.1272	19.709
ENSMUSG00000023036	1.00677	1.96066	1.4595	1.01361
ENSMUSG00000003469	1.51015	1.33682	1.22906	3.04082
ENSMUSG00000002820	17.2828	16.1309	15.3632	13.8526
ENSMUSG00000028581	21.5616	20.8543	29.4973	18.3575
ENSMUSG00000025645	4.36266	4.01045	6.68299	3.49131
ENSMUSG00000034714	11.0744	11.5857	15.2096	12.839
ENSMUSG00000041559	3.272	1.96066	5.68438	11.2623
ENSMUSG00000095143	10.4033	3.11924	2.61174	4.61754
ENSMUSG00000033596	16.1083	13.992	12.0601	10.8118
ENSMUSG00000037525	3.43979	4.27781	6.7598	4.95541
ENSMUSG00000007815	78.9474	81.3675	85.573	76.8088
ENSMUSG00000026611	0.755076	0.445605	0.38408	0.225246
ENSMUSG00000030067	24.9175	24.1518	26.5015	19.5964
ENSMUSG00000046101	0.755076	1.24769	0.844975	0.563115
ENSMUSG00000028127	67.2018	57.7504	79.8118	69.7136
ENSMUSG00000029392	21.3938	23.4388	16.3618	21.2857
ENSMUSG00000031442	12.5846	9.44683	13.2123	7.65836
ENSMUSG00000005981	87.2532	81.724	81.6554	84.6924
ENSMUSG00000032393	35.4886	33.5986	24.9652	26.3538
ENSMUSG00000039903	27.5183	17.5568	18.2822	25.4528
ENSMUSG00000021549	20.4709	20.1414	16.9763	21.3984
ENSMUSG00000027406	88.0083	93.3097	106.083	81.3138
ENSMUSG00000030087	35.4047	28.8752	29.2669	32.0975
ENSMUSG00000036091	0.838973	0.356484	0.460896	0
ENSMUSG00000022555	27.5183	21.1217	22.8143	22.412
ENSMUSG00000059182	32.1327	23.1715	37.1021	23.6508
ENSMUSG00000015501	16.36	20.6761	30.2655	9.68557
ENSMUSG00000038252	6.46009	9.26859	4.53214	2.02721
ENSMUSG00000024528	5.87281	7.93177	7.06707	3.71656
ENSMUSG00000090110	9.56429	12.9225	11.5992	16.8934
ENSMUSG00000030352	32.2166	34.1334	30.6496	30.4082
ENSMUSG00000001542	8.89312	8.28826	17.6677	15.542
ENSMUSG00000004698	0.671179	0	1.61313	0
ENSMUSG00000021476	42.5359	33.5095	40.7893	34.2374
ENSMUSG00000096727	16.4439	19.161	31.1105	25.2275
ENSMUSG00000027900	34.4818	38.2329	30.6496	38.9675
ENSMUSG00000030894	84.6524	85.1997	80.8872	94.2654
ENSMUSG00000052331	9.3126	10.338	8.21931	11.4875
ENSMUSG00000028991	68.3763	59.8002	68.5198	61.6047
ENSMUSG00000028992	6.2084	10.1598	12.9819	15.6546
ENSMUSG00000095990	0.92287	2.31715	0.307264	1.80197
ENSMUSG00000068921	54.2816	63.1868	51.1594	55.7483
ENSMUSG00000026547	48.1571	62.1174	51.5435	53.8338
ENSMUSG00000030400	10.3194	10.7836	15.5936	6.53213
ENSMUSG00000040472	71.5644	57.9287	70.8243	70.7272
ENSMUSG00000036285	5.03384	7.2188	2.53493	5.29328
ENSMUSG00000025324	5.70502	3.03012	3.76398	1.91459
ENSMUSG00000054648	8.22194	7.12968	8.52657	7.20787
ENSMUSG00000027787	12.1651	11.4966	7.14388	5.96902
ENSMUSG00000020437	6.04061	5.70375	11.4456	13.0643
ENSMUSG00000026111	5.95671	8.73386	4.91622	9.79819
ENSMUSG00000055022	8.22194	5.97111	3.22627	3.9418
ENSMUSG00000041278	20.2193	17.8242	20.2794	18.3575
ENSMUSG00000000346	122.154	126.641	127.975	102.487
ENSMUSG00000005506	35.7403	30.6576	42.556	32.9985
ENSMUSG00000040225	32.5522	39.748	51.6971	36.152
ENSMUSG00000072964	4.27876	7.66441	4.8394	3.82918
ENSMUSG00000001504	32.6361	35.9158	33.9526	33.1111
ENSMUSG00000024757	72.8229	42.5107	83.5758	57.5503
ENSMUSG00000030600	0.755076	1.51506	1.30587	0
ENSMUSG00000042997	5.45333	7.84265	6.91344	5.29328
ENSMUSG00000015095	43.9622	46.0756	47.165	53.3833
ENSMUSG00000021611	7.04737	6.41671	5.99164	2.36508
ENSMUSG00000024137	40.7741	37.8764	34.5672	44.5987
ENSMUSG00000026803	10.9905	9.89243	23.352	11.4875
ENSMUSG00000026012	0	0.802089	1.15224	2.59033
ENSMUSG00000029020	77.1016	72.5445	73.9738	81.2011
ENSMUSG00000048534	0.335589	1.24769	0.768159	0
ENSMUSG00000038496	9.56429	1.78242	7.29752	6.98262
ENSMUSG00000036620	54.8688	58.909	53.3103	53.9464
ENSMUSG00000018983	3.43979	1.6933	6.83662	5.63115
ENSMUSG00000052921	20.9743	27.6275	30.035	22.1867
ENSMUSG00000031105	2.68471	4.36693	4.07125	2.25246
ENSMUSG00000040841	12.8363	11.764	16.2082	16.7808
ENSMUSG00000059326	24.8336	35.4702	31.2641	37.6161
ENSMUSG00000039099	2.01354	2.58451	4.76259	1.35148
ENSMUSG00000017897	2.51692	4.18869	7.06707	1.23885
ENSMUSG00000114470	0.838973	1.24769	1.68995	2.36508
ENSMUSG00000035198	14.0109	15.5071	12.0601	12.5011
ENSMUSG00000020362	35.3208	36.5396	38.6384	34.8005
ENSMUSG00000026209	12.249	12.7443	10.2165	10.1361
ENSMUSG00000102976	1.76184	1.06945	2.84219	2.59033
ENSMUSG00000050323	10.655	7.66441	9.60199	9.57295
ENSMUSG00000041653	1.84574	0	0.38408	1.35148
ENSMUSG00000000399	82.9744	86.5365	69.6721	80.8633
ENSMUSG00000031163	13.0041	14.3485	16.3618	14.4157
ENSMUSG00000066232	32.8877	31.8162	34.7976	43.3598
ENSMUSG00000032637	32.6361	29.3208	36.8717	27.1421
ENSMUSG00000044308	31.1259	29.3208	31.0336	25.9033
ENSMUSG00000030411	1.25846	4.81254	0.537712	0.450492
ENSMUSG00000000792	0.92287	0.89121	1.07542	0
ENSMUSG00000021994	13.0041	14.5267	21.5853	12.2759
ENSMUSG00000031480	5.78891	3.29748	3.14945	4.16705
ENSMUSG00000109179	12.4168	8.02089	4.45532	14.4157
ENSMUSG00000022995	50.7579	45.1844	43.0169	39.0802
ENSMUSG00000024943	11.1583	19.6066	14.2878	21.8488
ENSMUSG00000059401	4.53046	1.42594	0.768159	0.78836
ENSMUSG00000037514	8.64142	15.5071	15.44	16.3303
ENSMUSG00000026158	40.3546	42.8672	40.0979	37.6161
ENSMUSG00000042446	17.5345	11.2293	17.8981	16.6682
ENSMUSG00000029617	21.5616	19.6066	25.1956	21.9615
ENSMUSG00000007987	14.4303	11.6749	19.9721	24.5518
ENSMUSG00000038210	3.85928	5.5255	4.14806	5.4059
ENSMUSG00000022722	9.98378	14.2594	14.9791	6.98262
ENSMUSG00000025027	31.042	21.0326	26.9624	24.3266
ENSMUSG00000034108	73.2424	67.9993	50.6985	85.2556
ENSMUSG00000045671	14.8498	13.1899	14.0573	14.3031
ENSMUSG00000028796	30.1191	41.3522	27.116	39.5306
ENSMUSG00000024140	100.425	91.9729	94.4068	103.838
ENSMUSG00000047798	1.42625	0.89121	0.0768159	0.337869
ENSMUSG00000028719	64.2653	52.7597	65.9081	70.7272
ENSMUSG00000040710	2.01354	2.85187	3.45672	1.35148
ENSMUSG00000037278	11.4939	6.95144	13.4428	6.19426
ENSMUSG00000036977	6.2923	4.45605	3.14945	3.60393
ENSMUSG00000024270	4.69825	6.14935	5.60756	3.60393
ENSMUSG00000045205	13.2558	14.6158	10.9847	10.6992
ENSMUSG00000002395	92.2032	74.1487	66.7531	91.9003
ENSMUSG00000057409	4.27876	6.41671	4.30169	4.27967
ENSMUSG00000073940	104.2	34.6681	37.4862	84.8051
ENSMUSG00000027335	0	0.712968	0	2.59033
ENSMUSG00000075595	15.0176	18.8937	15.0559	19.0333
ENSMUSG00000030960	5.03384	5.97111	6.37572	4.27967
ENSMUSG00000032263	101.684	73.0792	91.7951	67.5738
ENSMUSG00000029614	266.793	246.509	247.194	260.159
ENSMUSG00000043760	64.3492	45.7191	52.5421	77.1467
ENSMUSG00000043895	1.59405	3.03012	0.998607	6.30688
ENSMUSG00000059602	3.85928	1.78242	2.53493	1.4641
ENSMUSG00000034163	17.2828	20.8543	23.5825	12.3885
ENSMUSG00000026496	23.0718	19.2501	19.4344	16.8934
ENSMUSG00000029577	59.9866	59.5328	64.4486	66.4475
ENSMUSG00000030714	10.2355	12.9225	13.0587	11.2623
ENSMUSG00000024392	129.202	144.376	106.774	135.485
ENSMUSG00000040170	50.674	45.8082	56.9974	64.3077
ENSMUSG00000034235	23.9107	20.587	26.7319	16.4429
ENSMUSG00000019944	14.5981	13.5464	9.44836	13.6274
ENSMUSG00000034917	35.2369	50.1751	33.5686	43.4724
ENSMUSG00000030615	15.8566	19.7849	12.2137	20.2721
ENSMUSG00000038866	13.5075	13.4573	14.6718	9.91082
ENSMUSG00000052962	11.1583	12.8334	11.3688	16.5556
ENSMUSG00000019731	6.87958	13.3682	12.0601	9.91082
ENSMUSG00000038007	29.6996	25.6669	38.2543	35.8141
ENSMUSG00000033467	6.62789	5.88199	6.52936	9.23508
ENSMUSG00000002250	16.0244	28.8752	24.4275	25.5654
ENSMUSG00000031232	205.716	253.549	223.842	251.487
ENSMUSG00000023909	4.27876	7.75353	4.14806	2.25246
ENSMUSG00000068876	31.3776	36.3614	43.0937	32.6606
ENSMUSG00000029752	5.70502	3.47572	13.4428	4.39229
ENSMUSG00000071347	2.51692	0.534726	1.07542	4.05443
ENSMUSG00000032611	1.51015	0.712968	1.30587	0.900983
ENSMUSG00000019261	19.5481	29.6773	23.8898	19.2585
ENSMUSG00000038886	42.2842	43.2237	42.2488	44.7113
ENSMUSG00000002308	7.04737	9.62507	12.3674	9.12246
ENSMUSG00000035206	30.5386	33.4204	33.1077	18.808
ENSMUSG00000036376	6.79568	6.68408	9.98607	6.41951
ENSMUSG00000042626	34.9013	39.1241	38.7152	22.1867
ENSMUSG00000024976	21.8972	22.7259	25.4261	17.0061
ENSMUSG00000029559	36.8309	42.5999	42.7865	32.0975
ENSMUSG00000054814	8.38973	11.4966	18.1286	10.1361
ENSMUSG00000024331	2.09743	0.356484	2.45811	0
ENSMUSG00000029053	42.452	31.7271	33.5686	28.2684
ENSMUSG00000036466	4.53046	1.24769	2.99582	3.37869
ENSMUSG00000054519	2.85251	1.60418	4.60896	6.75738
ENSMUSG00000027932	7.38296	4.54517	1.99721	7.65836
ENSMUSG00000037364	106.214	90.8143	101.704	91.2246
ENSMUSG00000027109	23.4912	28.6079	23.5057	31.9849
ENSMUSG00000038965	46.7308	55.7006	66.4458	69.3757
ENSMUSG00000116564	9.89988	12.2096	15.3632	10.8118
ENSMUSG00000028795	7.97025	7.57529	7.14388	9.79819
ENSMUSG00000025762	15.2693	19.6957	14.1341	18.9207
ENSMUSG00000037214	4.69825	6.68408	5.99164	1.80197
ENSMUSG00000091387	0.838973	0.712968	0.537712	3.71656
ENSMUSG00000039046	12.3329	11.8531	16.9763	16.1051
ENSMUSG00000014232	16.4439	17.7351	10.9847	16.1051
ENSMUSG00000044345	26.2599	26.2907	13.5196	26.2411
ENSMUSG00000020407	11.0744	16.4874	13.5964	13.6274
ENSMUSG00000030701	23.659	20.2305	22.123	17.1187
ENSMUSG00000029480	9.73209	9.09035	9.98607	9.3477
ENSMUSG00000021604	0	0.356484	1.53632	0.450492
ENSMUSG00000032997	12.0812	14.8832	17.3604	14.9788
ENSMUSG00000028243	12.7524	13.0117	11.9065	11.8254
ENSMUSG00000068394	6.1245	7.2188	3.45672	10.9244
ENSMUSG00000031373	42.2003	42.0651	50.3913	37.2782
ENSMUSG00000026546	0.671179	0.534726	0.153632	3.04082
ENSMUSG00000020178	6.79568	6.95144	5.53075	6.30688
ENSMUSG00000019837	24.2463	22.9932	18.2822	24.777
ENSMUSG00000035517	18.3735	21.9238	21.0476	18.9207
ENSMUSG00000028469	47.7376	56.9483	59.5324	55.4105
ENSMUSG00000036377	0.335589	0.089121	1.07542	1.23885
ENSMUSG00000021114	53.1909	47.5906	58.3801	44.1482
ENSMUSG00000036109	1.51015	0	1.15224	0.450492
ENSMUSG00000032220	22.9879	25.8451	25.887	25.2275
ENSMUSG00000033411	9.14481	2.1389	5.14667	3.71656
ENSMUSG00000090015	12.9202	10.5163	9.90926	7.09524
ENSMUSG00000078816	1.00677	0.623847	0.614528	0.675738
ENSMUSG00000070056	14.5981	15.3288	18.9735	8.3341
ENSMUSG00000067825	6.54399	8.37738	7.91204	12.9516
ENSMUSG00000029778	1.59405	2.04978	0.844975	1.35148
ENSMUSG00000003153	6.46009	1.42594	3.68717	2.13984
ENSMUSG00000044502	54.0299	56.1463	63.2963	62.8436
ENSMUSG00000020152	82.8067	77.3571	101.704	82.1021
ENSMUSG00000029385	14.682	19.874	18.5126	17.7944
ENSMUSG00000044254	0.419487	0.178242	0	1.4641
ENSMUSG00000032481	17.4506	18.7154	20.2026	16.2177
ENSMUSG00000031931	9.81599	5.70375	6.45254	7.09524
ENSMUSG00000015127	0.587281	2.58451	0.768159	1.23885
ENSMUSG00000052397	205.381	207.117	220.155	193.148
ENSMUSG00000003555	0.335589	0	1.30587	0
ENSMUSG00000044475	34.0623	16.7548	23.2752	15.4293
ENSMUSG00000091844	1.09067	0.534726	0.0768159	1.01361
ENSMUSG00000074649	5.78891	4.81254	1.53632	2.13984
ENSMUSG00000006169	44.5495	44.2932	43.0937	37.6161
ENSMUSG00000032482	0.419487	0.623847	1.22906	0
ENSMUSG00000036955	21.7294	21.0326	15.5168	23.9887
ENSMUSG00000030917	8.97701	13.0117	9.67881	15.0915
ENSMUSG00000029710	21.226	21.5673	16.9763	14.3031
ENSMUSG00000032593	1.76184	0.178242	2.30448	0.900983
ENSMUSG00000021481	8.89312	7.12968	7.98886	3.71656
ENSMUSG00000069581	0.335589	0.980331	0.460896	0
ENSMUSG00000017550	1.42625	1.6933	0.230448	0.78836
ENSMUSG00000024535	5.78891	6.32759	5.37712	8.22147
ENSMUSG00000001016	23.4074	14.7941	21.5085	24.8897
ENSMUSG00000026245	17.6184	13.4573	15.1327	11.7128
ENSMUSG00000029376	11.5778	16.22	13.2123	11.7128
ENSMUSG00000040721	14.682	15.4179	14.7487	12.7264
ENSMUSG00000031242	9.89988	8.37738	15.5936	8.78459
ENSMUSG00000031380	9.14481	13.6355	20.433	12.0507
ENSMUSG00000029202	35.4047	36.4505	37.8703	32.0975
ENSMUSG00000037104	16.8634	23.7953	18.6663	14.9788
ENSMUSG00000003541	36.3275	24.8648	12.3674	15.2041
ENSMUSG00000037580	3.43979	1.78242	0.230448	2.59033
ENSMUSG00000021252	9.64819	7.2188	10.9079	8.55934
ENSMUSG00000015083	4.78215	3.3866	7.29752	6.53213
ENSMUSG00000027244	23.0718	22.4585	20.8171	19.0333
ENSMUSG00000025584	23.1557	26.2016	16.6691	29.5072
ENSMUSG00000073433	2.01354	4.36693	3.22627	2.59033
ENSMUSG00000027605	44.5495	45.0952	48.7781	43.1346
ENSMUSG00000102091	0.587281	0	3.76398	0.337869
ENSMUSG00000015950	9.14481	3.74308	6.68299	3.71656
ENSMUSG00000031847	1.67795	1.87154	0.614528	1.91459
ENSMUSG00000003037	38.9284	36.807	30.3423	35.1384
ENSMUSG00000051343	39.9351	51.3337	36.4876	38.7423
ENSMUSG00000003464	37.4182	33.0639	36.7948	27.1421
ENSMUSG00000022175	74.6686	78.6048	73.8969	67.1233
ENSMUSG00000021037	24.9175	26.9146	27.5769	34.6879
ENSMUSG00000030610	3.77538	9.62507	4.37851	3.15344
ENSMUSG00000050100	7.46686	4.54517	2.07403	4.73016
ENSMUSG00000032011	5.95671	6.7732	10.9079	8.78459
ENSMUSG00000032549	20.9743	15.8635	26.9624	31.3092
ENSMUSG00000060441	8.22194	10.7836	11.2151	13.8526
ENSMUSG00000026648	5.70502	3.74308	3.76398	4.73016
ENSMUSG00000022960	8.55753	6.86232	10.6774	5.4059
ENSMUSG00000034177	6.87958	5.34726	5.37712	5.74377
ENSMUSG00000031754	16.1083	12.2987	12.2137	8.67197
ENSMUSG00000032221	0.335589	0.623847	2.15085	0.563115
ENSMUSG00000054986	4.27876	2.40627	9.83244	2.59033
ENSMUSG00000046603	14.5981	14.0811	15.3632	18.1323
ENSMUSG00000040327	27.2666	40.6392	34.5672	36.4898
ENSMUSG00000000605	49.835	48.0362	63.9109	51.6939
ENSMUSG00000033323	7.29907	10.9619	5.53075	7.20787
ENSMUSG00000027879	19.5481	22.7259	31.8786	22.8625
ENSMUSG00000026389	15.521	8.64474	17.4372	17.4566
ENSMUSG00000020993	28.6929	27.7166	29.7278	31.9849
ENSMUSG00000071256	2.51692	1.78242	0.691344	1.4641
ENSMUSG00000028197	1.59405	0.267363	1.53632	4.27967
ENSMUSG00000074746	15.4371	18.4481	16.8995	14.0779
ENSMUSG00000026553	146.401	166.211	148.869	155.307
ENSMUSG00000030720	25.1692	14.7941	21.5085	25.0023
ENSMUSG00000017119	79.0313	72.0098	72.5911	63.5193
ENSMUSG00000022884	169.137	184.926	226.3	191.346
ENSMUSG00000069920	1.76184	2.31715	0.998607	2.13984
ENSMUSG00000046909	7.71855	6.50584	7.91204	1.80197
ENSMUSG00000036553	56.2112	57.5722	53.848	60.1406
ENSMUSG00000035266	7.97025	5.79287	8.83383	7.77098
ENSMUSG00000056342	24.498	27.8949	27.3465	22.0741
ENSMUSG00000022724	4.36266	2.40627	1.15224	4.61754
ENSMUSG00000035585	22.2328	31.3706	22.4303	33.1111
ENSMUSG00000034757	25.2531	19.4284	18.4358	16.8934
ENSMUSG00000064210	38.9284	39.3915	34.4904	31.8723
ENSMUSG00000006998	60.9933	60.3349	81.6554	49.3288
ENSMUSG00000022365	39.4317	38.4112	38.408	33.6743
ENSMUSG00000027712	70.8093	75.842	86.0339	62.1679
ENSMUSG00000039813	11.3261	13.7246	7.98886	11.8254
ENSMUSG00000007050	6.87958	7.48617	8.6802	8.3341
ENSMUSG00000022292	12.7524	13.4573	12.9051	12.3885
ENSMUSG00000014873	16.6956	16.933	18.8967	20.8352
ENSMUSG00000094796	0.251692	0.356484	2.61174	3.15344
ENSMUSG00000024851	20.8065	20.6761	27.116	23.3129
ENSMUSG00000022580	41.4453	43.5802	42.2488	62.6183
ENSMUSG00000048924	8.72532	5.34726	8.83383	4.27967
ENSMUSG00000038074	7.55076	13.992	10.7542	12.1633
ENSMUSG00000036257	19.632	34.0442	36.1803	32.2102
ENSMUSG00000028737	73.4102	68.8906	58.1497	73.4301
ENSMUSG00000040385	52.5197	58.5525	41.327	39.8685
ENSMUSG00000035929	50.7579	73.4357	96.4808	76.3583
ENSMUSG00000038848	19.8837	24.33	22.968	26.4664
ENSMUSG00000021737	35.0691	28.6079	30.1887	35.4762
ENSMUSG00000037725	0.587281	0.356484	0.38408	0.450492
ENSMUSG00000075304	4.53046	5.0799	2.68856	3.04082
ENSMUSG00000026409	4.44656	4.81254	2.68856	4.05443
ENSMUSG00000009927	230.466	263.62	225.916	227.836
ENSMUSG00000024604	24.1624	26.5581	21.8157	25.4528
ENSMUSG00000029233	7.38296	4.09957	6.68299	4.16705
ENSMUSG00000022899	61.8323	60.6023	111.844	51.3561
ENSMUSG00000055301	0.419487	1.42594	4.14806	1.57672
ENSMUSG00000029767	62.1679	65.1475	85.2657	54.96
ENSMUSG00000024878	6.79568	6.7732	3.07264	7.32049
ENSMUSG00000048279	2.26523	2.94099	1.30587	2.4777
ENSMUSG00000004945	37.7538	43.3128	38.0239	32.7733
ENSMUSG00000030034	20.387	15.5071	14.5182	16.8934
ENSMUSG00000026798	10.9905	13.3682	11.5992	13.74
ENSMUSG00000023087	20.387	29.5882	21.5085	26.0159
ENSMUSG00000031446	39.0961	36.0049	38.5616	21.6236
ENSMUSG00000049866	9.3126	5.61463	9.06428	9.46033
ENSMUSG00000017428	24.6658	25.4886	27.8074	15.4293
ENSMUSG00000049588	1.51015	0.089121	0.921791	0.225246
ENSMUSG00000022853	54.0299	67.5537	82.7308	55.9736
ENSMUSG00000028218	10.7389	14.6158	13.7501	9.79819
ENSMUSG00000030652	33.475	23.7062	18.7431	21.8488
ENSMUSG00000019188	95.0557	91.0817	96.0968	90.5488
ENSMUSG00000039385	14.0109	11.3184	20.2794	13.74
ENSMUSG00000036533	11.41	20.1414	14.7487	13.8526
ENSMUSG00000058246	1.92964	1.33682	1.76677	2.59033
ENSMUSG00000021981	60.1544	79.1395	63.3732	52.7075
ENSMUSG00000022037	76.4305	69.3362	70.0561	95.8421
ENSMUSG00000025978	3.94317	6.23847	4.8394	3.04082
ENSMUSG00000067370	1.25846	2.04978	0.537712	3.9418
ENSMUSG00000017715	18.0379	24.2409	18.0517	13.2895
ENSMUSG00000029916	7.13127	5.88199	2.68856	6.41951
ENSMUSG00000024273	10.1516	14.9723	9.90926	12.839
ENSMUSG00000048186	4.11097	4.72341	3.45672	6.30688
ENSMUSG00000020015	20.5548	13.279	13.366	11.3749
ENSMUSG00000015970	44.7173	49.3731	43.7083	42.0084
ENSMUSG00000068015	12.7524	12.6552	15.44	19.1459
ENSMUSG00000061780	13.8269	18.9922	79.9982	70.3786
ENSMUSG00000005951	11.6617	10.338	12.7514	5.51852
ENSMUSG00000073413	2.76861	2.94099	4.53214	3.37869
ENSMUSG00000005907	9.2287	14.0811	6.29891	9.79819
ENSMUSG00000023034	80.6253	25.9342	15.2096	3.37869
ENSMUSG00000029209	2.26523	1.24769	4.22488	2.02721
ENSMUSG00000068290	71.2288	63.2759	75.2028	72.5292
ENSMUSG00000044968	13.5075	11.5857	15.7473	5.51852
ENSMUSG00000047746	3.35589	5.0799	2.38129	1.91459
ENSMUSG00000018821	8.05414	7.48617	7.91204	6.19426
ENSMUSG00000003166	26.0082	21.8347	24.5811	23.8761
ENSMUSG00000013593	177.946	171.112	188.276	178.169
ENSMUSG00000035407	5.87281	4.54517	7.29752	5.63115
ENSMUSG00000047139	170.144	170.399	199.491	138.751
ENSMUSG00000078942	2.68471	3.11924	3.14945	1.91459
ENSMUSG00000021495	252.867	290.178	239.128	286.625
ENSMUSG00000024666	6.2923	1.51506	6.60617	4.73016
ENSMUSG00000049922	5.28553	4.54517	4.37851	3.82918
ENSMUSG00000030327	6.96348	6.86232	12.521	12.3885
ENSMUSG00000026235	7.13127	9.53595	6.22209	7.65836
ENSMUSG00000021900	46.3952	42.0651	36.0267	53.3833
ENSMUSG00000020702	0.154491	0.245589	0.493381	0.413992
ENSMUSG00000042079	65.5238	82.0805	68.443	54.8474
ENSMUSG00000022452	88.1761	70.4947	80.5031	68.8126
ENSMUSG00000029309	33.7267	32.5292	45.2446	42.5715
ENSMUSG00000027215	123.665	113.362	128.82	86.4944
ENSMUSG00000016995	1.42625	4.99078	6.06846	3.9418
ENSMUSG00000020785	5.03384	1.51506	8.37294	2.70295
ENSMUSG00000020361	70.2221	75.4855	82.4235	65.997
ENSMUSG00000024844	30.0352	26.6472	30.3423	22.0741
ENSMUSG00000036295	1.92964	2.1389	0.307264	2.59033
ENSMUSG00000046959	19.7159	21.6564	13.2123	19.5964
ENSMUSG00000038888	3.1881	3.56484	2.68856	3.04082
ENSMUSG00000036580	12.6685	13.4573	9.75563	14.9788
ENSMUSG00000053317	22.9879	19.4284	21.3548	18.0197
ENSMUSG00000036932	43.3749	42.4216	48.2404	35.251
ENSMUSG00000025651	194.642	194.284	186.355	178.057
ENSMUSG00000035104	14.682	15.5962	11.2919	6.87
ENSMUSG00000045435	10.4033	6.95144	11.0615	12.2759
ENSMUSG00000040738	16.1083	17.7351	11.0615	19.9343
ENSMUSG00000027639	33.0555	34.6681	42.9401	37.6161
ENSMUSG00000044730	3.1042	6.50584	5.22348	5.85639
ENSMUSG00000025609	30.8742	48.571	43.1706	41.8957
ENSMUSG00000040824	69.1314	75.3073	65.6008	70.502
ENSMUSG00000042688	14.0947	13.5464	11.9065	11.037
ENSMUSG00000030816	54.8688	40.0153	56.8438	56.1988
ENSMUSG00000068299	5.53722	6.86232	2.68856	10.4739
ENSMUSG00000045337	0.167795	1.33682	0.153632	0.450492
ENSMUSG00000035984	2.60082	2.94099	1.61313	4.84279
ENSMUSG00000063229	175.429	140.366	171.53	140.553
ENSMUSG00000050350	0.335589	0	1.22906	0.563115
ENSMUSG00000054422	3.35589	1.96066	2.15085	8.89721
ENSMUSG00000059325	3.77538	0.802089	2.45811	1.01361
ENSMUSG00000043153	1.76184	3.65396	2.99582	3.9418
ENSMUSG00000037857	11.7456	7.66441	12.0601	9.46033
ENSMUSG00000029380	6.96348	0.712968	0.844975	2.02721
ENSMUSG00000025971	7.04737	9.53595	8.06567	9.68557
ENSMUSG00000050623	0.335589	1.51506	0.0768159	1.01361
ENSMUSG00000045625	3.1881	5.61463	0.998607	2.70295
ENSMUSG00000062619	18.2896	17.646	17.7445	17.0061
ENSMUSG00000026094	8.97701	6.86232	7.91204	13.2895
ENSMUSG00000022377	13.8431	18.2698	16.5154	16.5556
ENSMUSG00000022235	20.5548	17.0221	13.7501	20.3847
ENSMUSG00000079658	36.9148	36.3614	44.7069	45.9502
ENSMUSG00000018425	30.4547	31.3706	27.5001	33.1111
ENSMUSG00000001029	9.14481	4.81254	5.60756	5.51852
ENSMUSG00000069516	113.765	66.7517	102.012	107.668
ENSMUSG00000031556	23.7429	27.0928	28.6523	28.6062
ENSMUSG00000012076	8.72532	10.338	10.7542	10.2487
ENSMUSG00000029699	3.69148	1.33682	2.53493	4.61754
ENSMUSG00000024799	12.3329	11.4966	10.5238	9.79819
ENSMUSG00000022440	6.2084	3.47572	1.53632	4.39229
ENSMUSG00000020828	18.0379	19.3393	17.0531	20.7226
ENSMUSG00000006019	25.9243	20.0522	35.3353	23.4256
ENSMUSG00000059423	6.54399	3.92133	1.99721	3.60393
ENSMUSG00000059363	9.3126	11.5857	5.14667	10.9244
ENSMUSG00000037110	10.4872	7.66441	9.75563	9.12246
ENSMUSG00000020787	4.61435	5.0799	5.68438	5.96902
ENSMUSG00000040697	10.0677	9.00122	12.2137	10.2487
ENSMUSG00000024556	5.87281	6.95144	7.14388	3.04082
ENSMUSG00000030380	1.25846	1.33682	2.68856	4.95541
ENSMUSG00000018848	27.8539	26.6472	32.4163	39.418
ENSMUSG00000071632	25.0853	24.5974	21.9694	20.0469
ENSMUSG00000000942	3.272	1.60418	0	0.563115
ENSMUSG00000026295	60.4061	66.4843	40.0979	95.8421
ENSMUSG00000029279	2.76861	0.534726	1.76677	0.450492
ENSMUSG00000032456	8.72532	7.48617	5.83801	5.18065
ENSMUSG00000042208	5.36943	6.06023	16.1313	8.3341
ENSMUSG00000012422	17.3667	19.2501	14.9023	25.5654
ENSMUSG00000018217	14.5981	13.1008	23.2752	15.542
ENSMUSG00000022887	5.28553	0.712968	1.4595	1.57672
ENSMUSG00000039745	12.9202	7.39705	13.5964	11.3749
ENSMUSG00000020137	12.8363	10.4272	14.3646	21.1731
ENSMUSG00000023068	41.3614	51.2446	41.0965	40.319
ENSMUSG00000070462	11.41	13.5464	8.6802	13.8526
ENSMUSG00000044629	2.01354	2.40627	6.99025	4.27967
ENSMUSG00000026019	17.7862	11.051	13.9805	13.0643
ENSMUSG00000047180	17.2828	14.9723	18.1286	16.4429
ENSMUSG00000024906	8.89312	15.5962	7.45115	11.3749
ENSMUSG00000037720	15.1854	25.4886	22.0462	20.8352
ENSMUSG00000027359	1498.66	1150.37	1103.61	1358.46
ENSMUSG00000000386	5.45333	2.85187	6.14528	9.00983
ENSMUSG00000034947	40.1868	36.3614	24.2738	61.3795
ENSMUSG00000003623	61.8323	48.3927	81.3481	82.7779
ENSMUSG00000025875	10.4872	6.95144	8.14249	5.51852
ENSMUSG00000043629	2.60082	0.356484	1.15224	1.23885
ENSMUSG00000037761	12.249	13.279	10.447	11.938
ENSMUSG00000031935	13.8431	16.22	7.2207	17.3439
ENSMUSG00000031617	13.088	13.3682	14.7487	14.5284
ENSMUSG00000041763	17.4506	19.2501	26.3479	18.4702
ENSMUSG00000023990	22.1489	33.5986	21.4316	21.6236
ENSMUSG00000004018	3.69148	3.47572	6.60617	7.54574
ENSMUSG00000039942	6.2084	4.36693	8.83383	6.98262
ENSMUSG00000086158	5.62112	5.97111	3.61035	4.73016
ENSMUSG00000046275	2.85251	0.445605	0	0.450492
ENSMUSG00000030089	1.25846	1.42594	0	0.112623
ENSMUSG00000032607	27.2666	23.4388	28.8828	28.1557
ENSMUSG00000031295	19.0447	11.3184	8.60339	14.641
ENSMUSG00000034681	19.2964	14.8832	16.6691	13.5148
ENSMUSG00000014547	20.387	18.0916	17.9749	20.9479
ENSMUSG00000010392	19.1286	17.2895	24.8884	23.9887
ENSMUSG00000025911	67.9568	53.4726	50.084	69.1505
ENSMUSG00000040296	37.586	30.212	33.3381	42.0084
ENSMUSG00000034432	17.954	19.7849	21.1244	18.0197
ENSMUSG00000029405	21.9811	20.587	29.3437	23.9887
ENSMUSG00000056973	18.9608	24.5083	19.3576	16.4429
ENSMUSG00000006519	140.78	115.233	137.04	135.711
ENSMUSG00000004891	28.8607	30.4794	24.6579	29.1693
ENSMUSG00000031918	19.1286	19.2501	27.5001	13.2895
ENSMUSG00000024960	28.4412	35.1137	30.5727	26.1285
ENSMUSG00000061414	0.671179	0.89121	2.53493	0.78836
ENSMUSG00000020023	12.4168	9.00122	12.4442	11.037
ENSMUSG00000074194	0.671179	2.49539	1.68995	1.35148
ENSMUSG00000006585	3.85928	1.42594	0.998607	1.57672
ENSMUSG00000036775	22.6523	25.1321	26.5783	25.2275
ENSMUSG00000068874	98.5793	94.9139	81.1176	98.4324
ENSMUSG00000029838	3.43979	2.1389	3.68717	4.39229
ENSMUSG00000040928	12.4168	15.7744	12.1369	19.2585
ENSMUSG00000025579	56.0434	57.1266	45.2446	63.9698
ENSMUSG00000053581	7.55076	9.00122	6.7598	4.27967
ENSMUSG00000058013	22.2328	31.1032	19.7417	27.0295
ENSMUSG00000033720	14.4303	12.2096	11.3688	11.037
ENSMUSG00000057375	13.7592	11.9422	9.29473	11.1497
ENSMUSG00000060733	39.0961	25.3995	40.3284	37.2782
ENSMUSG00000027086	21.8972	26.5581	25.3493	28.2684
ENSMUSG00000049420	0.92287	0	1.99721	0.78836
ENSMUSG00000038342	28.609	27.8058	29.9582	21.3984
ENSMUSG00000021318	0.335589	0.267363	1.38269	2.81557
ENSMUSG00000023074	10.655	8.28826	12.8283	9.12246
ENSMUSG00000042447	13.5075	11.051	11.2919	11.4875
ENSMUSG00000056204	54.3655	56.5919	41.0197	45.8375
ENSMUSG00000061825	3.85928	1.24769	0.614528	2.81557
ENSMUSG00000025200	9.2287	7.30792	6.83662	9.68557
ENSMUSG00000040463	66.8662	69.4253	48.6245	62.2805
ENSMUSG00000031823	13.6753	18.6263	19.6649	10.5866
ENSMUSG00000037738	0.838973	0	1.53632	0.563115
ENSMUSG00000059409	24.9175	30.6576	28.8828	19.9343
ENSMUSG00000029915	0.755076	1.51506	0.921791	0.112623
ENSMUSG00000090634	3.94317	2.1389	1.76677	2.13984
ENSMUSG00000017417	2.43302	1.24769	0.691344	0.78836
ENSMUSG00000028811	34.4818	27.7166	23.5057	29.3946
ENSMUSG00000030393	0.838973	0.534726	1.15224	0
ENSMUSG00000002658	65.2721	72.8119	38.8689	50.9056
ENSMUSG00000034282	42.8715	38.0547	46.32	41.22
ENSMUSG00000020486	45.8918	45.4517	53.3871	39.8685
ENSMUSG00000050244	19.2125	17.8242	12.7514	18.4702
ENSMUSG00000058748	5.20163	4.81254	5.68438	4.61754
ENSMUSG00000020869	31.5454	34.579	25.2724	21.0605
ENSMUSG00000021211	0.251692	1.15857	1.76677	0.450492
ENSMUSG00000042622	5.53722	6.06023	3.68717	1.68934
ENSMUSG00000056025	37.5021	28.7861	37.563	35.3636
ENSMUSG00000034109	19.632	22.9041	19.5113	21.9615
ENSMUSG00000043419	1.42625	0.802089	0.768159	1.91459
ENSMUSG00000000544	0	1.87154	0	0
ENSMUSG00000025060	66.1111	54.453	61.4528	76.3583
ENSMUSG00000016940	34.9013	35.8267	34.5672	41.5579
ENSMUSG00000070690	2.43302	4.01045	3.22627	3.82918
ENSMUSG00000018196	17.5345	28.0731	21.7389	16.3303
ENSMUSG00000009108	0.92287	0.445605	0.460896	0
ENSMUSG00000022120	3.77538	2.67363	2.22766	2.9282
ENSMUSG00000014503	3.94317	4.18869	4.76259	2.70295
ENSMUSG00000095026	3.69148	5.61463	1.15224	3.82918
ENSMUSG00000018548	10.0677	11.1401	4.22488	10.2487
ENSMUSG00000037833	3.77538	5.25814	1.15224	3.71656
ENSMUSG00000035202	351.362	324.044	896.135	1101
ENSMUSG00000059486	13.0041	14.6158	15.5936	6.98262
ENSMUSG00000001988	0.838973	0.712968	0	0.450492
ENSMUSG00000051355	17.4506	13.5464	13.7501	13.6274
ENSMUSG00000028975	11.3261	8.37738	14.9791	15.9925
ENSMUSG00000032126	15.2693	8.28826	6.99025	9.57295
ENSMUSG00000033721	16.0244	16.0418	18.4358	13.0643
ENSMUSG00000038594	5.62112	1.42594	5.37712	4.39229
ENSMUSG00000021282	121.651	107.836	106.774	118.367
ENSMUSG00000048755	7.71855	13.8138	15.0559	12.6138
ENSMUSG00000000317	6.62789	7.84265	6.83662	4.73016
ENSMUSG00000020850	82.4711	92.5076	72.5911	75.4574
ENSMUSG00000054091	32.5522	29.7664	36.4108	31.4218
ENSMUSG00000035007	25.8404	27.984	24.3507	41.22
ENSMUSG00000086040	3.43979	2.58451	2.68856	4.61754
ENSMUSG00000024186	57.7214	69.247	60.8382	46.8511
ENSMUSG00000047221	1.59405	3.8322	2.61174	4.73016
ENSMUSG00000054855	1.00677	1.51506	0	2.70295
ENSMUSG00000006763	10.1516	6.32759	7.52796	8.89721
ENSMUSG00000038305	8.05414	5.79287	8.98747	6.98262
ENSMUSG00000051786	6.46009	7.2188	11.0615	11.1497
ENSMUSG00000026167	0.419487	0.980331	0.614528	1.35148
ENSMUSG00000026600	12.4168	10.2489	6.60617	6.30688
ENSMUSG00000038485	9.89988	16.3091	18.2054	11.4875
ENSMUSG00000005804	9.06091	15.1506	13.5196	10.3613
ENSMUSG00000046865	17.1989	18.1807	26.5015	16.6682
ENSMUSG00000062859	2.01354	1.24769	0.460896	0.225246
ENSMUSG00000066877	10.2355	12.9225	9.52518	10.6992
ENSMUSG00000028036	8.30583	3.03012	7.60478	6.30688
ENSMUSG00000021186	192.209	326.807	170.685	254.077
ENSMUSG00000071042	10.1516	13.7246	8.75702	12.2759
ENSMUSG00000036099	15.521	18.9828	17.514	21.511
ENSMUSG00000028443	10.5711	13.279	6.99025	11.1497
ENSMUSG00000031196	1.92964	3.03012	6.22209	1.35148
ENSMUSG00000005233	3.1881	5.34726	3.53353	3.49131
ENSMUSG00000017837	14.4303	16.5765	11.9065	11.938
ENSMUSG00000022008	10.9905	9.62507	8.14249	6.64475
ENSMUSG00000004568	60.2383	53.6509	57.8424	59.0144
ENSMUSG00000025432	2.43302	0.89121	2.99582	4.27967
ENSMUSG00000051498	1.25846	1.24769	0.230448	0
ENSMUSG00000056602	12.8363	10.0707	8.29612	13.8526
ENSMUSG00000031831	1.42625	0.623847	0	0.450492
ENSMUSG00000021224	35.153	32.5292	26.5783	34.2374
ENSMUSG00000007570	16.6956	9.62507	13.2123	10.9244
ENSMUSG00000032373	36.0758	42.689	21.6621	39.9811
ENSMUSG00000034022	44.4656	55.6115	37.2557	57.0998
ENSMUSG00000038217	1.76184	2.04978	3.30309	2.25246
ENSMUSG00000042515	1.42625	1.15857	1.9204	2.9282
ENSMUSG00000022878	1.17456	3.47572	11.0615	6.30688
ENSMUSG00000018537	30.6225	26.5581	30.5727	22.1867
ENSMUSG00000042116	22.7362	16.1309	15.3632	11.2623
ENSMUSG00000031953	11.9134	13.279	17.13	6.75738
ENSMUSG00000035227	29.5319	35.5593	45.475	32.3228
ENSMUSG00000037190	6.54399	7.57529	3.8408	7.43311
ENSMUSG00000058799	60.6578	59.622	74.7419	58.3387
ENSMUSG00000024500	2.51692	2.58451	3.8408	1.57672
ENSMUSG00000024050	22.8201	23.1715	22.5071	26.9169
ENSMUSG00000020962	20.8904	26.9146	33.9526	19.9343
ENSMUSG00000026109	1.09067	0.178242	1.30587	0.112623
ENSMUSG00000018672	23.2396	27.5384	22.8143	33.7869
ENSMUSG00000002346	23.2396	13.279	11.2151	27.0295
ENSMUSG00000029033	9.14481	10.338	11.676	7.54574
ENSMUSG00000042429	11.3261	11.6749	11.5992	7.65836
ENSMUSG00000017707	316.545	363.168	371.559	293.045
ENSMUSG00000032436	4.19487	6.06023	4.76259	3.04082
ENSMUSG00000053838	26.6793	40.9957	37.563	38.1792
ENSMUSG00000040396	9.64819	10.6054	19.2808	13.6274
ENSMUSG00000051674	12.4168	15.5962	18.4358	16.1051
ENSMUSG00000027679	19.8837	15.5962	18.2822	14.9788
ENSMUSG00000028292	8.97701	4.63429	7.83523	7.99623
ENSMUSG00000020457	25.2531	23.528	28.1915	21.3984
ENSMUSG00000026349	38.2572	30.925	48.9318	44.4861
ENSMUSG00000014294	160.328	149.634	162.927	158.798
ENSMUSG00000027134	10.5711	9.44683	13.0587	9.3477
ENSMUSG00000037166	8.05414	10.1598	4.30169	9.57295
ENSMUSG00000040752	0.503384	1.06945	1.53632	0
ENSMUSG00000050538	0.335589	0.802089	0.691344	0
ENSMUSG00000049489	7.80245	11.9422	4.91622	5.63115
ENSMUSG00000057614	20.5548	27.8058	31.1105	23.5382
ENSMUSG00000032434	24.2463	31.9945	32.1091	26.1285
ENSMUSG00000032422	19.7998	25.1321	22.8912	21.9615
ENSMUSG00000009555	58.3925	61.9391	56.6902	60.028
ENSMUSG00000029190	31.7132	28.1622	40.7893	25.2275
ENSMUSG00000024855	15.4371	13.9029	13.8269	13.0643
ENSMUSG00000001663	85.3236	77.0006	80.119	83.5662
ENSMUSG00000026433	13.6753	14.0811	12.1369	16.5556
ENSMUSG00000015843	0	2.22803	0	1.01361
ENSMUSG00000041548	3.52369	4.90166	2.68856	4.50492
ENSMUSG00000027488	36.9987	49.0166	38.4848	35.1384
ENSMUSG00000046572	2.26523	0.356484	5.45393	1.91459
ENSMUSG00000066357	14.0109	8.64474	15.3632	10.4739
ENSMUSG00000051650	1.00677	0.445605	1.76677	1.35148
ENSMUSG00000032718	4.78215	3.3866	5.83801	8.3341
ENSMUSG00000030168	40.4385	29.3208	42.2488	27.3674
ENSMUSG00000030410	41.8648	42.0651	39.5602	47.6395
ENSMUSG00000060743	47.9893	55.968	54.9234	41.3326
ENSMUSG00000021552	13.0041	10.4272	13.7501	6.64475
ENSMUSG00000020340	148.247	136.177	145.72	115.551
ENSMUSG00000034839	1.17456	1.33682	0.998607	0.675738
ENSMUSG00000001946	41.9487	53.9182	47.3186	46.5133
ENSMUSG00000040055	1.25846	2.40627	1.99721	2.25246
ENSMUSG00000028108	254.209	312.369	183.436	245.968
ENSMUSG00000055003	0.335589	0.178242	0.998607	1.68934
ENSMUSG00000006641	16.4439	6.59496	7.91204	13.5148
ENSMUSG00000071647	28.0217	38.1438	25.6565	36.8277
ENSMUSG00000043556	3.0203	1.24769	3.22627	2.9282
ENSMUSG00000027104	22.8201	24.7756	21.278	29.7325
ENSMUSG00000056592	3.35589	3.3866	3.99443	4.16705
ENSMUSG00000044786	60.5739	21.8347	13.0587	19.709
ENSMUSG00000020385	85.1558	74.0596	94.5604	96.7431
ENSMUSG00000039145	4.94994	4.99078	3.76398	3.82918
ENSMUSG00000023992	5.36943	3.74308	2.45811	3.37869
ENSMUSG00000033285	11.0744	13.1008	13.4428	5.18065
ENSMUSG00000060279	23.0718	20.9434	22.3534	26.2411
ENSMUSG00000040021	20.0515	23.7953	26.5783	24.8897
ENSMUSG00000003929	4.27876	4.45605	4.37851	4.39229
ENSMUSG00000028565	56.7985	72.4554	63.7572	66.7854
ENSMUSG00000030224	51.6807	43.2237	48.4709	46.9638
ENSMUSG00000028444	9.81599	14.2594	9.75563	13.9652
ENSMUSG00000028878	15.8566	16.933	16.9763	21.1731
ENSMUSG00000031596	3.43979	2.31715	0.614528	2.25246
ENSMUSG00000041112	3.69148	6.32759	2.76537	7.43311
ENSMUSG00000026610	18.9608	16.1309	12.8283	18.3575
ENSMUSG00000074743	14.9337	18.8937	17.4372	34.35
ENSMUSG00000030493	3.1881	3.3866	3.14945	1.35148
ENSMUSG00000028060	37.1665	37.6091	33.7222	51.6939
ENSMUSG00000034928	46.2274	53.2944	42.0951	44.5987
ENSMUSG00000015405	9.06091	9.09035	5.53075	6.41951
ENSMUSG00000039157	36.9987	38.8568	31.9554	40.4316
ENSMUSG00000039254	10.9905	16.5765	14.5182	18.1323
ENSMUSG00000099974	0.671179	1.87154	3.3799	2.9282
ENSMUSG00000000088	35.153	30.3903	33.5686	29.282
ENSMUSG00000021264	44.8012	42.5999	37.563	37.2782
ENSMUSG00000034758	6.1245	5.34726	5.06985	5.74377
ENSMUSG00000028476	12.5846	13.5464	5.91483	14.0779
ENSMUSG00000022009	14.3464	12.1205	12.7514	10.2487
ENSMUSG00000028389	1.92964	1.60418	4.22488	0
ENSMUSG00000021770	8.47363	13.7246	10.2165	12.6138
ENSMUSG00000032803	43.0393	50.3534	54.4625	45.6123
ENSMUSG00000027702	2.68471	2.40627	0	0.563115
ENSMUSG00000005716	13.5914	19.0719	9.44836	10.6992
ENSMUSG00000021123	1.92964	1.96066	1.22906	0.337869
ENSMUSG00000039196	0.755076	0	0.844975	0.225246
ENSMUSG00000055717	3.77538	3.74308	3.61035	5.29328
ENSMUSG00000003119	10.9905	13.279	10.9847	15.4293
ENSMUSG00000074825	2.34912	1.42594	1.61313	1.35148
ENSMUSG00000058076	104.704	113.184	96.6345	97.4188
ENSMUSG00000067038	36.0758	40.3718	32.4163	39.7559
ENSMUSG00000032855	33.3072	43.7584	34.7208	33.8995
ENSMUSG00000090113	5.70502	3.8322	3.53353	6.64475
ENSMUSG00000018841	8.97701	7.39705	9.29473	8.10885
ENSMUSG00000020696	14.0947	12.6552	8.29612	10.4739
ENSMUSG00000041164	68.4602	77.9809	72.207	84.6924
ENSMUSG00000007721	48.241	38.2329	40.4052	44.7113
ENSMUSG00000054843	12.5846	27.6275	10.6774	22.412
ENSMUSG00000072501	28.6929	26.4689	38.408	43.6977
ENSMUSG00000073062	1.00677	1.42594	2.30448	0
ENSMUSG00000041481	6.87958	5.79287	20.8939	6.41951
ENSMUSG00000024758	169.389	176.816	163.695	160.15
ENSMUSG00000023044	66.3628	60.9588	60.4542	76.471
ENSMUSG00000044072	2.01354	0.802089	3.99443	1.23885
ENSMUSG00000026240	6.46009	5.88199	5.22348	6.64475
ENSMUSG00000030451	36.2436	38.2329	24.4275	30.7461
ENSMUSG00000028879	26.0921	21.5673	18.5895	19.3711
ENSMUSG00000025413	22.3167	27.8949	28.5755	42.121
ENSMUSG00000014704	2.34912	2.67363	2.53493	3.60393
ENSMUSG00000020770	23.9107	19.9631	16.3618	19.3711
ENSMUSG00000003762	11.0744	8.64474	4.68577	13.8526
ENSMUSG00000039706	8.38973	10.1598	4.68577	11.037
ENSMUSG00000019838	12.1651	13.3682	10.6774	14.4157
ENSMUSG00000039783	25.6726	23.8844	29.0364	28.9441
ENSMUSG00000005873	62.0001	53.2053	75.8942	69.601
ENSMUSG00000042672	2.60082	0.267363	1.38269	0.900983
ENSMUSG00000028834	1.17456	2.40627	0.844975	4.73016
ENSMUSG00000045237	5.70502	4.90166	2.15085	4.84279
ENSMUSG00000047632	2.76861	4.36693	2.30448	1.12623
ENSMUSG00000027522	44.5495	44.7388	47.6259	59.2397
ENSMUSG00000005204	29.7835	32.4401	43.9387	36.9403
ENSMUSG00000078779	2.43302	1.60418	3.76398	5.18065
ENSMUSG00000034591	13.8431	10.1598	13.9037	12.5011
ENSMUSG00000051950	13.5075	8.4665	17.0531	5.96902
ENSMUSG00000022353	58.8959	38.1438	44.246	50.7929
ENSMUSG00000025020	0.838973	0	0.768159	0
ENSMUSG00000074221	5.95671	8.11001	6.37572	5.29328
ENSMUSG00000030683	2.01354	1.15857	1.22906	2.4777
ENSMUSG00000052688	3.77538	4.27781	4.07125	4.05443
ENSMUSG00000042354	16.1083	12.8334	16.285	15.9925
ENSMUSG00000029730	15.7727	15.7744	11.8297	17.5692
ENSMUSG00000001054	27.1827	24.8648	23.8129	23.4256
ENSMUSG00000063564	4.86604	7.39705	2.07403	5.29328
ENSMUSG00000038486	8.22194	6.50584	7.37433	8.22147
ENSMUSG00000049764	6.3762	5.43638	2.45811	2.4777
ENSMUSG00000024079	13.0041	13.3682	17.2068	9.3477
ENSMUSG00000024036	3.0203	5.5255	6.14528	3.15344
ENSMUSG00000007880	42.6198	40.6392	42.0183	41.5579
ENSMUSG00000024145	1.42625	3.29748	1.84358	3.04082
ENSMUSG00000030763	21.4777	17.5568	19.4344	20.3847
ENSMUSG00000002064	30.3708	18.0916	21.6621	26.2411
ENSMUSG00000001053	13.4236	11.9422	18.0517	5.4059
ENSMUSG00000025207	44.0461	31.2815	27.5001	45.6123
ENSMUSG00000066861	6.54399	7.04056	5.7612	10.1361
ENSMUSG00000018334	4.53046	9.09035	7.83523	9.12246
ENSMUSG00000024049	8.89312	12.0313	9.06428	15.0915
ENSMUSG00000026276	1.09067	0.089121	0.537712	1.68934
ENSMUSG00000029714	44.0461	33.5986	30.7264	43.2472
ENSMUSG00000026781	42.9554	34.0442	37.6398	31.7597
ENSMUSG00000019823	4.11097	4.18869	4.8394	6.41951
ENSMUSG00000027579	1.34236	3.11924	0.153632	0.450492
ENSMUSG00000040613	12.1651	3.92133	7.45115	8.55934
ENSMUSG00000024981	47.1503	53.3835	49.239	44.3734
ENSMUSG00000069793	2.01354	1.60418	0.153632	1.35148
ENSMUSG00000020988	17.4506	13.279	10.9847	12.1633
ENSMUSG00000072571	0.419487	0	2.38129	1.12623
ENSMUSG00000000751	16.7795	18.4481	18.2054	17.2313
ENSMUSG00000028031	109.318	116.125	136.195	118.141
ENSMUSG00000046862	13.088	6.68408	6.52936	10.3613
ENSMUSG00000045094	1.92964	2.40627	2.91901	1.57672
ENSMUSG00000021178	49.835	44.8279	51.3899	46.5133
ENSMUSG00000046223	4.78215	7.39705	5.83801	7.32049
ENSMUSG00000078453	5.70502	6.86232	8.37294	2.9282
ENSMUSG00000038683	29.1963	36.7179	30.1887	21.0605
ENSMUSG00000036948	51.5968	63.0086	54.3089	49.3288
ENSMUSG00000000958	13.8431	16.7548	9.29473	20.61
ENSMUSG00000067656	2.09743	0.623847	0.768159	1.12623
ENSMUSG00000061601	10.8228	6.50584	5.14667	11.1497
ENSMUSG00000006527	8.97701	9.62507	7.06707	12.6138
ENSMUSG00000002847	13.4236	12.4769	12.9051	9.91082
ENSMUSG00000032501	27.1827	23.4388	20.6635	21.8488
ENSMUSG00000006705	12.5007	5.25814	20.2794	15.8798
ENSMUSG00000028842	7.71855	8.11001	14.0573	17.6818
ENSMUSG00000034120	30.1191	25.2213	27.116	26.9169
ENSMUSG00000069170	1.67795	0	1.15224	0
ENSMUSG00000041961	6.79568	6.7732	4.99304	3.60393
ENSMUSG00000005621	42.1165	49.9078	40.3284	52.8202
ENSMUSG00000028799	18.4574	12.9225	17.7445	14.5284
ENSMUSG00000045983	104.956	111.669	105.315	127.264
ENSMUSG00000021097	34.5657	27.5384	31.1105	29.9577
ENSMUSG00000032034	1.00677	0.534726	0.691344	1.80197
ENSMUSG00000027797	1.17456	3.56484	2.61174	2.9282
ENSMUSG00000045598	5.20163	5.16902	8.44975	5.96902
ENSMUSG00000024891	6.46009	6.59496	7.45115	6.53213
ENSMUSG00000028716	386.095	401.401	341.754	420.309
ENSMUSG00000062248	5.45333	6.68408	2.15085	8.3341
ENSMUSG00000003549	12.9202	11.2293	9.90926	7.77098
ENSMUSG00000025224	27.9378	30.3012	25.5797	19.1459
ENSMUSG00000000420	33.8945	35.4702	36.9485	29.6198
ENSMUSG00000066643	18.7091	16.3983	16.7459	17.2313
ENSMUSG00000015342	1.00677	1.15857	1.68995	0.337869
ENSMUSG00000045691	0.587281	1.24769	2.07403	2.36508
ENSMUSG00000054939	0.671179	3.03012	0.614528	1.01361
ENSMUSG00000074277	9.2287	5.5255	6.29891	12.3885
ENSMUSG00000041995	11.1583	14.2594	7.52796	10.3613
ENSMUSG00000020290	61.5806	53.3835	46.7809	76.1331
ENSMUSG00000054136	2.09743	1.24769	2.22766	0.563115
ENSMUSG00000042041	0.335589	0.89121	1.15224	1.23885
ENSMUSG00000019461	19.2964	19.0719	18.5126	16.5556
ENSMUSG00000024290	30.7903	30.8359	44.1692	33.2238
ENSMUSG00000028012	8.47363	7.84265	9.21791	11.4875
ENSMUSG00000030745	0.251692	1.15857	1.38269	0.225246
ENSMUSG00000024870	76.4305	76.3767	71.1316	68.0242
ENSMUSG00000061451	4.44656	5.70375	6.29891	5.06803
ENSMUSG00000027425	22.1489	22.9932	15.5168	19.2585
ENSMUSG00000004591	30.4547	39.748	42.4792	38.7423
ENSMUSG00000045136	13.5075	11.1401	25.3493	16.2177
ENSMUSG00000089929	1.09067	3.29748	3.22627	2.13984
ENSMUSG00000034209	2.09743	0.89121	0	0
ENSMUSG00000066258	34.6496	54.9877	39.9443	49.892
ENSMUSG00000000282	10.7389	6.68408	9.75563	8.55934
ENSMUSG00000039308	14.5981	12.1205	11.9833	13.2895
ENSMUSG00000036905	31.2098	21.2999	34.5672	39.0802
ENSMUSG00000015090	8.13804	3.92133	7.60478	3.49131
ENSMUSG00000060227	15.6888	15.2397	18.1286	11.7128
ENSMUSG00000027223	20.8904	26.2907	25.2724	20.4974
ENSMUSG00000032946	20.7226	22.9932	28.0378	29.1693
ENSMUSG00000024065	21.8133	31.0141	29.1132	25.7907
ENSMUSG00000039480	9.06091	9.98156	7.52796	5.06803
ENSMUSG00000039960	7.29907	14.705	6.22209	9.68557
ENSMUSG00000034832	19.5481	22.6367	12.6746	26.2411
ENSMUSG00000033276	6.2084	4.27781	3.22627	5.96902
ENSMUSG00000038518	24.8336	20.0522	11.4456	17.4566
ENSMUSG00000022789	65.4399	57.7504	84.4975	69.4883
ENSMUSG00000027552	14.5981	11.764	13.2892	13.8526
ENSMUSG00000006014	10.9067	4.99078	0.460896	7.20787
ENSMUSG00000019897	17.5345	16.4874	14.4414	13.4021
ENSMUSG00000064341	80326.5	89066.3	62571.4	86786.9
ENSMUSG00000017057	22.904	18.0916	17.8981	13.6274
ENSMUSG00000048458	1.09067	0.712968	0.307264	3.15344
ENSMUSG00000030096	87.5049	60.8697	72.7447	62.9562
ENSMUSG00000006575	14.7659	8.82298	12.6746	8.3341
ENSMUSG00000039633	1.25846	2.1389	4.60896	0.337869
ENSMUSG00000024245	10.1516	7.84265	8.37294	6.87
ENSMUSG00000042744	26.0921	37.1635	30.5727	35.3636
ENSMUSG00000001604	31.5454	27.4493	18.2822	21.7362
ENSMUSG00000025047	23.659	27.1819	29.7278	22.412
ENSMUSG00000032743	19.7159	23.2606	17.9749	30.6334
ENSMUSG00000003435	64.2653	70.0491	65.2167	73.9933
ENSMUSG00000014243	11.4939	7.39705	2.76537	7.99623
ENSMUSG00000002105	40.1868	31.1924	44.246	33.6743
ENSMUSG00000042029	2.68471	2.49539	1.15224	1.01361
ENSMUSG00000033781	24.9175	18.5372	23.1984	23.2003
ENSMUSG00000003031	31.7971	30.8359	24.8884	32.2102
ENSMUSG00000072494	7.38296	5.43638	6.06846	9.23508
ENSMUSG00000025243	40.1029	30.5685	35.2585	37.3908
ENSMUSG00000026113	8.80922	6.86232	10.7542	5.63115
ENSMUSG00000001833	46.8147	57.2157	36.9485	51.6939
ENSMUSG00000027297	2.34912	3.3866	0.230448	1.35148
ENSMUSG00000048707	19.632	22.2803	22.8912	22.6372
ENSMUSG00000022325	4.94994	5.34726	5.14667	6.30688
ENSMUSG00000035960	1.67795	0.712968	0.691344	0
ENSMUSG00000038388	30.7064	37.6982	33.8758	28.4936
ENSMUSG00000029097	2.85251	3.3866	1.84358	4.50492
ENSMUSG00000019960	28.3573	21.4782	22.6607	25.678
ENSMUSG00000054434	4.19487	6.41671	4.99304	7.32049
ENSMUSG00000038644	15.9405	14.5267	12.6746	21.1731
ENSMUSG00000041477	16.5278	15.0615	6.83662	16.3303
ENSMUSG00000027994	2.51692	1.60418	3.3799	1.23885
ENSMUSG00000004730	3.77538	2.49539	4.30169	4.84279
ENSMUSG00000020836	9.14481	4.45605	5.83801	5.29328
ENSMUSG00000030304	21.0582	20.7652	20.1258	27.7052
ENSMUSG00000054728	52.9392	54.2747	43.9387	45.2744
ENSMUSG00000038473	0.755076	2.40627	2.38129	1.80197
ENSMUSG00000005268	81.0448	81.8131	96.6345	78.836
ENSMUSG00000039738	27.0149	31.9053	22.8143	37.0529
ENSMUSG00000053226	4.86604	7.57529	1.07542	2.25246
ENSMUSG00000026628	12.0812	9.09035	8.6802	2.59033
ENSMUSG00000025607	16.1083	13.279	15.1327	8.55934
ENSMUSG00000038775	69.0475	61.6718	77.5841	66.5601
ENSMUSG00000067851	49.835	50.1751	50.8522	55.0726
ENSMUSG00000030724	0.251692	1.24769	0.307264	1.35148
ENSMUSG00000035126	4.36266	4.09957	5.7612	2.9282
ENSMUSG00000052151	25.0014	14.3485	20.6635	14.7536
ENSMUSG00000036810	20.387	22.4585	20.1258	18.9207
ENSMUSG00000033965	19.1286	17.7351	11.5992	30.0703
ENSMUSG00000025492	82.3033	104.717	103.932	89.5352
ENSMUSG00000030452	5.03384	9.89243	3.45672	7.77098
ENSMUSG00000023272	16.1083	30.212	22.3534	24.2139
ENSMUSG00000032245	12.3329	10.4272	14.5182	9.68557
ENSMUSG00000034210	16.0244	20.4087	19.2808	16.6682
ENSMUSG00000030822	38.5928	35.2028	29.0364	44.4861
ENSMUSG00000040084	1.84574	1.60418	2.15085	2.02721
ENSMUSG00000060538	19.0447	11.051	10.5238	9.00983
ENSMUSG00000079215	34.1462	33.9551	20.3562	26.2411
ENSMUSG00000003354	1.92964	0.089121	0.38408	1.80197
ENSMUSG00000018405	5.28553	6.59496	6.68299	2.81557
ENSMUSG00000070605	2.60082	0.802089	3.91761	2.9282
ENSMUSG00000021360	18.3735	17.0221	17.3604	12.839
ENSMUSG00000055401	19.7159	14.6158	23.9666	17.2313
ENSMUSG00000074207	86.0786	56.9483	72.7447	73.4301
ENSMUSG00000040433	12.8363	14.6158	8.60339	7.77098
ENSMUSG00000034910	0.92287	1.15857	5.06985	3.37869
ENSMUSG00000021483	7.46686	3.8322	7.60478	4.95541
ENSMUSG00000045639	30.3708	26.7363	34.3367	34.4626
ENSMUSG00000038615	121.651	146.426	124.595	114.875
ENSMUSG00000009097	0.167795	1.6933	2.76537	0
ENSMUSG00000028656	81.1287	78.07	83.9598	101.586
ENSMUSG00000027524	6.62789	4.99078	5.37712	5.29328
ENSMUSG00000028898	20.1354	17.8242	18.359	26.9169
ENSMUSG00000037946	13.088	11.4966	15.6705	16.4429
ENSMUSG00000046589	1.09067	0.089121	0.38408	2.81557
ENSMUSG00000026442	0.251692	1.42594	0.844975	0
ENSMUSG00000029254	6.3762	2.49539	7.68159	5.29328
ENSMUSG00000030738	98.4954	108.015	97.3258	96.5178
ENSMUSG00000034579	0.419487	0.356484	1.9204	1.01361
ENSMUSG00000022994	99.2505	118.531	124.365	98.4324
ENSMUSG00000006932	94.804	144.554	131.125	110.37
ENSMUSG00000095362	1.67795	3.03012	1.9204	1.23885
ENSMUSG00000025227	13.5914	11.051	13.9037	12.7264
ENSMUSG00000031483	30.7064	31.9053	36.6412	37.2782
ENSMUSG00000042831	20.2193	13.279	16.3618	19.2585
ENSMUSG00000021488	64.0975	62.563	62.1441	51.4687
ENSMUSG00000091996	0.671179	0.178242	1.99721	0.563115
ENSMUSG00000075271	0.755076	3.29748	1.99721	0.450492
ENSMUSG00000058402	8.22194	9.98156	8.52657	8.44672
ENSMUSG00000027339	9.06091	4.81254	9.90926	8.44672
ENSMUSG00000021180	4.61435	2.85187	2.99582	5.18065
ENSMUSG00000038375	74.333	90.0122	90.3356	72.1913
ENSMUSG00000031613	16.0244	16.3091	18.8199	24.3266
ENSMUSG00000060314	1.51015	0.267363	3.14945	1.23885
ENSMUSG00000037868	1.25846	0.89121	1.61313	0.450492
ENSMUSG00000079610	3.0203	1.42594	2.38129	2.13984
ENSMUSG00000069089	4.78215	5.16902	5.14667	10.5866
ENSMUSG00000073609	22.2328	19.5175	31.0336	21.6236
ENSMUSG00000035649	43.7944	66.306	41.6342	63.9698
ENSMUSG00000040407	26.0082	25.3104	36.1035	26.8043
ENSMUSG00000027996	1.00677	0	0.460896	3.37869
ENSMUSG00000002908	3.43979	1.51506	6.29891	1.80197
ENSMUSG00000052406	21.3938	23.7953	20.433	19.4838
ENSMUSG00000023236	8.05414	4.90166	3.45672	2.4777
ENSMUSG00000021094	3.43979	5.43638	1.84358	1.68934
ENSMUSG00000038943	1.92964	0.712968	0.844975	1.91459
ENSMUSG00000051451	27.1827	33.866	34.3367	43.1346
ENSMUSG00000058254	13.1719	13.1899	9.21791	13.2895
ENSMUSG00000056014	6.87958	1.87154	3.61035	6.41951
ENSMUSG00000040029	18.2896	23.528	19.3576	12.9516
ENSMUSG00000021039	6.71179	14.1702	6.68299	8.89721
ENSMUSG00000063576	36.9987	37.4308	33.4918	35.7015
ENSMUSG00000001120	16.6956	18.7154	12.9051	19.8216
ENSMUSG00000049624	15.8566	9.62507	21.5853	7.54574
ENSMUSG00000023084	0.838973	1.06945	0	0
ENSMUSG00000038160	17.4506	16.1309	12.8283	9.23508
ENSMUSG00000036083	149.086	105.698	117.528	122.083
ENSMUSG00000052981	1.00677	2.85187	2.45811	3.71656
ENSMUSG00000030604	5.70502	6.23847	5.22348	4.61754
ENSMUSG00000028029	23.9107	32.5292	16.4386	19.1459
ENSMUSG00000060373	70.8932	79.1395	81.6554	65.8844
ENSMUSG00000007877	0.503384	0.89121	0.537712	0
ENSMUSG00000018401	20.4709	22.3694	22.5071	26.579
ENSMUSG00000026343	1.09067	0.712968	0.768159	0.450492
ENSMUSG00000043614	11.3261	9.09035	6.83662	9.3477
ENSMUSG00000062683	76.766	77.1788	56.8438	62.5057
ENSMUSG00000066406	24.0785	19.7849	16.3618	27.0295
ENSMUSG00000002329	38.5928	43.0455	39.8675	37.3908
ENSMUSG00000025555	51.0935	56.9483	46.7041	47.8647
ENSMUSG00000037787	15.6888	12.8334	9.29473	7.54574
ENSMUSG00000020228	7.80245	6.68408	1.99721	2.81557
ENSMUSG00000109745	0.251692	0.534726	0.460896	0.78836
ENSMUSG00000046556	4.44656	6.06023	8.44975	6.53213
ENSMUSG00000098134	8.97701	11.764	6.45254	10.9244
ENSMUSG00000022110	38.2572	35.381	48.7781	45.9502
ENSMUSG00000041248	107.137	90.0122	110.385	105.077
ENSMUSG00000024949	110.661	126.908	117.298	105.077
ENSMUSG00000073295	1.34236	0.356484	2.91901	0.112623
ENSMUSG00000073434	23.0718	16.933	22.1998	25.9033
ENSMUSG00000020097	31.6293	30.4794	31.3409	28.381
ENSMUSG00000017210	39.18	34.6681	25.6565	33.3364
ENSMUSG00000025647	55.2044	41.6195	45.1678	43.4724
ENSMUSG00000006740	62.5874	69.96	70.517	62.0552
ENSMUSG00000032540	13.1719	14.3485	13.2892	6.53213
ENSMUSG00000020893	60.3222	67.3755	39.7907	48.8783
ENSMUSG00000033542	37.2504	37.52	42.3256	40.2064
ENSMUSG00000090841	336.428	306.844	291.44	307.123
ENSMUSG00000028078	6.71179	5.43638	7.52796	7.32049
ENSMUSG00000047910	1.25846	1.6933	1.53632	0.450492
ENSMUSG00000042632	22.4006	21.6564	21.9694	20.0469
ENSMUSG00000036529	46.7308	51.4228	65.4472	38.4044
ENSMUSG00000035172	12.6685	16.3091	14.0573	10.9244
ENSMUSG00000044748	135.914	122.363	155.168	129.291
ENSMUSG00000029823	89.5184	81.4566	85.3425	79.6244
ENSMUSG00000024091	58.4764	50.7099	57.8424	58.9018
ENSMUSG00000021036	36.747	21.8347	32.8772	32.0975
ENSMUSG00000001750	59.9027	68.5341	92.7937	92.2382
ENSMUSG00000048347	0.671179	2.04978	1.76677	1.80197
ENSMUSG00000035569	33.6428	33.866	30.7264	27.1421
ENSMUSG00000023153	2.60082	3.8322	0.614528	2.9282
ENSMUSG00000026077	4.86604	10.2489	7.75841	5.29328
ENSMUSG00000053559	33.1394	33.7769	33.2613	27.3674
ENSMUSG00000039994	3.69148	8.82298	5.7612	1.91459
ENSMUSG00000036873	12.4168	9.00122	7.14388	11.6002
ENSMUSG00000044783	47.1503	46.8777	58.2265	51.3561
ENSMUSG00000031994	1.67795	1.15857	0.153632	0.78836
ENSMUSG00000054191	0.251692	0.89121	1.61313	1.01361
ENSMUSG00000001119	63.3425	70.4947	56.6134	71.5156
ENSMUSG00000039154	7.88635	6.86232	9.1411	9.23508
ENSMUSG00000000215	1.76184	1.15857	0.921791	0.450492
ENSMUSG00000067567	4.27876	2.94099	5.22348	4.50492
ENSMUSG00000018547	15.1015	14.2594	13.9805	7.8836
ENSMUSG00000035898	3.77538	3.29748	4.8394	2.81557
ENSMUSG00000020159	0.167795	0	0.460896	1.35148
ENSMUSG00000034586	6.87958	3.11924	4.60896	4.05443
ENSMUSG00000035045	0.419487	1.51506	1.30587	2.9282
ENSMUSG00000025289	10.8228	8.11001	5.06985	10.0234
ENSMUSG00000026627	12.249	10.2489	5.83801	10.6992
ENSMUSG00000059921	0.251692	0.89121	0	1.23885
ENSMUSG00000067928	10.1516	6.59496	10.5238	6.64475
ENSMUSG00000048720	4.19487	6.95144	6.22209	6.19426
ENSMUSG00000045930	9.73209	5.70375	9.90926	9.3477
ENSMUSG00000025137	297.668	304.883	269.086	326.156
ENSMUSG00000049676	1.34236	0.623847	1.30587	1.68934
ENSMUSG00000032679	131.635	139.564	129.204	110.821
ENSMUSG00000028138	46.2274	60.8697	48.01	46.0628
ENSMUSG00000115956	0.671179	0.178242	0	1.12623
ENSMUSG00000042572	54.2816	49.5513	53.9248	35.251
ENSMUSG00000039361	121.316	142.326	145.489	139.652
ENSMUSG00000044026	24.6658	20.2305	15.5936	17.2313
ENSMUSG00000056201	214.609	228.061	201.488	199.68
ENSMUSG00000096255	3.35589	2.22803	3.68717	0.900983
ENSMUSG00000054293	1.00677	1.42594	0	2.70295
ENSMUSG00000034621	24.4141	18.6263	13.1355	18.3575
ENSMUSG00000034520	7.63466	11.4966	9.21791	9.00983
ENSMUSG00000001039	11.3261	9.09035	6.91344	6.87
ENSMUSG00000032278	72.8229	66.7517	78.8132	73.6554
ENSMUSG00000027977	0.503384	0.89121	1.53632	4.16705
ENSMUSG00000027180	33.5589	32.9748	48.2404	44.7113
ENSMUSG00000058690	39.7673	38.322	47.3186	37.5034
ENSMUSG00000025511	16.8634	9.17947	9.60199	10.1361
ENSMUSG00000005732	12.3329	16.6656	12.5978	15.0915
ENSMUSG00000037958	12.7524	11.6749	17.514	10.9244
ENSMUSG00000025485	30.3708	20.9434	20.5867	18.0197
ENSMUSG00000061650	7.29907	8.82298	15.6705	8.78459
ENSMUSG00000033991	9.06091	11.1401	9.1411	10.0234
ENSMUSG00000024232	5.03384	3.47572	1.9204	3.04082
ENSMUSG00000055991	17.6184	15.6853	15.5936	9.00983
ENSMUSG00000033075	15.1015	12.8334	10.6774	21.6236
ENSMUSG00000021102	34.3979	29.7664	25.1188	27.9305
ENSMUSG00000034795	1.42625	1.06945	0	1.01361
ENSMUSG00000041354	79.1152	80.8328	63.6804	86.2692
ENSMUSG00000027472	28.3573	34.4007	34.1831	29.3946
ENSMUSG00000029819	10.3194	7.48617	3.53353	7.8836
ENSMUSG00000009376	62.3357	63.3651	82.9612	48.6531
ENSMUSG00000031429	11.5778	12.2096	11.8297	9.79819
ENSMUSG00000021565	43.4588	23.3497	10.447	50.1172
ENSMUSG00000039683	4.27876	1.33682	1.22906	3.04082
ENSMUSG00000084957	27.9378	26.9146	29.1901	21.1731
ENSMUSG00000024414	31.1259	28.6079	28.0378	30.2956
ENSMUSG00000029335	3.0203	4.18869	3.76398	2.59033
ENSMUSG00000020658	2.68471	2.58451	0.537712	2.4777
ENSMUSG00000053821	0	0.089121	1.61313	0.450492
ENSMUSG00000019470	47.6537	64.078	46.0896	54.7347
ENSMUSG00000045996	7.71855	11.3184	10.6774	8.55934
ENSMUSG00000033860	1.42625	0.178242	0.998607	2.9282
ENSMUSG00000029269	2.09743	0	2.22766	1.68934
ENSMUSG00000024997	49.2477	46.9668	61.9137	49.1036
ENSMUSG00000046311	21.3099	16.4874	21.5853	12.1633
ENSMUSG00000002032	56.0434	67.3755	50.4681	68.7
ENSMUSG00000035478	66.0272	71.1186	87.4934	61.6047
ENSMUSG00000024063	18.4574	33.3313	21.5853	30.7461
ENSMUSG00000045410	29.6158	23.2606	27.961	30.2956
ENSMUSG00000044617	7.88635	7.2188	7.98886	3.04082
[truncated: 12,032 more rows]
