# Supplementary material for: Integrative Analyses Identify a cGAS‐STING Pathway‐Driven Signature With Context‐Dependent Roles in Systemic Lupus Erythematosus
Source: Adv Sci (Weinh). 2026 Mar 3;13(25):e21560. doi: 10.1002/advs.202521560 (PMC13137784; doi:10.1002/advs.202521560)
Supplement: Supplementary file 2 — Supporting File 1: advs74501‐sup‐0002‐Tables.zip. [file ADVS-13-e21560-s002.zip › Supplementary_table/TableS10.xlsx]

## Sheet: Sheet1
Table S10: The correlation between the inhibition magnitudes of M7core genes with SN-011 treatments and induction levels of M7core genes in MEFs after G3-YSD stimulation for each SLE patient
SLE sample ID	Correlation	BH-adjusted p-value (Wilcoxon rank sum test)
S10	-0.441084	0.000642329
S12	-0.442618	0.000589741
S13	-0.273468	0.930961
S14	-0.376599	0.0182664
S15	-0.609333	1.40618e-09
S16	-0.17378	1
S18	-0.6155	7.52159e-10
S19	-0.445667	0.000493908
S2	-0.387735	0.0108024
S20	-0.428361	0.00129195
S23	-0.540448	7.30021e-07
S24	-0.500275	1.51439e-05
S26	-0.479791	6.08315e-05
S27	-0.333251	0.113536
S28	-0.184183	1
S29	-0.434551	0.000923849
S3	-0.201524	1
S30	-0.450786	0.000367045
S32	-0.294774	0.471697
S6	-0.451219	0.000359526
