# Supplementary material for: Integrative Analyses Identify a cGAS‐STING Pathway‐Driven Signature With Context‐Dependent Roles in Systemic Lupus Erythematosus
Source: Adv Sci (Weinh). 2026 Mar 3;13(25):e21560. doi: 10.1002/advs.202521560 (PMC13137784; doi:10.1002/advs.202521560)
Supplement: Supplementary file 2 — Supporting File 1: advs74501‐sup‐0002‐Tables.zip. [file ADVS-13-e21560-s002.zip › Supplementary_table/TableS3.xlsx]

## Sheet: Sheet1
Table S3: The functional enrichment analysis of the identified gene modules
Enriched function of M1 genes
Term	PValue	Fold Enrichment	FDR
GO:0022613~ribonucleoprotein complex biogenesis	0.000963	2.91836	0.0170405
GO:0000377~RNA splicing, via transesterification reactions with bulged adenosine as nucleophile	0.00345	3.59981	0.0598095
GO:0000398~mRNA splicing, via spliceosome	0.00345	3.59981	0.0598095
GO:0000375~RNA splicing, via transesterification reactions	0.00355784	3.58163	0.0616235
GO:0046883~regulation of hormone secretion	0.00453121	3.86728	0.0778475
GO:0090276~regulation of peptide hormone secretion	0.00515111	4.37754	0.0880415
GO:0002791~regulation of peptide secretion	0.00555807	4.30914	0.0946757
GO:0090087~regulation of peptide transport	0.00577015	4.27574	0.098115
GO:0022618~ribonucleoprotein complex assembly	0.0102171	3.31772	0.167452
GO:0065003~macromolecular complex assembly	0.0115547	1.6535	0.187304
GO:0071826~ribonucleoprotein complex subunit organization	0.012943	3.16767	0.207433
GO:0030072~peptide hormone secretion	0.0148357	3.49095	0.234121
GO:0046879~hormone secretion	0.0150293	3.07496	0.236803
GO:0016071~mRNA metabolic process	0.0155617	2.17946	0.24413
GO:0008380~RNA splicing	0.0156039	2.56664	0.244709
GO:0009914~hormone transport	0.0157753	3.04525	0.247052
GO:0002790~peptide secretion	0.0161412	3.4259	0.252032
GO:0015833~peptide transport	0.0205308	3.24453	0.309398
GO:0006397~mRNA processing	0.0211683	2.293	0.317375
GO:0046887~positive regulation of hormone secretion	0.0223037	4.63505	0.331369
GO:0034622~cellular macromolecular complex assembly	0.0235602	1.81262	0.346539
GO:1990481~mRNA pseudouridine synthesis	0.0250456	78.7958	0.364053
GO:0042886~amide transport	0.0256701	3.0814	0.371282
GO:0034641~cellular nitrogen compound metabolic process	0.0257035	1.2064	0.371668
GO:0006820~anion transport	0.0268782	2.72886	0.38505
GO:0072594~establishment of protein localization to organelle	0.0303539	2.06002	0.423088
GO:0006396~RNA processing	0.0309875	1.79592	0.429778
GO:0010817~regulation of hormone levels	0.0313854	2.42864	0.433942
GO:0044765~single-organism transport	0.0320201	1.38441	0.440525
GO:0042743~hydrogen peroxide metabolic process	0.0335596	10.2777	0.456194
GO:0006807~nitrogen compound metabolic process	0.0363174	1.18312	0.48323
GO:0051466~positive regulation of corticotropin-releasing hormone secretion	0.0373339	52.5305	0.492871
GO:0043396~corticotropin-releasing hormone secretion	0.0373339	52.5305	0.492871
GO:0043397~regulation of corticotropin-releasing hormone secretion	0.0373339	52.5305	0.492871
GO:0090277~positive regulation of peptide hormone secretion	0.0449736	5.00291	0.560086
GO:0002793~positive regulation of peptide secretion	0.0467644	4.92474	0.574576
GO:0015718~monocarboxylic acid transport	0.052345	4.70423	0.616896
GO:0046903~secretion	0.0540411	1.70554	0.62895
GO:0023061~signal release	0.0554746	2.32607	0.638857
GO:1902578~single-organism localization	0.055852	1.31742	0.641423
GO:0061564~axon development	0.0604432	2.12324	0.671298
GO:0002839~positive regulation of immune response to tumor cell	0.0614509	31.5183	0.677532
GO:1990774~tumor necrosis factor secretion	0.0614509	31.5183	0.677532
GO:0002836~positive regulation of response to tumor cell	0.0614509	31.5183	0.677532
GO:1904467~regulation of tumor necrosis factor secretion	0.0614509	31.5183	0.677532
GO:0048667~cell morphogenesis involved in neuron differentiation	0.0619431	1.99483	0.680537
GO:0051046~regulation of secretion	0.0675465	1.87204	0.71293
GO:0050727~regulation of inflammatory response	0.0689518	2.7171	0.720554
GO:0034660~ncRNA metabolic process	0.070115	1.94557	0.726719
GO:0044711~single-organism biosynthetic process	0.070452	1.57037	0.728481
GO:0055085~transmembrane transport	0.0729855	1.7187	0.741388
GO:0002418~immune response to tumor cell	0.0732835	26.2653	0.742867
GO:0002834~regulation of response to tumor cell	0.0732835	26.2653	0.742867
GO:0002837~regulation of immune response to tumor cell	0.0732835	26.2653	0.742867
GO:0051972~regulation of telomerase activity	0.0752235	6.56631	0.752306
GO:0002792~negative regulation of peptide secretion	0.0788859	6.38885	0.769239
GO:1901654~response to ketone	0.0800227	3.0541	0.774269
GO:0009409~response to cold	0.0826032	6.22072	0.785305
GO:0031652~positive regulation of heat generation	0.0849679	22.5131	0.794969
GO:0034470~ncRNA processing	0.0861326	2.09424	0.799577
GO:0044237~cellular metabolic process	0.0869691	1.09123	0.802826
GO:0048812~neuron projection morphogenesis	0.0884079	1.85402	0.808297
GO:0070201~regulation of establishment of protein localization	0.0914494	1.65217	0.819396
GO:0007409~axonogenesis	0.0920298	2.06002	0.821444
GO:0032880~regulation of protein localization	0.094584	1.56341	0.830198
GO:0060249~anatomical structure homeostasis	0.0948269	2.21514	0.831009
GO:0051050~positive regulation of transport	0.095746	1.59644	0.834046
GO:0006610~ribosomal protein import into nucleus	0.096506	19.6989	0.836517
GO:1904851~positive regulation of establishment of protein localization to telomere	0.096506	19.6989	0.836517
GO:0002347~response to tumor cell	0.096506	19.6989	0.836517
GO:0031650~regulation of heat generation	0.096506	19.6989	0.836517
GO:0000059~protein import into nucleus, docking	0.096506	19.6989	0.836517
GO:2000377~regulation of reactive oxygen species metabolic process	0.0966617	2.85492	0.837019
GO:1903530~regulation of secretion by cell	0.0974914	1.81557	0.83967
GO:0000245~spliceosomal complex assembly	0.097982	5.62827	0.841218
Enriched function of M2 genes
Term	PValue	Fold Enrichment	FDR
GO:0001932~regulation of protein phosphorylation	0.00263836	14.2083	0.036255
GO:1902476~chloride transmembrane transport	0.00592847	25.3719	0.0797559
GO:0007155~cell adhesion	0.00666996	4.07614	0.0893047
GO:0031297~replication fork processing	0.00709179	23.1656	0.0946957
GO:0006310~DNA recombination	0.00917742	9.10786	0.120918
GO:0006821~chloride transport	0.0134664	16.6503	0.172641
GO:1990414~replication-born double-strand break repair via sister chromatid exchange	0.021984	88.8016	0.267086
GO:0006974~cellular response to DNA damage stimulus	0.0249709	3.04711	0.297761
GO:0006811~ion transport	0.0256398	3.52854	0.304466
GO:0072757~cellular response to camptothecin	0.0274053	71.0413	0.321876
GO:0008344~adult locomotory behavior	0.0312123	10.6562	0.358052
GO:0072711~cellular response to hydroxyurea	0.0434923	44.4008	0.462897
GO:0000724~double-strand break repair via homologous recombination	0.0489069	8.32515	0.50387
GO:0007268~chemical synaptic transmission	0.0678386	6.9196	0.625426
GO:0007156~homophilic cell adhesion via plasma membrane adhesion molecules	0.0740824	6.5779	0.659012
GO:0031929~TOR signaling	0.0800177	23.6804	0.688327
GO:0006281~DNA repair	0.0917339	2.87384	0.73945
GO:0016567~protein ubiquitination	0.0942329	2.8462	0.749294
GO:0000209~protein polyubiquitination	0.0989933	5.5501	0.767097
Enriched function of M4 genes
Term	PValue	Fold Enrichment	FDR
GO:0048731~system development	0.00548358	1.64866	0.0880139
GO:0007275~multicellular organism development	0.00582326	1.5835	0.093219
GO:0055088~lipid homeostasis	0.00829489	9.41835	0.13026
GO:0022008~neurogenesis	0.00856041	2.26167	0.134154
GO:0030336~negative regulation of cell migration	0.00861785	6.05859	0.134994
GO:2000146~negative regulation of cell motility	0.00970098	5.85321	0.150693
GO:0044707~single-multicellular organism process	0.0111829	1.46881	0.171738
GO:0032501~multicellular organismal process	0.0138758	1.42833	0.208732
GO:0040013~negative regulation of locomotion	0.015159	5.1288	0.225808
GO:0051271~negative regulation of cellular component movement	0.0156645	5.07852	0.232439
GO:0044711~single-organism biosynthetic process	0.0177011	2.42912	0.258618
GO:0048513~animal organ development	0.019399	1.67669	0.2798
GO:0048856~anatomical structure development	0.023523	1.43155	0.328901
GO:0044767~single-organism developmental process	0.0277868	1.41311	0.376347
GO:0030148~sphingolipid biosynthetic process	0.0317185	10.5358	0.417284
GO:0055091~phospholipid homeostasis	0.0326987	59.2011	0.42709
GO:0032502~developmental process	0.0347382	1.38821	0.446997
GO:0009435~NAD biosynthetic process	0.0372835	51.8009	0.470928
GO:1901566~organonitrogen compound biosynthetic process	0.0377771	2.12735	0.475455
GO:0007399~nervous system development	0.0378605	1.77748	0.476216
GO:0030154~cell differentiation	0.0399607	1.52244	0.495047
GO:2001223~negative regulation of neuron migration	0.041847	46.0453	0.511415
GO:0033083~regulation of immature T cell proliferation	0.041847	46.0453	0.511415
GO:0033079~immature T cell proliferation	0.0463892	41.4407	0.548807
GO:0044699~single-organism process	0.0472637	1.13808	0.55569
GO:0019359~nicotinamide nucleotide biosynthetic process	0.0554104	34.534	0.615233
GO:0019363~pyridine nucleotide biosynthetic process	0.0554104	34.534	0.615233
GO:0072525~pyridine-containing compound biosynthetic process	0.0598895	31.8775	0.644687
GO:0008585~female gonad development	0.0638099	7.14496	0.668714
GO:0046545~development of primary female sexual characteristics	0.0664008	6.98439	0.683746
GO:0044723~single-organism carbohydrate metabolic process	0.068165	2.6736	0.693611
GO:0009165~nucleotide biosynthetic process	0.068777	4.14407	0.696965
GO:0046467~membrane lipid biosynthetic process	0.0690267	6.83089	0.698324
GO:0006665~sphingolipid metabolic process	0.0703524	6.75664	0.705442
GO:1901293~nucleoside phosphate biosynthetic process	0.0704137	4.10304	0.705767
GO:0048699~generation of neurons	0.0716181	1.88367	0.712089
GO:0032879~regulation of localization	0.072477	1.61517	0.71652
GO:0090407~organophosphate biosynthetic process	0.0820691	2.97706	0.761834
GO:0019362~pyridine nucleotide metabolic process	0.0840553	6.09423	0.770323
GO:0046496~nicotinamide nucleotide metabolic process	0.0840553	6.09423	0.770323
GO:0046660~female sex differentiation	0.0854678	6.03506	0.776186
GO:0072524~pyridine-containing compound metabolic process	0.0868877	5.97703	0.781938
GO:0050768~negative regulation of neurogenesis	0.0886436	3.71666	0.788858
GO:0048869~cellular developmental process	0.0891628	1.3897	0.790865
GO:0045596~negative regulation of cell differentiation	0.0897221	2.46183	0.793006
GO:0097150~neuronal stem cell population maintenance	0.0949802	19.7337	0.812154
Enriched function of M6 genes
Term	PValue	Fold Enrichment	FDR
GO:0016236~macroautophagy	0.003628	3.98895	0.0206496
GO:1903008~organelle disassembly	0.00774936	4.81593	0.0353386
GO:0006914~autophagy	0.00865651	3.04555	0.0490022
GO:0032635~interleukin-6 production	0.01937	6.92817	0.285884
GO:0032675~regulation of interleukin-6 production	0.0200483	6.8382	0.294339
GO:0009056~catabolic process	0.0214114	1.75514	0.311048
GO:0061726~mitochondrion disassembly	0.022463	4.60263	0.323681
GO:0000422~mitophagy	0.022463	4.60263	0.323681
GO:0031669~cellular response to nutrient levels	0.0229761	4.57067	0.329767
GO:1901575~organic substance catabolic process	0.0313078	1.71874	0.421638
GO:0033554~cellular response to stress	0.0351255	1.65695	0.459646
GO:0031668~cellular response to extracellular stimulus	0.0381631	3.89454	0.488194
GO:0032102~negative regulation of response to external stimulus	0.0395771	3.84899	0.500993
GO:0022411~cellular component disassembly	0.0403514	2.7424	0.507873
GO:0044712~single-organism catabolic process	0.0429444	2.25661	0.530269
GO:0030388~fructose 1,6-bisphosphate metabolic process	0.0442169	43.8784	0.540906
GO:0009267~cellular response to starvation	0.0442991	5.01468	0.541584
GO:0098779~mitophagy in response to mitochondrial depolarization	0.0453498	4.96737	0.550184
GO:0098780~response to mitochondrial depolarisation	0.0453498	4.96737	0.550184
GO:0030193~regulation of blood coagulation	0.0484265	8.40225	0.574497
GO:1900046~regulation of hemostasis	0.0484265	8.40225	0.574497
GO:0000423~macromitophagy	0.0496763	4.78674	0.584016
GO:0016045~detection of bacterium	0.0513962	37.6101	0.596787
GO:0098543~detection of other organism	0.0513962	37.6101	0.596787
GO:0032755~positive regulation of interleukin-6 production	0.0521818	8.0593	0.602497
GO:0050818~regulation of coagulation	0.0540975	7.89812	0.616103
GO:0046209~nitric oxide metabolic process	0.0599909	7.45105	0.655261
GO:0071241~cellular response to inorganic substance	0.0613371	4.38784	0.663662
GO:2001057~reactive nitrogen species metabolic process	0.0660941	7.05189	0.691829
GO:0007005~mitochondrion organization	0.0712131	2.02863	0.719649
GO:0010822~positive regulation of mitochondrion organization	0.071503	4.1136	0.721152
GO:0051301~cell division	0.072767	2.16239	0.727615
GO:0044248~cellular catabolic process	0.0758328	1.63813	0.742709
GO:0006796~phosphate-containing compound metabolic process	0.0765009	1.39843	0.745893
GO:0042594~response to starvation	0.0768533	3.98895	0.747556
GO:0006793~phosphorus metabolic process	0.0774397	1.3965	0.750303
GO:0007049~cell cycle	0.0781619	1.5898	0.753646
GO:0042753~positive regulation of circadian rhythm	0.0795843	23.9337	0.760109
GO:0031667~response to nutrient levels	0.0825222	2.55603	0.772954
GO:0098581~detection of external biotic stimulus	0.086501	21.9392	0.789321
GO:0071496~cellular response to external stimulus	0.0910703	2.89946	0.806744
GO:0007076~mitotic chromosome condensation	0.0933663	20.2516	0.814978
GO:0009595~detection of biotic stimulus	0.0933663	20.2516	0.814978
GO:0009605~response to external stimulus	0.0941107	1.51196	0.817575
GO:0050728~negative regulation of inflammatory response	0.0970073	5.64151	0.82736
GO:0001819~positive regulation of cytokine production	0.0990543	2.81272	0.833975
Enriched function of M7 genes
Term	PValue	Fold Enrichment	FDR
GO:0045087~innate immune response	1.15116e-31	4.4448	2.22717e-30
GO:0009615~response to virus	1.5581e-31	5.27747	3.01448e-30
GO:0044403~symbiosis, encompassing mutualism through parasitism	2.39321e-31	3.87767	4.63017e-30
GO:0044419~interspecies interaction between organisms	2.39321e-31	3.87767	4.63017e-30
GO:0006952~defense response	4.00801e-31	3.01201	7.75435e-30
GO:0098542~defense response to other organism	2.47525e-30	4.65321	4.78891e-29
GO:0035456~response to interferon-beta	1.62993e-28	14.6718	3.15345e-27
GO:0016032~viral process	3.95909e-28	3.81868	7.65971e-27
GO:0051707~response to other organism	4.9402e-28	3.4109	9.55788e-27
GO:0043207~response to external biotic stimulus	4.9402e-28	3.4109	9.55788e-27
GO:0009607~response to biotic stimulus	5.6729e-28	3.32366	1.09754e-26
GO:0044764~multi-organism cellular process	6.59974e-28	3.7927	1.27686e-26
GO:0006955~immune response	1.35714e-27	3.10082	2.62569e-26
GO:0051607~defense response to virus	1.38723e-26	5.38674	2.68388e-25
GO:0002252~immune effector process	2.44897e-25	3.53281	4.73806e-24
GO:0035458~cellular response to interferon-beta	1.4504e-22	14.7392	2.80612e-21
GO:0002376~immune system process	2.88112e-19	2.03128	5.57414e-18
GO:0009605~response to external stimulus	2.43574e-17	2.00118	4.71247e-16
GO:0051704~multi-organism process	8.00911e-17	2.02915	2.10942e-15
GO:0034097~response to cytokine	9.60644e-17	3.01064	2.10942e-15
GO:0048525~negative regulation of viral process	6.84905e-16	6.90131	1.28786e-14
GO:0043901~negative regulation of multi-organism process	7.77063e-15	5.62243	1.50324e-13
GO:1903901~negative regulation of viral life cycle	1.65118e-14	7.44197	3.20077e-13
GO:0035455~response to interferon-alpha	3.81692e-14	12.8167	7.38853e-13
GO:0045071~negative regulation of viral genome replication	6.19038e-14	10.4864	1.1986e-12
GO:0043903~regulation of symbiosis, encompassing mutualism through parasitism	6.88833e-14	3.54345	1.33171e-12
GO:0045088~regulation of innate immune response	1.06369e-13	4.54647	2.0578e-12
GO:0050792~regulation of viral process	2.80303e-13	3.59959	5.42366e-12
GO:0071345~cellular response to cytokine stimulus	7.92663e-13	2.96185	1.53365e-11
GO:0034341~response to interferon-gamma	8.79621e-13	7.0492	1.70183e-11
GO:0043900~regulation of multi-organism process	1.70601e-12	3.064	3.30056e-11
GO:0031347~regulation of defense response	6.62231e-12	2.74644	1.28122e-10
GO:0050896~response to stimulus	7.72084e-11	1.28467	1.49376e-09
GO:0006950~response to stress	1.57054e-10	1.50815	3.03854e-09
GO:0019058~viral life cycle	4.75811e-10	3.49547	9.20559e-09
GO:0045069~regulation of viral genome replication	6.95531e-10	6.08794	1.34565e-08
GO:0034340~response to type I interferon	9.59764e-10	9.99704	1.85687e-08
GO:0001816~cytokine production	1.25494e-09	2.50351	2.42794e-08
GO:1903900~regulation of viral life cycle	1.5294e-09	4.20044	2.95896e-08
GO:0050776~regulation of immune response	2.14866e-09	2.5809	4.15705e-08
GO:0002682~regulation of immune system process	2.61482e-09	1.97551	5.05893e-08
GO:0045824~negative regulation of innate immune response	2.91477e-09	9.25652	5.63924e-08
GO:0019079~viral genome replication	3.34701e-09	5.26715	6.4755e-08
GO:0032606~type I interferon production	7.60807e-09	6.05234	1.47194e-07
GO:0002684~positive regulation of immune system process	1.02383e-08	2.2688	1.98082e-07
GO:0045089~positive regulation of innate immune response	1.28867e-08	3.93957	2.4932e-07
GO:0001817~regulation of cytokine production	3.316e-08	2.42898	6.4155e-07
GO:0071346~cellular response to interferon-gamma	4.06822e-08	6.90131	7.87083e-07
GO:0010033~response to organic substance	1.58885e-07	1.49047	3.07396e-06
GO:0050778~positive regulation of immune response	4.1241e-07	2.54046	7.97892e-06
GO:0001819~positive regulation of cytokine production	4.58889e-07	2.71123	8.87816e-06
GO:0098586~cellular response to virus	4.98723e-07	7.83244	9.64882e-06
GO:0002697~regulation of immune effector process	5.35431e-07	2.55389	1.0359e-05
GO:0002218~activation of innate immune response	5.5511e-07	4.10423	1.07397e-05
GO:0035457~cellular response to interferon-alpha	6.1919e-07	12.8167	1.19795e-05
GO:0031349~positive regulation of defense response	6.51855e-07	2.97405	1.26115e-05
GO:0051701~interaction with host	7.56607e-07	4.47707	1.46381e-05
GO:0032479~regulation of type I interferon production	1.34036e-06	5.27747	2.59318e-05
GO:0002758~innate immune response-activating signal transduction	1.34957e-06	4.07119	2.611e-05
GO:0009617~response to bacterium	2.09142e-06	2.34152	4.04622e-05
GO:0002253~activation of immune response	2.97709e-06	2.82107	5.75967e-05
GO:0002221~pattern recognition receptor signaling pathway	3.2736e-06	4.03489	6.33329e-05
GO:0071357~cellular response to type I interferon	3.6405e-06	8.65129	7.04308e-05
GO:0032481~positive regulation of type I interferon production	7.43987e-06	6.04217	0.00014393
GO:0050777~negative regulation of immune response	7.92074e-06	3.99482	0.000153233
GO:0001562~response to protozoan	8.42397e-06	7.86481	0.000162967
GO:0002443~leukocyte mediated immunity	8.47131e-06	2.73143	0.000163883
GO:0042221~response to chemical	1.16243e-05	1.34238	0.000224874
GO:0043269~regulation of ion transport	1.66086e-05	2.16868	0.000321279
GO:0002449~lymphocyte mediated immunity	2.03375e-05	2.99057	0.000393399
GO:0060337~type I interferon signaling pathway	2.86093e-05	8.09477	0.000553364
GO:0042832~defense response to protozoan	2.86093e-05	8.09477	0.000553364
GO:0042742~defense response to bacterium	3.12698e-05	3.40444	0.000604808
GO:0080134~regulation of response to stress	4.07046e-05	1.61116	0.000787223
GO:0031348~negative regulation of defense response	5.24013e-05	3.26826	0.00101333
GO:0044765~single-organism transport	6.05315e-05	1.3511	0.00117046
GO:0001818~negative regulation of cytokine production	8.5743e-05	2.70958	0.00165758
GO:0002757~immune response-activating signal transduction	8.76061e-05	2.62703	0.00169357
GO:0002460~adaptive immune response based on somatic recombination of immune receptors built from immunoglobulin superfamily domains	9.42459e-05	2.69151	0.00182181
GO:0050688~regulation of defense response to virus	0.000107431	2.95771	0.00207644
GO:0032608~interferon-beta production	0.000108414	5.05923	0.00209541
GO:0044406~adhesion of symbiont to host	0.000131981	10.4864	0.00255036
GO:0051806~entry into cell of other organism involved in symbiotic interaction	0.000134535	4.92951	0.00259967
GO:0030260~entry into host cell	0.000134535	4.92951	0.00259967
GO:0051828~entry into other organism involved in symbiotic interaction	0.000134535	4.92951	0.00259967
GO:0044409~entry into host	0.000134535	4.92951	0.00259967
GO:0046718~viral entry into host cell	0.000134535	4.92951	0.00259967
GO:0002831~regulation of response to biotic stimulus	0.000148976	2.60469	0.00287832
GO:0051049~regulation of transport	0.000150285	1.45387	0.00290358
GO:0002764~immune response-regulating signaling pathway	0.000191164	2.48795	0.003692
GO:0002250~adaptive immune response	0.00020891	2.35409	0.00403407
GO:0071706~tumor necrosis factor superfamily cytokine production	0.000221857	3.36439	0.00428358
GO:0002237~response to molecule of bacterial origin	0.000231119	2.19948	0.00446202
GO:1902578~single-organism localization	0.000239649	1.3031	0.00462634
GO:0051240~positive regulation of multicellular organismal process	0.000342361	1.46511	0.00660294
GO:0032640~tumor necrosis factor production	0.000344171	3.42365	0.00663774
GO:0032101~regulation of response to external stimulus	0.00035353	1.7407	0.00681765
GO:0002474~antigen processing and presentation of peptide antigen via MHC class I	0.000356851	4.36934	0.00688149
GO:0002703~regulation of leukocyte mediated immunity	0.000361423	2.9019	0.00696937
GO:0006811~ion transport	0.000361453	1.56686	0.00696995
GO:0006954~inflammatory response	0.000389512	1.92251	0.00750908
GO:0048002~antigen processing and presentation of peptide antigen	0.00039767	3.91622	0.00766576
GO:0032607~interferon-alpha production	0.000501981	8.23932	0.0096673
GO:0032635~interleukin-6 production	0.000503926	3.2885	0.0097046
GO:0032496~response to lipopolysaccharide	0.000597368	2.14566	0.0114942
GO:0071310~cellular response to organic substance	0.000625408	1.37716	0.0120307
GO:0046596~regulation of viral entry into host cell	0.000697397	6.11707	0.0134067
GO:0039528~cytoplasmic pattern recognition receptor signaling pathway in response to virus	0.00072102	7.69003	0.0138578
GO:1903555~regulation of tumor necrosis factor superfamily cytokine production	0.000721965	3.16362	0.0138758
GO:0002716~negative regulation of natural killer cell mediated immunity	0.000735286	10.6806	0.0141301
GO:0045953~negative regulation of natural killer cell mediated cytotoxicity	0.000735286	10.6806	0.0141301
GO:0015850~organic hydroxy compound transport	0.000847821	2.79977	0.016276
GO:0019882~antigen processing and presentation	0.00113068	3.01116	0.0216499
GO:0001911~negative regulation of leukocyte mediated cytotoxicity	0.00117534	9.61254	0.022496
GO:0042270~protection from natural killer cell mediated cytotoxicity	0.00128748	15.3801	0.024617
GO:0034765~regulation of ion transmembrane transport	0.00142194	2.09563	0.0271545
GO:0002753~cytoplasmic pattern recognition receptor signaling pathway	0.00144922	5.38302	0.0276685
GO:0032760~positive regulation of tumor necrosis factor production	0.00145514	4.02386	0.0277802
GO:0009612~response to mechanical stimulus	0.00150147	2.29734	0.0286524
GO:0002706~regulation of lymphocyte mediated immunity	0.00159586	3.07601	0.0304275
GO:1903557~positive regulation of tumor necrosis factor superfamily cytokine production	0.00169921	3.9324	0.0323673
GO:0010959~regulation of metal ion transport	0.00173799	2.02369	0.0330944
GO:0045351~type I interferon biosynthetic process	0.00177155	8.73868	0.0337231
GO:0031342~negative regulation of cell killing	0.00177155	8.73868	0.0337231
GO:2000404~regulation of T cell migration	0.00180689	6.40836	0.0343847
GO:0032602~chemokine production	0.00192541	3.49547	0.0366004
GO:0019884~antigen processing and presentation of exogenous antigen	0.00197452	3.84502	0.0375173
GO:0032680~regulation of tumor necrosis factor production	0.00198253	2.99612	0.0376666
GO:0032642~regulation of chemokine production	0.0021909	3.43305	0.0415464
GO:0042107~cytokine metabolic process	0.00224981	3.15636	0.0426407
GO:0050830~defense response to Gram-positive bacterium	0.00228379	3.76143	0.0432713
GO:0002483~antigen processing and presentation of endogenous peptide antigen	0.00254902	8.01045	0.0481799
GO:0039529~RIG-I signaling pathway	0.00254902	8.01045	0.0481799
GO:0051050~positive regulation of transport	0.00255723	1.50239	0.0483315
GO:0019221~cytokine-mediated signaling pathway	0.00262581	2.08107	0.0495967
GO:0043330~response to exogenous dsRNA	0.00270019	4.80627	0.0509669
GO:0014070~response to organic cyclic compound	0.00271854	1.50729	0.0513048
GO:0002456~T cell mediated immunity	0.00280896	3.31467	0.0529675
GO:0051924~regulation of calcium ion transport	0.00281979	2.30159	0.0531664
GO:0034762~regulation of transmembrane transport	0.00286133	1.98286	0.0539292
GO:0003008~system process	0.00311525	1.42248	0.0585794
GO:0002698~negative regulation of immune effector process	0.00313164	3.02108	0.0588787
GO:0032879~regulation of localization	0.00313461	1.27382	0.0589331
GO:0032412~regulation of ion transmembrane transporter activity	0.00315365	2.44387	0.0592808
GO:0070887~cellular response to chemical stimulus	0.00318321	1.28092	0.0598203
GO:0002704~negative regulation of leukocyte mediated immunity	0.00325777	4.64054	0.0611799
GO:0050663~cytokine secretion	0.00326914	2.53916	0.0613872
GO:0002696~positive regulation of leukocyte activation	0.00336264	2.13612	0.0630891
GO:1902187~negative regulation of viral release from host cell	0.00353213	7.39426	0.066167
GO:0032647~regulation of interferon-alpha production	0.00353213	7.39426	0.066167
GO:0032722~positive regulation of chemokine production	0.00353593	3.94361	0.0662359
GO:0002478~antigen processing and presentation of exogenous peptide antigen	0.00353593	3.94361	0.0662359
GO:0031341~regulation of cell killing	0.00353593	3.94361	0.0662359
GO:0032648~regulation of interferon-beta production	0.00353593	3.94361	0.0662359
GO:0001906~cell killing	0.00355729	3.20418	0.0666229
GO:0072678~T cell migration	0.00377131	5.49288	0.0704941
GO:0002707~negative regulation of lymphocyte mediated immunity	0.00377131	5.49288	0.0704941
GO:0035641~locomotory exploration behavior	0.0041659	10.9858	0.077591
GO:0002699~positive regulation of immune effector process	0.0041702	2.46928	0.0776681
GO:0002224~toll-like receptor signaling pathway	0.00445373	3.10082	0.0827355
GO:1903039~positive regulation of leukocyte cell-cell adhesion	0.00451161	2.44683	0.0837667
GO:0022898~regulation of transmembrane transporter activity	0.00460384	2.34452	0.0854076
GO:0009712~catechol-containing compound metabolic process	0.00462411	4.34115	0.0857679
GO:0010883~regulation of lipid storage	0.00462411	4.34115	0.0857679
GO:0006584~catecholamine metabolic process	0.00462411	4.34115	0.0857679
GO:0002687~positive regulation of leukocyte migration	0.00471305	2.85778	0.0873471
GO:0019883~antigen processing and presentation of endogenous antigen	0.00474419	6.8661	0.0878994
GO:0072111~cell proliferation involved in kidney development	0.00474419	6.8661	0.0878994
GO:0048584~positive regulation of response to stimulus	0.00485828	1.32172	0.08992
GO:0071219~cellular response to molecule of bacterial origin	0.00495021	2.32562	0.0915452
GO:0010817~regulation of hormone levels	0.00508796	1.77766	0.0939754
GO:1901615~organic hydroxy compound metabolic process	0.00527077	1.85302	0.0971908
GO:0051716~cellular response to stimulus	0.00543512	1.13728	0.100072
GO:0048583~regulation of response to stimulus	0.00562187	1.20958	0.103336
GO:0001909~leukocyte mediated cytotoxicity	0.0056453	3.26464	0.103745
GO:0050867~positive regulation of cell activation	0.00577174	2.02931	0.105947
GO:0051251~positive regulation of lymphocyte activation	0.0058816	2.13612	0.107856
GO:0071216~cellular response to biotic stimulus	0.00603322	2.19715	0.110485
GO:2000406~positive regulation of T cell migration	0.00620717	6.40836	0.113492
GO:0030258~lipid modification	0.00625874	2.12225	0.114382
GO:0032675~regulation of interleukin-6 production	0.00626586	2.74644	0.114505
GO:0050877~neurological system process	0.00644188	1.54729	0.117534
GO:0002685~regulation of leukocyte migration	0.00646549	2.45026	0.11794
GO:0002526~acute inflammatory response	0.00676662	2.91289	0.123098
GO:0042089~cytokine biosynthetic process	0.00676662	2.91289	0.123098
GO:0001910~regulation of leukocyte mediated cytotoxicity	0.00740469	3.95811	0.133933
GO:0046395~carboxylic acid catabolic process	0.00749508	2.21828	0.135457
GO:0050870~positive regulation of T cell activation	0.00753476	2.40314	0.136126
GO:0071222~cellular response to lipopolysaccharide	0.0075798	2.30044	0.136884
GO:0051239~regulation of multicellular organismal process	0.00762042	1.23445	0.137567
GO:0002819~regulation of adaptive immune response	0.00793121	2.50762	0.142778
GO:0035640~exploration behavior	0.00794145	6.00784	0.142949
GO:0032480~negative regulation of type I interferon production	0.00794145	6.00784	0.142949
GO:0046597~negative regulation of viral entry into host cell	0.00794145	6.00784	0.142949
GO:2000401~regulation of lymphocyte migration	0.00829596	4.61402	0.148855
GO:0002711~positive regulation of T cell mediated immunity	0.00829596	4.61402	0.148855
GO:0043270~positive regulation of ion transport	0.00880917	2.10686	0.157336
GO:0060333~interferon-gamma-mediated signaling pathway	0.00924716	8.54448	0.164511
GO:1901722~regulation of cell proliferation involved in kidney development	0.00924716	8.54448	0.164511
GO:0039535~regulation of RIG-I signaling pathway	0.00924716	8.54448	0.164511
GO:0042157~lipoprotein metabolic process	0.00939352	2.33576	0.166896
GO:0032409~regulation of transporter activity	0.00970388	2.15206	0.171931
GO:0032728~positive regulation of interferon-beta production	0.00984203	4.43656	0.174163
GO:0032757~positive regulation of interleukin-8 production	0.00984203	4.43656	0.174163
GO:0046683~response to organophosphorus	0.0100257	2.42843	0.177121
GO:0002683~negative regulation of immune system process	0.0104404	1.74774	0.183765
GO:0034121~regulation of toll-like receptor signaling pathway	0.0112262	3.63718	0.196215
GO:0042108~positive regulation of cytokine biosynthetic process	0.0112262	3.63718	0.196215
GO:0002822~regulation of adaptive immune response based on somatic recombination of immune receptors built from immunoglobulin superfamily domains	0.0114266	2.51757	0.199361
GO:0050691~regulation of defense response to virus by host	0.0116422	2.37836	0.202732
GO:0043331~response to dsRNA	0.0118809	2.88376	0.206449
GO:2000403~positive regulation of lymphocyte migration	0.0122968	5.3403	0.212887
GO:0060338~regulation of type I interferon-mediated signaling pathway	0.0122968	5.3403	0.212887
GO:0032823~regulation of natural killer cell differentiation	0.0127065	7.69003	0.219179
GO:0060340~positive regulation of type I interferon-mediated signaling pathway	0.0127065	7.69003	0.219179
GO:0019885~antigen processing and presentation of endogenous peptide antigen via MHC class I	0.0127065	7.69003	0.219179
GO:0002709~regulation of T cell mediated immunity	0.0127622	3.54146	0.220031
GO:0072676~lymphocyte migration	0.0127622	3.54146	0.220031
GO:0042035~regulation of cytokine biosynthetic process	0.0130726	2.83649	0.224761
GO:0045321~leukocyte activation	0.0131199	1.50705	0.225481
GO:0014074~response to purine-containing compound	0.0132618	2.23148	0.227632
GO:0010876~lipid localization	0.0132668	1.79434	0.227707
GO:0044057~regulation of system process	0.0137682	1.66064	0.235265
GO:0048659~smooth muscle cell proliferation	0.0141634	2.21174	0.241172
GO:0019218~regulation of steroid metabolic process	0.0143494	2.79074	0.243937
GO:0043462~regulation of ATPase activity	0.0144397	3.45066	0.245277
GO:0042269~regulation of natural killer cell mediated cytotoxicity	0.0149497	5.05923	0.252796
GO:0002715~regulation of natural killer cell mediated immunity	0.0149497	5.05923	0.252796
GO:0051708~intracellular protein transport in other organism involved in symbiotic interaction	0.0150585	14.4188	0.254391
GO:0030581~symbiont intracellular protein transport in host	0.0150585	14.4188	0.254391
GO:0001806~type IV hypersensitivity	0.0150585	14.4188	0.254391
GO:0048660~regulation of smooth muscle cell proliferation	0.015111	2.19233	0.25516
GO:0034220~ion transmembrane transport	0.0154748	1.56015	0.260464
GO:0001775~cell activation	0.0159606	1.44188	0.267493
GO:0032637~interleukin-8 production	0.0162647	3.36439	0.27186
GO:0007249~I-kappaB kinase/NF-kappaB signaling	0.0166753	1.86049	0.277718
GO:0071360~cellular response to exogenous dsRNA	0.0168071	6.99094	0.279589
GO:0039531~regulation of viral-induced cytoplasmic pattern recognition receptor signaling pathway	0.0168071	6.99094	0.279589
GO:0009306~protein secretion	0.0169002	1.61204	0.280907
GO:0016054~organic acid catabolic process	0.0174769	2.00261	0.289025
GO:0034767~positive regulation of ion transmembrane transport	0.0178739	2.49676	0.294562
GO:0032897~negative regulation of viral transcription	0.0179372	4.80627	0.295441
GO:0098801~regulation of renal system process	0.0179372	4.80627	0.295441
GO:0050727~regulation of inflammatory response	0.0188334	1.87831	0.307778
GO:0032414~positive regulation of ion transmembrane transporter activity	0.0190033	2.9019	0.310092
GO:0006812~cation transport	0.0192138	1.44008	0.312951
GO:0022409~positive regulation of cell-cell adhesion	0.0195571	2.03902	0.317589
GO:0002824~positive regulation of adaptive immune response based on somatic recombination of immune receptors built from immunoglobulin superfamily domains	0.0208902	2.84816	0.335319
GO:0032727~positive regulation of interferon-alpha production	0.0215598	6.40836	0.344058
GO:0016042~lipid catabolic process	0.0220595	1.80235	0.350509
GO:0035821~modification of morphology or physiology of other organism	0.0221218	2.58247	0.351309
GO:0018958~phenol-containing compound metabolic process	0.0229036	2.79638	0.361269
GO:0044712~single-organism catabolic process	0.0233801	1.42815	0.367268
GO:0042445~hormone metabolic process	0.0236745	2.24974	0.370949
GO:0046903~secretion	0.0238219	1.35935	0.372784
GO:0045080~positive regulation of chemokine biosynthetic process	0.0242391	11.5351	0.37795
GO:1901724~positive regulation of cell proliferation involved in kidney development	0.0242391	11.5351	0.37795
GO:0032020~ISG15-protein conjugation	0.0242391	11.5351	0.37795
GO:0002489~antigen processing and presentation of endogenous peptide antigen via MHC class Ib via ER pathway, TAP-dependent	0.0242391	11.5351	0.37795
GO:0002488~antigen processing and presentation of endogenous peptide antigen via MHC class Ib via ER pathway	0.0242391	11.5351	0.37795
GO:0001913~T cell mediated cytotoxicity	0.0249581	4.36934	0.386758
GO:0050886~endocrine process	0.025047	2.74644	0.387839
GO:0051046~regulation of secretion	0.0260297	1.4533	0.399667
GO:0030522~intracellular receptor signaling pathway	0.0265478	1.89721	0.405815
GO:0033993~response to lipid	0.0268299	1.37322	0.409138
GO:1902581~multi-organism cellular localization	0.0269681	5.91541	0.410759
GO:0002438~acute inflammatory response to antigenic stimulus	0.0269681	5.91541	0.410759
GO:1902583~multi-organism intracellular transport	0.0269681	5.91541	0.410759
GO:0001916~positive regulation of T cell mediated cytotoxicity	0.0269681	5.91541	0.410759
GO:0032940~secretion by cell	0.0271172	1.37769	0.412503
GO:0051260~protein homooligomerization	0.0274183	1.723	0.416011
GO:0006869~lipid transport	0.0274807	1.75661	0.416736
GO:0048518~positive regulation of biological process	0.0276261	1.11348	0.41842
GO:0034764~positive regulation of transmembrane transport	0.0277627	2.31628	0.42
GO:0033002~muscle cell proliferation	0.0278886	1.88481	0.421451
GO:0060759~regulation of response to cytokine stimulus	0.0280029	2.4718	0.422765
GO:0050900~leukocyte migration	0.0283798	1.83096	0.42708
GO:1903530~regulation of secretion by cell	0.028383	1.46182	0.427116
GO:0060986~endocrine hormone secretion	0.0296613	3.39266	0.441525
GO:0048662~negative regulation of smooth muscle cell proliferation	0.0296613	3.39266	0.441525
GO:0051928~positive regulation of calcium ion transport	0.0301826	2.43698	0.447301
GO:0002821~positive regulation of adaptive immune response	0.0322905	2.60679	0.470085
GO:0042493~response to drug	0.0327269	1.55041	0.474689
GO:0070233~negative regulation of T cell apoptotic process	0.0330292	5.49288	0.477856
GO:0042116~macrophage activation	0.0331792	3.29573	0.479421
GO:0030334~regulation of cell migration	0.0333839	1.37562	0.48155
GO:0001961~positive regulation of cytokine-mediated signaling pathway	0.0334236	4.00523	0.481961
GO:0002479~antigen processing and presentation of exogenous peptide antigen via MHC class I, TAP-dependent	0.0334236	4.00523	0.481961
GO:0030001~metal ion transport	0.0339747	1.43031	0.487646
GO:1902107~positive regulation of leukocyte differentiation	0.0344942	2.11476	0.49295
GO:0006816~calcium ion transport	0.0348347	1.67558	0.496398
GO:1904062~regulation of cation transmembrane transport	0.0348508	1.88218	0.496561
GO:0032411~positive regulation of transporter activity	0.0349861	2.56334	0.497925
GO:0050715~positive regulation of cytokine secretion	0.0349861	2.56334	0.497925
GO:0002485~antigen processing and presentation of endogenous peptide antigen via MHC class I via ER pathway, TAP-dependent	0.0351208	9.61254	0.499279
GO:0070471~uterine smooth muscle contraction	0.0351208	9.61254	0.499279
GO:0002484~antigen processing and presentation of endogenous peptide antigen via MHC class I via ER pathway	0.0351208	9.61254	0.499279
GO:0008063~Toll signaling pathway	0.0351208	9.61254	0.499279
GO:0039530~MDA-5 signaling pathway	0.0351208	9.61254	0.499279
GO:1900246~positive regulation of RIG-I signaling pathway	0.0351208	9.61254	0.499279
GO:0002476~antigen processing and presentation of endogenous peptide antigen via MHC class Ib	0.0351208	9.61254	0.499279
GO:0002524~hypersensitivity	0.0351208	9.61254	0.499279
GO:0007166~cell surface receptor signaling pathway	0.0355303	1.20157	0.503374
GO:0098655~cation transmembrane transport	0.0359632	1.55354	0.507669
GO:0051270~regulation of cellular component movement	0.0363339	1.34546	0.51132
GO:0050708~regulation of protein secretion	0.036644	1.59004	0.514353
GO:0019915~lipid storage	0.0367897	2.80366	0.515772
GO:0032677~regulation of interleukin-8 production	0.0369459	3.20418	0.517289
GO:0051591~response to cAMP	0.0374134	2.33819	0.521802
GO:0071260~cellular response to mechanical stimulus	0.0378268	2.52132	0.525759
GO:0016064~immunoglobulin mediated immune response	0.0378268	2.52132	0.525759
GO:0060760~positive regulation of response to cytokine stimulus	0.0382098	3.84502	0.529399
GO:0044802~single-organism membrane organization	0.0389276	1.36136	0.536147
GO:0006810~transport	0.0393325	1.12354	0.539914
GO:0010884~positive regulation of lipid storage	0.0397347	5.12669	0.543626
GO:0031268~pseudopodium organization	0.0397347	5.12669	0.543626
GO:0031294~lymphocyte costimulation	0.0397347	5.12669	0.543626
GO:0034123~positive regulation of toll-like receptor signaling pathway	0.0397347	5.12669	0.543626
GO:0099601~regulation of neurotransmitter receptor activity	0.0397347	5.12669	0.543626
GO:0060009~Sertoli cell development	0.0397347	5.12669	0.543626
GO:0031295~T cell costimulation	0.0397347	5.12669	0.543626
GO:2000145~regulation of cell motility	0.0397844	1.35026	0.544082
GO:0008610~lipid biosynthetic process	0.0399832	1.46333	0.545905
GO:0051865~protein autoubiquitination	0.0401591	2.74644	0.547513
GO:0032755~positive regulation of interleukin-6 production	0.0401591	2.74644	0.547513
GO:0002708~positive regulation of lymphocyte mediated immunity	0.0401591	2.74644	0.547513
GO:0002694~regulation of leukocyte activation	0.0407845	1.5515	0.553182
GO:0019724~B cell mediated immunity	0.0408148	2.48066	0.553456
GO:0019083~viral transcription	0.0409646	3.11758	0.554803
GO:0071320~cellular response to cAMP	0.0409646	3.11758	0.554803
GO:0044282~small molecule catabolic process	0.0412277	1.67175	0.55716
GO:0009914~hormone transport	0.0412277	1.67175	0.55716
GO:0050671~positive regulation of lymphocyte proliferation	0.0428312	2.27665	0.571271
GO:0040012~regulation of locomotion	0.0433384	1.33767	0.575645
GO:0042590~antigen processing and presentation of exogenous peptide antigen via MHC class I	0.0433676	3.69713	0.575896
GO:0055078~sodium ion homeostasis	0.0433676	3.69713	0.575896
GO:0002230~positive regulation of defense response to virus by host	0.0435383	2.13612	0.577358
GO:0009409~response to cold	0.0452377	3.03554	0.591652
GO:0030097~hemopoiesis	0.0455741	1.33906	0.594427
GO:0055094~response to lipoprotein particle	0.0470716	4.80627	0.606562
GO:1900449~regulation of glutamate receptor signaling pathway	0.0470716	4.80627	0.606562
GO:0001914~regulation of T cell mediated cytotoxicity	0.0470716	4.80627	0.606562
GO:0032620~interleukin-17 production	0.0470716	4.80627	0.606562
GO:0032689~negative regulation of interferon-gamma production	0.0470716	4.80627	0.606562
GO:0001959~regulation of cytokine-mediated signaling pathway	0.0472412	2.40314	0.607915
GO:0032649~regulation of interferon-gamma production	0.0474676	2.63874	0.609713
GO:0035634~response to stilbenoid	0.0475028	8.23932	0.609992
GO:0043950~positive regulation of cAMP-mediated signaling	0.0475028	8.23932	0.609992
GO:1900225~regulation of NLRP3 inflammasome complex assembly	0.0475028	8.23932	0.609992
GO:0050755~chemokine metabolic process	0.0475028	8.23932	0.609992
GO:0010819~regulation of T cell chemotaxis	0.0475028	8.23932	0.609992
GO:0046719~regulation by virus of viral protein levels in host cell	0.0475028	8.23932	0.609992
GO:0002730~regulation of dendritic cell cytokine production	0.0475028	8.23932	0.609992
GO:0032230~positive regulation of synaptic transmission, GABAergic	0.0475028	8.23932	0.609992
GO:0002428~antigen processing and presentation of peptide antigen via MHC class Ib	0.0475028	8.23932	0.609992
GO:0042033~chemokine biosynthetic process	0.0475028	8.23932	0.609992
GO:0045073~regulation of chemokine biosynthetic process	0.0475028	8.23932	0.609992
GO:0032946~positive regulation of mononuclear cell proliferation	0.0487436	2.21828	0.619705
GO:1902186~regulation of viral release from host cell	0.0488968	3.5602	0.620888
GO:0032781~positive regulation of ATPase activity	0.0488968	3.5602	0.620888
GO:1901698~response to nitrogen compound	0.0506251	1.31761	0.633997
GO:0051817~modification of morphology or physiology of other organism involved in symbiotic interaction	0.050683	2.36616	0.634429
GO:0099536~synaptic signaling	0.0518172	1.47885	0.642787
GO:0007268~chemical synaptic transmission	0.0518172	1.47885	0.642787
GO:0098916~anterograde trans-synaptic signaling	0.0518172	1.47885	0.642787
GO:0099537~trans-synaptic signaling	0.0518172	1.47885	0.642787
GO:0002521~leukocyte differentiation	0.0543501	1.4573	0.660803
GO:0019076~viral release from host cell	0.0547956	3.43305	0.663881
GO:0033344~cholesterol efflux	0.0547956	3.43305	0.663881
GO:0031343~positive regulation of cell killing	0.0547956	3.43305	0.663881
GO:0032288~myelin assembly	0.0550228	4.52355	0.665441
GO:0044766~multi-organism transport	0.0550228	4.52355	0.665441
GO:1902579~multi-organism localization	0.0550228	4.52355	0.665441
GO:0070665~positive regulation of leukocyte proliferation	0.0551623	2.16282	0.666395
GO:1903169~regulation of calcium ion transmembrane transport	0.0551623	2.16282	0.666395
GO:0050865~regulation of cell activation	0.0553342	1.48361	0.667567
GO:0035725~sodium ion transmembrane transport	0.0555476	2.53916	0.669017
GO:0042391~regulation of membrane potential	0.0557991	1.58128	0.670719
GO:0007186~G-protein coupled receptor signaling pathway	0.0564463	1.46533	0.675058
GO:0044242~cellular lipid catabolic process	0.0575455	1.79803	0.682304
GO:0050707~regulation of cytokine secretion	0.0579123	2.02369	0.684688
GO:0002274~myeloid leukocyte activation	0.0579123	2.02369	0.684688
GO:0014910~regulation of smooth muscle cell migration	0.058031	2.29553	0.685455
GO:0023052~signaling	0.0581555	1.10225	0.686258
GO:1904427~positive regulation of calcium ion transmembrane transport	0.0595959	2.81343	0.695413
GO:0098662~inorganic cation transmembrane transport	0.0596211	1.50517	0.69557
GO:0007600~sensory perception	0.0597452	1.54418	0.696347
GO:0002366~leukocyte activation involved in immune response	0.0601252	1.78519	0.698712
GO:0014003~oligodendrocyte development	0.0610606	3.31467	0.704461
GO:0002833~positive regulation of response to biotic stimulus	0.0610606	3.31467	0.704461
GO:0032494~response to peptidoglycan	0.0612004	7.20941	0.705311
GO:0032825~positive regulation of natural killer cell differentiation	0.0612004	7.20941	0.705311
GO:0050804~modulation of synaptic transmission	0.0614295	1.58739	0.706699
GO:1904064~positive regulation of cation transmembrane transport	0.061939	2.26177	0.709764
GO:0051051~negative regulation of transport	0.0623522	1.43636	0.712228
GO:0009628~response to abiotic stimulus	0.0633501	1.25949	0.718096
GO:0051234~establishment of localization	0.0634007	1.10475	0.71839
GO:0071359~cellular response to dsRNA	0.0648954	2.74644	0.726959
GO:0090183~regulation of kidney development	0.0648954	2.74644	0.726959
GO:0002263~cell activation involved in immune response	0.0655125	1.76004	0.730424
GO:0072006~nephron development	0.0655552	1.88818	0.730662
GO:1903708~positive regulation of hemopoiesis	0.0658364	1.81654	0.732226
GO:0044700~single organism signaling	0.0674561	1.09809	0.741067
GO:0046879~hormone secretion	0.0676787	1.59428	0.74226
GO:0043279~response to alkaloid	0.0678509	1.96174	0.74318
GO:0048519~negative regulation of biological process	0.0683188	1.0989	0.745662
GO:0032609~interferon-gamma production	0.0691307	2.40314	0.749916
GO:0048146~positive regulation of fibroblast proliferation	0.0691307	2.40314	0.749916
GO:0098792~xenophagy	0.0695516	2.05983	0.752095
GO:0014909~smooth muscle cell migration	0.0702264	2.19715	0.75555
GO:0015844~monoamine transport	0.0704501	2.68257	0.756686
GO:0043122~regulation of I-kappaB kinase/NF-kappaB signaling	0.0713049	1.64786	0.760978
GO:0007612~learning	0.0713872	1.94193	0.761388
GO:0046633~alpha-beta T cell proliferation	0.072684	4.04739	0.767753
GO:0010742~macrophage derived foam cell differentiation	0.072684	4.04739	0.767753
GO:0002335~mature B cell differentiation	0.072684	4.04739	0.767753
GO:0034440~lipid oxidation	0.0734761	2.0356	0.771561
GO:0042471~ear morphogenesis	0.0734761	2.0356	0.771561
GO:0007611~learning or memory	0.0739742	1.6385	0.773925
GO:0003014~renal system process	0.0740491	2.36098	0.774279
GO:0007610~behavior	0.0741353	1.37661	0.774685
GO:0051047~positive regulation of secretion	0.0743744	1.50196	0.775808
GO:0021782~glial cell development	0.0746062	2.16621	0.776891
GO:0002228~natural killer cell mediated immunity	0.0746695	3.10082	0.777187
GO:0042267~natural killer cell mediated cytotoxicity	0.0746695	3.10082	0.777187
GO:0052547~regulation of peptidase activity	0.0749186	1.54487	0.778344
GO:0006000~fructose metabolic process	0.0760442	6.40836	0.783505
GO:0072203~cell proliferation involved in metanephros development	0.0760442	6.40836	0.783505
GO:0044130~negative regulation of growth of symbiont in host	0.0760442	6.40836	0.783505
GO:0044146~negative regulation of growth of symbiont involved in interaction with host	0.0760442	6.40836	0.783505
GO:0016188~synaptic vesicle maturation	0.0760442	6.40836	0.783505
GO:0042535~positive regulation of tumor necrosis factor biosynthetic process	0.0760442	6.40836	0.783505
GO:0071436~sodium ion export	0.0760442	6.40836	0.783505
GO:0009063~cellular amino acid catabolic process	0.0762581	2.6216	0.784472
GO:0030301~cholesterol transport	0.0762581	2.6216	0.784472
GO:0042632~cholesterol homeostasis	0.0762581	2.6216	0.784472
GO:0055092~sterol homeostasis	0.0762581	2.6216	0.784472
GO:0008406~gonad development	0.076708	1.62924	0.786494
GO:0051259~protein oligomerization	0.0769012	1.38381	0.787357
GO:0007204~positive regulation of cytosolic calcium ion concentration	0.0772128	1.71182	0.788741
GO:0098660~inorganic ion transmembrane transport	0.0780223	1.44032	0.792298
GO:0032103~positive regulation of response to external stimulus	0.078636	1.66143	0.794956
GO:0007270~neuron-neuron synaptic transmission	0.0791432	2.13612	0.797129
GO:1903532~positive regulation of secretion by cell	0.0792771	1.50941	0.797699
GO:0055085~transmembrane transport	0.0801813	1.29027	0.801508
GO:0050714~positive regulation of protein secretion	0.080333	1.70018	0.802141
GO:0071396~cellular response to lipid	0.0808813	1.38421	0.80441
GO:0006629~lipid metabolic process	0.0811263	1.23726	0.805417
GO:0043123~positive regulation of I-kappaB kinase/NF-kappaB signaling	0.0816886	1.74774	0.807708
GO:0007215~glutamate receptor signaling pathway	0.0820001	3.00392	0.808966
GO:0090184~positive regulation of kidney development	0.0820001	3.00392	0.808966
GO:0050885~neuromuscular process controlling balance	0.0823166	2.56334	0.810236
GO:0015918~sterol transport	0.0823166	2.56334	0.810236
GO:0032228~regulation of synaptic transmission, GABAergic	0.0823452	3.84502	0.81035
GO:0090077~foam cell differentiation	0.0823452	3.84502	0.81035
GO:0051932~synaptic transmission, GABAergic	0.0823452	3.84502	0.81035
GO:0060008~Sertoli cell differentiation	0.0823452	3.84502	0.81035
GO:0072012~glomerulus vasculature development	0.0823452	3.84502	0.81035
GO:0006956~complement activation	0.0823452	3.84502	0.81035
GO:0032735~positive regulation of interleukin-12 production	0.0823452	3.84502	0.81035
GO:0009967~positive regulation of signal transduction	0.08241	1.2115	0.810609
GO:0008217~regulation of blood pressure	0.0826717	1.88481	0.811652
GO:0048534~hematopoietic or lymphoid organ development	0.0827437	1.2756	0.811937
GO:0008202~steroid metabolic process	0.0835317	1.68869	0.815039
GO:0002700~regulation of production of molecular mediator of immune response	0.0838372	2.10686	0.816228
GO:0070838~divalent metal ion transport	0.0839021	1.47885	0.816479
GO:2001257~regulation of cation channel activity	0.0844682	2.28094	0.818661
GO:1902105~regulation of leukocyte differentiation	0.085299	1.60209	0.821819
GO:0006066~alcohol metabolic process	0.085299	1.60209	0.821819
GO:0045137~development of primary sexual characteristics	0.085299	1.60209	0.821819
GO:0072511~divalent inorganic cation transport	0.0858613	1.47319	0.823926
GO:0051249~regulation of lymphocyte activation	0.0867908	1.49093	0.827357
GO:1902533~positive regulation of intracellular signal transduction	0.0878893	1.26958	0.831331
GO:0061024~membrane organization	0.0885506	1.26066	0.833682
GO:0050810~regulation of steroid biosynthetic process	0.0886225	2.50762	0.833935
GO:0014911~positive regulation of smooth muscle cell migration	0.0886225	2.50762	0.833935
GO:0007267~cell-cell signaling	0.0896431	1.22814	0.837496
GO:0032655~regulation of interleukin-12 production	0.0896707	2.91289	0.837592
GO:1903556~negative regulation of tumor necrosis factor superfamily cytokine production	0.0896707	2.91289	0.837592
GO:0044033~multi-organism metabolic process	0.0899662	2.24293	0.838609
GO:0015698~inorganic anion transport	0.0899662	2.24293	0.838609
GO:0006959~humoral immune response	0.0899662	2.24293	0.838609
GO:0045621~positive regulation of lymphocyte differentiation	0.0899662	2.24293	0.838609
GO:1901699~cellular response to nitrogen compound	0.090791	1.35593	0.841415
GO:0030198~extracellular matrix organization	0.0913531	1.58449	0.843301
GO:0044117~growth of symbiont in host	0.0918787	5.76753	0.845046
GO:0044144~modulation of growth of symbiont involved in interaction with host	0.0918787	5.76753	0.845046
GO:0044110~growth involved in symbiotic interaction	0.0918787	5.76753	0.845046
GO:0044126~regulation of growth of symbiont in host	0.0918787	5.76753	0.845046
GO:0002475~antigen processing and presentation via MHC class Ib	0.0918787	5.76753	0.845046
GO:0044116~growth of symbiont involved in interaction with host	0.0918787	5.76753	0.845046
GO:0042417~dopamine metabolic process	0.0925243	3.66192	0.847163
GO:0045940~positive regulation of steroid metabolic process	0.0925243	3.66192	0.847163
GO:0090181~regulation of cholesterol metabolic process	0.0925243	3.66192	0.847163
GO:0010647~positive regulation of cell communication	0.0929044	1.19253	0.848397
GO:0043062~extracellular structure organization	0.0944785	1.57583	0.853407
GO:0007165~signal transduction	0.094663	1.09185	0.853983
GO:0019080~viral gene expression	0.0951719	2.45427	0.855563
GO:0002705~positive regulation of leukocyte mediated immunity	0.0956542	2.20616	0.857045
GO:0048661~positive regulation of smooth muscle cell proliferation	0.098853	2.02369	0.866517
GO:0050806~positive regulation of synaptic transmission	0.0997794	1.90138	0.869147
GO:0023056~positive regulation of signaling	0.0998808	1.18474	0.869432
