# Supplementary material for: Integrative Analyses Identify a cGAS‐STING Pathway‐Driven Signature With Context‐Dependent Roles in Systemic Lupus Erythematosus
Source: Adv Sci (Weinh). 2026 Mar 3;13(25):e21560. doi: 10.1002/advs.202521560 (PMC13137784; doi:10.1002/advs.202521560)
Supplement: Supplementary file 2 — Supporting File 1: advs74501‐sup‐0002‐Tables.zip. [file ADVS-13-e21560-s002.zip › Supplementary_table/TableS2.xlsx]

## Sheet: 7 modules
Table S2: The identified gene modules using Markov Clustering and PPI interaction based on time-course transcriptome data
Gene Name	Module Class
Pcdhgb7	M1
Pcdhgb1	M1
Ascl5	M1
Edaradd	M1
Bend4	M1
Lamtor3	M1
Ulbp1	M1
Cntf	M1
Psme3	M1
Fign	M1
Lrrc8b	M1
Ccnd1	M1
Amd2	M1
Snu13	M1
Mtap	M1
E2f6	M1
Txnl4a	M1
Chn1	M1
Uba2	M1
Cdc42se2	M1
Rnf7	M1
Grem2	M1
Tmsb4x	M1
Zfp280b	M1
Mmgt2	M1
Mcmbp	M1
Nat8l	M1
Timm8a1	M1
Diras2	M1
Xxylt1	M1
Fam185a	M1
St7l	M1
Slc25a26	M1
Smim7	M1
Dact1	M1
Slc35g1	M1
Pde12	M1
Crppa	M1
Sdhaf3	M1
Klhl23	M1
Tdrkh	M1
Creg1	M1
Arhgap9	M1
Phtf2	M1
Ptger4	M1
Exo1	M1
Atf7ip2	M1
Rsad1	M1
Ube3c	M1
Wdr36	M1
Wnk2	M1
Hgsnat	M1
Apln	M1
Polr3g	M1
Supt16	M1
Eif2s3x	M1
Pygo1	M1
Gcsh	M1
Cipc	M1
Parl	M1
Dph5	M1
Mgll	M1
Slc35d2	M1
Ogfod1	M1
Slc16a1	M1
Abcc4	M1
Prkar2a	M1
Dbr1	M1
Idh3a	M1
Adat1	M1
Cyb5b	M1
Slc7a6	M1
Lsm6	M1
Heatr3	M1
Dctd	M1
Dkc1	M1
Hccs	M1
Thap12	M1
Ipo5	M1
Eed	M1
Pcsk6	M1
Prmt3	M1
Strap	M1
Cnbp	M1
Isy1	M1
Agk	M1
Pomp	M1
Rnf4	M1
Abcb1b	M1
Eif2b3	M1
Dmac1	M1
Ncbp1	M1
Smad9	M1
Gfm1	M1
Nceh1	M1
Zmat3	M1
Stard7	M1
Fastkd1	M1
Clp1	M1
Cers6	M1
Stk39	M1
Gpd2	M1
Pdss1	M1
Mindy3	M1
Dnajc1	M1
Farsb	M1
Wdr12	M1
Hspd1	M1
Cops5	M1
Clns1a	M1
Pmel	M1
Cwf19l1	M1
Trub1	M1
Prdx3	M1
Vti1a	M1
Psmg2	M1
Luc7l	M1
Jpt2	M1
Fbxl17	M1
Celsr3	M1
B4galt4	M1
Tomm70a	M1
Tymp	M1
Tomm22	M1
Bora	M1
Tnfsf11	M1
Xpo4	M1
Eef1akmt1	M1
Sh3bp5	M1
Glud1	M1
Vdac2	M1
Nln	M1
Ercc8	M1
Pde8b	M1
Arhgef28	M1
Serpinb9b	M1
Tmem14c	M1
Mrs2	M1
Dglucy	M1
Tcam1	M1
Phykpl	M1
Pno1	M1
Slc16a10	M1
E2f3	M1
Zswim7	M1
Tnpo3	M1
Cct4	M1
Sod2	M1
Tcf23	M1
Taco1	M1
Kpnb1	M1
Efnb2	M1
Wdr77	M1
Pparg	M1
Zc3h11a	M2
Ubap1l	M2
Lin52	M2
Capns2	M2
Gas2l3	M2
Mcc	M2
Hrct1	M2
Zbtb34	M2
Col28a1	M2
Slc24a3	M2
Msln	M2
Mbtd1	M2
Cep170	M2
Rbbp4	M2
Gm13199	M2
Kbtbd11	M2
Sugct	M2
Tnfaip6	M2
Reep1	M2
Dlg2	M2
Atp6v1a	M2
Rinl	M2
Zgrf1	M2
Rictor	M2
Zfp672	M2
Prex2	M2
Mfap1b	M2
Rbm15	M2
Pcdhb16	M2
Fbxo30	M2
Zswim3	M2
B230219D22Rik	M2
Mms22l	M2
Pcdhb14	M2
Ino80d	M2
Suv39h1	M2
Rnf144b	M2
Dtl	M2
Fnip1	M2
Ggta1	M2
Ctdspl2	M2
Phip	M2
Acta1	M2
Gabarapl2	M2
Nudt21	M2
Blm	M2
Ttyh1	M2
Lrp6	M2
Pum1	M2
Tm2d1	M2
Cpne3	M2
Kcnq5	M2
Rad51	M2
Zbtb43	M2
Pou2f1	M2
Dhtkd1	M2
Bach1	M2
Ppp6r3	M2
Me2	M2
Aifm3	M2
Atad2	M2
Rnf19a	M2
Cdhr1	M2
Sgcd	M2
Frs2	M2
Ptprk	M2
Crkl	M2
Kctd20	M2
Nr2c2	M2
Clcn3	M2
Clcn5	M2
Ikbkg	M2
Gm48552	M3
Xndc1	M3
Lsm5	M3
A930033H14Rik	M3
Zfp966	M3
Insl3	M3
Serpina3i	M3
Cenpw	M3
Zfp950	M3
Mgst2	M3
Pde7a	M3
Zic3	M3
Spag8	M3
Sntb1	M3
Tmem26	M3
Sprr2k	M3
Arhgap42	M3
D030056L22Rik	M3
Tmem60	M3
Zfp367	M3
Tafa2	M3
Sgtb	M3
Prdm10	M3
Fcho2	M3
Fam117b	M3
Lat2	M3
Agbl3	M3
Ccdc50	M3
Tdp2	M3
Egln3	M3
Cobll1	M3
Lpcat2	M3
Slc25a36	M3
Gpm6b	M3
Itgb1bp2	M3
Pak3	M3
Pgm2l1	M3
Zfp606	M3
Mthfd2l	M3
Rassf6	M3
Cdc7	M3
Tnfrsf9	M3
Snapc3	M3
Ppp3ca	M3
Ptbp2	M3
Pdgfc	M3
Dclk1	M3
Dusp19	M3
Rbms1	M3
Stam	M3
Avil	M3
Lox	M3
Mss51	M3
Trim23	M3
Tube1	M3
Vmp1	M3
Wsb1	M3
Zfp207	M3
Stc1	M3
Mplkip	M3
Nfib	M3
Epdr1	M3
Jmjd7	M4
Gm28043	M4
Ptges3l	M4
6430550D23Rik	M4
Bglap3	M4
Pcdhb22	M4
Noxred1	M4
Gm960	M4
Cds2	M4
Palld	M4
Cntrl	M4
Zcchc24	M4
Skida1	M4
Zfp217	M4
Mrgpre	M4
Cep120	M4
Foxo3	M4
Lurap1l	M4
Khnyn	M4
Tmem198b	M4
Zfp740	M4
Fut10	M4
Rnf208	M4
Trim72	M4
Pkp2	M4
N4bp2l1	M4
Nhsl1	M4
Creb3l2	M4
Cep44	M4
Nmrk1	M4
Rsrp1	M4
Spred3	M4
Fam214a	M4
Fam53c	M4
Rnft2	M4
Ip6k2	M4
Hmg20a	M4
Wdr59	M4
Nadsyn1	M4
Ttc23	M4
Ing4	M4
Vgll4	M4
Srgap3	M4
Gpc2	M4
Ptpru	M4
Dcaf12	M4
Cd1d1	M4
Atg13	M4
Lamc3	M4
Cubn	M4
Pask	M4
Ikzf2	M4
Cdca5	M4
Atat1	M4
Tslp	M4
Slc25a27	M4
Tiam2	M4
Cep72	M4
Cdkl1	M4
Aloxe3	M4
Fbxl20	M4
Abca8b	M4
Arid5b	M4
Retreg3	M4
Gnrh1	M4
Abca1	M4
Kdsr	M4
Ppp1cc	M4
Stat3	M4
Brd8	M4
Narf	M4
Gm45799	M5
Gm35339	M5
Cdkn2d	M5
Kifc1	M5
Ctdsp2	M5
Nynrin	M5
Papolb	M5
Zfyve26	M5
Numa1	M5
Gng8	M5
Ppox	M5
Ifnlr1	M5
Zc3h4	M5
Syne3	M5
Cbx7	M5
Nrros	M5
C77080	M5
Pskh1	M5
H2bc6	M5
9930012K11Rik	M5
Synpo	M5
Sun2	M5
Irgq	M5
Zfhx2	M5
Ap1g2	M5
Rere	M5
Zer1	M5
Tnrc18	M5
Hexdc	M5
Irs2	M5
Tctn1	M5
Srcin1	M5
Setd1b	M5
Trpm4	M5
Ncapd2	M5
Igsf9	M5
Rmi2	M5
Ranbp10	M5
Ppp6r2	M5
Plppr3	M5
Zswim4	M5
Zfp395	M5
Plekhm1	M5
Kdm4a	M5
Stk36	M5
Rasgrp2	M5
Abtb2	M5
Ip6k1	M5
Gabra3	M5
Pim2	M5
Ppme1	M5
Tspan11	M5
Gigyf1	M5
Wipi2	M5
Cit	M5
Acad10	M5
Mthfr	M5
Ube4b	M5
Fancg	M5
Col15a1	M5
Iqgap3	M5
Nacc2	M5
Sema4c	M5
Col3a1	M5
Tk1	M5
Hoga1	M5
Mms19	M5
Pdgfrb	M5
Rgs11	M5
Gtpbp2	M5
Thbs2	M5
Gtf2ird1	M5
Adcy6	M5
C1qtnf6	M5
Nid2	M5
Pik3r5	M5
Pfkl	M5
Zfp687	M5
Zfyve27	M5
Smyd4	M5
Kdm6b	M5
Mpp2	M5
Sh3bp5l	M5
Kcnd1	M5
Carhsp1	M5
Usp19	M5
Polr2a	M5
Gys1	M5
Pcnt	M5
Klhl33	M6
Mthfsl	M6
Haus5	M6
AU022252	M6
Thbd	M6
Prok1	M6
Cnnm2	M6
Hikeshi	M6
Cttnbp2nl	M6
Plac1	M6
Phf21a	M6
1600014C10Rik	M6
Tgm5	M6
Zfp608	M6
Rab7b	M6
Zmat1	M6
Arhgef39	M6
Tlr6	M6
Plpp7	M6
Msantd1	M6
B230217C12Rik	M6
Phf13	M6
Frat2	M6
Tshz1	M6
Adrb2	M6
Scml4	M6
Camsap3	M6
Gpr146	M6
Zfyve1	M6
Serpina3g	M6
Bsdc1	M6
Iqcc	M6
Rnf167	M6
Sh3bgr	M6
Accs	M6
Bmf	M6
Bub1b	M6
Timeless	M6
Lrrc17	M6
Zmynd8	M6
Rnf122	M6
Pomt1	M6
Ube2h	M6
Sv2a	M6
Nod1	M6
Aspg	M6
Atg14	M6
Pcyt1b	M6
Ncaph	M6
Cyb561a3	M6
Ypel4	M6
Amt	M6
Cish	M6
Pik3r4	M6
Rora	M6
Dbndd1	M6
Gla	M6
Dnhd1	M6
Mtmr14	M6
Gabarapl1	M6
Lrrc23	M6
Zcchc8	M6
Rchy1	M6
Brdt	M6
Tec	M6
Gpsm2	M6
Vangl1	M6
Sema6d	M6
Mcm6	M6
Ankzf1	M6
Slc40a1	M6
Rabgef1	M6
Mxi1	M6
Trpm6	M6
Zfp521	M6
Map3k8	M6
Pim1	M6
Guca1a	M6
Nfatc4	M6
Lmbr1l	M6
Boc	M6
Wdyhv1	M6
Fbxo32	M6
Cideb	M6
Isca2	M6
Pfkp	M6
Lpin1	M6
Mybpc1	M6
Aldoc	M6
Stx5a	M6
Ezh1	M6
Adamts4	M6
Ndrg1	M6
Gstm7	M6
Fap	M6
Cdc45	M6
Pnp	M7
H2bc9	M7
Btf3l4b	M7
Gm19410	M7
Ccdc194	M7
Gbp5	M7
Gbp6	M7
Gm28230	M7
H3c4	M7
Tmem151b	M7
Psmb9	M7
Rnaset2a	M7
4930523C07Rik	M7
Mndal	M7
Trim34b	M7
Itga10	M7
Usp49	M7
Rasgef1b	M7
Tnfsf13	M7
Ccpg1os	M7
Cldn34c1	M7
Ifit1bl1	M7
Cyp4v3	M7
Slc8a3	M7
Ifi27l2a	M7
Arhgap8	M7
Tgtp1	M7
Tgtp2	M7
Ifi47	M7
Mon1b	M7
Gm14391	M7
Igtp	M7
H2aw	M7
1810010H24Rik	M7
Gvin2	M7
Perm1	M7
F8a	M7
AK157302	M7
Wfdc3	M7
Ly6a	M7
Ttc30b	M7
Ifit3	M7
Kiz	M7
Myh7b	M7
Nlrc5	M7
Trim68	M7
Gm4951	M7
Ifi207	M7
Ifi204	M7
C4b	M7
H2-D1	M7
Gm6034	M7
Gm8773	M7
Lrrc61	M7
Acot1	M7
Slfn2	M7
Hnrnpul2	M7
Klrg2	M7
Setdb2	M7
Trabd2b	M7
Pnma8b	M7
Tmem35b	M7
Slc17a7	M7
Rnf213	M7
9930111J21Rik2	M7
Irgm2	M7
Ahnak	M7
Slfn9	M7
Nkain2	M7
H2ac12	M7
Syt11	M7
Zfp467	M7
Nat8f4	M7
Apol9b	M7
Phf11d	M7
Ifit1bl2	M7
Capn6	M7
H2-T23	M7
Vsig10	M7
Oas1g	M7
Rnasel	M7
Ifi208	M7
Serpina3f	M7
Arid3c	M7
Adamtsl1	M7
Hvcn1	M7
S100a7a	M7
Mapk15	M7
Sfxn4	M7
Zfp773	M7
Parp10	M7
Ganc	M7
Mppe1	M7
Ifit3b	M7
Zfp954	M7
Pgghg	M7
Tac1	M7
Akr1b10	M7
Cyp2d22	M7
Ppp1r1b	M7
Mkx	M7
Plaat3	M7
Layn	M7
Tor3a	M7
Kng2	M7
Ntng1	M7
Tor4a	M7
Ccdc28a	M7
Vwa8	M7
C1qtnf3	M7
Eif4b	M7
Anks1b	M7
Syt17	M7
4933430I17Rik	M7
Cacnb2	M7
Abat	M7
Cyb5d2	M7
Lgals8	M7
Apol9a	M7
Slc44a2	M7
Trim12c	M7
Tmem140	M7
Immp2l	M7
Col8a2	M7
Trim34a	M7
H2-T22	M7
Clca3a1	M7
Zkscan5	M7
Gm14137	M7
Dnaaf3	M7
Zfp580	M7
C1ra	M7
Arhgef33	M7
Dsp	M7
Phactr1	M7
Slc8a1	M7
Mettl7a1	M7
Parp4	M7
Ifi205	M7
Iigp1	M7
Ech1	M7
Lipg	M7
H2-T24	M7
Mast1	M7
Spink2	M7
Oas1a	M7
Sema5b	M7
Gnpda1	M7
Nlgn2	M7
Spn	M7
Ncald	M7
P4ha3	M7
Gprc5c	M7
Fhip1a	M7
Ccdc96	M7
Zfp61	M7
Tor1aip2	M7
Gja4	M7
Apol10b	M7
Rasl11b	M7
Tmem17	M7
Prss46	M7
Nckap5	M7
Aknad1	M7
Tmie	M7
Tceal1	M7
Dtx3l	M7
Tmem67	M7
Ogfr	M7
Pdp1	M7
Rapgef4	M7
Gm12185	M7
Ccdc6	M7
Tlcd5	M7
Spata33	M7
Amigo2	M7
Tenm4	M7
Dipk1c	M7
A4galt	M7
Samd9l	M7
Fam180a	M7
Tgif1	M7
Ptgs1	M7
Neurl3	M7
Dusp28	M7
Fbxo41	M7
Irgm1	M7
Lrrc75b	M7
Mpeg1	M7
Bst2	M7
Mapk10	M7
Tifa	M7
C87436	M7
Olfml2a	M7
Camk2n1	M7
Myorg	M7
Tmem229b	M7
Ifit2	M7
Plekha7	M7
Penk	M7
Morn2	M7
AI467606	M7
Pcdhb7	M7
Sft2d3	M7
Serpinb1a	M7
E230025N22Rik	M7
Pced1b	M7
Cdc25c	M7
Rnf182	M7
Zrsr1	M7
Thrap3	M7
Tmem221	M7
Trim56	M7
Spice1	M7
Ptgir	M7
Zc3h6	M7
Fgf11	M7
Rnf214	M7
Trafd1	M7
Myo15	M7
Kcna4	M7
Ago4	M7
Ikbke	M7
Prox2	M7
Cmklr1	M7
Arsb	M7
Dync2i1	M7
Acacb	M7
Agrn	M7
Wipi1	M7
Git2	M7
Oasl1	M7
Cir1	M7
Atp1b2	M7
Tox	M7
Rusc1	M7
Pde9a	M7
Ccdc8	M7
Elmo1	M7
Cyp2s1	M7
Madd	M7
Igsf23	M7
Xaf1	M7
Pitpnc1	M7
Plekha4	M7
Il7	M7
Olfr56	M7
Ddx58	M7
Stac3	M7
Gbp7	M7
Kyat3	M7
Maob	M7
Stat2	M7
Cox15	M7
Ifi203	M7
Trim14	M7
Batf2	M7
Zfp189	M7
Znfx1	M7
Smarcal1	M7
Tnfsf10	M7
Azi2	M7
Isg20	M7
Sec24d	M7
Anpep	M7
Slco4a1	M7
Supt3	M7
Shfl	M7
Nipal2	M7
Ascc3	M7
Scube3	M7
Dgki	M7
Tm6sf1	M7
Saxo2	M7
BC028528	M7
Parp12	M7
Tmco3	M7
Egr1	M7
Fig4	M7
Txnip	M7
Pcp4l1	M7
Fbxo25	M7
Ankrd35	M7
Smg6	M7
Gask1a	M7
Mylip	M7
Mindy4	M7
Parp11	M7
Snn	M7
Ddx60	M7
Wdr19	M7
Zfp365	M7
Ifi206	M7
Fdxacb1	M7
Smim14	M7
Fbxw17	M7
Themis2	M7
Atp8a1	M7
Dlgap5	M7
Vnn1	M7
Icam1	M7
Tap1	M7
Itih2	M7
Aff3	M7
Xpnpep2	M7
Pml	M7
Clca2	M7
Unc93b1	M7
Lpar3	M7
Decr2	M7
Dnajc12	M7
Tcaf1	M7
Bicral	M7
Ndrg4	M7
Cdc42ep3	M7
Gadd45a	M7
Rbm43	M7
Zranb3	M7
Adamtsl2	M7
H2-Q4	M7
Dennd5a	M7
Selenoo	M7
Grin3b	M7
Arhgap45	M7
Caps2	M7
Isg15	M7
Melk	M7
Capn5	M7
Tdrd7	M7
Tgfbi	M7
Myo1d	M7
Uvrag	M7
Hpse	M7
Impg2	M7
Tut7	M7
Slfn8	M7
Mitf	M7
Xkr6	M7
Dhx57	M7
Ccl5	M7
Rubcnl	M7
Tmem106a	M7
Cxcl10	M7
Tmem127	M7
Tmub2	M7
Ppp1r21	M7
Tent4a	M7
Daam1	M7
Zfp418	M7
Gbx2	M7
Ifit1	M7
Parp14	M7
Plcg2	M7
Zdhhc14	M7
Hdac11	M7
Usp54	M7
Ankmy1	M7
Fgd5	M7
Pxk	M7
Lgals3bp	M7
Fkbpl	M7
Pik3c3	M7
Arhgef5	M7
Casp4	M7
Fndc3a	M7
Antxr1	M7
Rtp4	M7
Gstt2	M7
Gm7879	M7
Gng11	M7
Oas2	M7
Oas3	M7
Slc25a20	M7
Uba7	M7
Abhd5	M7
Myd88	M7
Plscr2	M7
Plscr1	M7
Tent5a	M7
Myo1e	M7
Yipf2	M7
Abcg4	M7
Tmem218	M7
Nlrx1	M7
Bco2	M7
Agt	M7
Has3	M7
Il15	M7
N4bp1	M7
Tlr3	M7
Lrp2bp	M7
Irf2	M7
Tti2	M7
Ap3m2	M7
Rab20	M7
Angpt2	M7
Rasa3	M7
Tsc22d3	M7
Gabre	M7
Xkrx	M7
Fadd	M7
Usp11	M7
Tub	M7
Stim1	M7
Trim21	M7
Trim30a	M7
Tpp1	M7
Cd9	M7
Itpr2	M7
Clec2d	M7
Usp18	M7
Xpc	M7
Frmd4b	M7
Aplf	M7
Slc37a3	M7
Ephb6	M7
Nfe2l3	M7
Zc3hav1	M7
Herc6	M7
Irf5	M7
Plxna4	M7
Eln	M7
Slc46a3	M7
Oasl2	M7
Tes	M7
Scarb2	M7
Cxcl9	M7
Fgf5	M7
Plac8	M7
Gbp9	M7
Dipk1a	M7
Ppargc1a	M7
Ablim2	M7
Mxra8	M7
Arhgef16	M7
Draxin	M7
Nub1	M7
Fam76a	M7
Tmem50a	M7
Ccdc28b	M7
Adgrb2	M7
Aldh4a1	M7
Tmem59	M7
Podn	M7
Car9	M7
Invs	M7
Gbp2	M7
Gbp3	M7
Gem	M7
Rorc	M7
Polr3gl	M7
Pias3	M7
Ifi44	M7
Enpep	M7
Tlr2	M7
Prss12	M7
Adar	M7
Nup210l	M7
Rab13	M7
Ptgfrn	M7
Kcnab1	M7
Etfdh	M7
1810062G17Rik	M7
Gnb4	M7
Samhd1	M7
Helz2	M7
Zbp1	M7
Snph	M7
Lpin3	M7
Hdc	M7
Knstrn	M7
Spint1	M7
Ehd4	M7
Harbi1	M7
Frmd5	M7
Sord	M7
Cd82	M7
Ttc17	M7
Ube2l6	M7
Dhrs9	M7
Cybrd1	M7
Wdsub1	M7
Nmi	M7
Ifih1	M7
Stom	M7
Gbgt1	M7
Stxbp1	M7
Tnn	M7
Dars2	M7
Enkur	M7
Ccdc3	M7
Dclre1c	M7
Traf5	M7
Mark1	M7
Dcaf6	M7
Copa	M7
Ifi211	M7
Ifi202b	M7
Tmem63a	M7
Niban1	M7
Rgs16	M7
Glul	M7
Tor1aip1	M7
Rab29	M7
Serpinb8	M7
Sp100	M7
Stat1	M7
Mitd1	M7
Npas2	M7
Acadl	M7
Rftn2	M7
Shisa5	M7
Apool	M7
Irf7	M7
Ifitm3	M7
Ifitm1	M7
Agap2	M7
Katnal2	M7
R3hdm2	M7
Dnajc14	M7
Atp10a	M7
Dnase1l3	M7
Abhd6	M7
Pfkfb1	M7
Cnnm1	M7
Pi4k2a	M7
Sectm1a	M7
Sfxn2	M7
Kcnk4	M7
Peli3	M7
Cpt1a	M7
Gldc	M7
Lipa	M7
Gna14	M7
Ms4a4d	M7
Sncaip	M7
Trim26	M7
Ttc39c	M7
Lama3	M7
Sting1	M7
Tap2	M7
Psmb8	M7
Tapbp	M7
Pgap6	M7
Meiob	M7
Slc3a1	M7
Eif2ak2	M7
Myom1	M7
Abcg1	M7
Cmtr1	M7
Cyp39a1	M7
Clic5	M7
Smoc2	M7
Synj2	M7
Marchf5	M7
Parp3	M7
Serping1	M7
Vwa5a	M7
Calcoco1	M7
Soat2	M7
Csad	M7
Itsn1	M7
Parp9	M7
Masp1	M7
Usp25	M7
Mylk	M7
Osbpl11	M7
Ypel1	M7
P2rx6	M7
Ccdc191	M7
Gtpbp8	M7
Ccdc80	M7
Shank3	M7
Ly6e	M7
Apod	M7
Emp2	M7
Myc	M7
Baalc	M7
Psme1	M7
Pdzd2	M7
Rem2	M7
Itm2b	M7
Clu	M7
Tsc22d1	M7
Peli2	M7
Anxa7	M7
Nudt13	M7
Iqgap2	M7
Ankra2	M7
Sfrp4	M7
Fos	M7
Npc2	M7
Rdh12	M7
Atl1	M7
Rab15	M7
Sptb	M7
Sptlc2	M7
Ston2	M7
Ctc1	M7
Dlg4	M7
Hoxb9	M7
Slc6a4	M7
Nos2	M7
Mfsd11	M7
Ankfy1	M7
Itgb3	M7
Taf15	M7
Rsad2	M7
Cmpk2	M7
Apob	M7
Pnpt1	M7
Rnf185	M7
Pttg1	M7
Jade2	M7
Appl2	M7
Mdm1	M7
Rab36	M7
Tacr2	M7
Tcp11l2	M7
Socs2	M7
Enpp3	M7
Dusp6	M7
Slc6a15	M7
Crybg1	M7
Smpd2	M7
Plagl1	M7
Cep57l1	M7
Katna1	M7
Krt10	M7
Dnase1l1	M7
Irf1	M7
Chd3	M7
Rpain	M7
Dhx40	M7
Kansl1	M7
Abi3	M7
Dhx58	M7
Cd274	M7
Lbp	M7
Gata3	M7
Nkx2-5	M7
Gdi1	M7
Cnksr3	M7
Aldh1a3	M7
Dll1	M7
Fam120b	M7
Kif1a	M7
Nit1	M7
Clip3	M7
Mlkl	M7
Dhdds	M7
Tnfrsf22	M7
Acaa1b	M7
Apol7a	M7
Rdm1	M7
Ifi35	M7
Kif19a	M7
Tfcp2	M7
Apobec3	M7
Rab25	M7
Pou2f2	M7
Fut1	M7
Bcl2l1	M7
Msh5	M7
Hap1	M7
Odad4	M7
Bbs1	M7
Rnf114	M7
Fblim1	M7
Prss16	M7
Inpp5k	M7
Ampd3	M7
Fgfr4	M7
Slc2a9	M7
Arid3b	M7
Aqp1	M7
Stxbp2	M7
Ndrg2	M7
Nqo1	M7
Ccdc65	M7
Grk5	M7
Pla1a	M7
Axl	M7
Dhrs1	M7
Gmpr2	M7
Irf9	M7
Daxx	M7
Peg3	M7
Mov10	M7
Acp2	M7
Sdf2	M7
Tcirg1	M7
Gstt3	M7
Sync	M7
Oas1c	M7
Lgals9	M7
S100a3	M7
Slc7a7	M7
Pxmp4	M7
Kcnn3	M7
Trim25	M7
