# Supplementary material for: Integrative Analyses Identify a cGAS‐STING Pathway‐Driven Signature With Context‐Dependent Roles in Systemic Lupus Erythematosus
Source: Adv Sci (Weinh). 2026 Mar 3;13(25):e21560. doi: 10.1002/advs.202521560 (PMC13137784; doi:10.1002/advs.202521560)
Supplement: Supplementary file 2 — Supporting File 1: advs74501‐sup‐0002‐Tables.zip. [file ADVS-13-e21560-s002.zip › Supplementary_table/TableS11.xlsx]

## Sheet: Sheet1
Table S11: The correlation between the expression abundance and the inhibition magnitude with SN-011 treatments for each of M7core genes
Gene ID	HGNC symbol	Correlation	p-value	BH-adjusted p-value
ENSG00000168404	MLKL	-0.860169	8.87135e-09	3.37326e-07
ENSG00000172936	MYD88	-0.860159	8.87877e-09	3.37326e-07
ENSG00000135148	TRAFD1	-0.859403	9.45772e-09	3.37326e-07
ENSG00000108679	LGALS3BP	-0.841142	3.92223e-08	1.0492e-06
ENSG00000156587	UBE2L6	-0.809582	3.15026e-07	6.74156e-06
ENSG00000132109	TRIM21	-0.795823	6.95506e-07	1.24032e-05
ENSG00000112941	TENT4A	-0.787428	1.09576e-06	1.67495e-05
ENSG00000107201	DDX58	-0.77865	1.72584e-06	2.30831e-05
ENSG00000013374	NUB1	-0.773659	2.21447e-06	2.63276e-05
ENSG00000124201	ZNFX1	-0.768362	2.86584e-06	3.06645e-05
ENSG00000164136	IL15	-0.761918	3.88719e-06	3.59354e-05
ENSG00000184988	TMEM106A	-0.761141	4.03014e-06	3.59354e-05
ENSG00000234127	TRIM26	-0.758762	4.49776e-06	3.702e-05
ENSG00000155363	MOV10	-0.751709	6.18306e-06	4.72562e-05
ENSG00000068079	IFI35	-0.741348	9.6887e-06	6.67578e-05
ENSG00000206190	ATP10A	-0.740641	9.98247e-06	6.67578e-05
ENSG00000115267	IFIH1	-0.734842	1.27106e-05	8.00022e-05
ENSG00000170581	STAT2	-0.730268	1.53133e-05	9.10288e-05
ENSG00000121060	TRIM25	-0.727564	1.70661e-05	9.61093e-05
ENSG00000204209	DAXX	-0.72599	1.81675e-05	9.64875e-05
ENSG00000112773	TENT5A	-0.72494	1.89368e-05	9.64875e-05
ENSG00000138035	PNPT1	-0.722296	2.10043e-05	0.000102157
ENSG00000172183	ISG20	-0.715984	2.67738e-05	0.000124556
ENSG00000135114	OASL	-0.711242	3.19966e-05	0.000142651
ENSG00000100596	SPTLC2	-0.698301	5.11505e-05	0.000218924
ENSG00000168310	IRF2	-0.69232	6.3024e-05	0.000253011
ENSG00000163840	DTX3L	-0.691945	6.38438e-05	0.000253011
ENSG00000059378	PARP12	-0.688761	7.11957e-05	0.000269016
ENSG00000187608	ISG15	-0.68806	7.29108e-05	0.000269016
ENSG00000060491	OGFR	-0.682221	8.86905e-05	0.00031633
ENSG00000168394	TAP1	-0.671453	0.00012586	0.000432237
ENSG00000146859	TMEM140	-0.670613	0.000129267	0.000432237
ENSG00000173193	PARP14	-0.661796	0.000170256	0.000552044
ENSG00000198719	DLL1	-0.645266	0.000278811	0.000877436
ENSG00000108771	DHX58	-0.641585	0.00030996	0.000947591
ENSG00000111224	PARP11	-0.635043	0.000372923	0.00110841
ENSG00000102699	PARP4	-0.631935	0.000406574	0.00117577
ENSG00000160932	LY6E	-0.626318	0.000474168	0.00133516
ENSG00000123609	NMI	-0.61793	0.000593378	0.00162799
ENSG00000177409	SAMD9L	-0.616098	0.000622644	0.00166557
ENSG00000182179	UBA7	-0.615154	0.000638208	0.00166557
ENSG00000138642	HERC6	-0.611456	0.000702484	0.00178966
ENSG00000240065	PSMB9	-0.610195	0.000725669	0.00180573
ENSG00000108091	CCDC6	-0.604748	0.000833584	0.00202712
ENSG00000278023	RDM1	-0.598533	0.000973534	0.00231485
ENSG00000143337	TOR1AIP1	-0.591707	0.0011503	0.0026757
ENSG00000177426	TGIF1	-0.585907	0.00132171	0.003009
ENSG00000130303	BST2	-0.572349	0.00181083	0.00403665
ENSG00000204264	PSMB8	-0.564272	0.00217068	0.00474005
ENSG00000137628	DDX60	-0.554828	0.00266782	0.00570914
ENSG00000112249	ASCC3	-0.550422	0.00293128	0.00614995
ENSG00000184898	RBM43	-0.544873	0.00329447	0.00675695
ENSG00000188157	AGRN	-0.544116	0.0033469	0.00675695
ENSG00000176834	VSIG10	-0.539364	0.00369237	0.00731637
ENSG00000134321	RSAD2	-0.537735	0.0038176	0.00742698
ENSG00000134326	CMPK2	-0.535677	0.00398102	0.00760658
ENSG00000169871	TRIM56	-0.529977	0.00446493	0.00838153
ENSG00000164342	TLR3	-0.522288	0.00519612	0.00958595
ENSG00000137965	IFI44	-0.51776	0.00567234	0.0102871
ENSG00000173821	RNF213	-0.511837	0.00635073	0.0113255
ENSG00000111331	OAS3	-0.483107	0.0106913	0.0187537
ENSG00000055332	EIF2AK2	-0.47867	0.0115429	0.0199208
ENSG00000137200	CMTR1	-0.47507	0.0122748	0.0208476
ENSG00000136854	STXBP1	-0.472495	0.0128214	0.0214358
ENSG00000105939	ZC3HAV1	-0.470742	0.0132051	0.0217376
ENSG00000102921	N4BP1	-0.466188	0.0142464	0.0230964
ENSG00000138496	PARP9	-0.464904	0.0145519	0.0232397
ENSG00000166321	NUDT13	-0.456687	0.0166381	0.0261015
ENSG00000185507	IRF7	-0.455968	0.0168318	0.0261015
ENSG00000130589	HELZ2	-0.446713	0.0194954	0.0296504
ENSG00000088970	KIZ	-0.446129	0.0196746	0.0296504
ENSG00000186283	TOR3A	-0.43701	0.0226491	0.0336591
ENSG00000140853	NLRC5	-0.418317	0.0298953	0.0438192
ENSG00000108576	SLC6A4	-0.413059	0.0322395	0.0466165
ENSG00000124256	ZBP1	-0.410716	0.0333305	0.0475515
ENSG00000120217	CD274	-0.407004	0.0351192	0.0494442
ENSG00000169245	CXCL10	-0.404516	0.0363609	0.0505275
ENSG00000115415	STAT1	-0.399157	0.0391547	0.0537122
ENSG00000178685	PARP10	-0.390514	0.0440171	0.0596181
ENSG00000110514	MADD	-0.387882	0.0455896	0.060976
ENSG00000125347	IRF1	-0.383889	0.0480593	0.0634858
ENSG00000196187	TMEM63A	-0.379573	0.0508457	0.0663475
ENSG00000092010	PSME1	-0.377029	0.0525471	0.0677414
ENSG00000110719	TCIRG1	-0.365615	0.0607348	0.0773646
ENSG00000198060	MATCHF5	-0.355163	0.0690723	0.0869498
ENSG00000171552	BCL2L1	-0.310342	0.11515	0.143268
ENSG00000102531	FNDC3A	-0.306711	0.119689	0.147204
ENSG00000149260	CAPN5	-0.291439	0.140228	0.170505
ENSG00000179715	PCED1B	-0.285502	0.148863	0.177933
ENSG00000103528	SYT17	-0.284851	0.149833	0.177933
ENSG00000054118	THRAP3	-0.283854	0.151326	0.177933
ENSG00000110090	CPT1A	-0.280957	0.155726	0.181116
ENSG00000166046	TCP11L2	-0.268237	0.176122	0.202635
ENSG00000104490	NCALD	-0.260769	0.188932	0.215061
ENSG00000132530	XAF1	-0.259536	0.191108	0.215247
ENSG00000136156	ITM2B	-0.253597	0.201828	0.224954
ENSG00000158411	MITD1	-0.247994	0.212312	0.232206
ENSG00000265972	TXNIP	-0.22158	0.266672	0.288221
ENSG00000012822	CALCOCO1	-0.192044	0.337235	0.360842
ENSG00000173805	HAP1	-0.175157	0.382195	0.4049
ENSG00000175048	ZDHHC14	-0.161651	0.420512	0.441125
ENSG00000100298	APOBEC3H	-0.133352	0.507267	0.526967
ENSG00000132581	SDF2	-0.128193	0.523976	0.539091
ENSG00000128274	A4GALT	-0.10359	0.607121	0.618686
ENSG00000112782	CLIC5	-0.0711307	0.724415	0.73125
ENSG00000145476	CYP4V2	0.0295409	0.88371	0.88371
ENSG00000091986	CCDC80	0.247803	0.212675	0.232206
