# Supplementary material for: Integrative Analyses Identify a cGAS‐STING Pathway‐Driven Signature With Context‐Dependent Roles in Systemic Lupus Erythematosus
Source: Adv Sci (Weinh). 2026 Mar 3;13(25):e21560. doi: 10.1002/advs.202521560 (PMC13137784; doi:10.1002/advs.202521560)
Supplement: Supplementary file 2 — Supporting File 1: advs74501‐sup‐0002‐Tables.zip. [file ADVS-13-e21560-s002.zip › Supplementary_table/TableS5.xlsx]

## Sheet: Sheet1
Table S5: The gene list of M7core module
Gene ID	MGI symbol	Overlap with known genes of three IFN modules (M1.2, M3.4, M5.12)	Relb Target
ENSMUSG00000000275	Trim25	M5.12	-
ENSMUSG00000001123	Lgals9	M5.12	-
ENSMUSG00000001166	Oas1c	M7core-specific	-
ENSMUSG00000001750	Tcirg1	M7core-specific	Relb Target
ENSMUSG00000002064	Sdf2	M7core-specific	Relb Target
ENSMUSG00000002227	Mov10	M3.4	-
ENSMUSG00000002307	Daxx	M7core-specific	-
ENSMUSG00000006930	Hap1	M7core-specific	-
ENSMUSG00000007659	Bcl2l1	M7core-specific	Relb Target
ENSMUSG00000009585	Apobec3	M7core-specific	Relb Target
ENSMUSG00000010358	Ifi35	M3.4	-
ENSMUSG00000010362	Rdm1	M7core-specific	-
ENSMUSG00000010601	Apol7a	M7core-specific	-
ENSMUSG00000012519	Mlkl	M7core-specific	Relb Target
ENSMUSG00000014773	Dll1	M7core-specific	-
ENSMUSG00000016496	Cd274	M7core-specific	Relb Target
ENSMUSG00000017830	Dhx58	M7core-specific	Relb Target
ENSMUSG00000018899	Irf1	M7core-specific	Relb Target
ENSMUSG00000020034	Tcp11l2	M7core-specific	-
ENSMUSG00000020464	Pnpt1	M7core-specific	Relb Target
ENSMUSG00000020638	Cmpk2	M7core-specific	Relb Target
ENSMUSG00000020641	Rsad2	M1.2	Relb Target
ENSMUSG00000020838	Slc6a4	M7core-specific	Relb Target
ENSMUSG00000021036	Sptlc2	M7core-specific	-
ENSMUSG00000021809	Nudt13	M7core-specific	-
ENSMUSG00000022108	Itm2b	M7core-specific	Relb Target
ENSMUSG00000022216	Psme1	M7core-specific	-
ENSMUSG00000022587	Ly6e	M1.2	Relb Target
ENSMUSG00000022665	Ccdc80	M7core-specific	-
ENSMUSG00000022906	Parp9	M3.4	Relb Target
ENSMUSG00000023055	Calcoco1	M7core-specific	-
ENSMUSG00000023186	Vwa5a	M7core-specific	-
ENSMUSG00000023307	Marchf5	M7core-specific	-
ENSMUSG00000023959	Clic5	M7core-specific	-
ENSMUSG00000024019	Cmtr1	M7core-specific	-
ENSMUSG00000024079	Eif2ak2	M3.4	-
ENSMUSG00000024338	Psmb8	M7core-specific	-
ENSMUSG00000024339	Tap2	M5.12	-
ENSMUSG00000024457	Trim26	M7core-specific	-
ENSMUSG00000024900	Cpt1a	M7core-specific	-
ENSMUSG00000025165	Sectm1a	M7core-specific	-
ENSMUSG00000025324	Atp10a	M7core-specific	-
ENSMUSG00000025492	Ifitm3	M1.2	-
ENSMUSG00000025498	Irf7	M3.4	Relb Target
ENSMUSG00000026088	Mitd1	M7core-specific	Relb Target
ENSMUSG00000026104	Stat1	M3.4	-
ENSMUSG00000026466	Tor1aip1	M7core-specific	Relb Target
ENSMUSG00000026519	Tmem63a	M7core-specific	-
ENSMUSG00000026536	Ifi211	M7core-specific	-
ENSMUSG00000026797	Stxbp1	M7core-specific	-
ENSMUSG00000026896	Ifih1	M3.4	Relb Target
ENSMUSG00000026946	Nmi	M5.12	Relb Target
ENSMUSG00000027078	Ube2l6	M3.4	Relb Target
ENSMUSG00000027514	Zbp1	M3.4	Relb Target
ENSMUSG00000027580	Helz2	M7core-specific	Relb Target
ENSMUSG00000028037	Ifi44	M1.2	-
ENSMUSG00000028268	Gbp3	M3.4	-
ENSMUSG00000028270	Gbp2	M5.12	-
ENSMUSG00000028954	Nub1	M7core-specific	Relb Target
ENSMUSG00000029298	Gbp9	M7core-specific	-
ENSMUSG00000029561	Oasl2	M7core-specific	-
ENSMUSG00000029798	Herc6	M3.4	Relb Target
ENSMUSG00000029826	Zc3hav1	M5.12	Relb Target
ENSMUSG00000030107	Usp18	M7core-specific	-
ENSMUSG00000030157	Clec2d	M7core-specific	-
ENSMUSG00000030921	Trim30a	M7core-specific	-
ENSMUSG00000030966	Trim21	M5.12	-
ENSMUSG00000031627	Irf2	M7core-specific	Relb Target
ENSMUSG00000031639	Tlr3	M7core-specific	-
ENSMUSG00000031652	N4bp1	M7core-specific	Relb Target
ENSMUSG00000031712	Il15	M7core-specific	Relb Target
ENSMUSG00000032265	Tent5a	M7core-specific	Relb Target
ENSMUSG00000032508	Myd88	M7core-specific	Relb Target
ENSMUSG00000032596	Uba7	M7core-specific	Relb Target
ENSMUSG00000032661	Oas3	M1.2	Relb Target
ENSMUSG00000033487	Fndc3a	M7core-specific	Relb Target
ENSMUSG00000033538	Casp4	M7core-specific	-
ENSMUSG00000033880	Lgals3bp	M3.4	Relb Target
ENSMUSG00000034265	Zdhhc14	M7core-specific	-
ENSMUSG00000034422	Parp14	M3.4	-
ENSMUSG00000034459	Ifit1	M1.2	-
ENSMUSG00000034575	Tent4a	M7core-specific	-
ENSMUSG00000034855	Cxcl10	M1.2	Relb Target
ENSMUSG00000034947	Tmem106a	M7core-specific	-
ENSMUSG00000035208	Slfn8	M7core-specific	-
ENSMUSG00000035547	Capn5	M7core-specific	Relb Target
ENSMUSG00000035692	Isg15	M7core-specific	Relb Target
ENSMUSG00000035929	H2-Q4	M7core-specific	-
ENSMUSG00000036249	Rbm43	M7core-specific	-
ENSMUSG00000037321	Tap1	M5.12	-
ENSMUSG00000037816	Fbxw17	M7core-specific	-
ENSMUSG00000037921	Ddx60	M7core-specific	Relb Target
ENSMUSG00000037997	Parp11	M7core-specific	Relb Target
ENSMUSG00000038393	Txnip	M7core-specific	Relb Target
ENSMUSG00000038507	Parp12	M3.4	-
ENSMUSG00000038774	Ascc3	M7core-specific	Relb Target
ENSMUSG00000039236	Isg20	M5.12	-
ENSMUSG00000039501	Znfx1	M5.12	Relb Target
ENSMUSG00000039997	Ifi203	M7core-specific	-
ENSMUSG00000040033	Stat2	M3.4	-
ENSMUSG00000040253	Gbp7	M7core-specific	-
ENSMUSG00000040296	Ddx58	M3.4	Relb Target
ENSMUSG00000040483	Xaf1	M7core-specific	Relb Target
ENSMUSG00000040687	Madd	M7core-specific	-
ENSMUSG00000041827	Oasl1	M7core-specific	Relb Target
ENSMUSG00000041936	Agrn	M7core-specific	-
ENSMUSG00000042726	Trafd1	M5.12	Relb Target
ENSMUSG00000043279	Trim56	M5.12	Relb Target
ENSMUSG00000043962	Thrap3	M7core-specific	Relb Target
ENSMUSG00000044250	Pced1b	M7core-specific	Relb Target
ENSMUSG00000046718	Bst2	M5.12	Relb Target
ENSMUSG00000046879	Irgm1	M7core-specific	-
ENSMUSG00000047407	Tgif1	M7core-specific	Relb Target
ENSMUSG00000047735	Samd9l	M3.4	Relb Target
ENSMUSG00000047878	A4galt	M7core-specific	-
ENSMUSG00000048701	Ccdc6	M7core-specific	Relb Target
ENSMUSG00000048852	Gm12185	M7core-specific	-
ENSMUSG00000049401	Ogfr	M7core-specific	-
ENSMUSG00000049502	Dtx3l	M7core-specific	Relb Target
ENSMUSG00000051359	Ncald	M7core-specific	-
ENSMUSG00000052776	Oas1a	M7core-specific	-
ENSMUSG00000053835	H2-T24	M7core-specific	-
ENSMUSG00000054072	Iigp1	M7core-specific	-
ENSMUSG00000054203	Ifi205	M7core-specific	-
ENSMUSG00000054509	Parp4	M7core-specific	-
ENSMUSG00000056116	H2-T22	M7core-specific	-
ENSMUSG00000056144	Trim34a	M7core-specific	-
ENSMUSG00000057137	Tmem140	M7core-specific	Relb Target
ENSMUSG00000057143	Trim12c	M7core-specific	-
ENSMUSG00000057346	Apol9a	M7core-specific	-
ENSMUSG00000058420	Syt17	M7core-specific	-
ENSMUSG00000060519	Tor3a	M7core-specific	Relb Target
ENSMUSG00000062488	Ifit3b	M7core-specific	-
ENSMUSG00000063268	Parp10	M5.12	Relb Target
ENSMUSG00000066894	Vsig10	M7core-specific	Relb Target
ENSMUSG00000067212	H2-T23	M7core-specific	-
ENSMUSG00000067297	Ifit1bl2	M7core-specific	-
ENSMUSG00000068245	Phf11d	M7core-specific	-
ENSMUSG00000068246	Apol9b	M7core-specific	-
ENSMUSG00000069793	Slfn9	M7core-specific	-
ENSMUSG00000069874	Irgm2	M7core-specific	-
ENSMUSG00000070327	Rnf213	M7core-specific	Relb Target
ENSMUSG00000071659	Hnrnpul2	M7core-specific	-
ENSMUSG00000073407	Gm6034	M7core-specific	-
ENSMUSG00000073411	H2-D1	M7core-specific	-
ENSMUSG00000073489	Ifi204	M7core-specific	-
ENSMUSG00000073555	Gm4951	M7core-specific	-
ENSMUSG00000074151	Nlrc5	M7core-specific	Relb Target
ENSMUSG00000074749	Kiz	M7core-specific	-
ENSMUSG00000074896	Ifit3	M1.2	-
ENSMUSG00000078349	AW011738	M7core-specific	-
ENSMUSG00000078853	Igtp	M7core-specific	-
ENSMUSG00000078921	Tgtp2	M7core-specific	-
ENSMUSG00000078922	Tgtp1	M7core-specific	-
ENSMUSG00000079057	Cyp4v3	M7core-specific	Relb Target
ENSMUSG00000090272	Mndal	M7core-specific	-
ENSMUSG00000096727	Psmb9	M5.12	-
ENSMUSG00000099583	H3c4	M7core-specific	-
ENSMUSG00000104713	Gbp6	M3.4	-
