# Supplementary material for: Integrative Analyses Identify a cGAS‐STING Pathway‐Driven Signature With Context‐Dependent Roles in Systemic Lupus Erythematosus
Source: Adv Sci (Weinh). 2026 Mar 3;13(25):e21560. doi: 10.1002/advs.202521560 (PMC13137784; doi:10.1002/advs.202521560)
Supplement: Supplementary file 2 — Supporting File 1: advs74501‐sup‐0002‐Tables.zip. [file ADVS-13-e21560-s002.zip › Supplementary_table/TableS9.xlsx]

## Sheet: Sheet1
Table S9: The statistical significance of M7core gene expression changes in the PBMCs of 27 SLE patients after STING antagonist treatment
SLE sample ID	BH-adjusted p-value (Wilcoxon rank sum test)
S10	5.77e-12
S11	0.5884
S12	2.2e-16
S13	8.51e-05
S14	1.57e-12
S15	2.2e-16
S16	9.31e-05
S17	0.7235
S18	2.2e-16
S19	0.0002855
S2	2.2e-16
S20	0.0001144
S21	0.07537
S22	0.1836
S23	1.02e-11
S24	6.24e-15
S26	2.2e-16
S27	0.001009
S28	4.877e-05
S29	3.45e-05
S3	2.07e-05
S30	2.2e-16
S31	0.07595
S32	0.002647
S4	0.183
S5	0.0572
S6	3.52e-09
