# Supplementary material for: Integrative Analyses Identify a cGAS‐STING Pathway‐Driven Signature With Context‐Dependent Roles in Systemic Lupus Erythematosus
Source: Adv Sci (Weinh). 2026 Mar 3;13(25):e21560. doi: 10.1002/advs.202521560 (PMC13137784; doi:10.1002/advs.202521560)
Supplement: Supplementary file 2 — Supporting File 1: advs74501‐sup‐0002‐Tables.zip. [file ADVS-13-e21560-s002.zip › Supplementary_table/TableS8.xlsx]

## Sheet: Sheet1
Table S8: The gene expression matrix of PBMCs of 27 SLE patients after DMSO/STING antagonist treatment
Gene ID	S10 (DMSO)	S10 (STING antagonist )	S11 (DMSO)	S11 (STING antagonist )	S12 (DMSO)	S12 (STING antagonist )	S13 (DMSO)	S13 (STING antagonist )	S14 (DMSO)	S14 (STING antagonist )	S15 (DMSO)	S15 (STING antagonist )	S16 (DMSO)	S16 (STING antagonist )	S17 (DMSO)	S17 (STING antagonist )	S18 (DMSO)	S18 (STING antagonist )	S19 (DMSO)	S19 (STING antagonist )	S20 (DMSO)	S20 (STING antagonist )	S21 (DMSO)	S21 (STING antagonist )	S22 (DMSO)	S22 (STING antagonist )	S23 (DMSO)	S23 (STING antagonist )	S24 (DMSO)	S24 (STING antagonist )	S26 (DMSO)	S26 (STING antagonist )	S27 (DMSO)	S27 (STING antagonist )	S28 (DMSO)	S28 (STING antagonist )	S29 (DMSO)	S29 (STING antagonist )	S2 (DMSO)	S2 (STING antagonist )	S30 (DMSO)	S30 (STING antagonist )	S31 (DMSO)	S31 (STING antagonist )	S32 (DMSO)	S32 (STING antagonist )	S3 (DMSO)	S3 (STING antagonist )	S4 (DMSO)
ENSG00000256574	1.77131	0.691364	0	0	0.532851	1.02425	0.425838	0.873541	0	0	0.566817	0.700525	0.403409	0.69211	0	0	1.86408	2.43398	3.59251	1.60865	0.969389	1.46703	0.498537	0.492229	3.30353	1.25902	1.46415	1.65067	0	0	1.55625	1.3616	0.729895	1.22822	0.867651	0.994968	0.700849	0.511693	0.548678	0.215584	0	0	0	0	0.698893	0.24355	0	0	0
ENSG00000127720	5.58644	5.14682	7.13252	3.90821	5.12869	7.26284	6.60049	5.53243	4.76693	6.64289	5.66817	5.6042	4.03409	7.51433	5.98417	5.22943	6.39114	6.08496	7.54427	6.63567	3.63521	5.09601	6.81334	7.58032	7.07899	6.69266	6.85838	6.85026	3.74784	5.67983	5.75813	3.91461	4.84385	6.37139	4.81152	5.24619	9.11103	6.31088	5.64355	5.7489	4.99762	4.73253	4.87369	5.3418	4.5428	6.00756	4.81291	4.40565	3.77144
ENSG00000152778	334.028	205.028	32.5578	25.4922	208.745	208.76	49.894	33.9225	124.485	129.227	170.288	104.991	40.8596	53.0947	26.4101	23.1336	118.569	73.5411	74.0057	67.8648	64.7067	47.2539	33.9005	47.5493	86.5659	53.0112	48.9334	45.6409	156.616	109.54	358.482	175.732	45.718	41.9898	52.1379	35.457	153.749	117.092	368.398	288.81	238.002	204.392	43.1779	37.7032	56.3482	47.9793	75.7645	78.0247	43.9163
ENSG00000197969	129.919	103.167	110.764	102.946	54.7505	64.7138	130.306	113.924	107.801	124.284	99.6789	104.991	111.572	80.9768	108.274	113.895	104.455	119.178	144.599	149.001	91.1832	100.608	113.334	112.917	203.942	227.352	124.992	111.668	119.21	146.323	110.961	95.1419	89.8434	82.521	89.6047	38.261	134.563	116.922	110.519	115.697	91.1861	117.688	126.487	130.191	164.851	198.98	99.5962	126.615	51.3753
ENSG00000161057	119.836	108.314	124.274	98.6822	84.3903	161.459	83.9611	81.0938	106.643	142.977	124.295	145.622	66.8507	169.171	77.3155	85.9753	82.2193	88.4927	110.919	98.6302	70.8866	76.6718	82.1755	116.954	87.9143	67.788	83.8418	94.5006	72.2179	69.3074	116.252	74.8881	95.2181	96.7991	78.0097	99.8586	163.473	124.171	110.206	94.0664	139.606	117.956	69.907	71.5553	78.276	81.2644	80.8103	98.0098	94.7887
ENSG00000138443	27.5916	27.6546	31.2992	32.598	21.7137	23.2783	37.8286	33.6313	27.7844	28.0392	25.7497	26.7075	32.0422	24.125	40.8519	40.1514	34.6852	34.5973	37.0927	42.227	38.6544	35.5949	37.6395	37.114	34.6533	37.1741	41.9209	37.0575	29.9827	31.78	30.2691	34.4655	29.1958	28.7096	38.7288	28.9445	29.348	36.9272	29.4719	32.8406	22.3664	26.0736	47.9754	45.0326	51.5433	50.9019	34.389	38.757	37.4629
ENSG00000188906	26.774	16.8232	37.2569	22.3834	20.2484	27.5615	26.4729	21.7657	51.9595	51.6755	30.2033	26.8827	27.0284	18.8847	14.362	11.877	25.2317	22.6882	22.6328	19.2032	16.7825	15.3652	19.6091	20.0829	33.7095	30.5477	24.4282	25.5853	15.1355	13.1853	13.9284	10.2971	54.8748	35.1578	24.0576	11.9396	21.2883	21.6617	15.0495	11.4259	14.3374	23.1269	13.555	14.2241	10.7455	11.7716	13.8177	12.0677	35.3677
ENSG00000124151	200.362	170.537	289.245	303.952	189.295	182.037	250.18	224.937	268.787	279.851	196.929	209.807	271.956	243.128	237.053	262.624	354.641	352.841	319.015	349.579	242.408	268.699	248.354	252.415	310.734	374.325	269.249	287.546	257.808	289.604	206.048	179.987	212.2	199.816	229.375	127.175	216.562	199.39	168.679	165.281	189.992	215.196	212.158	217.834	242.254	270.178	262.847	285.473	158.149
ENSG00000051596	19.825	19.435	20.7263	26.6469	13.6543	23.4646	22.8533	30.2828	16.9566	28.6571	25.5068	25.9194	22.3028	28.0799	25.6123	23.1336	19.1068	22.6013	30.3567	30.9664	25.3859	23.8586	15.2054	27.0726	31.0127	23.3912	29.5912	35.2417	18.8112	25.8973	16.7297	14.2117	18.8446	20.1121	20.2715	22.5224	28.2092	23.7084	17.009	18.0372	21.4652	26.1628	32.669	31.9887	28.0431	24.6797	38.5033	33.5213	36.541
ENSG00000127329	3.20198	1.15227	0.923032	0.888229	0	0	4.40033	2.54783	1.56628	2.08556	2.83409	2.5394	0.518669	0.790982	1.35641	0.974978	1.59778	1.04314	1.16757	1.0054	1.02998	1.54425	2.49268	1.77202	1.34838	0.861432	1.84945	1.07293	3.09917	2.56945	0.778125	1.2765	1.06167	1.15146	2.76071	1.62813	1.66452	1.96149	2.50824	3.1619	1.72049	1.87515	2.8176	3.91318	0.524169	1.9484	0.31051	0.6385	0.586668
ENSG00000095637	0.817527	1.38273	0.83912	1.06587	0.799277	0.465567	1.13557	1.89267	1.02148	1.6221	0.890713	0.350263	0	0	0.718101	0.886343	0.599169	0.86928	0.898127	1.40757	0.908802	0.617698	0.747805	0.886012	0.674189	1.52407	0.847665	0.9904	0.648664	0.743787	1.40063	1.702	1.06167	0.921165	0.552141	0.723613	1.31409	1.02339	2.03795	2.01212	0.655426	0.982223	2.05609	1.11805	1.74723	1.54248	0.931531	0.57465	1.25715
ENSG00000172244	3.67887	3.30319	3.77604	3.46409	3.79657	5.12123	3.61962	3.20299	3.74544	4.17112	3.80577	4.90368	5.18669	5.53688	4.78734	5.31806	4.79335	5.56339	7.7239	6.83675	3.2111	5.48207	4.90228	5.11918	7.01157	7.55409	5.8566	6.35506	2.37843	4.80081	3.65719	4.59541	5.10927	4.60582	4.49601	5.608	10.3375	7.76068	4.46781	4.74284	4.42413	4.55394	7.53899	5.40391	5.15433	6.08874	5.58919	7.08735	6.45334
ENSG00000163449	1.36255	1.69	1.09086	1.1547	0.599458	0.931133	0.567784	1.96547	1.49818	1.6221	0.728765	0.875656	1.21023	0.889855	1.03726	0.709075	1.79751	1.99934	2.51476	1.80973	1.02998	1.62146	2.24342	2.46114	1.55064	1.06022	1.84945	2.64107	1.80184	2.43421	1.63406	2.3828	1.39344	1.76557	1.34092	0.54271	1.05127	0.938104	1.41089	2.58701	1.47471	1.07152	2.20839	1.98765	2.2714	3.24733	1.16441	2.36245	1.17334
ENSG00000182511	12.331	22.0468	21.8171	23.2716	11.3231	10.4287	13.13	18.7083	14.5732	12.7451	14.7372	14.8862	13.4278	14.0399	11.729	13.4724	13.0486	15.647	15.5376	14.1762	16.9037	17.9905	14.6237	13.8809	8.76446	14.2468	13.3315	10.8119	17.8022	16.8366	27.6234	26.8065	25.0818	27.2511	13.0148	15.2863	9.46146	9.03991	18.9686	14.1567	15.0748	15.2691	14.1642	10.373	9.26033	8.76779	18.9411	15.2602	17.6
ENSG00000189241	52.3899	48.7796	56.8923	65.6401	39.9639	37.7109	80.7673	72.5767	52.2319	56.7736	47.6936	51.4886	64.4879	52.4026	71.2515	71.6165	74.5633	71.3679	71.4011	73.294	91.7284	84.9335	74.1989	66.7462	92.0268	103.173	77.5228	75.8481	86.4164	81.3433	57.8925	76.3348	70.2026	74.3841	68.4655	78.4215	59.835	62.6824	57.9248	67.2621	54.7281	58.8441	98.9968	99.196	106.406	115.767	69.0109	68.0641	118.004
ENSG00000109103	39.9907	51.0841	49.0046	59.6001	39.098	40.1318	58.1979	65.006	41.3361	33.9869	35.9524	38.704	47.4294	42.3176	40.3732	41.215	52.2608	44.681	48.7683	49.0637	49.2571	59.2218	49.2721	50.6996	66.5425	62.2219	60.1842	51.4182	56.2896	54.4317	30.6581	39.3163	51.5571	49.9732	49.6927	52.6428	39.0723	50.4871	43.7375	45.3445	37.8508	35.7172	66.0994	64.4122	50.6697	54.1492	48.4396	50.3777	55.9849
ENSG00000184361	2.31633	1.38273	3.10474	1.59881	2.86408	1.76915	2.12919	2.69342	2.38346	2.00832	2.26727	1.40105	4.14935	3.2628	4.22882	3.3681	3.99446	3.65097	3.05363	5.52972	3.81697	3.7834	2.82504	3.05182	3.30353	3.04814	3.6989	2.55853	5.40553	2.83991	3.50156	2.7232	3.71583	2.84026	3.4706	2.804	2.27776	3.66713	2.58663	2.37142	2.78556	4.10748	3.57912	5.83871	5.76586	6.57584	4.19189	3.51175	3.93905
ENSG00000100450	57.4994	75.5123	134.091	137.764	8.39241	14.4326	202.344	217.585	50.1209	60.7902	63.3216	65.6742	8.01056	15.523	51.783	51.4965	68.7713	68.9339	71.7604	57.308	154.315	134.89	66.0561	72.9483	35.3949	27.8971	20.4981	23.0268	149.985	146.458	119.987	111.992	71.1316	79.8343	41.4106	62.5021	40.036	36.9272	124.864	133.949	194.006	142.065	189.617	180.876	159.348	169.348	27.092	33.2659	233.661
ENSG00000100796	201.793	181.829	166.397	158.904	127.551	166.859	202.77	202.298	171.405	189.245	162.758	168.651	168.106	198.635	194.525	202.618	200.722	196.544	201.27	209.928	199.209	202.373	190.94	200.042	227.134	234.309	189.106	204.022	179.896	190.274	187.217	174.796	172.322	161.204	186.782	164.26	213.496	205.786	179.966	187.127	155.09	160.727	201.954	197.46	222.685	237.217	180.406	198.574	214.301
ENSG00000105701	153.014	270.708	187.459	260.073	167.315	163.041	301.777	319.789	153.972	163.601	163.648	178.634	189.084	217.52	193.329	199.959	215.035	217.146	159.418	178.861	289.12	248.701	227.25	215.399	262.934	232.123	186.795	203.362	296.872	226.855	175.545	220.665	228.059	238.658	207.132	344.53	149.982	168.773	181.534	221.476	184.502	169.835	258.153	295.041	285.585	241.358	268.436	207.002	465.479
ENSG00000135541	21.1876	20.4337	12.9224	9.50405	10.7902	15.2706	28.957	29.7732	22.4046	28.7344	14.1704	17.338	21.957	16.6106	20.027	22.2472	24.8322	25.8176	23.1717	28.9556	20.963	23.3181	24.4283	21.9534	18.9447	13.9817	18.3404	19.808	28.9016	26.1678	17.7413	24.2535	15.6596	14.5083	23.5843	19.0853	18.1345	21.3205	12.1493	13.0069	21.3833	24.4663	21.1701	20.0007	29.8777	28.82	23.2106	27.0724	18.6896
ENSG00000143376	44.2146	39.3309	68.5561	71.5024	49.755	40.8768	61.0368	66.8987	71.5039	58.7046	55.0623	44.8336	57.5723	44.7894	58.5651	65.8553	64.5105	62.6751	42.8407	51.7783	65.7973	61.461	63.4804	54.6374	49.6203	58.3786	53.7882	53.8117	61.6951	70.5246	48.0881	44.6776	76.3072	67.0147	67.7556	45.1353	44.7667	48.1844	47.5783	44.9851	51.6967	47.4146	62.5203	64.1637	63.5992	66.895	76.5408	62.5092	52.7163
ENSG00000163602	91.5631	80.5824	87.7719	75.6771	59.5461	80.4499	80.2705	67.6267	79.6758	92.846	81.7027	93.6077	71.634	131.105	83.1401	90.2298	80.3552	82.3208	80.8315	80.2313	72.3407	77.9072	69.0474	82.6944	60.2725	65.3363	68.9691	77.2512	77.191	75.4606	85.2047	72.6755	73.9848	73.8467	69.7276	57.7986	93.8261	83.2354	67.0171	73.8734	75.8656	74.1132	62.2157	63.232	68.8409	65.2713	77.7052	75.9815	74.2554
ENSG00000048052	15.1243	10.6777	32.5578	27.2686	26.8424	29.7032	19.0917	18.5628	32.0065	41.7884	30.6891	37.7408	21.3231	26.6957	15.0801	12.1429	29.7587	25.4699	40.1463	31.6702	12.2991	18.917	24.3452	23.1348	56.6993	57.3846	42.7686	41.5143	13.5499	15.4167	13.4616	12.0842	13.5362	13.3569	19.1672	13.025	31.9762	24.8171	13.325	12.0727	19.0074	19.823	7.46284	12.2986	9.7845	13.0705	14.4387	17.6865	22.5448
ENSG00000157216	33.723	54.7714	82.0659	91.0434	48.1564	48.1396	111.641	108.829	57.816	49.3582	54.9003	52.1016	57.9181	60.4113	68.2196	68.7802	77.0931	79.4522	44.7267	56.7048	84.5186	82.3083	70.1275	62.9068	60.677	58.4448	59.5678	61.8174	101.552	97.098	35.7938	58.2936	69.8709	70.7762	79.5873	93.527	43.6278	60.2092	48.1269	58.7106	57.0221	53.1293	100.52	117.023	109.464	106.431	74.2896	62.4453	81.6306
ENSG00000062282	2.11195	4.225	18.125	20.3404	4.46263	3.81765	17.1755	16.9613	8.03568	7.95602	9.06908	11.6462	8.87501	10.4805	8.53742	11.3452	7.58947	12.4307	4.04157	8.34485	7.02807	12.8172	6.48098	8.171	10.9219	9.7408	7.16662	11.4721	4.3965	7.97881	0.700313	2.3828	5.83916	8.29048	10.8062	10.7637	3.06621	5.20221	1.41089	1.94025	2.78556	4.28606	3.12221	4.09952	4.10599	3.4097	6.44309	7.5343	10.3924
ENSG00000196155	14.3067	15.1332	10.9925	10.3035	15.3861	14.6188	14.2656	12.448	11.032	8.18775	9.23102	10.683	13.4278	9.59066	20.1866	16.1314	10.5187	12.7784	16.1663	21.7167	20.0542	15.7513	20.1077	18.0156	35.6646	33.4633	23.4264	18.57	22.7753	17.0395	11.5941	15.4031	11.2802	11.361	13.3303	9.40697	17.1708	18.5062	21.1633	20.9835	9.83139	10.8045	23.6069	23.6033	26.7326	23.5431	19.0188	19.4104	23.8019
ENSG00000102174	0.545018	0.307273	1.09086	1.06587	0	0	0.354865	0.655156	0	0	0.890713	0.525394	0	0	0.239367	0.62044	0.599169	0.521568	0	0	0	0	0	0	0	0	2.31181	1.65067	0.360369	0.473319	0.778125	1.6169	0.199062	0.61411	0	0	0	0	0	0	0	0	0	0	0.786254	0.162366	0.776276	0.31925	0
ENSG00000283297	3.88326	3.07273	2.68518	2.84233	2.33122	1.48981	5.39395	3.27578	2.04297	1.15864	3.48188	1.92644	4.61039	3.85604	3.51071	3.01357	3.52844	3.12941	4.40082	6.93729	5.87692	7.72123	4.81919	5.11918	5.59577	7.95168	4.23833	4.7044	5.54968	7.30264	2.10094	1.7871	2.12333	2.99379	4.1805	1.98994	2.62818	2.30262	4.15428	4.74284	3.85063	3.75031	6.85363	6.77042	8.6488	5.92637	5.74444	6.0019	2.43048
ENSG00000175130	64.5165	94.5633	211.29	178.978	74.3328	77.0978	170.761	152.36	79.0629	78.0926	121.704	110.42	104.425	121.02	106.279	112.654	105.054	106.574	56.4024	60.0226	117.357	107.093	122.474	102.482	89.8694	82.0348	87.3095	93.5102	94.9211	88.8488	42.0188	72.3351	154.273	162.202	171.085	246.119	60.0978	72.1487	65.0576	72.1487	59.8076	59.737	124.355	140.626	62.813	63.0794	89.427	70.6181	187.901
ENSG00000165240	34.1318	20.5105	26.8518	16.8763	22.1133	22.0679	28.3892	23.9496	25.8095	27.344	25.8307	27.9334	25.9911	23.334	27.5272	32.3515	32.7546	31.7287	31.8835	30.5643	28.0517	27.1787	26.3394	26.9741	31.8892	31.8067	30.0536	27.3185	30.7755	32.5914	39.7622	30.2105	28.7977	24.2573	28.7902	14.9245	30.3993	27.205	30.8828	32.122	23.8411	27.1451	28.4045	25.2183	33.4595	36.9384	29.809	33.3936	24.8915
ENSG00000180739	30.1123	46.7823	37.7604	45.7438	2.53104	2.70029	91.9101	91.6491	13.8241	13.363	16.0328	18.5639	8.29871	9.29404	15.7184	18.5246	22.5687	24.3398	21.106	23.8281	36.1097	31.3482	25.0099	23.4301	17.4615	17.7587	15.7974	18.7351	79.8577	78.1653	46.1428	82.9726	12.3419	15.9669	16.0121	23.3365	7.44652	8.95463	76.815	93.0603	47.8461	36.3422	75.9991	79.5059	58.3575	61.2121	15.5255	14.9409	69.2268
ENSG00000172172	31.1342	21.8932	19.7193	17.4981	18.2502	41.063	16.5367	19.2907	19.272	28.1937	28.9887	31.7863	14.2922	79.4937	16.6759	17.8155	15.7781	16.2555	21.5551	21.3146	12.4809	12.4312	15.7039	23.4301	21.0347	14.7106	17.9551	19.1477	11.1714	12.3739	31.5141	17.9561	20.5698	20.6494	15.1445	21.6179	33.816	26.4375	29.4719	25.2952	26.0532	26.6986	13.7073	14.7831	13.541	12.6646	12.0323	19.155	21.6229
ENSG00000115486	25.684	23.4296	37.0052	39.3485	29.44	22.999	34.9187	32.685	31.5979	28.9661	32.2276	27.0578	35.8458	29.7607	34.6284	28.8062	34.1526	35.4666	33.2307	41.0205	30.8387	29.8812	34.7314	31.2073	34.3837	46.5173	39.7632	37.0575	31.4242	30.6981	28.0903	28.1681	37.0256	33.0084	39.9908	31.0249	33.9036	38.2917	24.6905	29.535	23.2676	27.1451	33.202	31.3054	53.7274	49.6841	35.0877	35.0537	28.4953
ENSG00000163870	108.595	113	188.382	167.875	141.738	107.453	124.558	101.84	126.937	124.902	150.53	130.736	132.606	122.503	103.247	106.007	150.125	141.432	55.0552	47.9578	162.312	145.313	139.009	122.959	51.2384	41.5475	78.6788	88.8884	180.04	124.686	88.7841	88.6743	136.822	150.38	108.93	160.099	94.2642	91.8489	93.2753	70.8552	148.864	131.886	98.6161	106.029	70.3261	63.4041	172.877	132.68	74.3392
ENSG00000196458	18.5306	11.9068	14.6007	12.7017	16.3852	17.4122	15.4011	15.5782	16.3438	18.8473	18.0572	16.6375	19.2484	12.458	19.0696	22.2472	24.3662	24.3398	25.417	24.4313	20.9025	21.079	20.1077	22.8394	36.8782	28.1622	25.43	24.4299	17.2977	19.7442	18.0525	17.6157	17.1857	16.581	18.3784	13.1155	21.9891	22.3439	21.1633	17.3904	15.2387	18.4836	25.5107	20.6839	24.0244	23.2184	23.8317	26.8809	13.5772
ENSG00000100479	2.11195	1.99727	3.27257	1.59881	1.33213	1.67604	2.69697	2.83901	2.45156	2.54902	3.23896	2.45184	2.18994	2.96618	3.19156	2.65903	3.66159	3.91176	2.96382	3.41837	1.99936	2.93407	3.1574	3.15026	4.04514	3.97584	4.85481	3.4664	3.09917	3.51609	2.87906	2.0424	2.58781	2.5332	3.23397	4.43213	3.85467	2.64375	2.90016	4.67098	3.93256	2.23232	3.27451	2.98147	4.28072	4.70863	3.18273	2.9371	3.18477
ENSG00000029639	7.83464	9.83274	7.30034	6.2176	7.79295	7.63529	9.43941	8.37144	7.83138	9.11467	6.55889	10.07	6.39692	9.88728	8.61721	8.33163	8.78781	8.43201	13.7413	10.054	8.42157	7.25795	8.64131	11.4197	13.6186	12.7889	11.9444	11.9673	6.55871	5.67983	11.0494	9.19081	8.49332	9.59547	8.28212	11.5778	9.63667	10.4044	11.1303	10.5636	9.42175	5.98263	9.67123	9.62766	10.3087	11.2033	9.39294	7.9174	14.1638
ENSG00000132604	25.0708	33.5696	39.4386	50.0961	26.9756	23.4646	51.9522	48.6999	32.347	32.0558	25.1829	27.9334	35.6729	26.5968	41.969	40.24	44.5382	48.0712	35.1168	45.947	55.3158	53.8942	42.9573	40.0674	46.5191	50.2943	45.3116	44.1553	49.2264	48.0081	27.9347	33.189	36.0966	34.0831	42.8304	43.3263	34.692	34.8804	32.372	34.3497	32.9352	30.8061	49.9553	49.8154	60.5416	61.0498	50.3027	42.9711	74.2554
ENSG00000139218	285.521	208.562	236.716	234.848	184.766	190.696	281.905	244.519	264.36	253.743	232.071	217.25	228.733	220.486	223.329	230.627	295.989	268.26	257.314	257.484	260.16	243.064	227.582	224.259	279.182	272.014	243.665	232.414	297.016	305.358	272.577	237.94	263.758	234.743	239.077	152.14	252.831	228.471	250.589	230.459	217.847	250.824	284.349	262.556	341.584	347.464	245.691	239.693	190.918
ENSG00000117477	0.817527	0.384091	0	0	0.93249	0.55868	0.638757	0.436771	1.02148	0.308972	0.809739	0.525394	0.403409	0.790982	0.319156	0.62044	1.26491	1.04314	1.07775	1.50811	0.605868	0.154425	0.498537	0.886012	0.809027	0.927695	0.539423	0.412667	1.29733	0.946638	1.01156	0.2553	0.33177	0.460582	0.552141	0.904516	0.525637	0.682257	1.56765	1.07792	0.655426	0.714344	0.228454	0.807481	1.31042	0.487099	0.388138	0.5108	0.251429
ENSG00000142185	11.1729	12.0605	22.1528	8.43817	16.6516	4.93501	6.60049	5.9692	28.5335	10.3506	8.9881	2.36427	12.6786	3.06506	9.25552	3.72264	12.2497	3.65097	4.58045	1.10594	17.5702	8.64777	12.1311	4.7254	3.64062	2.98188	8.70783	7.26293	16.4328	9.06068	10.5825	6.46761	30.2575	18.1162	17.7474	37.9897	10.6003	25.5847	6.58414	3.1619	10.1591	16.5192	9.97584	6.39774	4.45544	2.59786	23.9869	8.8113	11.5657
ENSG00000131724	90.8818	78.2778	122.428	119.289	105.172	152.147	58.5527	61.5119	152.337	162.365	132.635	147.898	140.329	232.845	65.3472	83.3163	74.8295	80.4953	48.9479	46.5502	96.2724	110.259	86.4131	98.938	23.3269	25.1803	64.6537	86.9901	77.6234	75.2577	96.0984	86.6319	133.571	139.019	99.3855	82.0396	73.2387	51.8516	69.1335	55.7643	85.6969	93.5791	43.3302	43.045	26.82	29.6319	129.793	116.335	55.9011
ENSG00000162676	27.6597	29.0373	49.1724	48.9414	18.45	17.9709	75.0185	75.0518	42.9024	39.0077	38.0577	34.7636	27.6624	24.0261	83.4593	92.357	35.4175	37.7267	35.8353	40.92	59.0116	71.5758	70.9584	68.2229	47.1932	70.3723	53.2488	51.3357	52.1093	79.7881	40.6959	52.2515	42.8647	52.7367	61.6821	49.2057	30.2241	33.0895	50.4784	53.2492	50.8774	49.7362	90.6202	90.3758	93.0401	111.87	37.727	52.1016	59.5049
ENSG00000168564	81.4802	69.751	79.0451	51.3396	51.1537	93.1133	56.2106	52.6309	66.3965	97.5578	79.5973	87.3029	59.013	92.3472	63.5918	66.1212	59.8503	61.6319	94.2136	69.574	57.7998	52.5043	62.8987	82.7929	73.217	58.5111	68.7379	70.3184	61.1185	60.4496	72.6769	58.8042	47.7086	50.1267	53.6366	55.085	120.108	95.516	80.107	76.4604	80.8632	75.7205	57.342	53.2317	72.0733	71.8471	65.8282	78.2801	57.9963
ENSG00000101194	17.3725	18.5132	21.7332	26.9133	16.0521	15.2706	17.6013	18.2716	21.7917	16.53	20.9722	17.2504	18.4992	15.8196	29.7613	27.1221	27.6949	28.6862	22.3634	29.5589	21.3266	27.5648	18.7782	18.0156	20.5628	24.3851	27.5877	29.2993	19.4599	19.1356	17.43	19.2326	22.6931	25.1785	24.5309	25.236	14.6302	17.4828	21.6336	20.193	17.9423	15.7156	26.5768	27.7649	16.9481	17.2108	19.5621	26.4978	14.7505
ENSG00000112812	0.545018	0.307273	0	0	0	0	0	0	0.272396	0.695187	0	0	0	0	0	0	0.665743	0.347712	1.07775	0.502702	0.242347	0.463274	0	0	0.337095	0.463848	0.462363	0.7428	0.216221	0.743787	0.6225	0.3404	0.398125	0.690874	0.788774	0.271355	0	0	0.783826	0.431168	0	0	0	0	0.960977	0.568283	0	0	0
ENSG00000149483	43.7377	40.4832	120.917	78.8747	47.6236	39.8525	69.1277	45.0602	110.593	92.6915	57.8154	56.2171	79.7022	88.8866	56.8097	51.4079	64.5771	52.4176	62.4199	45.5448	73.3706	54.0486	69.629	55.8187	39.0356	33.8609	64.2684	64.376	86.2723	65.9942	40.6181	39.1461	87.322	76.0729	60.6567	94.341	90.7599	74.5366	42.6401	35.0683	82.5017	103.133	66.4802	53.7907	52.2422	41.2411	100.372	71.3843	41.9886
ENSG00000005884	10.5597	13.0591	6.20948	7.72759	13.1881	7.16973	14.2656	10.7009	11.3725	8.03327	6.07304	5.77933	7.08848	7.41546	15.7982	13.827	14.9792	13.9954	10.4183	12.7686	17.6914	16.2146	13.3774	11.8135	21.0347	21.2045	13.3315	13.8656	16.7211	10.4806	11.7497	11.4034	6.23729	6.44815	16.091	12.1205	6.74567	9.5516	6.11384	7.9766	8.43861	9.64364	18.8856	21.802	21.4036	21.9195	11.1784	9.1944	13.8286
ENSG00000128595	81.9571	62.2996	111.603	86.3358	101.109	162.762	63.237	59.9832	131.159	157.962	133.121	160.245	82.0074	153.154	87.2093	96.5228	91.9392	96.9247	101.488	73.8972	68.4025	72.1935	99.7905	111.047	39.4401	31.0778	74.4404	85.3394	55.2806	57.2716	59.8378	57.6128	130.983	123.206	77.4576	63.4066	140.608	84.1735	62.3926	48.2908	117.157	122.153	50.1838	43.5419	38.0896	41.9717	109.222	125.657	35.7029
ENSG00000086102	44.964	45.63	55.8854	67.4165	58.214	42.1803	68.6309	80.0018	60.4719	52.5252	48.5843	47.2854	62.1251	52.2048	66.544	75.7824	73.4315	76.7574	64.9346	71.4842	70.2807	70.0315	67.7179	67.3369	77.5318	91.8419	79.4494	75.1878	68.4701	69.916	48.8663	56.6767	57.8608	62.8695	69.0966	59.5172	59.4845	59.0153	54.0056	56.8423	57.0221	52.3257	79.7305	72.3628	89.8951	93.1171	72.116	72.0228	68.2211
ENSG00000140455	71.9424	66.1405	95.7435	91.5764	65.2077	72.3491	77.2896	79.3467	80.6292	77.3974	80.0022	80.3853	74.5731	77.9118	94.3903	101.929	97.1985	104.053	80.6518	76.8129	91.0014	89.8751	93.6418	79.5442	97.8249	99.5947	92.0102	96.1513	68.6863	82.8309	67.23	66.8887	84.8669	82.2907	88.5793	83.5773	101.448	100.633	66.7036	64.1002	70.5402	75.5419	92.3717	81.3072	106.756	101.641	81.1208	78.9825	85.8211
ENSG00000100211	5.38206	5.22364	5.03472	6.57289	5.72815	6.61105	5.5359	7.64349	4.42643	4.48009	4.69649	5.6042	4.55276	5.438	7.50016	6.11577	6.52428	6.95424	7.36464	7.64107	4.96812	5.17322	5.31773	6.30053	6.87673	7.15651	8.01429	8.08826	5.62175	6.28838	6.76969	6.12721	5.83916	5.98757	6.07356	9.22606	6.74567	8.44294	6.03546	5.03029	6.06269	5.17899	8.98587	6.64619	8.56143	6.57584	5.97732	7.0235	10.8953
ENSG00000136159	6.19958	5.4541	10.2373	8.43817	5.99458	8.84577	6.3166	6.69715	8.58047	8.265	7.85447	7.26795	5.99351	7.11884	6.86185	9.57251	7.32318	7.82352	8.08315	7.33945	6.72514	7.79844	6.73025	8.56478	6.94415	5.23485	8.70783	7.428	4.68479	4.66557	7.93688	6.04211	8.49332	8.52077	10.1752	9.58787	6.04482	6.14032	7.75988	7.47357	6.47233	4.10748	5.71136	6.83253	7.60046	6.65702	10.5573	8.0451	7.12382
ENSG00000183617	39.2413	33.1855	23.9149	21.9392	32.1709	47.9534	18.524	29.118	27.7844	32.8283	33.8471	36.9527	14.5804	32.0348	28.0857	23.3995	26.1637	22.5143	37.3621	28.1513	20.4178	21.3106	29.4968	36.8187	28.9901	21.5358	26.817	31.8579	21.7663	20.9613	40.5403	29.9552	31.2528	33.3922	23.7421	55.5373	44.3287	37.6947	45.6971	36.2181	38.3424	31.4311	22.4647	19.3796	26.0338	22.163	18.6306	22.2837	48.9448
ENSG00000175220	33.9955	47.7041	67.0457	85.3588	40.0971	28.772	91.4842	92.3042	47.5331	40.4753	39.7582	39.1418	55.3824	44.8882	65.5865	70.9075	60.3163	59.8934	45.1758	68.6691	78.4599	75.7452	69.629	59.4612	75.0373	84.4203	72.668	66.9345	87.2813	79.6529	42.9525	60.5913	58.3253	59.6454	72.1728	66.0297	38.7219	49.3784	48.8324	55.1894	45.634	53.2186	85.1373	92.2392	116.715	103.752	70.7187	64.0416	91.2687
ENSG00000168283	93.1981	72.5164	46.3194	40.9473	36.2339	62.479	66.1469	64.8605	47.1926	53.5294	43.2401	57.6182	47.8905	73.4625	56.8895	56.8146	53.9918	60.8496	80.8315	75.4053	58.7086	52.9676	56.4178	58.969	78.4756	67.788	69.2774	70.2358	41.5145	40.7731	88.3172	61.6125	50.6945	50.8176	54.662	55.5373	77.0058	69.9314	84.3397	78.3288	52.3521	51.7899	57.6466	56.71	75.2183	73.8767	48.6725	45.8443	99.6497
ENSG00000204165	0	0	0.335648	1.06587	0.399639	0.465567	0.496811	0.727951	0.612891	0.308972	0.647791	0.350263	0	0	0.638312	0.62044	0.998615	0.782352	0.449064	1.0054	0.545281	0.463274	0.664716	0.492229	0.404514	0.530112	0.924726	0.907866	0	0	0.31125	1.2765	0.398125	0.307055	0.552141	0.633161	0.963667	0.682257	0.31353	0.934196	0	0	0.913817	0.62114	1.04834	0.974199	0.543393	0.70235	0.419048
ENSG00000120029	43.874	43.4791	57.0601	65.7289	64.3418	44.3219	52.0942	53.2132	55.5688	52.448	54.9813	47.8984	46.6226	42.9108	52.0224	55.1306	57.3205	62.3274	41.0444	47.8572	55.8005	60.38	56.5839	51.1918	37.3501	42.939	49.5499	53.0689	54.7761	54.2965	48.9441	49.0177	65.027	68.0894	61.6032	56.5322	37.145	35.8185	46.4025	40.4579	50.222	49.2897	56.7328	52.3621	53.9021	53.3374	47.0423	47.3767	44.1677
ENSG00000136161	130.191	97.0215	62.2627	72.213	119.758	271.332	42.087	53.0676	105.894	166.845	137.656	198.511	146.553	303.342	38.937	58.5873	94.3358	107.878	62.0606	58.1124	84.5792	104.931	101.12	173.265	10.9219	10.9336	57.1018	96.0688	99.3897	129.013	147.455	144.5	106.764	129.577	70.6741	58.7031	71.3114	30.1046	97.8999	64.5314	104.377	100.276	35.1058	38.8212	37.216	40.9163	90.9019	119.4	57.3258
ENSG00000034510	627.52	672.39	633.787	787.503	1068.7	741.741	594.257	765.732	740.372	696.422	609.329	588.791	471.874	1117.95	703.818	828.111	617.876	596.5	460.021	474.35	635.98	706.801	728.196	698.374	410.379	474.317	661.718	700.708	589.491	576.165	779.915	744.286	750.199	805.789	757.301	1460.7	615.871	524.912	738.599	672.262	717.609	548.616	711.102	736.858	457.338	466.56	669.848	607.788	1238.79
ENSG00000141956	28.6135	28.4996	33.7326	35.7068	25.5769	18.064	32.3637	35.2328	33.709	30.3565	25.0209	24.0806	38.3239	24.7182	39.9743	38.7332	36.4162	35.7274	36.5538	44.1372	39.1391	41.3086	39.5506	35.7358	39.5075	54.2702	45.0033	42.6697	42.8839	45.9796	29.5688	34.5506	30.8547	27.0208	37.309	29.3063	30.7497	42.2147	28.6097	30.6129	28.2652	26.3414	38.7611	46.5855	55.2999	56.5035	37.8823	39.9063	32.602
ENSG00000187608	1281.34	881.566	61.5914	49.4743	3321.13	775.262	105.892	102.132	442.984	271.895	751.6	305.779	127.477	116.274	54.8948	49.1034	606.093	277.909	96.5487	46.3491	202.118	145.468	77.8548	87.4198	107.331	61.4267	91.702	59.0938	871.011	454.657	1942.12	1011.84	97.4742	78.8364	121.866	156.662	301.102	195.808	1604.49	1051.4	1713.04	884.268	38.3803	36.7715	63.5119	50.496	261.372	189.698	265.593
ENSG00000226479	13.4892	13.52	20.978	18.3863	19.5823	14.805	26.402	24.4592	21.2469	18.77	17.5713	16.725	20.6315	13.1501	25.692	24.1972	19.3066	19.9065	16.1663	22.0184	19.0243	20.3068	19.526	15.8498	21.4392	30.3489	21.5769	21.2111	26.0907	21.9755	13.3059	17.7859	18.9773	16.1971	20.9814	14.6532	14.017	16.9712	19.3605	17.6779	17.7784	16.6085	19.0379	20.3734	19.569	21.1888	28.6446	23.1776	14.8343
ENSG00000153922	163.505	124.446	103.296	78.0753	91.3174	119.092	116.609	114.434	128.911	141.509	118.951	116.287	113.934	101.147	150.322	143.854	132.416	136.912	166.243	155.838	107.36	109.95	119.732	140.088	159.378	154.263	138.169	131.888	110.489	121.44	144.187	111.396	97.8723	94.4194	106.011	70.4618	224.622	202.204	141.873	138.62	104.704	123.135	107.221	112.054	156.552	170.404	116.907	132.616	95.7945
ENSG00000100652	0.681273	0.384091	0.755208	0.888229	0.999096	0.372453	0.354865	0.873541	0.68099	0.463458	0.971687	0.350263	0.576299	0.197746	1.11705	1.59542	1.53121	1.21699	0.808315	1.20649	0.363521	1.15818	2.07724	1.47669	0.876446	0.993959	1.61827	0.9904	0.288295	1.28472	1.08938	0.510601	0.597187	0.537346	0.709896	0.814064	0.350424	1.19395	0.862209	0.862335	0.901211	1.42869	0.304606	0.745367	0.698893	2.02958	0.388138	0.31925	0.670477
ENSG00000258472	4.56453	9.37183	7.38425	8.70464	5.32851	4.46944	10.0072	7.71628	4.01784	4.55733	4.53454	3.41506	7.43426	6.9211	7.2608	6.2044	8.65466	9.04051	6.82577	9.24972	10.6027	8.72499	9.55529	7.87566	8.29253	7.75288	10.249	9.07866	9.51374	6.42362	5.13563	5.19111	7.43166	7.06226	9.30753	12.7537	5.782	7.6754	7.60311	6.61124	5.89883	7.85778	11.1181	11.4911	12.318	12.6646	11.3336	6.5127	9.5543
ENSG00000174684	3.47449	4.99319	6.04166	6.39525	4.86227	6.61105	7.0973	11.4288	4.97123	4.48009	4.45356	4.99124	5.30195	5.93237	7.2608	8.06572	9.18726	8.77973	7.27483	8.14377	6.4222	6.40862	6.06553	8.95856	9.37123	9.14443	8.55371	10.9769	4.46857	6.89694	4.43531	5.95701	7.56437	7.67637	6.07356	7.23613	4.99355	7.59011	6.27061	8.55149	5.89883	6.3398	10.7373	11.1184	9.34769	10.9597	7.91801	7.21505	9.21906
ENSG00000114405	5.45018	3.22637	2.43345	2.75351	4.06299	8.10086	1.27751	2.11106	2.86016	3.39869	3.48188	4.99124	0.979709	4.44928	2.31388	2.48176	1.79751	1.39085	1.25738	1.50811	2.12054	0.849335	1.08016	2.3627	1.88773	1.72286	3.08242	2.31093	2.01807	1.21711	3.26813	2.1275	4.57843	5.83404	1.65642	1.98994	4.2927	3.07016	5.80031	4.16795	2.29399	2.05374	2.36069	1.8013	1.39779	1.4613	1.47492	2.61785	1.67619
ENSG00000137628	476.618	265.407	64.1926	51.2508	335.23	195.445	98.5815	76.8716	193.129	182.525	247.78	141.769	70.1356	61.7955	69.4164	60.1827	198.125	132.044	131.845	83.5491	109.056	88.9485	98.461	114.099	168.817	116.36	99.0998	74.1149	290.529	215.022	542.742	265.853	74.8474	63.3301	84.4776	46.673	240.304	180.798	498.122	394.59	385.882	307.882	59.7027	53.0453	117.501	117.31	136.081	119.08	69.3944
ENSG00000184661	0.545018	0.230455	1.09086	0.888229	1.13231	0.83802	0.496811	0.436771	1.97487	0.926915	4.93941	4.11559	0.806819	0.790982	2.07451	1.86132	2.3301	1.47778	0.98794	0.502702	3.08993	1.85309	0.997074	0.886012	0	0	0.616484	0.825333	1.51355	2.83991	0	0	1.72521	2.84026	0.473264	0.814064	2.01494	1.62036	0.391913	1.00606	1.06507	1.96445	0.989968	1.61496	3.31974	1.54248	2.2512	3.51175	4.77715
ENSG00000189420	2.04382	3.68728	3.10474	3.81938	2.13141	1.58293	6.60049	2.62062	3.81354	3.70766	2.67214	2.45184	2.53572	3.2628	2.63304	2.03859	2.72955	3.12941	2.69438	2.91567	4.6046	2.93407	3.1574	2.75648	2.89901	4.10837	3.3136	3.30133	3.74784	4.80081	2.64563	5.36131	3.91489	3.45437	5.04815	3.25626	1.22649	2.55847	3.1353	3.1619	2.53978	2.41091	4.49293	7.95059	8.47407	8.03714	1.55255	4.27795	3.68763
ENSG00000261052	1.22629	1.45955	0.923032	0.977051	0.666064	0.931133	2.12919	2.62062	0.817188	0.617944	0.890713	0.700525	1.61364	1.38422	0.398945	0.886343	1.93066	1.65163	0.898127	1.30703	1.69643	1.69867	1.91106	1.87047	1.88773	1.52407	0.924726	1.40307	2.52258	1.89328	1.08938	1.4467	1.45979	1.53527	2.05081	2.17084	0.963667	1.27923	0.862209	0.862335	0.327713	0.982223	2.58915	1.67708	1.74723	1.38011	1.47492	1.21315	1.92762
ENSG00000167536	4.83704	11.3691	8.05555	9.68169	4.72906	7.16973	13.6978	17.9076	7.55899	9.11467	5.5872	5.3415	10.431	9.29404	11.9683	10.8134	9.12068	7.99737	10.2387	14.4778	14.7226	12.0451	9.55529	12.6995	12.4051	15.4395	12.792	10.9769	11.5318	10.954	6.14719	9.19081	7.63072	9.44194	11.8316	8.412	8.93582	11.0014	7.83826	9.41383	7.70125	5.44687	14.5449	14.8452	21.1415	17.4544	10.5573	13.1531	16.2591
ENSG00000145103	0.408764	0.384091	1.00694	0.62176	1.19892	0.372453	0.638757	1.16472	0.817188	0.772429	0.971687	0.700525	0.691559	0.296618	1.03726	0.177269	1.66436	1.30392	0.898127	0.703783	0.848215	0.617698	0.581626	0.492229	0	0	0.308242	0.660266	1.80184	1.08187	0	0	0.464479	1.15146	0.946528	0.723613	0.438031	0.682257	0	0	0.655426	0.446465	0.152303	0.496912	0.262085	1.13657	1.63018	1.0216	0.502858
ENSG00000131652	13.8298	18.6668	32.2222	29.8445	22.3798	22.5334	40.0288	34.5049	21.4512	19.697	22.8346	23.8179	25.8182	20.8622	31.4369	31.5538	22.6353	23.5575	25.5966	20.8119	26.5976	25.8661	30.3277	24.1192	33.1027	29.3549	30.3618	32.0229	19.2437	18.3918	15.5625	19.7432	28.5323	30.4752	33.2074	52.9142	20.3246	22.9409	18.9686	19.3307	20.2363	16.6085	30.689	28.5103	17.8218	21.1888	21.891	18.1334	38.6363
ENSG00000085265	56.6138	47.0896	120.917	136.165	174.709	127.565	84.5289	107.373	98.6073	91.6874	109.153	91.5937	94.8012	94.4235	79.0709	88.1912	108.25	77.0182	59.7255	29.76	88.0932	73.6605	97.8794	79.4457	1.75289	0.795168	47.9316	59.3414	54.8481	38.8798	62.25	56.932	312.063	231.519	66.3359	86.1099	48.0081	23.9643	67.801	33.5592	62.5112	61.7908	17.9717	12.6712	15.0262	10.9597	80.034	75.9815	118.842
ENSG00000102805	13.898	12.2909	12.9224	11.8134	14.3204	16.6673	12.4913	18.6356	20.0892	15.5258	13.2797	16.9877	18.0958	17.4016	19.7079	20.4745	17.2428	18.6026	23.5309	23.3254	16.2979	19.1486	17.9473	21.6581	23.2595	27.5658	21.4999	18.8176	13.694	16.9719	14.8622	13.5309	15.9913	11.9751	18.7728	12.9346	21.2883	25.4994	13.4818	14.7316	15.6483	17.5014	15.8395	17.9509	22.8014	19.8087	15.9137	21.6452	15.1696
ENSG00000107185	27.319	31.1882	46.9907	51.4284	28.1079	23.7439	64.5854	57.0714	41.3361	38.776	39.4343	37.9159	49.7923	35.001	53.299	50.6102	53.326	53.9823	41.4037	59.3188	57.9816	59.6851	51.2662	42.8239	56.6319	72.0952	41.3044	41.3492	43.6046	53.6879	26.3006	40.6779	46.2488	46.2885	52.5323	33.3766	29.9613	40.4238	30.8828	33.2718	38.4243	39.1996	60.5404	71.5553	65.1717	63.4853	49.7593	48.7814	44.8382
ENSG00000081052	2.9976	3.91773	2.26562	2.93115	3.86317	4.46944	3.6906	1.74708	5.65222	3.93939	3.07701	1.83888	2.18994	1.28535	5.10649	5.9385	8.18864	7.73659	8.08315	8.84756	9.2092	8.03008	3.73903	5.31607	5.93287	6.16255	5.54835	5.6948	3.24332	5.00366	4.59094	5.02091	6.70176	6.9855	12.0682	6.51251	6.39525	8.10181	6.66252	4.95843	4.26027	5.0897	5.25445	5.21757	3.84391	4.87099	2.79459	3.12865	2.01143
ENSG00000119314	256.09	196.347	214.731	183.952	178.905	215.557	188.717	205.282	217.712	268.728	234.986	236.077	172.313	245.699	175.855	179.307	210.042	218.885	205.312	208.722	176.55	185.078	183.046	203.192	182.705	182.027	179.474	190.569	184.004	215.09	242.931	191.135	182.806	183.465	162.014	121.024	218.928	189.838	232.64	191.726	203.264	215.821	167.533	179.571	215.521	227.313	200.046	227.178	143.482
ENSG00000100379	32.1561	40.7905	34.0683	40.3256	25.377	25.5131	40.8095	43.5315	29.9636	27.035	32.7135	31.8739	35.5577	35.2976	33.272	27.5653	36.2164	33.9888	23.7106	33.0778	45.1978	36.9847	33.4851	32.7824	49.6203	44.4631	33.6754	34.0863	44.9019	36.5808	35.8716	32.5082	45.4526	48.2844	35.8892	43.1454	23.3908	30.531	31.1179	34.3497	27.364	25.5378	47.29	54.3497	44.6418	38.6432	34.2338	27.8386	55.3982
ENSG00000183625	0	0	0.503472	0.532937	1.13231	1.11736	0.70973	0.436771	0.68099	0.926915	0.647791	0.175131	0.403409	0.494364	0	0	0.665743	0.695424	0	0	0.484695	0.540486	0	0	0	0	0.231181	0.907866	0.504516	0.811404	1.16719	0.595701	0.862603	0.383819	1.02541	0.180903	0.350424	0.511693	0.705444	0.790474	0.573498	0.446465	0	0	0.786254	0.568283	0.465765	0.57465	0.921906
ENSG00000159259	2.45258	2.07409	4.27951	4.35232	3.79657	1.95538	6.3166	5.16845	3.47305	2.47177	3.7248	3.0648	2.36283	1.48309	4.14903	4.87489	3.86131	3.99869	2.42494	3.72	4.66518	5.0188	4.23756	4.43006	3.50578	5.76496	5.24011	5.28213	3.31539	4.86843	2.02313	3.5742	4.11395	4.14524	5.04815	6.24116	3.50424	3.41129	3.68398	2.2277	3.1952	3.12525	6.32057	4.59643	5.50378	5.76401	3.6485	3.00095	6.0343
ENSG00000196652	22.7545	19.7423	24.3345	22.0281	18.2502	17.6915	22.3565	24.532	20.5659	25.7219	21.0532	20.8406	14.9262	21.4554	19.5483	23.0449	22.1027	22.5143	23.8902	23.5265	23.1442	22.546	22.268	25.4974	24.136	21.6683	22.4246	23.4395	22.1266	22.5165	20.4647	19.7432	21.9632	26.0997	20.8236	19.3566	23.4784	20.6383	21.8688	19.7618	21.0556	20.2695	24.3685	21.9883	24.9854	25.4103	18.8635	22.0921	26.0648
ENSG00000100568	59.0664	63.5287	78.0381	72.9236	55.9494	76.9116	62.6692	72.14	63.5363	84.4265	64.8601	84.4133	49.2736	81.9655	57.2087	61.2463	61.4481	69.4555	64.3957	66.6583	53.8617	56.0561	65.3083	75.8032	54.4745	55.1316	63.1125	67.8424	52.4697	61.3286	65.985	54.4641	65.6242	65.0956	55.293	58.7935	67.0187	64.985	62.1574	52.9617	71.933	64.8267	54.5244	59.4431	67.8799	68.7622	57.2891	67.681	47.4363
ENSG00000008283	44.2827	48.165	13.9294	14.2117	22.2465	11.7323	23.4921	20.3098	18.5229	16.221	14.3324	12.7846	21.5536	14.9298	19.3887	14.536	18.7074	18.7764	16.8848	18.6	20.963	21.3878	25.9239	19.6892	31.0801	28.1622	38.2991	34.8291	35.9648	33.1323	40.6181	30.1254	21.4987	20.7262	19.0094	20.0803	22.1643	24.6466	43.1104	37.6553	21.3013	18.3944	19.2663	19.1311	50.495	44.732	26.1605	22.2198	24.1372
ENSG00000241127	9.33344	9.06455	7.55208	7.28347	6.79385	10.2425	6.81341	7.20672	7.62709	7.41532	8.74518	7.96847	5.47484	14.6332	7.10122	7.26802	6.59086	6.08496	12.0349	8.14377	6.9069	5.32765	8.30895	9.05701	10.5174	9.07816	6.39602	8.33586	6.55871	6.82932	9.64875	7.74411	6.56906	6.52492	6.46794	9.40697	9.72428	10.4897	10.1897	9.19824	8.43861	9.28647	7.15823	5.83871	6.8142	8.1995	6.67597	7.7897	6.70477
ENSG00000108468	42.1027	45.0923	56.4727	52.4055	36.2339	46.0911	52.0942	64.2781	40.0422	43.6423	42.5923	45.8844	48.2362	70.694	52.182	47.5966	55.1901	50.5921	54.6061	53.1859	51.1353	49.6475	45.0345	47.0571	80.2959	79.9143	55.7147	51.996	45.0461	48.6843	45.3647	47.8263	49.4338	55.3467	46.932	47.2157	42.5766	51.1693	43.3456	50.4466	42.1111	38.5746	56.352	62.2382	54.2515	58.1272	58.0654	52.4847	66.4611
ENSG00000164114	15.3968	11.6764	9.90161	5.86231	8.45902	9.49756	7.73606	8.37144	10.8958	14.0582	11.4983	10.9457	10.9497	10.5794	10.2928	11.6997	11.2511	9.90979	22.7226	22.0184	9.08802	9.26547	13.045	12.1088	24.945	18.4214	14.5644	11.3071	6.70286	9.73685	12.9947	9.27591	10.0858	7.67637	8.75539	6.33161	18.6601	20.2119	17.4009	14.7316	10.4868	14.7333	11.8035	11.4911	15.5504	15.8307	11.1784	12.0038	7.7943
ENSG00000088970	22.6183	25.8109	21.4815	17.6757	17.0512	23.837	26.5439	25.7695	20.7702	22.9412	21.1342	25.9194	22.1875	17.2039	29.5219	26.3244	26.7629	32.7718	33.2307	32.9773	21.1448	22.6232	26.921	31.9949	36.4062	33.6621	29.2059	27.7312	23.6402	27.182	28.1681	30.4658	25.48	24.7179	23.4266	24.6028	29.9613	26.0963	33.6261	31.0441	27.9375	23.6626	32.9736	33.9763	38.2644	40.1857	19.795	29.1156	23.7181
ENSG00000169313	1.02191	0.921819	1.25868	1.33234	0	0	0.922649	1.38311	0	0	0.404869	0.437828	0	0	0	0	0.932041	0.695424	0	0	0.424108	0.386061	0.830895	0.787566	0	0	0	0	0	0	0.700313	0.851001	0.33177	0.921165	0.867651	0.452258	0.262818	0.76754	0.705444	0.57489	0.655426	0.267879	0.609211	0.559026	0	0	0	0	0.670477
ENSG00000158109	49.0516	61.4546	59.5775	74.6112	48.223	52.0504	73.9539	77.9636	60.0633	59.0136	57.2485	55.4291	54.0569	59.7192	76.5176	75.4278	69.5036	66.5868	56.7617	63.441	76.5211	77.9844	80.1813	73.1452	64.6548	72.2277	69.6627	75.518	71.7855	66.738	53.8463	73.5265	64.828	72.2347	79.745	90.4516	59.7474	58.1625	50.4	59.3574	62.5112	56.8796	88.7164	93.3573	89.3709	84.6741	74.6777	62.5092	95.2078
ENSG00000185615	0.204382	0.691364	0.503472	0.62176	0	0	0.70973	0.218385	0	0	0	0	0	0	0	0	0.266297	0.521568	0	0	0	0	0	0	0	0	0	0	0	0	0	0	0	0	0	0	0	0	0	0	0	0	0.228454	0.745367	0.349446	0.649466	0	0	0
ENSG00000054523	50.7548	45.3996	85.4224	92.9975	60.6784	47.9534	77.9284	70.5385	84.5789	84.1176	64.2123	62.1716	71.4035	67.8267	54.9746	72.0597	66.9072	68.1515	45.4452	39.7135	72.2195	78.6021	66.8039	63.0053	26.5631	35.5175	47.7775	61.4048	63.497	82.9661	40.3847	47.1455	71.7951	66.938	71.3051	44.6831	51.6	42.5558	42.5618	35.212	55.3835	63.0409	54.3721	56.71	56.5229	60.9686	97.5779	92.4548	35.2839
ENSG00000151136	19.7569	23.5064	13.9294	7.72759	15.3195	11.7323	14.6204	14.1223	15.5947	13.4403	14.0895	10.8581	17.8653	10.876	21.942	19.2337	18.0416	21.1235	16.1663	15.1816	19.8119	15.0564	17.615	14.8653	20.2257	16.831	20.5751	19.5604	16.0004	13.591	23.8884	25.53	15.6596	13.1266	14.5923	17.0049	25.581	33.4306	26.3366	27.6666	13.6001	14.1976	12.0319	11.9259	26.9074	28.3329	26.6263	21.3898	15.9238
ENSG00000152582	16.4187	11.1386	5.78993	3.19762	6.92707	6.9835	11.6396	11.0649	6.26511	7.02911	6.55889	7.35551	5.99351	4.64702	8.45763	8.24299	7.58947	6.17189	11.1368	10.4562	7.27042	4.16946	11.5494	7.77721	15.3715	14.9094	10.7114	9.32626	8.21641	9.73685	13.5394	13.7011	6.23729	7.36932	5.9158	3.97987	11.3888	11.9395	20.8498	15.1627	9.09404	8.21496	17.8956	17.1435	15.3756	18.2662	5.74444	8.5559	7.37525
ENSG00000136044	42.307	45.3996	51.1024	50.0073	35.9675	39.7594	60.8239	66.6803	44.4005	45.7278	47.6936	40.3678	48.6973	42.0209	50.267	55.751	56.5216	53.6346	51.822	56.4032	52.2258	56.5194	52.5125	48.14	56.2948	64.2098	52.0158	48.7772	56.4337	61.1934	47.6213	45.6988	55.1403	51.1246	48.0363	36.5424	45.818	49.2931	42.7969	47.141	45.0605	46.5216	74.0192	65.406	75.2183	74.3638	51.3118	55.8049	45.9277
ENSG00000225663	83.2515	98.0201	69.563	84.737	62.1438	73.0009	86.5161	100.967	64.8302	66.0427	71.9048	72.6795	76.0139	115.088	65.8259	68.0712	63.7116	65.196	64.2161	66.5578	93.7884	92.037	67.5517	72.0623	85.5546	71.035	63.652	72.7944	80.8668	60.9906	67.0744	66.4632	62.97	63.8674	70.5164	111.255	68.3328	59.1858	79.2448	80.269	76.6848	63.7552	91.8386	99.6308	65.0844	62.7546	91.2124	79.0463	137.113
ENSG00000102057	5.17767	4.225	4.61516	4.61879	3.46353	2.32783	5.03908	5.9692	4.42643	3.63042	5.50623	3.0648	6.22403	3.2628	5.74481	5.9385	5.85854	5.04182	2.78419	3.92108	6.36162	7.48959	5.89935	3.93783	3.23611	5.10233	5.62542	5.28213	8.00019	7.43787	5.13563	5.27621	3.38406	4.83612	3.31285	4.70348	3.32903	4.17883	4.62457	4.74284	4.66991	5.00041	6.47287	6.52196	9.43505	6.16992	5.27867	6.06575	6.62096
ENSG00000130714	28.8178	39.9455	54.4589	64.4854	29.7065	29.8894	69.9084	62.4582	36.2968	28.4254	41.1347	37.9159	43.7411	37.4728	55.6927	51.9397	50.4633	50.3313	41.7629	49.5664	53.3164	55.5156	50.9338	52.9638	57.4409	60.499	56.6395	60.0017	48.2173	49.2928	31.8253	43.0607	45.5189	55.3467	58.8425	69.105	39.0723	49.1225	30.6476	39.2362	40.7183	46.0752	77.5221	72.0522	86.9248	84.4305	58.7641	48.973	73.8363
ENSG00000155846	6.19958	3.99455	11.6638	11.9911	6.261	6.79727	10.433	10.4825	11.3044	9.3464	5.5872	4.55341	7.78004	4.74589	16.6759	13.6497	7.05688	9.56208	7.7239	8.04323	9.39096	11.8135	9.05675	7.97411	11.6635	16.1684	14.1021	10.1516	9.22544	11.7654	4.90219	5.53151	8.49332	7.8299	14.0402	6.33161	11.126	7.24899	5.4084	6.61124	4.66991	5.53617	11.2704	9.19286	9.87186	9.41725	12.1099	12.2592	4.94477
ENSG00000130349	10.9004	11.9836	11.2442	8.97111	8.2592	11.5461	7.80703	10.2641	9.39766	8.49672	10.6076	11.1208	6.68507	17.5005	7.89911	10.5475	10.319	10.2575	14.5497	11.0594	9.93624	8.03008	9.55529	11.0259	11.3264	11.2649	13.5626	13.4529	9.36959	8.38451	10.9716	11.1481	9.28957	9.59547	8.43988	11.0351	15.7691	12.0248	10.4249	11.1385	11.7977	9.82223	11.8035	11.3669	10.396	10.0667	9.93633	11.94	11.8172
ENSG00000113163	113.909	87.6496	117.225	95.4846	76.1977	99.1657	88.7163	84.8791	132.453	131.931	110.772	111.208	103.734	113.407	97.3425	97.3205	105.52	96.4031	92.8664	93.1004	89.9714	88.4081	105.69	115.772	78.0711	85.8781	93.0891	102.919	99.9663	99.8703	99.2888	79.7388	112.404	96.8758	89.7624	70.1	117.743	102.68	99.2324	100.606	96.9211	96.0793	87.3457	94.6617	96.6219	101.398	110.93	119.144	71.4058
ENSG00000241563	0	0	0	0	0	0	0	0	0	0	0	0	0	0	0	0	0	0	0	0	0.848215	0.154425	0	0	0.471932	0.397584	0.385302	0.577733	0	0	0	0	0	0	0	0	0	0	0	0	0	0	0.304606	0.62114	0	0	0	0	0
ENSG00000141968	89.9961	109.389	148.189	154.108	110.966	86.5954	121.293	118.874	132.316	98.7937	119.517	99.4746	124.02	103.025	147.37	118.504	147.529	138.911	116.846	95.5134	156.072	146.472	152.552	110.948	84.0714	84.5528	138.092	135.272	156.112	161.875	70.3425	101.184	162.501	150.61	129.359	184.612	106.091	145.491	79.5584	76.1011	89.9572	103.58	129.762	125.594	127.024	112.439	146.483	120.166	118.004
ENSG00000186628	0	0	0	0	0	0	0	0	0	0	0	0	0.28815	0.593237	0	0	0	0	0	0	0.242347	0.540486	0	0	0.269676	0.463848	0.693544	0.165067	0	0	0	0	0	0	0	0	0	0	0.548678	0.57489	0	0	0	0	0	0	0	0	0
ENSG00000155760	0.545018	2.45818	1.67824	0.799406	0.666064	1.3967	1.77433	1.96547	0.544792	0.772429	0.647791	1.57618	1.49838	0.790982	1.27662	0.974978	0.732318	1.73856	0.449064	0.603243	0.969389	2.62522	0.581626	1.96892	0.674189	0.33132	0.847665	0.907866	0.648664	1.21711	0.389063	0.595701	1.06167	1.30498	1.41979	1.17587	0.876061	0.76754	0.940591	1.2935	0.655426	0.89293	1.21842	0.683253	0.436808	0.568283	1.24204	0.70235	0.838097
ENSG00000134516	162.279	177.988	253.75	250.392	214.806	173.191	244.218	215.11	228.268	211.877	226.889	201.489	224.065	162.745	231.787	225.663	277.881	264.783	223.095	211.839	238.167	236.192	261.981	220.912	238.191	280.495	249.599	242.648	243.177	272.632	141.23	188.837	286.185	283.565	243.021	179.275	164.612	179.263	164.76	156.514	185.567	200.373	235.689	226.53	249.243	259.867	268.824	232.031	177.928
ENSG00000125266	0	0	0.335648	1.06587	0	0	0.496811	0.800746	0	0	0	0	0	0	0.638312	0.265903	0.46602	0.260784	0	0	0	0	0.498537	0.590675	0	0	0	0	0.288295	0.67617	0.778125	0.680801	0	0	0.631019	0.452258	0.438031	0.682257	0.235148	0.503029	0	0	0	0	0.436808	0.974199	0.31051	0.44695	0.754287
ENSG00000110721	11.5816	11.4459	24.3345	24.4263	10.8568	14.1532	17.4594	14.4134	20.8383	14.0582	18.2191	15.8494	21.3807	18.9836	15.1599	18.0814	13.914	14.517	12.3942	13.3719	18.9637	16.2918	18.9444	18.3109	12.6073	11.0661	16.0286	15.5988	11.3877	12.0358	10.1156	9.19081	18.6455	17.6557	15.6177	15.5577	15.6815	15.3508	8.23018	8.62335	11.3061	13.4832	15.9918	17.2677	8.6488	8.1995	15.215	15.9625	12.6553
ENSG00000065154	38.56	41.2514	26.8518	23.0939	21.5805	43.9495	26.6149	24.7503	22.2684	36.2269	30.2842	39.2294	22.3028	45.9758	35.8252	36.1628	24.8988	28.2516	39.8769	42.1264	24.4165	27.7964	26.1732	36.9172	40.4514	28.6923	29.2059	30.4548	25.5862	24.2069	38.0503	40.8481	27.6697	28.6329	29.3424	34.2812	45.4676	45.8818	49.2243	47.2847	33.5906	31.699	29.2421	34.1006	28.2178	29.1448	29.3432	35.1175	38.6363
ENSG00000132669	204.246	100.401	48.1655	28.1568	460.783	185.016	28.886	17.398	130.273	93.6184	182.353	78.1961	53.2501	67.7279	40.6924	34.7447	130.419	70.9332	25.417	11.7632	66.5243	59.299	57.581	50.5027	9.77574	4.63848	25.5841	25.8329	223.357	132.259	225.189	105.865	84.8669	64.7118	54.7409	50.2911	48.0081	66.9465	235.148	92.4136	157.138	139.118	13.9357	9.56555	13.9779	9.98554	73.7462	41.5025	19.1924
ENSG00000184220	17.9856	17.5914	11.3281	7.54994	9.65793	17.1329	12.7042	11.4288	11.9173	15.4486	12.389	16.9002	8.52923	25.8058	13.5641	12.4974	9.91958	9.21437	17.0644	18.9016	7.57335	7.64402	10.0538	11.715	21.7089	10.7348	17.801	18.57	4.1082	5.67983	22.1766	16.0839	7.43166	8.13696	10.3329	15.5577	22.1643	25.4994	18.028	16.2406	11.3061	10.983	10.2804	7.95059	7.16365	8.52424	9.70345	8.87515	14.4991
ENSG00000107404	65.6066	98.7883	95.2401	124.441	56.2158	68.6245	132.791	140.349	53.5939	58.7046	71.0141	67.2504	78.5496	63.8718	82.3422	83.6708	63.2456	74.9319	51.1034	57.8107	102.452	103.001	66.3885	68.4198	100.589	86.8721	65.1932	68.5852	90.7409	71.4036	51.5897	54.4641	68.8756	75.3052	105.38	120.572	46.9569	58.5036	64.9792	72.005	59.5618	58.219	84.5281	107.706	73.7332	69.6552	74.0567	68.5111	143.231
ENSG00000270011	0.204382	0.768183	0	0	0	0	0.496811	0.582361	0	0	0	0	0	0	0	0	0.732318	0.173856	0.538876	1.0054	0	0	0	0	0.943865	0.795168	0.462363	0.825333	0.216221	0.608553	0.466875	0.510601	0.464479	0.460582	0	0	0	0	0.548678	0.287445	0.327713	0.714344	0.685363	0.559026	0.262085	1.38011	0	0	0
ENSG00000178826	0	0	0.503472	0.444114	0	0	0.70973	0.727951	0.544792	0.231729	0	0	0.461039	0.296618	0	0	0	0	0	0	0	0	0.332358	0.590675	0.741608	0.66264	0.924726	0.9904	0	0	0	0	0	0	0.709896	0.271355	0	0	0.470296	0.431168	0	0	0	0	0.436808	0.811832	0	0	0
ENSG00000105829	46.054	33.9537	31.2992	23.0939	34.1691	63.9689	28.6731	21.0378	37.3863	48.972	36.7621	46.6725	25.6453	62.982	34.3093	33.947	30.9571	33.9019	55.145	48.561	27.4458	26.175	31.9894	43.1192	49.5529	39.3608	38.8385	38.378	27.388	26.2354	42.8747	35.4016	33.6415	31.0125	27.3704	33.2862	60.4482	50.5723	42.4834	36.3618	45.634	41.0748	28.5568	30.6843	27.5189	30.2813	23.754	35.6283	25.1429
ENSG00000173039	91.9718	131.59	138.706	168.675	129.749	87.7128	209.654	200.551	143.416	109.762	119.032	105.779	148.628	135.159	199.233	178.244	161.509	147.082	110.11	138.344	209.267	180.986	159.449	138.218	177.919	186.467	159.053	167.378	187.103	151.056	106.37	132.16	117.513	124.895	187.728	200.26	124.576	163.06	112.636	125.039	120.271	118.313	190.835	205.846	211.852	193.622	173.265	134.404	252.016
ENSG00000140829	85.636	102.399	139.713	166.987	98.8439	67.9727	167.354	172.452	113.793	98.7165	103.97	97.5481	132.664	101.542	147.37	145.803	151.856	149.516	107.685	136.936	164.736	165.775	145.157	125.321	140.568	168.045	143.641	130.072	159.283	162.213	76.4897	112.077	130.452	123.897	155.625	121.115	92.9501	108.82	106.13	117.709	104.622	110.723	185.429	191.87	179.703	184.692	145.086	142.002	132
ENSG00000160111	1.77131	3.76409	7.30034	2.30939	5.66155	2.23472	2.98087	1.5287	5.17552	1.15864	4.04869	2.27671	5.82062	3.46055	5.98417	4.34308	4.72678	2.95555	1.70644	2.31243	4.05932	4.16946	1.82797	0.787566	3.64062	4.30716	3.00536	1.81573	10.5948	5.61221	2.41219	1.6169	2.78687	2.37968	2.68183	3.43716	2.8034	4.7758	3.05692	1.43723	4.66991	4.01818	1.37073	2.85724	3.23238	3.16615	5.27867	2.74555	0.670477
ENSG00000165985	0	0	0	0	0	0	2.41308	1.74708	0	0	1.21461	1.40105	1.55601	2.47182	0	0	1.66436	2.43398	4.58045	3.82054	0.787629	0.926547	0	0	3.43837	2.71682	2.00357	1.15547	2.30636	2.56945	1.40063	1.0212	2.25604	1.84233	1.10428	0.180903	2.45297	3.32601	3.37045	3.23376	1.39278	3.03596	0.228454	0.496912	2.2714	1.9484	0	0	1.67619
ENSG00000169026	13.6936	14.6723	36.4178	40.592	14.2538	9.7769	15.685	22.2025	16.7523	17.6886	21.782	19.0017	27.1437	23.7295	13.4045	20.0314	14.3135	14.6039	6.82577	7.23891	18.7213	25.6345	15.9532	18.2125	3.03385	3.37946	10.7885	14.5259	18.1626	16.3633	11.5941	13.5309	28.5323	27.7885	20.9814	21.7988	13.0533	10.1486	11.6006	7.9766	19.3351	18.4836	15.0018	17.0813	6.55212	6.98176	30.8958	24.3907	12.1524
ENSG00000139211	23.6402	25.1196	25.5092	22.7387	24.3113	27.0029	31.0152	29.9916	20.8383	23.3274	20.0815	22.2417	19.6518	17.5994	28.0059	26.5017	23.767	25.383	35.7455	36.7978	25.0224	25.8661	30.5769	27.7617	43.5526	41.1499	34.2919	36.9749	24.0726	28.6696	29.5688	27.7426	24.2192	22.8756	29.8156	22.8843	25.4058	27.7167	25.1608	28.3852	27.5279	26.52	42.1879	40.6846	34.1584	35.5582	25.3066	29.0518	32.6858
ENSG00000196220	0.953782	2.15091	1.4265	0.977051	0.93249	0.0931133	0.425838	0.436771	0.885287	0.695187	1.61948	1.13835	1.44075	0.988728	0	0	1.46464	0.695424	0.449064	0.904864	1.21174	1.77588	1.82797	1.27979	1.0787	1.45781	0.693544	0.660266	1.72977	1.75804	1.245	2.0424	0.663541	0.61411	1.7353	1.71858	0.700849	1.36451	2.19471	1.86839	2.13013	3.39313	1.52303	2.42244	1.74723	2.84141	2.01832	2.0432	1.17334
ENSG00000131238	100.76	94.256	174.285	121.51	111.166	150.657	112.208	100.457	113.521	122.739	151.016	154.291	97.1064	148.013	111.146	106.893	103.523	92.3175	155.735	107.779	86.9421	79.9147	96.4669	107.109	94.3191	67.3905	104.417	110.677	96.5068	84.8594	93.2194	83.4832	135.362	125.509	84.6354	100.673	164.437	130.311	91.7077	83.7184	116.666	116.706	106.003	96.3387	105.271	93.1983	125.99	119.336	97.2192
ENSG00000125755	83.7966	122.218	153.475	182.353	97.4452	66.6691	182.897	187.229	108.482	86.6666	103.323	90.0175	137.563	98.1807	129.737	129.317	137.409	123.351	99.8718	128.29	167.765	160.833	145.24	128.964	164.974	166.654	139.325	142.04	165.842	143.754	95.9428	111.651	134.367	134.183	150.025	161.637	90.4095	115.216	102.838	105.636	94.9548	93.8469	175.148	187.957	186.43	166.344	156.963	136.384	215.056
ENSG00000077463	27.5234	36.7959	40.5295	49.652	34.9684	28.3996	47.9778	45.4969	28.0568	29.7385	30.2842	31.0858	37.8052	37.1762	35.5061	31.5538	37.1485	36.249	27.9318	25.2356	49.3177	42.3895	42.9573	34.456	32.6982	31.2766	35.6019	36.6448	34.163	37.5274	22.8769	26.2959	38.22	40.7615	34.9427	57.9795	29.7861	32.4072	29.8638	24.1454	32.4436	31.9669	35.2581	39.815	37.0413	33.5287	44.8687	35.8837	58.4153
ENSG00000088451	22.6864	16.9768	16.195	12.524	12.855	23.9301	12.1364	14.4134	14.3689	18.0748	16.6806	16.8126	12.5633	23.9272	16.2769	12.4974	13.5146	14.0823	23.0819	23.1243	12.9656	12.6628	17.4488	20.1814	25.0124	17.7587	19.4963	23.522	9.15337	11.9006	23.4994	16.5945	12.4746	11.8216	12.857	14.3818	26.1066	24.7318	21.8688	23.7861	21.5471	18.4836	19.1902	13.7893	16.6861	22.0818	11.3336	19.155	16.0076
ENSG00000081019	89.4511	67.6769	46.4872	45.122	38.6317	56.5198	58.1269	59.4736	49.4399	61.9488	51.4184	53.7653	53.9992	55.8631	71.092	66.3871	64.3774	58.5025	87.4776	82.3426	61.4956	51.7322	57.9965	67.2384	86.7682	66.0652	76.0587	72.1341	51.0282	52.7413	73.5328	54.4641	47.3768	48.8985	54.4254	36.6329	88.1317	87.4142	77.5204	75.9574	52.6799	51.9685	57.4182	60.8717	86.2259	83.3752	58.4536	60.7214	54.5601
ENSG00000165512	37.1975	33.3391	22.908	16.8763	23.7119	51.5848	24.2018	24.0224	23.6984	33.4462	41.1347	40.8932	15.9635	37.6705	24.4952	21.6268	20.7712	19.2111	42.7509	40.2162	16.5402	17.2955	23.182	29.6322	44.2942	29.0899	30.0536	29.5469	12.9733	14.4024	50.4225	29.8701	21.4987	24.4876	18.9306	27.9495	46.256	38.6328	42.1698	39.1644	33.2629	31.5204	22.0839	22.5474	18.7827	19.5652	16.6123	21.3898	28.0762
ENSG00000176046	1.77131	0.537728	0	0	11.3897	1.3967	0	0	0.68099	0.308972	1.70045	1.05079	0.633929	0.296618	0	0	0.865466	0.086928	0	0	0	0	0	0	0	0	0	0	1.51355	0.540936	3.26813	0.936101	2.32239	1.91909	0	0	0	0	2.42986	1.50909	1.06507	0.803637	0	0	0	0	0.776276	0.57465	0.502858
ENSG00000115904	134.756	113.307	99.0161	98.5045	79.8611	70.1143	142.798	132.269	97.5858	94.0819	92.4722	92.9071	90.7671	81.5701	114.018	116.731	135.678	133.521	125.558	130.501	124.142	130.334	106.022	105.239	134.029	148.696	132.082	122.314	144.436	152.341	133.448	105.099	102.782	95.8011	97.729	61.9593	93.2129	95.3455	111.46	105.492	99.7886	116.17	113.846	110.936	184.508	190.943	104.72	110.652	88.9221
ENSG00000254709	0.885655	1.07546	2.18171	1.24352	1.13231	0.372453	0.922649	0.800746	1.36198	2.24005	4.21064	3.85289	0.864449	1.58196	1.51599	1.32952	5.32595	5.73725	2.33513	4.12216	0.848215	0.772123	1.16325	0.590675	1.88773	1.06022	1.23297	1.65067	4.46857	5.5446	1.94531	2.7232	0.995311	1.07469	0.946528	1.44723	1.83973	0.852822	1.72442	1.14978	2.70363	3.12525	2.58915	1.36651	1.92195	4.05916	2.87222	3.25635	0.670477
ENSG00000043462	345.201	252.732	204.745	160.414	349.284	186.599	260.258	219.623	348.803	261.776	269.643	158.669	140.271	140.993	257.319	211.038	239.934	188.894	159.956	134.825	266.218	243.991	274.943	191.575	140.366	147.106	237.423	252.882	298.89	279.191	304.247	276.32	205.963	180.011	185.993	196.099	228.915	223.439	266.893	235.058	242.835	248.681	222.438	215.349	306.901	289.581	215.106	174.374	168.122
ENSG00000099330	4.15576	8.06592	7.13252	8.43817	4.86227	5.02812	11.0008	10.6281	5.44792	5.40701	4.85843	7.79334	6.22403	7.81095	9.01615	6.29304	10.1193	8.77973	8.71184	7.54053	12.4809	11.7363	8.47513	9.05701	7.95543	6.22881	10.0179	7.59306	10.5228	8.31689	5.83594	5.95701	8.89145	7.29255	8.83426	14.1104	3.76706	5.88447	6.66252	5.96448	6.06269	4.91111	11.7273	11.1805	13.541	8.6866	10.9455	8.74745	11.9848
ENSG00000160199	24.2533	21.2018	27.8588	29.8445	30.972	26.3511	27.8924	25.4783	29.2145	25.6447	26.6404	28.5464	29.3336	24.2238	32.4741	29.1607	28.9598	27.817	27.0336	24.0292	23.0836	27.9508	32.2387	31.5026	23.9337	26.5718	29.5142	28.5565	27.9646	26.1002	23.4216	24.4237	28.4659	31.3196	31.8665	30.1204	22.1643	19.0179	21.0849	18.8995	28.7568	30.0917	29.6991	22.9822	23.9371	28.2518	22.4344	26.9447	22.7124
ENSG00000155792	0	0	1.25868	0.532937	0.599458	0.465567	0.922649	1.23752	0.476693	0.695187	0.809739	0.437828	0.576299	0.790982	1.4362	1.24088	1.06519	0.43464	0.449064	1.20649	0.969389	0.463274	1.49561	0.787566	2.29224	1.45781	1.38709	1.4856	0.648664	0.608553	0.31125	1.1063	0	0	0	0	0.525637	1.19395	0.627061	2.01212	0.901211	0.535758	1.82763	1.24228	1.83459	0.974199	1.00916	0.3831	0.586668
ENSG00000178567	59.952	48.8564	61.7592	45.2108	42.6947	44.3219	52.3781	56.9258	65.5112	64.9613	54.8193	57.7933	57.9757	40.439	53.698	53.5351	59.0514	56.1555	84.2444	76.9134	60.5262	65.9393	58.0795	56.7048	87.0378	80.0469	62.419	52.161	51.8931	61.9372	50.3447	52.5919	58.1925	56.8052	51.2703	32.1103	70.6105	66.8612	58.9437	57.2734	52.9256	60.2728	68.384	63.791	70.7629	86.4601	59.9285	73.7468	46.0115
ENSG00000165516	45.509	41.0209	35.0752	31.2656	26.0431	44.6944	39.1771	39.7461	31.2574	38.8532	32.7944	38.0035	35.4424	34.3089	40.2136	40.24	39.4786	44.1594	50.7442	42.0259	40.1691	39.4555	39.966	44.5959	57.5083	60.6315	47.084	42.3396	37.0459	39.015	36.6497	39.061	36.0966	39.2263	35.7314	35.0952	52.6513	54.1542	46.0106	50.231	42.0292	41.9677	52.6968	52.6105	53.1158	60.725	41.5308	46.9936	40.8153
ENSG00000141378	20.5063	19.5118	18.0411	15.4552	13.3213	25.6993	13.9817	13.2487	16.48	21.628	17.7333	23.6427	12.0447	40.6367	18.4313	16.5746	12.7157	16.5163	19.9384	20.0075	10.9662	12.1995	14.2083	18.4094	23.3944	19.6141	19.2651	20.8809	9.44166	10.8187	17.8969	14.2117	12.2092	14.2013	14.4346	19.7184	25.6686	21.15	17.6361	15.0909	16.2218	15.3584	13.4026	11.988	11.0076	14.2882	10.7902	16.9203	17.181
ENSG00000099337	25.4796	35.5669	22.9919	34.7297	23.5121	23.9301	33.0734	31.8843	24.4475	21.5508	22.9156	21.2785	27.259	22.8396	35.4263	37.1378	29.8919	27.3823	16.7052	22.2194	38.715	31.5798	33.9836	31.798	23.5292	19.2828	26.5859	25.8329	36.2531	33.8761	22.4878	26.381	33.7079	38.4586	33.9961	45.1353	28.1216	22.5998	25.7879	25.7982	24.3327	27.5915	31.679	32.2371	35.7309	35.6394	35.5534	27.9663	40.061
ENSG00000090376	107.369	81.6578	262.561	112.45	143.004	85.0125	69.1277	28.6813	227.519	154.331	153.85	93.6077	122.752	78.8016	103.327	67.1848	140.538	78.8437	116.667	47.0529	126.869	88.8713	122.889	73.9328	24.8776	21.4695	64.1143	80.3874	155.175	124.753	50.3447	46.5498	125.874	87.5107	75.88	91.2657	158.83	147.879	66.8604	30.4692	159.596	189.569	62.5203	56.8343	32.6732	19.5652	181.338	149.154	25.4781
ENSG00000101146	23.2995	26.8096	32.0544	30.1109	31.1052	22.8128	41.1643	43.3859	28.6697	26.0309	26.8833	27.7583	31.927	32.9246	37.1019	39.265	35.7504	37.9875	35.027	33.5805	39.3814	37.834	34.316	36.4249	39.3727	43.4692	42.7686	47.209	37.118	38.3389	22.7213	32.338	39.8125	37.3072	35.3371	45.6781	28.9976	31.9808	28.688	31.2596	31.2147	26.4307	39.6749	34.6596	36.1677	41.3223	31.8273	29.7541	47.6039
ENSG00000131153	1.02191	1.30591	2.0978	1.9541	0.666064	1.21047	1.8453	1.38311	1.43008	1.0814	2.34824	2.01401	2.18994	0.790982	1.19683	1.94996	2.19695	1.5647	1.88607	1.40757	2.12054	2.54801	1.32943	1.37824	1.88773	2.25297	1.61827	1.238	1.80184	1.41996	0.700313	0.595701	3.51677	3.14731	1.41979	2.6231	2.27776	2.64375	1.72442	1.22164	2.6217	2.14303	2.05609	2.91936	2.35876	1.86721	1.78543	2.36245	4.27429
ENSG00000106993	32.4286	29.8055	21.9849	20.6069	19.5157	32.4034	24.7696	26.3518	20.4297	27.4985	22.4298	27.408	18.2687	30.8483	25.3729	24.1085	25.1651	23.1228	33.59	25.5373	23.3259	21.1562	22.6003	27.9586	31.2824	28.6923	32.2883	33.0133	21.6221	22.8546	31.0472	25.8704	20.7688	23.2594	24.6097	21.5275	37.2326	32.4925	29.08	30.7566	30.1496	23.3055	24.9777	23.7275	34.9446	31.8238	23.4435	25.8593	27.5734
ENSG00000174130	14.988	13.4432	29.537	32.0651	24.7776	36.7798	37.5447	44.8418	38.4078	47.6589	32.5515	36.6024	38.7273	31.3427	21.3834	22.8677	42.0084	48.8535	42.3916	66.7588	32.5957	44.5515	32.1556	32.4871	70.8573	102.179	36.1414	33.426	14.4148	20.0146	10.5825	13.5309	45.7843	44.2927	51.9802	28.4018	31.6258	29.6782	13.2467	13.7974	17.5326	19.0194	34.725	41.2437	14.3273	17.4544	22.0462	27.7109	31.261
ENSG00000164330	8.65217	12.8286	25.6771	21.051	12.0558	16.3879	29.2409	25.0415	17.3652	20.0059	24.4541	22.2417	25.0114	23.5317	16.8355	11.877	27.8946	24.9483	41.1342	34.787	19.1454	15.7513	16.8672	12.3057	46.9236	26.9694	21.1146	21.7063	10.739	8.31689	14.8622	14.467	16.5885	17.7324	16.722	12.3919	19.3609	24.9024	10.1897	9.41383	7.70125	11.1616	13.3265	10.1867	12.6674	11.6092	13.6625	9.38595	24.7239
ENSG00000058453	52.1174	68.8292	63.4374	82.0723	54.7505	40.5974	102.414	108.174	37.863	31.2061	54.4954	47.8108	78.6072	60.1147	79.6294	69.9325	69.6367	73.0195	63.0485	88.7772	81.671	83.0804	67.7179	62.5131	80.7005	92.637	94.7844	87.8154	106.237	96.9628	59.6044	64.0804	47.3105	54.3487	62.8653	75.7984	54.491	70.7842	88.9643	95.1443	50.8774	55.6295	166.848	167.273	130.518	123.398	112.948	98.4567	89.0897
ENSG00000100056	14.3749	22.7382	18.9641	28.7786	23.1124	15.4568	35.6994	37.9263	21.996	17.1479	20.1625	21.2785	23.2825	19.2802	27.6868	26.3244	24.1665	23.3836	21.8245	24.1297	36.1703	30.5761	30.4938	29.0415	29.1924	30.5477	30.3618	26.3281	37.118	28.3991	16.2628	25.3598	29.0631	33.6993	28.0803	38.0801	23.566	24.3054	19.047	26.0138	25.152	23.6626	35.182	34.2248	36.9539	38.8056	28.1012	22.6668	44.2515
ENSG00000160285	64.4484	69.4437	133.672	94.5963	108.502	40.5974	109.795	90.5571	107.528	53.8383	86.4801	50.8756	97.798	46.7668	91.5977	73.5665	132.017	96.2293	55.4145	51.2756	120.507	104.931	115.162	71.2747	105.645	104.366	114.974	97.1417	163.391	119.817	70.8094	72.4202	69.2073	58.0334	125.178	127.356	100.221	152.57	84.4965	60.9383	89.8753	98.3116	122.299	109.321	63.3371	52.5255	144.775	89.0069	104.008
ENSG00000105053	33.5868	49.6246	62.5983	74.4336	51.8864	37.3384	66.5017	64.2053	52.3	48.1224	47.6127	44.5709	60.5114	56.3575	62.5545	70.7302	73.032	71.5417	53.7978	65.4518	69.6748	69.0278	66.9701	61.4301	57.1712	70.3061	63.5749	61.0746	63.8573	70.0512	36.4941	57.1022	63.3018	70.2388	63.9695	75.0748	47.1321	50.7429	41.0725	42.7575	59.4799	48.8433	68.0794	71.431	85.0028	81.4268	67.536	62.6369	85.5697
ENSG00000121671	22.0732	33.6464	38.0121	37.9274	26.0431	20.9505	52.662	49.1367	32.4832	29.3523	25.1019	26.007	40.6867	25.4103	45.1606	45.2035	44.0056	41.6385	40.775	41.7243	49.1965	44.6287	45.2838	41.741	47.7326	48.9028	47.6234	41.7619	44.0371	40.2321	22.41	32.4231	39.6798	37.4607	42.8304	41.1555	34.692	40.2532	26.1798	32.7687	30.7231	29.9132	50.7168	51.0577	57.5713	54.8799	46.5765	36.3307	50.621
ENSG00000154822	63.2902	57.076	49.4241	52.2278	49.2221	58.8476	58.9786	64.4965	51.6871	55.7694	56.6817	71.5411	57.8028	48.6454	54.4161	53.9783	62.3801	60.9365	85.2323	86.5653	48.7724	50.9601	55.1714	64.0882	88.3188	94.2936	72.8222	74.1149	46.6317	56.3926	66.1406	56.5916	45.1871	47.2865	45.8277	38.8942	72.9759	67.6288	59.3356	67.5496	47.2726	45.8966	70.897	69.5055	72.8596	78.1794	54.0288	58.5505	38.1334
ENSG00000131686	3.81513	5.22364	5.03472	6.83936	9.92436	6.9835	9.29746	8.51703	5.24362	3.70766	3.56285	2.8021	4.72565	4.64702	17.7929	15.5996	5.4591	4.95489	6.46652	5.7308	5.69516	5.25043	7.97659	6.30053	13.9557	14.9757	8.86196	6.35506	7.4236	5.9503	2.56781	3.1487	3.84854	5.60375	4.57489	10.5828	14.9806	16.0331	6.19223	5.89262	10.0772	8.30425	17.4387	15.8391	5.24169	3.4097	6.28783	7.59815	2.43048
ENSG00000100577	6.26771	5.60773	8.22337	6.57289	10.2574	9.40445	7.16827	5.31404	7.15039	6.41116	8.90713	11.6462	5.47484	8.30531	8.697	10.9907	7.12345	8.60587	7.90352	9.14918	8.36098	10.5009	10.8847	10.3368	6.80931	8.87937	7.47487	7.428	7.56774	10.0749	8.87063	7.82921	13.4699	12.1287	8.59763	10.3115	5.43158	8.35765	7.2112	5.82076	8.1109	8.12566	7.69129	11.1805	7.42573	7.38767	8.92717	7.0235	9.47049
ENSG00000136026	61.042	66.2173	79.8003	92.7311	144.802	72.0697	50.2489	56.9258	71.4358	67.6648	87.5328	72.5919	34.6932	46.4702	45.0808	57.701	63.8448	69.4555	28.6503	25.1351	56.7093	58.2953	41.1293	52.8654	16.7199	13.1865	34.8313	38.4605	96.2185	82.628	75.0113	52.1664	49.4338	51.1246	78.9562	73.3562	50.9868	52.7897	67.7226	48.6501	92.4151	73.9346	30.3083	33.9142	21.0541	18.0227	65.0519	59.4444	38.1334
ENSG00000100300	126.376	136.89	96.6666	107.92	113.564	140.136	52.2361	70.8297	92.206	119.804	114.254	112.785	70.1356	177.773	74.2037	83.2276	79.8892	79.8868	68.3475	68.5686	63.5556	82.3083	106.687	107.503	54.0026	62.0231	85.0748	91.8596	56.2896	71.5388	102.868	87.4829	122.689	136.486	75.5645	130.793	99.7834	81.8709	111.617	93.7071	110.439	85.4534	99.3776	113.482	52.5043	49.6029	74.0567	102.926	109.707
ENSG00000134215	54.2293	41.866	38.7673	37.5721	73.1338	71.9766	38.6803	42.5851	77.2242	96.2447	91.0147	86.2522	41.263	58.1372	36.304	43.3422	61.6478	65.3698	40.1463	37.5016	48.7118	54.3574	43.3727	53.1607	40.3839	54.6015	28.6665	32.6832	60.1816	60.6525	55.1691	49.3581	70.0036	64.6351	50.4815	36.2711	41.5253	19.7002	45.3052	28.8164	49.8943	53.3972	35.9435	33.1688	17.9965	22.4066	51.4671	48.0791	24.5562
ENSG00000145439	31.5429	26.195	23.5793	15.7216	15.2529	27.934	17.4594	17.5436	20.4297	22.7094	21.3771	20.8406	17.9229	24.8171	17.9525	20.2973	20.1054	18.8634	29.9076	27.1459	20.3572	20.3068	19.3598	20.9689	35.0578	25.7104	28.1271	25.9155	17.9464	21.2994	28.3238	26.4661	22.0959	19.1142	20.1926	16.3717	29.2604	26.0111	30.8044	26.7324	21.6291	26.2521	24.2161	23.1685	27.6063	27.2776	18.2425	19.0273	16.1753
ENSG00000243649	1.97569	0.845001	1.00694	0.62176	5.39512	0.372453	0	0	1.83867	0.926915	0.890713	0.700525	0.576299	0.0988728	0	0	1.06519	0.260784	0	0	0	0	0	0	0.539351	0.397584	0.770605	0.577733	1.58562	1.01426	2.17875	1.1063	1.12802	0.844401	0	0	0.788455	0.852822	2.74339	0.431168	2.45785	1.78586	0.609211	0.62114	0	0	0.621021	0.7662	0
ENSG00000078114	0	0	0	0	0.333032	0.55868	0	0	1.15768	1.31313	0	0	0.403409	0.296618	0	0	0	0	1.437	1.60865	0	0	0	0	0.134838	0.530112	1.84945	1.56813	0.648664	0.338085	0	0	0.729895	0.690874	0	0	0.876061	0.511693	1.41089	1.79653	0	0	0	0	0.524169	0.811832	0.543393	0.95775	0.419048
ENSG00000177045	0.408764	0.537728	0.503472	0.710583	0	0	1.49043	0.363976	0	0	0	0	0	0	0	0	0.599169	0.173856	0	0	1.02998	1.08097	0	0	0.404514	0.265056	0.385302	0.660266	0.936959	0.879021	0.233438	0.765901	0.464479	0.383819	0.394387	0.54271	0	0	0.548678	0.503029	0	0	1.21842	0.745367	0.960977	0.974199	0.776276	0.2554	0.921906
ENSG00000196363	26.5696	36.1814	47.7459	52.2278	33.4364	29.7963	61.3917	67.1899	36.1606	29.6613	34.5759	33.0122	43.7411	35.4953	58.4055	54.3328	49.6645	48.5058	41.8527	47.4551	53.6193	55.5156	48.6073	48.8291	59.1938	63.2821	60.8778	55.71	46.7038	47.8052	33.5372	39.912	45.718	50.5873	52.8478	63.6779	33.1151	43.9203	34.0964	45.9912	37.1135	32.6812	60.845	64.9712	62.9003	56.9094	44.3253	44.3119	73.2497
ENSG00000181852	41.0126	48.0114	62.0948	69.8148	44.8261	44.6944	63.8757	69.4465	55.6369	60.6357	49.9609	53.7653	52.2127	52.5015	60.7992	69.9325	67.1735	65.7175	61.7014	62.3351	58.951	59.4535	57.8303	56.311	61.8906	66.9929	53.557	58.7637	44.5416	56.1221	39.7622	48.0816	61.1121	66.0168	62.1554	52.1906	52.9141	50.8282	42.6401	43.6198	47.0268	49.2897	60.9211	59.3188	65.6085	62.024	54.2617	58.1674	58.8344
ENSG00000167553	45.5772	45.4764	92.471	99.0375	110.433	75.8874	77.0057	70.5385	76.2028	76.2388	136.279	119.79	48.9854	38.6593	88.2466	106.893	52.0611	52.6784	38.35	31.6702	77.127	85.0107	49.7706	50.1089	26.7653	21.9334	73.5157	77.2512	61.6231	54.9726	46.4541	50.124	101.854	106.471	104.434	102.482	36.0937	32.0661	43.6591	28.6008	67.9185	66.434	61.0734	60.8717	30.2271	29.4695	91.2124	82.6219	125.882
ENSG00000165905	8.9928	13.9041	8.97858	10.3035	4.79566	6.70416	17.3884	15.2142	8.03568	9.65537	12.308	12.4343	20.401	13.3478	3.98945	4.78625	22.1693	22.6882	25.5966	36.3956	15.5102	13.5894	10.3862	13.0933	48.7439	51.8184	16.1056	16.1765	8.28848	8.04643	9.3375	9.87161	19.1763	20.6494	13.3303	16.4622	12.0896	13.2187	5.01649	7.0424	6.47233	5.44687	30.689	31.7402	15.6377	15.7495	12.8085	14.047	25.3943
ENSG00000116863	47.6891	39.2541	34.0683	41.9244	75.2653	43.8564	35.3446	43.1675	41.1999	34.6821	39.7582	36.4273	32.6185	33.5179	37.5008	41.6581	43.007	40.6823	29.0095	28.7546	39.3208	44.1654	34.7314	35.0467	34.3162	39.2945	37.2973	38.5431	52.1093	44.9653	53.3794	44.6776	35.6985	34.4669	42.5938	56.8941	33.1151	30.2752	54.3975	42.6137	41.8653	39.7354	35.8673	38.9454	37.7402	39.3739	34.1561	33.9682	57.4934
ENSG00000205707	12.1267	9.44865	5.45428	5.32937	8.99187	18.2502	8.58773	5.82361	10.6234	12.4361	10.2027	13.31	9.22079	34.9021	10.6917	9.92705	10.319	10.0836	14.1006	10.9589	10.9662	7.41238	10.4693	13.8809	16.1805	11.6625	12.792	13.1228	6.77493	7.50549	10.1934	8.85041	7.89614	5.83404	9.0709	9.49742	20.8503	16.63	13.4818	11.4978	13.682	9.73294	8.07205	7.45367	13.279	11.0409	12.1099	14.2386	7.54287
ENSG00000117533	91.9037	67.216	49.6759	40.2368	53.9512	77.7496	55.0751	55.2515	64.694	70.0594	79.8403	79.6847	47.8328	61.1034	61.2779	62.7531	67.3066	64.8483	88.5554	81.2367	53.8011	54.1258	63.7296	69.9949	67.0144	65.0712	79.6805	80.5525	51.821	51.7946	80.8472	73.952	62.8373	56.8052	50.5604	42.8741	95.6659	85.7939	63.7251	69.921	63.0847	67.5948	64.2718	52.2999	64.1234	72.9025	48.0515	58.0397	47.9391
ENSG00000181938	2.11195	1.99727	3.27257	3.46409	1.93159	1.02425	2.83892	2.40224	1.22578	2.08556	2.99603	2.62697	1.55601	1.38422	2.79261	3.19084	2.13038	3.39019	3.86195	2.21189	2.42347	1.77588	2.74195	1.67358	3.50578	3.04814	3.6989	2.06333	3.17125	1.82566	3.19031	2.7232	3.51677	2.07262	1.81418	3.88942	1.4893	1.79093	1.56765	2.08398	2.70363	3.03596	2.36069	2.29822	1.83459	3.32851	2.2512	1.5324	3.77144
ENSG00000096433	70.3074	89.8774	95.0722	110.052	80.6604	48.1396	180.839	173.471	104.736	81.2596	80.8119	73.5551	96.3572	69.5076	149.764	134.901	132.616	128.48	113.254	162.172	137.714	154.502	137.098	114.689	138.074	184.413	128.845	101.929	139.391	138.48	68.8641	92.2485	98.005	105.627	123.206	52.8237	77.3562	107.711	81.2044	88.1019	98.232	102.151	194.034	217.212	238.497	239.003	111.551	122.209	68.1373
ENSG00000082258	160.167	111.694	111.099	91.6652	98.5109	134.921	108.092	92.377	121.012	152.169	117.898	125.919	89.2688	93.1382	113.221	112.211	119.301	119.352	155.915	137.137	92.7584	97.9052	105.524	130.736	142.658	120.865	117.286	124.378	104.651	117.316	152.746	112.928	105.238	98.7182	109.561	71.7281	172.584	137.731	145.243	126.117	105.606	128.314	107.754	93.0467	117.851	140.366	84.3812	112.759	80.7087
ENSG00000116062	41.4895	50.1623	45.1446	42.2797	38.1655	39.5732	47.41	42.294	36.7734	36.7676	39.5153	39.9299	42.358	39.0548	54.9746	54.0669	46.6686	46.2457	61.6115	57.5091	45.0766	44.8603	50.6015	47.0571	69.7112	68.7157	63.4978	67.5122	38.7036	40.9759	46.2206	43.1458	42.5993	43.9089	47.6419	40.0701	48.8842	53.0455	39.3481	54.6146	39.3256	34.1992	50.1838	54.2255	56.8724	57.3965	45.8779	39.3955	54.6439
ENSG00000104327	1.29442	0.845001	0.923032	0.799406	0.599458	1.02425	0.780703	0.946337	0.817188	0.463458	0.809739	0.612959	1.03734	0.395491	0.877679	0.531806	1.33149	0.347712	1.16757	1.91027	0.424108	1.31261	0	0	1.68547	1.45781	1.15591	0.4952	2.01807	1.35234	1.47844	1.702	0.597187	0.690874	0	0	0.788455	1.19395	1.01897	1.22164	0.491569	0.803637	0.761514	0.559026	0.786254	1.29893	0.543393	0.57465	0
ENSG00000142279	0	0	1.51042	0.710583	0.599458	0.55868	0.993622	1.23752	0.340495	0.695187	0	0	0.633929	0.494364	1.19683	1.15225	0.532595	0.260784	0.538876	0.804323	0.787629	1.31261	0.830895	1.18135	0.809027	0.728904	0.847665	1.15547	0.792811	0.811404	0.700313	1.6169	0.862603	0.690874	0.552141	1.08542	0.876061	0.426411	1.17574	1.00606	0.819282	0.714344	1.29457	1.30439	1.39779	1.29893	1.00916	0.44695	0.586668
ENSG00000157388	0	0	0.755208	0.888229	0	0	0	0	0.476693	0.772429	0	0	0	0	0	0	0	0	0	0	0	0	0.415447	0.492229	0.269676	0.596376	0.308242	0.660266	0.144148	0.540936	0	0	0.132708	0.690874	0	0	0	0	0	0	0	0	0	0	1.31042	0.24355	0.155255	0.7662	0.670477
ENSG00000148300	30.6573	39.0237	40.026	42.102	31.7047	32.869	46.1325	52.3397	29.7593	30.2792	31.8227	31.3485	36.4221	41.3288	49.9479	47.5966	38.8794	40.2477	45.2656	45.3437	47.4395	43.4705	44.8683	40.3628	63.7109	58.9749	46.3904	47.8693	38.9198	39.1503	29.4131	36.9334	36.6938	40.1474	38.4921	52.1001	37.8458	41.2766	37.1534	42.3263	31.7882	30.0024	47.3662	50.5608	46.9132	46.8427	48.5949	45.2697	62.522
ENSG00000105618	34.5405	41.9428	55.2141	52.8496	42.9611	36.3142	48.1197	64.7877	34.0495	33.9097	34.171	30.9982	38.4968	43.8006	49.9479	45.9126	47.3343	48.6797	50.1155	44.3383	47.8636	55.4384	45.533	45.285	52.3845	58.3123	54.9441	56.3702	45.7668	47.8729	30.0356	38.4653	48.2394	58.801	50.3238	89.2757	36.2689	41.9588	39.1129	46.8535	38.9159	36.1637	72.7246	69.754	61.5899	57.3153	45.7226	46.3551	86.9106
ENSG00000008710	64.5847	119.913	118.148	147.712	66.6064	45.3462	180.697	149.812	83.8298	70.6773	73.3624	62.9597	133.817	88.6889	131.811	123.379	107.185	114.832	99.3329	149.101	154.436	161.219	120.23	114.689	167.064	191.238	121.601	118.27	177.013	142.063	74.8556	97.78	89.2463	87.2804	127.781	62.1402	70.6981	100.974	87.9453	107.792	82.4198	88.8465	197.918	220.505	207.484	195.814	139.186	126.168	74.5906
ENSG00000170632	22.6183	19.3582	23.2436	25.6698	18.7164	23.3714	22.7823	31.8843	19.6125	25.2584	19.8386	27.2329	17.6348	25.6081	28.5644	24.1085	26.5632	25.383	28.1114	34.0832	21.0236	25.8661	28.0842	27.171	28.5182	25.1803	30.6701	27.3185	18.3788	19.6766	22.8769	22.8919	23.6221	23.2594	25.7929	26.6832	28.034	22.7703	21.2417	21.8458	23.5953	21.2517	22.3885	25.2183	24.5486	29.7131	21.4252	28.1579	24.4724
ENSG00000186577	19.6888	25.4268	31.7187	34.4633	30.972	24.7681	36.9769	45.2786	27.2396	27.1895	24.6161	28.8967	27.3166	31.7382	24.4952	28.4516	25.2982	29.2947	24.8781	22.6216	38.2303	40.4592	25.8408	28.7462	38.5636	38.6982	25.6611	29.0517	37.4784	34.4171	18.0525	24.5939	33.7079	37.8445	30.6044	39.8892	18.8353	17.824	27.5123	23.8579	29.3303	25.6271	36.705	42.1133	28.2178	29.4695	30.43	30.3926	60.762
ENSG00000197943	76.1663	74.3601	114.959	118.223	71.4687	61.3617	92.4778	90.7027	97.2453	88.4432	100.732	95.7968	114.28	99.3672	69.8153	69.0461	186.674	172.291	157.352	165.691	128.262	116.127	90.8168	85.254	110.297	98.667	81.6841	87.7329	150.85	131.65	95.4759	100.588	138.216	135.642	119.499	82.8537	65.0037	68.311	75.6392	70.6396	104.131	120.188	116.283	106.215	107.193	94.7408	91.3677	75.4707	90.1792
ENSG00000214367	48.0979	37.18	32.1383	31.2656	26.3761	30.3549	35.4155	36.6159	37.5906	40.0891	32.1466	30.1226	31.9846	30.0573	34.788	35.4537	40.2775	38.6829	34.1288	43.534	35.5039	33.5101	35.6454	36.5234	42.9459	43.5354	41.8438	39.616	43.4605	42.734	50.6559	39.912	37.0919	39.1495	28.7902	31.2058	46.3436	44.2615	47.4215	48.0033	37.2774	37.4138	50.793	45.3432	56.0861	65.2713	34.3114	39.5232	35.4515
ENSG00000156050	3.13386	3.30319	3.85995	3.1088	3.39693	3.07274	4.11643	3.49417	3.67734	3.32145	2.91506	3.59019	3.91883	2.86731	4.22882	4.07718	3.79474	4.43333	3.41288	4.12216	4.72577	3.32013	4.98537	4.92229	4.44965	4.83727	4.62363	5.03453	5.83797	6.15315	4.20188	5.02091	4.44572	2.68673	5.83692	3.61806	2.45297	5.20221	3.29207	4.38354	4.75184	3.8396	4.94984	5.83871	7.25101	8.44305	5.51156	3.12865	6.20192
ENSG00000154222	73.0324	72.9773	95.2401	92.2869	87.654	66.7623	108.589	103.005	87.5753	74.7712	75.7106	74.1681	84.3126	57.9395	100.135	105.209	97.9308	106.661	73.6464	91.1902	111.601	122.15	109.429	100.71	103.286	117.751	92.7038	90.2089	116.255	114.611	78.2016	81.9514	100.128	93.4215	104.118	104.472	74.2024	79.3124	77.8339	77.4664	82.5017	80.2744	117.73	116.65	129.907	137.93	93.8517	97.1159	100.907
ENSG00000213341	60.6333	48.5491	68.9756	54.7149	42.5615	64.4344	50.9586	41.1292	59.1099	76.7795	63.9694	69.7022	45.5276	49.6341	48.5915	48.3943	50.4633	52.9391	61.4319	56.4032	43.1378	45.2464	50.7677	66.6478	45.0358	34.9874	43.8474	48.6121	42.019	52.268	50.1113	39.061	53.5478	45.0603	46.3799	31.2963	76.2173	65.8378	48.5972	43.4042	60.463	65.5411	42.3402	39.7529	47.35	53.2562	57.6773	57.6566	42.7429
ENSG00000188419	40.3314	30.0359	40.1938	32.598	27.8415	33.1483	30.8023	28.9725	38.6121	46.5003	39.5962	38.7916	29.4489	35.1987	31.3571	34.3901	36.1499	35.1189	36.1945	29.76	26.4159	23.7814	29.5799	33.4716	34.3837	28.5598	32.8278	32.4356	29.8385	35.4313	33.3816	28.8489	33.4425	34.0063	28.7902	22.7034	45.7304	38.2064	33.5478	24.6484	34.8195	39.021	26.1961	28.1376	33.2848	33.2039	34.389	39.0124	21.6229
ENSG00000142784	58.7938	98.7883	120.581	149.045	61.2779	49.4432	185.098	178.566	84.1022	80.7189	84.2129	86.4273	128.111	94.4235	105.96	104.589	132.882	133.174	78.4963	120.649	160.919	147.939	115.577	101.891	139.692	159.299	103.569	105.89	162.238	156.466	65.4403	101.014	108.356	115.376	117.448	91.7179	70.2601	84.003	73.6797	103.768	98.0681	95.7221	174.844	198.019	178.392	178.522	147.881	114.1	164.77
ENSG00000184156	0.340636	0.768183	0.335648	0.888229	0	0	0	0	0	0	0	0	0	0	0	0	0	0	0	0	0.363521	0.463274	0	0	0.674189	0.795168	0	0	0	0	0	0	0.796249	0.61411	0	0	0.262818	0.596975	0.548678	0.287445	0.327713	0.625051	0.228454	0.62114	0.174723	0.730649	0	0.70235	0.419048
ENSG00000078124	33.5868	31.8796	33.0613	35.085	23.5121	37.8971	27.8214	25.4783	33.028	38.158	35.8714	39.6672	20.862	44.3939	30.24	32.2629	25.5645	36.6836	35.476	29.3578	28.5364	24.6307	31.2416	39.8705	19.7537	18.7527	26.2776	32.5181	25.1537	28.0611	29.88	27.7426	35.1677	36.3092	27.8437	24.7837	31.1878	26.8639	18.1064	20.0493	23.923	28.4845	22.1601	18.8205	20.7921	19.3216	24.3751	28.094	17.3486
ENSG00000047315	186.737	166.312	167.237	132.168	111.832	148.795	164.374	147.265	148.66	181.675	137.251	167.513	129.206	160.471	142.663	142.169	146.33	150.472	217.077	179.967	152.436	142.534	124.883	173.166	223.291	171.094	164.678	173.98	143.931	138.412	169.787	136.756	133.106	132.264	127.071	95.0646	200.005	189.326	185.532	170.096	153.452	154.388	155.12	154.353	150	169.916	149.666	165.882	126.05
ENSG00000204424	0	0	0	0	0	0	1.70335	1.89267	0	0	0	0	0	0	0	0	0	0	0	0	0	0	0.664716	0.886012	0	0	0	0	0	0	0	0	0.398125	0.61411	0.788774	2.08039	0	0	0	0	0	0	0.304606	0.745367	0	0	0	0	0.586668
ENSG00000150403	49.5285	48.0882	73.2551	85.8917	50.5543	53.7264	67.7792	75.7069	58.7013	68.669	62.2689	72.9422	75.6105	74.0557	46.8361	65.1462	62.1139	64.9352	44.9064	46.1481	64.222	78.3705	56.0023	65.7618	49.7552	54.8666	49.0875	56.6178	62.0555	61.261	42.5634	48.5922	63.8326	63.2533	56.3973	41.4268	53.9654	35.8185	41.3076	40.6016	54.0726	57.1475	52.5445	55.8404	51.7181	55.2046	67.8465	72.4059	56.2363
ENSG00000171824	53.2074	59.3037	82.3176	90.9546	67.9385	50.5605	82.8965	79.5651	62.3106	62.2578	61.8641	72.1541	66.1015	51.7105	78.6719	74.3642	82.0196	76.4966	101.848	88.5761	65.4943	73.4289	79.2674	80.7255	93.4426	92.1732	95.0156	91.8596	68.3259	70.1189	67.1522	60.336	69.2073	73.9235	75.3279	69.9191	79.8968	78.6302	63.8818	64.6751	73.9812	69.5592	100.824	96.5251	107.193	100.18	69.5543	75.6623	70.903
ENSG00000128881	30.3166	26.195	31.2152	24.8704	22.513	18.2502	33.7122	38.2902	31.666	31.9013	22.9966	23.4676	36.2492	20.6644	30.9581	28.2744	39.0791	40.9431	32.7817	44.7405	28.2335	32.8152	30.8262	32.0933	35.6646	44.8607	36.2955	34.3339	34.8116	41.5169	28.8684	24.9343	24.8828	19.7283	32.4186	16.6431	27.0703	29.2518	26.3366	31.6908	23.1857	29.556	40.2841	40.871	41.8462	53.4997	32.9141	36.7138	18.6057
ENSG00000186281	1.09004	1.07546	1.17477	0.977051	0	0	3.54865	3.0574	3.26875	3.01247	1.70045	1.48862	4.20698	2.57069	0.398945	1.06361	7.98892	5.9111	2.06569	1.30703	3.15051	4.01504	3.57285	2.65804	5.05642	5.56617	4.46951	5.52973	0.792811	0	2.80125	5.61661	3.58312	3.68466	1.49867	1.35677	4.99355	6.39616	1.48927	2.44328	1.06507	0.89293	4.72139	4.03741	2.09668	2.35431	2.94985	1.7878	5.11239
ENSG00000142235	6.19958	13.4432	8.97858	12.3464	6.86046	5.5868	19.6595	20.0915	5.44792	4.48009	4.77746	4.90368	11.1226	5.14138	13.9631	14.2701	10.2524	11.0399	8.08315	13.0703	27.0217	19.6119	13.3774	12.0104	15.4389	16.0359	12.1756	10.6468	17.5139	13.0501	5.91375	8.08451	8.36062	10.3631	12.5415	13.9295	8.05976	10.2339	8.70047	12.3601	7.20969	9.64364	20.4086	30.5601	23.2382	18.9157	18.7082	13.7278	17.0972
ENSG00000051341	1.29442	0.307273	1.67824	0.799406	1.99819	1.02425	1.56141	0.727951	2.11107	2.62626	5.91109	5.8669	0.806819	0.889855	3.82987	1.68405	4.19418	2.52091	2.24532	1.91027	3.15051	2.54801	1.66179	1.18135	1.21354	1.59034	1.46415	0.825333	1.58562	4.59796	1.71188	1.9573	2.72052	2.91702	1.18316	0.633161	1.31409	2.13205	1.8028	1.86839	1.55664	2.5002	1.14227	2.42244	2.70821	3.24733	2.32883	3.0648	2.93334
ENSG00000164291	5.58644	4.99319	4.95081	6.12878	4.46263	3.35208	6.52952	6.11479	5.44792	4.63458	5.5872	5.51664	4.78328	5.24026	4.86713	4.16581	5.1928	6.86731	5.83783	4.62486	5.08929	4.70995	4.56992	5.90675	6.00028	7.95168	7.24369	7.9232	4.97309	6.22077	6.30281	5.87191	4.0476	4.98964	4.49601	4.88439	5.95722	8.10181	6.66252	6.6831	4.91569	8.30425	4.94984	7.64002	8.99824	9.49844	5.43393	4.78875	4.27429
ENSG00000143217	0	0	0.83912	0.177646	0	0	0.993622	0.509566	1.43008	1.31313	1.29558	0.700525	1.03734	0.69211	0.398945	0.443172	0	0	0	0	0	0	0.747805	0.886012	0	0	0	0	0	0	0.544688	0.425501	2.72052	1.6888	0.0788774	0.814064	0.350424	0.511693	0	0	0.327713	0.625051	0	0	0	0	1.31967	0.3831	0.754287
ENSG00000168676	0.408764	0.46091	1.4265	0.266469	0	0	0.567784	0.436771	0	0	0.809739	0.350263	0.576299	0.197746	0	0	0.665743	0.260784	0	0	0.363521	0.463274	0.747805	1.57513	0.404514	0.530112	0.616484	0.165067	0.504516	0.67617	1.08938	0.510601	0	0	0.315509	0.633161	0.438031	1.02339	1.09736	0.0718613	0.327713	0.535758	0.304606	0.683253	0	0	0	0.7662	0.670477
ENSG00000115159	88.9742	43.556	66.2904	42.9903	105.505	96.2792	36.3382	38.1446	93.0913	83.5769	96.278	57.7933	37.8052	41.3288	39.4157	38.29	58.8517	48.1581	44.4573	29.3578	38.1697	34.3595	35.4792	42.7255	30.5408	27.6983	36.4496	37.6352	55.1364	45.1006	86.0606	44.0819	44.2582	37.4607	36.8357	26.1405	84.9779	71.9782	74.777	38.3021	63.4125	68.9342	29.5467	28.1376	25.5096	23.3808	68.2346	57.912	29.5848
ENSG00000162636	71.1249	53.2351	74.6816	69.1042	36.2339	41.6217	86.2322	82.6953	68.3033	72.9173	76.0345	63.8354	51.9246	44.3939	51.7032	50.5216	60.4495	69.4555	46.1637	42.5286	59.0721	56.751	54.9221	56.7048	52.4519	57.5834	58.2577	51.7484	66.7403	71.8769	71.6653	66.0377	70.0036	59.0313	47.563	32.2008	46.1684	45.7965	61.7655	56.2674	54.9739	62.4158	97.4738	92.2392	96.0104	98.3129	48.6725	46.2274	37.1277
ENSG00000156675	28.886	30.7273	30.7957	34.0192	15.9855	12.1047	34.9187	29.4092	28.3292	30.202	19.6767	20.8406	29.9099	22.3453	25.5325	29.0721	40.0112	40.3346	30.716	37.2	33.9286	30.6533	28.5828	28.4508	24.0686	31.2103	27.3565	29.5469	38.9198	37.3246	23.9663	30.9764	39.4807	33.8528	28.6325	12.211	20.1494	19.1032	25.3176	24.1454	17.6965	24.377	22.9216	26.2121	33.1974	39.3739	29.4985	26.3701	21.9581
ENSG00000146109	78.0739	77.8937	60.3327	54.8925	47.0907	61.9204	59.8303	65.9524	48.2141	60.7902	55.3052	66.2872	46.2192	54.7755	60.5598	55.2192	51.7283	50.679	81.0111	71.8864	51.317	51.8094	54.8391	72.653	93.4426	67.1254	71.358	73.1245	51.8931	49.0223	70.0313	58.4638	50.0973	55.5769	51.6647	63.9493	88.1317	83.7471	69.7605	72.8673	69.7209	57.6833	63.6626	65.5923	65.3465	68.681	47.9738	60.6575	80.2897
ENSG00000044115	130.327	117.609	179.152	184.574	214.806	152.892	116.325	120.112	179.441	167.772	172.798	169.702	148.685	206.15	117.769	154.844	162.641	176.812	102.027	91.4918	133.957	155.583	157.787	165.094	53.4632	65.8001	95.0926	130.815	149.193	150.177	124.033	136.841	198.863	201.582	151.05	143.004	110.997	83.4913	111.538	70.7115	153.37	143.226	92.3717	86.2763	75.7425	74.6074	178.155	141.939	101.913
ENSG00000173545	45.2365	42.3269	50.1794	54.6261	47.6236	45.6255	48.7585	52.0485	42.4257	47.5817	44.5356	53.9404	42.5885	51.8093	46.8361	54.1556	48.2664	47.7235	52.5405	41.5232	50.8323	52.1183	49.7706	56.1141	48.8113	43.5354	45.2345	56.0401	45.4065	45.2358	40.7738	37.2738	52.4861	52.5832	38.9654	65.3965	52.6513	49.8048	40.367	35.4995	53.4991	42.7713	47.1377	47.0203	47.2626	42.54	50.8461	50.5692	59.9239
ENSG00000138944	0	0	1.4265	0.710583	0	0	0.354865	0.582361	0	0	0	0	0.403409	0.69211	0	0	0	0	0	0	0	0	0	0	0	0	0	0	0.432443	0.879021	0	0	0	0	0	0	0	0	0	0	0	0	0	0	0	0	0.0776276	0.6385	1.00572
ENSG00000135966	22.8908	25.6573	45.9838	46.7208	24.3113	23.6508	56.7074	55.3971	35.8882	31.9013	31.7418	28.1961	37.3442	27.6844	44.2031	44.4944	45.5368	42.5078	35.2964	41.4227	45.6825	46.559	36.8917	36.4249	48.4068	53.21	42.7686	38.7907	39.2802	45.5739	21.8653	27.6575	38.0209	39.5333	38.0978	27.8591	28.9976	32.4072	30.4125	30.3255	28.8387	31.2525	55.2859	51.3061	49.7087	53.2562	46.9647	43.1626	37.9658
ENSG00000138600	184.966	126.366	202.899	161.569	207.146	210.809	164.657	139.694	248.357	267.492	233.529	205.692	133.413	259.442	138.992	141.549	163.839	158.47	153.4	119.14	153.769	142.071	178.975	181.534	113.466	104.034	122.141	135.685	171.752	147.473	218.186	140.33	183.27	179.09	157.518	152.14	201.932	162.292	161.625	104.486	206.295	220.018	107.754	105.718	103.349	96.6892	142.058	134.021	133.006
ENSG00000088766	42.3752	32.3405	24.6701	22.7387	19.2493	41.3423	25.6213	24.6048	20.9064	33.1372	29.3126	25.3065	17.5771	44.6905	23.9367	25.6153	19.1068	21.2104	37.5417	31.1675	21.7507	17.836	20.9385	26.8757	43.283	25.3791	34.9084	31.6103	19.8203	16.2281	40.1513	24.1684	23.2903	25.4088	21.1391	31.1153	43.1022	47.6727	32.6856	34.0622	26.7086	29.3774	25.5869	21.0566	21.8404	22.8937	23.5988	27.5194	27.4058
ENSG00000100196	0.408764	0.384091	1.51042	1.24352	0.532851	0.27934	0.638757	1.01913	0.885287	1.0814	0.809739	1.48862	0.518669	0.790982	0.957468	1.59542	1.26491	1.82549	1.25738	1.30703	0.484695	0.926547	1.5787	0.68912	0.269676	1.32528	1.07885	0.825333	0.144148	1.55519	0.31125	0.680801	1.06167	0.767637	0.867651	0.452258	0.788455	1.62036	0.940591	0.934196	0.327713	0.714344	0.837666	0.559026	2.09668	1.21775	0.698648	1.34085	0.419048
ENSG00000144791	72.3512	63.7592	65.0318	70.7918	51.0871	37.0591	76.5799	75.9981	55.4326	47.6589	48.5034	42.1191	56.2468	35.2976	50.1075	49.458	87.0127	91.9698	75.5325	97.5242	67.5543	68.3329	53.0111	50.8965	64.3177	71.3663	51.7846	50.923	78.9208	73.7702	70.4203	53.6982	96.4789	93.3447	63.5751	49.2057	44.5915	48.0139	60.6681	52.0994	61.9378	61.7908	82.5481	85.7173	79.499	89.8698	52.8644	59.0613	57.0744
ENSG00000089041	144.294	86.1901	58.4866	63.5083	97.8448	51.8641	29.3119	36.9799	227.859	205.389	126.076	107.355	68.2338	73.858	98.5394	121.872	87.4121	77.9744	72.6585	46.6508	110.753	148.093	93.2264	95.9846	8.49478	15.3732	71.0498	103.167	135.643	144.7	98.5106	78.1219	100.659	86.6663	127.86	71.6377	86.0292	44.2615	110.049	46.7817	83.5668	76.0776	51.9353	48.4489	42.9819	34.9088	85.7785	114.675	26.0648
ENSG00000110987	5.58644	8.8341	22.3206	25.3145	6.39422	7.63529	21.008	22.6393	8.78477	11.8954	15.466	20.7531	24.608	21.2576	8.697	9.12934	43.4065	38.9437	31.0752	39.5124	17.9337	17.2183	14.7899	14.57	33.1027	34.3247	16.1056	13.1228	12.9733	10.954	5.83594	10.8928	14.797	18.1162	8.83426	8.95471	11.7392	18.1651	5.72193	8.47963	8.68439	8.66142	21.627	22.92	21.4909	19.2404	18.9411	16.4095	16.0915
ENSG00000114480	23.4358	16.2855	35.5787	29.3115	20.1817	32.9621	21.5048	25.4055	27.8525	35.1455	27.2072	34.9387	28.6421	53.2924	22.2611	26.9448	24.9654	29.8163	32.6918	33.3794	19.8119	23.5497	22.1849	32.9793	32.4959	21.4033	27.0482	33.426	17.8743	18.7975	19.92	16.5945	25.8117	23.2594	27.7648	21.9797	30.8373	23.3673	18.4983	17.103	21.4652	27.8594	14.7734	19.4417	14.1526	14.2882	38.969	34.0321	17.181
ENSG00000234511	3.95138	2.91909	2.60127	0.888229	3.26371	1.48981	2.05822	1.96547	3.60925	2.7035	2.51019	1.22592	1.49838	0.69211	3.11177	2.30449	2.92927	1.99934	1.79625	2.21189	1.93878	2.00752	2.82504	2.16581	1.82031	1.72286	2.31181	1.9808	2.81088	2.7723	3.81281	3.3189	1.85791	0.921165	1.10428	1.26632	3.59185	1.87621	2.97854	1.2935	2.21206	3.03596	2.20839	1.98765	4.28072	5.35809	1.24204	2.0432	0.586668
ENSG00000155189	26.9103	24.8123	27.8588	23.4492	20.648	26.5373	24.3437	26.7158	22.8813	28.1937	22.7537	28.4588	30.4286	42.0209	24.8942	24.6403	32.5548	30.164	53.8876	53.387	23.3865	22.4688	22.1018	24.513	39.2378	33.5958	33.7525	33.0959	22.8474	23.666	27.2344	19.2326	21.8305	22.3382	22.0857	16.7335	33.7284	33.3453	31.5098	27.5947	23.0218	20.3588	23.6069	23.3548	27.9557	26.8716	26.471	30.2011	24.4724
ENSG00000130751	0.136255	0.691364	1.09086	2.48704	0.532851	0.55868	0.993622	1.74708	0.885287	0.695187	1.13363	1.22592	0.461039	0.988728	1.11705	0.974978	1.53121	0.695424	0.718502	1.50811	0.727042	1.85309	0.747805	0.492229	0.337095	1.12649	1.07885	1.07293	0.792811	0.67617	0.6225	0.936101	0.398125	0.997929	0.709896	1.44723	0	0	0.862209	0.57489	0.737354	0.357172	0.685363	1.42862	1.83459	1.05538	0.853903	0.83005	1.00572
ENSG00000080573	3.81513	3.91773	1.51042	0.62176	2.33122	2.23472	1.13557	0.14559	4.01784	3.2442	0.971687	0.262697	5.0138	4.64702	0.877679	0.886343	3.72816	4.52025	2.78419	4.7254	0.727042	0.386061	3.1574	2.06736	1.48322	2.05418	0	0	3.0271	2.56945	2.25656	2.553	1.52614	1.61204	0.867651	0.904516	4.2927	4.60524	6.74091	6.6831	2.13013	2.76808	3.19836	3.47838	28.3052	28.9012	1.24204	1.46855	0.419048
ENSG00000197763	1.56693	1.84364	0.923032	0.444114	1.59855	1.76915	0.851676	1.16472	0.544792	0.695187	0.971687	1.13835	1.38312	0.988728	2.79261	2.5704	0.798892	1.13006	1.437	1.30703	1.69643	1.69867	1.99415	1.57513	3.64062	4.37342	1.46415	0.907866	0.144148	1.55519	1.01156	0.595701	0	0	1.81418	2.17084	2.62818	2.55847	2.2731	2.44328	1.72049	2.05374	2.6653	2.54667	0.960977	1.78603	1.63018	2.23475	0.670477
ENSG00000263961	0	0	0.755208	1.24352	0	0	1.56141	1.67429	0.953386	0.772429	1.05266	0.175131	0	0	0	0	0.599169	1.65163	1.52682	0.804323	0.727042	0.308849	1.24634	1.47669	1.01128	0.530112	1.07885	0.907866	0.57659	0.608553	0.466875	0.425501	0.530833	0.61411	0.788774	0.723613	0.963667	0.341129	0	0	0.737354	0.535758	0.456908	1.11805	0	0	0	0	0.167619
ENSG00000135898	13.4892	9.83274	8.22337	8.79346	5.12869	6.9835	11.2847	7.71628	9.80625	9.19191	6.31596	8.49387	5.0138	4.54815	23.2186	21.0063	10.8516	9.99672	9.1609	7.54053	10.118	7.79844	9.55529	10.3368	17.7312	18.6202	13.3315	14.0307	11.748	10.8863	8.79281	10.6375	4.18031	4.14524	7.41447	10.8542	8.84822	13.0482	10.7384	13.5818	7.61933	8.03637	8.83356	7.51579	18.5207	18.2662	11.4889	9.7052	12.0686
ENSG00000183060	10.2191	10.9082	14.265	16.3434	16.252	10.4287	17.4594	19.9459	12.8026	11.9727	12.47	11.4711	15.733	9.68953	17.2344	17.461	19.9057	22.6013	13.2025	15.7848	22.3565	18.2221	16.2855	14.4715	17.1244	21.0719	20.7293	17.5796	17.8743	21.7051	13.7728	17.4455	16.2568	16.9648	19.7193	18.7235	16.1195	21.9175	10.9736	13.8692	18.4339	18.6622	24.7492	26.5848	26.9947	28.9012	17.6215	15.5156	24.7239
ENSG00000143457	18.735	18.4364	14.7685	16.9652	13.1881	13.5945	23.563	20.8922	13.6879	16.221	17.9762	19.352	14.3499	19.1813	19.1494	20.5632	21.3704	21.8189	24.1596	23.7275	18.9637	19.9208	20.2738	18.114	29.2598	30.3489	24.2741	23.6045	12.7571	20.7584	21.7875	19.8283	18.5128	18.9606	17.5897	17.0954	22.252	26.5228	19.9092	22.277	19.8266	16.4299	20.2563	25.8394	26.2958	26.3845	19.4845	22.0921	19.6953
ENSG00000130270	3.13386	4.45546	2.34953	2.39822	2.19801	1.02425	5.5359	5.53243	1.90677	0.926915	2.59116	0.963222	1.95942	1.28535	2.23409	2.5704	2.99584	2.52091	2.24532	2.11135	5.69516	5.32765	3.98829	3.05182	3.50578	3.77705	2.15769	1.65067	4.97309	5.20651	2.17875	1.9573	3.3177	4.37553	2.99734	2.71355	1.31409	1.79093	4.78134	4.09609	2.78556	1.87515	4.11218	5.65237	6.98893	8.11832	2.71696	4.2141	6.70477
ENSG00000117595	2.11195	2.22773	0.587384	0.532937	0.666064	0.186227	0	0	0.408594	0.308972	0.485843	0.437828	1.26786	1.0876	0.877679	0.886343	1.86408	2.26013	1.52682	1.0054	1.3935	1.38982	1.49561	1.37824	1.28096	2.58429	0.231181	0.577733	0.648664	1.55519	1.245	0.936101	0	0	1.18316	0.904516	0.175212	2.47318	2.58663	1.50909	0.819282	1.42869	0.913817	0.496912	0.698893	1.4613	1.55255	1.277	1.34095
ENSG00000174332	0	0	0	0	0	0	0	0	0	0	0	0	0.34578	0.395491	0	0	0	0	0	0	0.787629	0.463274	0	0	0	0	0	0	0	0	0	0	0.530833	0.230291	0	0	0	0	0	0	0	0	0.53306	0.683253	0	0	0	0	1.00572
ENSG00000132612	41.0808	54.6178	49.4241	65.8177	45.8918	41.7148	56.3526	66.9715	43.9919	40.9388	44.9405	38.6164	48.0634	45.7781	59.363	60.2713	57.8531	61.1973	43.5592	52.3816	59.1327	70.8037	65.3914	55.0312	57.8454	63.8785	62.3419	58.5986	55.9292	53.6879	40.7738	48.0816	55.6711	55.5769	56.9495	83.7582	38.8095	43.6645	40.9941	53.1055	45.2244	38.3067	75.5422	74.0398	61.5026	60.9686	61.6363	54.7833	78.362
ENSG00000163481	24.0489	23.5064	27.7749	29.2227	20.3816	20.9505	29.8087	33.1218	19.6806	21.0873	20.3244	21.1033	19.8247	20.4667	25.2133	28.7175	24.4328	29.0339	30.3567	27.7492	25.5676	24.3991	27.5026	33.57	29.934	27.0357	27.1253	31.1151	26.5952	24.1393	22.2544	24.5939	27.1388	27.942	24.0576	41.1555	28.3844	28.5695	23.5148	26.7324	25.7255	22.859	33.6589	33.231	33.5468	28.9824	22.8225	25.6039	39.8096
ENSG00000132185	11.3773	13.5968	31.0474	38.4603	31.1052	32.869	34.3509	39.8189	30.8488	30.2792	21.782	33.7128	22.3028	22.543	15.1599	11.4338	41.5424	32.598	47.2415	39.9145	26.5976	24.2447	24.4283	28.5493	97.7574	95.3538	45.2345	38.2129	12.2525	13.3206	11.9831	10.4673	38.6181	37.6142	23.7421	30.844	24.0041	23.879	8.77885	8.62335	22.5303	22.7697	25.8915	22.6716	17.8218	16.6426	11.0231	10.9184	37.7982
ENSG00000176142	52.2536	47.8578	37.0891	25.4033	36.3005	59.2201	38.1125	36.4704	44.1281	51.9073	44.0498	50.5254	30.7744	38.2638	36.8625	40.3286	37.4813	44.9418	52.8099	47.254	33.5045	35.8265	37.4734	46.8602	44.6987	35.3187	38.6073	42.9173	33.1539	35.3637	52.6791	39.5716	40.8741	39.5333	29.8945	27.7686	74.4652	54.6659	44.5997	40.7453	57.4317	56.6118	34.3443	34.2869	41.7588	37.9126	37.727	47.696	27.6572
ENSG00000214226	11.6498	12.1373	11.0764	17.3205	14.2538	14.805	13.7688	19.0723	11.5768	13.7492	8.90713	11.8214	12.621	17.0061	12.3673	16.8405	12.8488	17.9941	11.047	16.3881	15.3891	18.5309	12.5465	19.1969	16.1805	22.5297	12.5609	15.4337	16.4328	19.4737	12.45	12.4246	14.2661	17.1951	20.1926	15.3768	9.19864	11.5131	15.2062	16.6718	11.6338	10.4473	15.5349	20.7461	13.279	16.8049	16.2242	14.8771	12.2362
ENSG00000073614	135.778	99.326	155.657	150.288	103.706	90.8786	165.154	164.663	133.678	142.745	119.922	126.095	143.441	119.834	150.801	151.831	168.233	166.119	182.41	162.071	148.922	135.276	134.688	141.467	172.795	179.377	145.259	147.404	163.391	178.306	110.416	109.439	130.784	121.747	123.995	67.9291	149.456	154.702	109.265	112.966	113.471	141.797	146.363	147.893	210.541	218.302	147.415	169.586	92.6935
ENSG00000180979	17.3725	15.8246	20.4745	21.7616	15.8523	15.0844	23.705	23.7312	20.0892	17.6886	20.4054	16.1996	16.5398	15.0287	18.2717	20.8291	20.2386	23.2967	16.7052	22.32	19.8119	20.384	21.5202	18.8031	15.5064	19.1503	19.3422	21.2936	22.1266	22.1784	16.7297	15.6584	21.1006	22.108	23.3477	24.0601	18.1345	16.4595	15.5981	17.3186	21.7929	21.6982	21.0939	19.1932	21.1415	25.9786	21.5028	22.6029	16.9296
ENSG00000141759	41.8302	46.936	72.3321	72.213	59.0133	60.2443	61.6756	66.3891	54.0706	49.3582	58.5441	52.7145	44.375	75.7366	63.3524	68.3371	62.8462	66.2391	52.6303	51.4767	57.8604	57.832	69.2135	65.0726	53.4632	52.0835	72.5139	68.6677	57.2266	50.848	48.2438	59.3148	71.397	74.1538	69.9642	102.572	50.7239	54.5806	41.4644	44.051	46.781	50.272	60.7688	55.4056	67.0937	57.4777	51.4671	48.7176	84.8992
ENSG00000164402	8.17527	10.2168	6.20948	7.28347	5.52833	5.12123	18.2401	16.4517	5.85651	5.48425	7.20668	5.16637	5.30195	2.37295	8.05869	7.88846	7.2566	6.17189	5.29895	6.23351	8.05805	11.273	11.2171	10.9275	12.2028	11.1323	11.0967	9.98653	9.36959	9.9397	6.45844	8.76531	10.2185	10.8237	11.2795	8.50245	5.08115	5.54334	7.44635	8.69521	3.27713	6.78627	12.4888	14.721	20.7921	25.4103	8.22852	8.23665	6.0343
ENSG00000198892	0.885655	1.30591	1.59433	0.799406	0.666064	1.02425	0.780703	2.25665	0.885287	0.772429	0.890713	1.22592	0.979709	0.395491	0.478734	0.797709	0.932041	1.21699	0	0	1.93878	0.69491	0.747805	0.393783	0.471932	0.861432	1.46415	0.7428	1.22525	1.41996	1.01156	2.1275	1.72521	1.6888	1.34092	2.35174	0	0	0.705444	1.36536	0.655426	0.803637	1.67533	1.11805	0.698893	1.4613	0.465765	0.95775	2.84953
ENSG00000145868	75.7575	54.2337	63.2696	60.9325	54.0844	79.7981	65.721	61.8759	62.1744	79.7147	73.2004	79.8599	52.3856	62.6853	78.4326	85.3549	63.179	71.7156	80.562	77.1145	70.0384	62.8508	67.5517	83.0882	85.622	77.7276	77.2146	77.7464	56.3617	72.3502	70.7316	59.9956	65.2261	67.6288	69.491	56.6227	80.7728	71.2959	66.7036	64.8907	62.3474	65.3625	72.8008	66.3377	70.9376	79.0725	59.2298	67.681	51.0401
ENSG00000236320	0.953782	1.22909	2.76909	3.1088	1.46534	1.58293	4.18741	4.00373	2.58776	2.24005	2.99603	3.59019	2.59335	2.1752	3.75008	2.8363	4.39391	5.12875	3.77214	4.42378	4.48342	4.09225	2.07724	3.74094	4.38223	7.22277	4.31539	2.80613	4.03613	5.34174	1.08938	1.8722	3.78218	3.91495	3.31285	2.26129	2.19015	1.70564	2.50824	1.58095	2.86749	3.39313	7.08208	7.45367	9.43505	9.33607	4.34714	4.7249	1.92762
ENSG00000070669	2.45258	1.92046	1.34259	2.04293	1.66516	1.11736	1.98724	2.11106	1.56628	2.7035	1.94337	1.83888	1.44075	2.1752	4.54797	2.30449	2.79612	4.60718	3.32307	3.61946	3.2111	4.4011	2.40959	2.46114	3.9103	5.23485	3.46772	3.4664	4.61272	5.07128	1.78969	2.553	2.32239	1.99586	3.70724	2.17084	3.15382	3.66713	2.03795	2.44328	2.29399	1.78586	3.04606	4.53432	3.31974	3.00378	3.80375	2.8094	3.52001
ENSG00000125633	96.877	85.0378	150.874	125.507	110.5	81.3811	125.906	126.372	156.423	138.033	126.805	110.946	140.271	87.3047	141.785	149.969	157.914	157.6	123.942	117.733	130.08	147.167	159.947	141.467	110.769	148.63	146.8	148.725	127.643	143.957	81.0806	103.567	158.055	143.625	147.58	100.763	112.486	120.163	77.5204	76.3167	101.919	114.831	129.914	131.371	120.384	133.059	120.866	135.681	88.5868
ENSG00000145012	57.2269	40.4064	40.6134	38.9932	37.233	46.0911	38.1125	39.1638	50.8018	48.0451	44.6166	38.4413	39.3036	40.9333	38.3785	38.6446	56.1222	57.4594	56.4024	58.9167	41.2596	43.4705	44.2867	43.513	29.6643	45.2583	39.8403	46.2186	44.8299	55.9193	53.3794	40.6779	50.0973	42.6806	38.8077	21.9797	36.7946	38.7181	35.1154	31.1159	36.54	44.4679	38.1519	29.6284	39.5748	47.5734	41.6084	39.9701	25.0591
ENSG00000198899	1190.52	1677.56	2193.54	2205.47	1619.4	1535.16	1792.42	1781.3	2079.13	1996.58	1722.23	2013.31	1195.99	1419.52	3542.79	3838.4	1576.28	1463.78	2710.46	2310.12	2007.48	1943.97	1486.89	1666.1	3544.28	2236.87	1729.55	1888.77	1691.93	1396.29	2197.04	2782.6	2505	2623.09	2808.74	3603.68	1364.73	1388.65	1625.42	1816.29	1714.84	1593.25	2340.06	2686.24	1863.77	1479.24	2011.64	1431.9	4745.47
ENSG00000182359	12.4673	9.75592	6.04166	4.08585	3.39693	10.6149	6.38757	7.27951	5.31172	7.49257	7.53057	8.58143	4.78328	16.8084	5.18628	4.69762	6.19141	5.82417	10.4183	11.6627	4.96812	5.6365	6.06553	8.46633	9.84316	5.96376	6.16484	7.01533	5.04516	5.00366	10.4269	7.82921	4.84385	6.60168	3.70724	6.33161	12.6153	9.38104	13.4034	11.3541	9.91332	8.12566	8.07205	6.45985	6.98893	7.30649	4.81291	7.1512	9.5543
ENSG00000178585	8.44778	11.2155	10.2373	12.9681	7.19349	12.0116	8.44579	13.4671	7.15039	9.80985	10.8505	9.71979	9.0479	9.78841	7.34058	10.8134	9.25383	9.82286	5.47858	8.84756	10.2392	9.72875	8.97366	7.08809	10.5174	8.0842	9.1702	7.51053	10.739	7.57311	7.47	11.4034	14.0007	15.0457	7.88774	11.3064	4.90594	6.56673	8.70047	10.2762	9.50368	10.5366	12.1842	11.2426	11.2696	8.1995	12.0323	8.10895	9.21906
ENSG00000196110	6.81273	5.30046	8.22337	3.1088	4.1962	3.81765	8.1619	8.22585	6.6737	6.48841	6.55889	4.11559	6.45455	4.05378	8.21826	9.74978	7.85577	8.51894	7.7239	9.85296	8.84568	6.87189	5.81626	5.8083	7.4835	10.0721	6.2419	6.9328	10.3065	8.79021	5.6025	5.10601	6.90083	4.83612	7.57223	2.6231	5.95722	6.2256	6.50576	7.68915	5.73498	7.85778	9.89968	9.56555	12.1433	11.6904	6.90885	9.9606	6.11811
ENSG00000162931	1.70318	2.68864	1.84606	1.42117	1.53195	1.58293	1.98724	0.946337	3.33685	1.54486	2.51019	1.83888	1.44075	0.69211	2.8724	2.5704	2.13038	3.65097	2.96382	4.32324	1.3935	2.93407	2.07724	4.13472	2.76418	3.90957	3.46772	2.64107	3.24332	4.12464	2.41219	3.404	1.52614	2.5332	3.86499	1.53768	2.8034	1.70564	2.58663	2.73073	2.6217	1.87515	3.80757	4.53432	4.80489	3.81561	2.48408	2.36245	1.00572
ENSG00000184730	67.2416	93.1805	116.134	157.927	166.316	86.4092	106.389	116.909	114.815	91.8419	132.311	93.1698	108.978	102.927	100.454	116.2	109.515	114.832	41.0444	42.3275	156.859	145.7	103.945	90.5701	18.2031	20.343	57.1018	67.7598	167.571	148.419	57.8925	89.6955	150.093	156.828	140.796	173.124	35.6557	36.2449	79.48	62.0881	81.5186	78.31	91.3055	92.4877	44.3797	40.5916	158.05	104.842	125.547
ENSG00000164483	44.2146	43.3255	30.2083	27.091	12.4554	19.3676	47.268	43.2403	19.4082	28.3482	36.9241	34.5009	6.33929	12.458	20.1068	19.7655	23.5007	24.166	35.2964	38.507	34.7768	33.3557	29.5799	31.9949	19.3492	15.7046	20.344	21.6237	55.5689	60.9229	61.8609	50.8048	30.2575	28.7864	16.4065	18.3617	26.5446	23.7937	65.0576	57.992	64.8872	54.2901	44.3201	45.5295	55.9114	59.1826	19.3293	30.7119	32.6858
ENSG00000077312	23.4358	33.3391	34.5717	40.7697	34.3023	21.8816	41.3063	44.405	26.7629	23.9453	27.855	20.8406	27.4895	21.5543	41.6498	40.5059	36.6825	41.8124	27.2133	29.961	38.9573	35.3632	36.9748	30.2228	34.4511	37.4391	45.0804	43.7426	34.3792	34.4847	28.3238	35.9973	45.917	49.2823	40.9373	68.0196	26.2818	29.6782	32.2936	27.7384	28.3472	27.5915	43.3302	43.7282	48.1362	46.5992	38.1151	29.1795	57.3258
ENSG00000284981	1.09004	0.768183	0	0	0	0	0	0	0	0	0	0	0.922079	0.395491	0	0	1.06519	1.30392	0	0	0	0	0	0	1.48322	1.78913	0	0	0	0	0.544688	0.936101	1.06167	1.22822	0	0	0	0	1.3325	1.22164	0	0	0.837666	0.372684	0	0	0	0	0.335239
ENSG00000196169	1.4988	1.38273	2.76909	4.17467	0	0	19.3047	21.2562	1.02148	1.69934	1.45753	0.700525	0	0	0.79789	1.24088	4.85993	3.7379	1.61663	2.11135	5.39223	4.63274	3.73903	2.85493	1.75289	3.04814	0.693544	0.330133	12.0363	8.24928	8.79281	7.74411	1.52614	2.07262	2.05081	2.17084	1.83973	2.04677	5.4084	3.80865	7.86511	4.19677	10.585	9.814	10.1339	9.25489	0.931531	0.70235	4.10667
ENSG00000145022	11.3091	15.7477	24.5862	29.0451	15.0531	12.9428	24.6986	21.9113	12.5983	10.8913	18.543	18.8266	13.1396	12.7546	17.8727	21.3609	19.5063	21.6451	15.358	19.1027	18.9637	19.1486	20.6893	20.7721	23.5966	24.1863	21.1916	20.2207	19.4599	19.947	13.5394	17.7859	23.8875	22.3382	25.0041	24.0601	16.0319	15.1802	13.9521	14.2285	17.5326	15.9834	21.3985	21.9883	23.9371	25.1668	16.6123	18.1973	24.8077
ENSG00000276180	9.87846	9.60228	19.5515	18.564	16.6516	23.837	18.1691	18.9267	15.118	16.7617	14.3324	16.4623	10.0852	39.4502	13.6439	14.4474	12.516	11.9091	18.3218	16.7903	9.93624	9.18826	14.1252	22.6425	15.0344	7.75288	13.1773	12.5451	8.793	10.5483	12.6834	13.1905	19.2427	20.4959	15.6966	23.2461	17.6964	13.5599	9.17077	7.9766	13.682	15.8942	9.13817	10.373	8.21199	7.55004	8.69429	13.8555	12.4038
ENSG00000179841	30.3166	20.3568	15.7754	14.8334	5.26191	5.86614	12.9171	11.4288	13.075	12.9768	22.5917	16.3748	7.37663	5.93237	17.3142	11.6997	12.8488	13.0392	19.0403	12.6681	17.2067	12.4312	11.0509	10.1399	18.0009	16.831	10.8655	10.2341	38.7757	40.435	28.4016	28.2532	9.55499	9.13488	11.7527	9.49742	13.8418	11.5131	34.8019	32.4094	19.417	22.6804	26.4245	19.9386	24.0244	21.7571	12.498	11.6207	20.2819
ENSG00000132275	22.0732	18.2059	27.3553	28.9563	21.1808	20.2987	23.705	31.3019	22.9494	22.5549	19.3528	21.979	30.6591	24.0261	36.304	35.8083	34.2192	32.1634	35.027	37.0994	27.6882	29.6495	30.7431	34.7514	39.9794	42.6077	34.8313	34.7465	23.424	28.8725	19.4531	27.0618	28.3332	29.7843	30.9988	29.7586	31.9762	31.5544	22.6526	25.1514	22.9399	24.377	30.5367	35.405	38.7012	40.9975	31.2839	29.8818	32.6858
ENSG00000204160	51.7086	70.8264	71.9125	82.7829	37.9657	39.0145	106.956	115.526	50.5975	48.7403	37.7338	44.0455	59.5893	49.3375	73.1665	69.8439	66.9738	72.1502	51.6423	53.387	78.3388	75.8997	67.3025	61.7255	86.6333	79.9806	73.2845	73.8673	92.2544	81.4109	59.9934	73.4414	55.7374	65.633	70.9896	72.7231	51.6876	57.9919	53.1434	67.4777	52.1883	50.8077	78.7406	95.5313	95.0494	98.5564	70.0201	61.8068	90.9335
ENSG00000115112	0.545018	0.153637	0	0	0	0	0	0	0	0	0	0	0.403409	0.593237	0	0	0.399446	0.43464	0	0	0	0	0	0	0.471932	1.45781	0.616484	0.165067	0.57659	0.946638	0	0	0.597187	0.0767637	0.315509	0.54271	0	0	0.940591	1.2935	0	0	1.37073	1.67708	0	0	1.3973	1.72395	0
ENSG00000261857	0.817527	0.768183	0	0	0.399639	0.372453	0.851676	0.655156	0.272396	0.695187	0	0	0	0	0	0	0	0	0.98794	0.603243	0	0	0.830895	0.0984458	0.337095	0.993959	0.847665	0.7428	0.144148	0.608553	0	0	0.928957	0.61411	0.552141	0.452258	0.262818	0.682257	0.470296	0.718613	0.163856	0.714344	0.456908	0.248456	1.04834	0.324733	0.31051	0.57465	0
ENSG00000115310	218.416	190.509	257.106	250.747	231.591	320.589	204.402	202.006	288.944	307.195	292.721	289.667	198.477	298.101	176.892	214.406	201.654	209.496	138.94	153.525	199.391	205.462	195.426	237.451	109.219	107.083	150.653	182.646	257.88	217.456	200.367	170.881	235.159	226.223	219.595	223.144	178.366	142.507	171.815	135.027	197.693	199.927	160.984	162.801	124.403	117.716	259.664	203.49	173.989
ENSG00000105639	234.358	284.919	157.671	161.924	248.109	147.678	236.979	228.358	240.866	170.166	200.734	147.198	226.082	149.891	404.61	317.311	280.811	261.74	242.405	254.971	322.625	304.834	333.189	246.902	445.909	515.666	421.444	353.573	407.145	381.09	264.329	265.342	178.161	182.314	262.662	316.038	280.953	406.199	305.457	333.652	266.676	256.182	302.626	292.184	331.013	261.735	244.915	208.662	184.13
ENSG00000117862	16.5549	17.3609	15.272	11.1029	8.52562	15.9224	12.6332	12.7391	14.0965	19.079	16.2758	19.2644	11.2378	34.0122	9.01615	10.7248	10.785	10.2575	17.6033	13.4724	9.45154	13.0489	10.22	13.8809	15.7086	10.3372	9.9408	14.7735	13.2616	11.6301	12.7613	9.87161	12.0764	9.36518	7.41447	8.68335	20.9379	18.1651	17.5577	14.7316	14.1736	14.019	9.89968	15.1558	12.7548	12.1775	14.6716	18.0696	11.8172
ENSG00000119669	32.2242	39.8687	47.7459	68.0383	45.1592	55.1231	55.359	56.9986	52.2319	56.0784	54.1715	57.3555	67.9457	63.4763	52.0224	55.0419	63.179	58.0679	47.5109	45.1426	93.7278	86.7094	59.5752	60.8395	51.0361	49.6317	44.3868	56.3702	92.1103	79.1119	28.5572	43.9968	56.2019	54.579	62.4709	52.1001	39.4227	51.5104	30.6476	34.4934	39.0798	45.093	72.6484	79.3816	61.2405	51.1454	102.313	79.1102	71.9925
ENSG00000170876	74.8038	80.1214	122.595	136.165	89.6522	73.6526	154.366	151.268	99.1521	98.871	88.9903	98.1611	100.161	90.3697	113.221	127.279	124.893	135.608	101.399	108.483	135.957	140.372	111.672	111.637	123.309	130.01	114.435	118.353	139.03	151.597	88.0059	100.588	127.533	128.042	116.107	99.4968	82.525	84.003	81.7531	91.3357	106.753	104.83	160.375	156.03	186.954	197.194	107.048	102.99	139.627
ENSG00000131408	79.9814	115.842	124.861	142.117	97.5118	81.5673	140.243	155.563	87.4391	90.4515	86.804	91.331	123.616	124.382	108.274	128.697	121.698	119.874	121.068	116.526	142.5	134.658	109.595	119.218	137.13	119.606	107.037	107.293	131.03	103.657	58.9819	85.3554	113.598	120.058	112.716	151.687	102.85	109.673	91.5509	89.8984	100.034	94.0255	132.732	143.794	123.267	117.716	133.985	110.844	220.587
ENSG00000173480	17.1681	15.7477	17.118	16.6099	14.9198	15.8293	19.3047	16.8157	20.2254	20.7784	18.0572	19.7898	18.6145	11.7659	20.9047	21.095	25.498	25.6438	26.2253	27.1459	16.7825	22.7776	25.093	24.7099	19.8212	28.5598	24.9676	22.6967	15.9283	20.7584	18.1303	17.7859	17.3848	13.8942	18.7728	13.9295	23.2156	19.7002	16.6955	16.7437	19.1712	16.6085	24.9015	22.2368	29.004	29.9566	14.594	19.8574	13.9962
ENSG00000105851	34.268	30.42	42.1238	37.4832	17.1178	14.2463	78.5671	59.1096	40.3146	35.9952	34.009	26.4448	25.2995	21.9498	34.2295	30.1357	40.0777	47.7235	37.6315	32.7762	50.5294	43.9338	32.2387	26.6788	44.7662	49.1016	36.0643	31.4452	70.7764	66.1294	45.1313	43.2309	45.1208	35.0043	28.7902	11.6683	22.4272	23.6232	40.6022	36.1462	34.3279	46.7002	62.368	56.8964	88.4973	93.2795	37.8823	38.1185	21.2877
ENSG00000141696	3.40636	2.91909	1.84606	2.04293	0.999096	0.651793	3.97449	3.56696	1.63438	0.849672	1.13363	1.22592	2.01705	0.593237	2.71282	3.19084	2.0638	1.47778	1.61663	3.01621	3.63521	2.93407	2.99122	3.83938	3.30353	3.84331	2.23475	3.714	3.09917	3.51609	3.34594	4.85071	1.12802	2.22615	3.15509	4.07032	2.36536	3.15544	4.31104	5.7489	2.86749	2.5002	3.95987	5.96294	4.19336	3.49088	1.3973	2.2986	3.35239
ENSG00000186063	64.7209	51.6987	37.5086	37.3944	60.412	44.8806	42.2999	41.0564	48.6227	57.3143	52.876	53.5902	28.9879	45.086	35.8252	34.1242	52.6603	45.9849	56.4024	50.7729	33.2016	34.8227	40.88	47.8446	52.8564	50.0956	38.1449	47.1265	38.2712	37.0541	86.1384	50.124	38.6844	39.9939	37.94	29.1254	63.5144	51.8516	61.6087	49.6561	57.104	52.9507	47.8992	41.1194	50.2329	53.5809	40.2111	46.3551	34.362
ENSG00000136908	23.3677	35.9509	34.32	45.4773	30.7722	19.74	48.4036	48.2632	39.6336	34.7593	26.4785	28.5464	30.7168	33.3201	38.0593	38.4673	32.8877	34.8581	23.3513	32.6756	35.6856	40.9225	35.7285	31.8964	35.5972	36.909	37.1432	40.6064	33.9467	26.9792	27.7791	33.8698	37.0256	43.1412	31.3143	46.2208	22.69	22.8556	25.8663	26.2294	25.8893	22.5911	72.3438	78.512	33.6342	34.584	34.4666	29.1795	59.3372
ENSG00000171840	1.63505	1.84364	1.34259	3.28645	1.99819	1.86227	5.11006	4.07653	1.97487	2.39453	1.94337	1.48862	2.01705	1.97746	2.47346	1.59542	2.39668	1.73856	2.33513	2.51351	2.3023	1.62146	2.16033	1.77202	3.23611	2.25297	2.85124	2.80613	3.60369	2.50183	1.94531	2.2126	4.51208	4.52906	2.05081	3.61806	1.22649	1.27923	1.25412	2.01212	3.03135	2.41091	1.37073	3.60261	3.31974	2.4355	2.17357	1.85165	4.02286
ENSG00000158296	0.340636	0.537728	0.671296	0.888229	0	0	0.425838	0.436771	0	0	0.323896	0.525394	0	0	0.159578	1.15225	0	0	0.538876	0.402162	1.15115	0.463274	0.498537	0.787566	0.539351	0.596376	0.462363	0.412667	2.01807	0.879021	1.01156	0.595701	0	0	0.473264	0.361806	0	0	0.235148	0.790474	0	0	0.53306	0.745367	2.00932	1.4613	0	0	1.76
ENSG00000180376	46.6672	39.7919	28.1944	26.1139	29.6399	44.1357	28.815	29.7732	44.6729	55.6922	36.1144	50.9632	37.2866	53.5891	47.3946	43.874	38.48	37.6398	67.8086	70.3783	39.6844	38.5289	45.1176	49.026	63.3738	55.5955	50.5517	47.044	35.0999	37.7979	52.0566	37.6142	32.5799	30.0914	36.9146	34.1003	73.5891	68.908	53.8489	49.225	40.7183	45.6287	49.6507	42.7965	67.0063	65.7584	38.4256	57.6566	33.1048
ENSG00000010319	0.817527	1.15227	0.41956	0.888229	0	0	0	0	1.02148	0.540701	0	0	0.576299	0.69211	0.718101	0.354537	1.79751	1.21699	0.898127	1.20649	0.908802	0.540486	0.830895	0.492229	0.809027	0.397584	1.92651	0.9904	1.94599	1.41996	1.16719	1.1063	0.796249	0.61411	0	0	0	0	0.705444	0.143723	0	0	0	0	0.960977	0.568283	0.931531	1.277	1.17334
ENSG00000008086	8.31153	5.53091	4.27951	5.32937	7.92616	7.54218	6.95536	3.63976	5.58412	6.87462	6.39694	5.8669	7.8953	7.81095	11.0907	7.62255	7.45633	6.86731	10.059	7.94269	6.66455	6.25419	8.64131	8.86012	9.77574	10.1384	8.09135	7.84066	7.27945	6.55885	11.6719	6.97821	5.44104	5.83404	9.22865	4.34168	7.09609	8.69878	7.28958	9.98872	6.14462	8.57213	12.0319	8.38538	9.60977	8.93015	6.28783	8.6836	4.86096
ENSG00000101181	30.0441	38.4091	38.8512	45.8326	31.8379	29.7032	51.7393	46.2249	32.2108	32.8283	33.6042	34.676	37.9205	32.9246	43.7244	36.606	36.9488	39.1176	35.6557	43.9362	50.8929	45.478	43.7051	40.7565	45.4404	47.7101	49.627	42.5872	48.4336	46.5205	29.8022	35.1463	35.1013	41.2989	41.8839	48.663	31.5382	44.1762	33.7829	41.7514	34.5737	30.9847	49.6507	57.8281	58.0955	56.4223	46.1108	41.311	63.1087
ENSG00000074356	85.9085	82.6564	202.48	220.636	78.3291	64.7138	298.654	282.299	104.941	94.0047	97.4116	85.3765	100.737	77.5163	128.7	130.47	153.787	145.691	96.1894	102.652	166.008	159.675	128.789	113.508	137.13	149.558	102.105	102.259	171.391	171.071	95.9428	112.332	144.453	132.264	147.895	131.788	92.8625	104.641	88.3372	106.427	120.598	136.886	207.436	196.839	251.689	225.121	121.953	107.268	171.726
ENSG00000143207	50.0736	51.3146	68.1365	66.9724	56.4822	86.4092	50.2489	48.7727	52.2319	68.051	62.188	69.9649	46.6226	87.3047	49.0702	55.751	58.186	49.5489	58.1987	49.667	46.046	40.6137	55.1714	60.2488	37.4849	36.3127	47.3922	53.8942	50.0913	48.0757	55.3247	44.7627	57.3299	55.5769	46.1433	55.6277	60.9738	55.1776	45.3052	46.638	59.9715	57.0582	41.1218	42.4238	41.1473	42.9459	54.2617	52.9317	52.2134
ENSG00000007384	0.613146	0.845001	2.68518	5.24055	0.999096	0.651793	4.04546	6.04199	2.92826	2.62626	0.809739	1.05079	2.36283	0.988728	0.718101	1.06361	1.19834	1.91242	0.898127	1.0054	2.42347	2.08473	1.5787	1.87047	7.75318	11.6625	2.38887	2.476	0	0	0.389063	1.0212	2.32239	2.22615	2.52408	2.44219	0.613243	1.53508	0.470296	0.57489	1.39278	1.33939	9.74738	10.9321	0.524169	1.13657	2.71696	0.70235	3.35239
ENSG00000165861	22.9589	28.1155	43.7181	51.3396	32.7038	22.9059	51.8103	43.0947	37.5906	35.0683	31.7418	31.6988	36.1916	36.1874	43.086	44.3172	44.2054	42.7686	38.6195	39.1102	45.2584	49.8019	45.0345	39.4767	35.1253	34.3247	35.9872	40.1937	51.6048	49.969	20.8538	32.5082	46.3815	44.9068	44.7235	39.8892	29.348	30.3605	27.5907	27.7384	34.7376	34.2885	44.1678	40.8089	51.2812	49.2782	48.983	42.588	39.3067
ENSG00000184384	71.6699	49.7782	39.6064	32.598	85.123	86.2229	34.28	34.5777	57.9522	53.9156	77.8969	71.979	44.2022	54.8744	54.815	52.2056	62.1804	51.8091	60.9829	51.0745	45.1372	43.4705	52.3464	55.7203	60.1377	56.4569	56.3312	61.5698	55.6409	54.4317	62.3278	42.8054	54.6094	45.4441	50.4815	30.0299	59.3093	49.2078	69.2119	55.8362	49.6485	56.8796	41.4264	37.6411	42.8072	44.2449	54.8827	50.3138	23.8019
ENSG00000159200	14.5111	15.5941	20.6423	17.1428	12.6552	16.8535	17.8852	19.5091	14.5051	19.079	13.6036	15.4991	12.7938	15.2264	15.7184	14.536	14.7129	15.9078	11.9451	13.2713	14.1167	17.5272	15.2885	17.4249	10.6522	8.41552	11.7903	16.1765	13.0453	15.2138	14.3175	15.6584	17.7829	18.6536	13.9613	15.2863	14.1922	14.498	15.0495	14.9471	13.3543	16.9657	13.3265	15.0937	14.6767	15.506	18.6306	14.8132	14.4153
ENSG00000102595	2.9976	1.84364	3.60821	1.68763	3.53014	5.21435	4.32935	3.0574	3.54115	3.7849	4.61551	4.46585	2.18994	3.55942	3.19156	3.27947	2.66297	2.60784	3.32307	2.31243	2.3023	2.08473	2.16033	2.06736	1.34838	0.993959	1.07885	1.32053	0.936959	2.16374	2.80125	1.6169	5.50739	4.75935	3.94387	2.9849	2.71579	2.81431	2.11633	1.50909	3.7687	3.8396	1.82763	1.55285	0.960977	1.13657	2.48408	2.4263	0.838097
ENSG00000149657	43.874	54.6178	73.8425	76.2988	54.8171	45.7186	79.2769	80.8026	64.9664	64.0344	57.9773	54.9037	77.7428	70.1997	83.4593	75.9596	75.8282	82.4077	57.3005	62.134	90.032	85.474	82.5079	77.8706	66.6099	74.8783	74.5175	75.3529	93.1193	82.3575	42.6413	57.0171	78.0988	77.1475	75.4856	71.909	57.382	58.8447	48.3621	51.8838	53.0895	60.4514	106.612	99.6308	95.0494	92.0618	79.7235	68.8942	84.1449
ENSG00000114378	0.681273	1.61318	1.76215	2.04293	0.666064	0.186227	1.0646	1.23752	0.476693	0.695187	0.809739	1.05079	1.1526	0.0988728	0.79789	0.886343	0.798892	0.782352	0.538876	1.10594	2.12054	2.70243	0.913984	1.67358	1.55064	1.72286	0.847665	0.907866	1.51355	1.82566	0.6225	0.936101	1.79156	1.22822	1.49867	0.452258	1.92733	1.02339	1.41089	0.718613	2.13013	1.2501	2.8176	2.29822	2.35876	2.4355	0.931531	1.46855	1.08953
ENSG00000101336	162.688	162.087	248.631	141.85	360.074	152.892	120.583	71.2664	282.747	150.16	185.43	122.767	209.946	149.199	175.376	124.354	216.233	141.78	141.455	68.0659	184.184	132.728	215.036	138.415	24.6079	25.7104	120.06	161.6	239.429	161.064	122.477	118.715	250.752	201.198	164.617	289.445	169.605	231.115	127.685	64.6751	156.319	191.176	87.5741	76.2759	39.8369	25.6539	275.811	115.249	84.8154
ENSG00000129559	41.8983	38.4091	22.2367	23.5381	39.0314	57.2647	28.6731	30.8651	29.8955	40.8615	38.0577	38.4413	18.7297	53.1936	28.5644	30.5788	25.0985	24.7745	30.3567	25.1351	24.4771	22.0827	30.0784	36.3265	33.9791	20.8069	27.7418	36.3147	23.2077	17.5128	59.9934	36.9334	36.7602	38.2283	30.4467	56.08	48.8842	34.2834	40.5238	38.4458	42.5208	34.3778	21.8555	20.0007	21.0541	21.27	17.4662	22.6668	40.9829
ENSG00000144026	23.8445	20.5873	21.7332	19.9851	16.4518	15.0844	32.2217	29.7732	17.1609	14.5217	19.0289	15.8494	20.5739	12.458	28.3251	26.5017	24.9654	24.3398	27.7521	36.4962	20.6601	22.6232	32.9865	28.6477	44.092	49.7642	25.8153	20.8809	18.3788	23.7336	14.94	17.5306	27.6033	28.4793	29.1846	18.8139	21.1131	23.3673	17.4793	24.7921	17.8604	24.1091	44.3201	39.1318	31.7123	34.99	18.7859	21.6452	18.941
ENSG00000175518	1.36255	1.99727	1.34259	0.710583	2.39783	1.48981	0.567784	0.363976	0.612891	0.540701	2.10532	1.05079	1.84416	1.77971	0.877679	0.531806	2.72955	1.65163	1.79625	2.31243	0.545281	0.849335	1.32943	1.0829	2.83159	2.91561	1.54121	0.660266	4.32443	1.96089	2.80125	2.4679	0.597187	0.307055	0.631019	0.723613	2.10255	0.682257	1.56765	2.73073	1.72049	0.982223	1.59918	1.36651	0.698893	1.38011	1.47492	0.95775	2.26286
ENSG00000137501	41.6939	32.955	18.7963	16.8763	13.9873	15.9224	48.1197	49.5735	31.8022	26.1081	32.4705	29.3345	34.578	19.5768	28.0857	23.8426	20.8378	19.9934	32.6918	29.6594	34.7162	38.3745	30.3277	28.4508	33.8443	37.2403	38.6844	36.7273	30.3431	39.3531	117.186	82.8875	20.6361	22.108	16.4854	10.1306	14.5426	16.5447	94.6862	80.4846	34.246	36.9673	34.1158	35.8397	92.0791	99.5306	43.0057	46.8659	21.9581
ENSG00000116459	119.904	98.3274	99.1	88.2899	90.5847	190.51	85.2386	88.3005	89.9588	126.678	120.732	141.856	66.2744	243.326	97.5819	97.9409	83.4842	92.6652	141.904	127.586	84.458	75.668	88.1579	121.581	118.657	75.4084	101.797	109.357	63.0645	70.2541	124.656	104.333	109.02	109.619	91.4977	126.361	140.958	126.729	121.728	105.564	106.753	104.562	76.1514	74.2883	78.276	76.9617	73.9791	92.7102	106.019
ENSG00000256683	30.7935	28.1155	26.0127	23.0939	22.1799	40.8768	21.5048	20.8922	23.6303	28.3482	31.094	34.9387	18.0958	44.3939	21.1441	20.8291	23.8336	26.3392	33.9492	28.9556	20.2966	22.7004	25.2592	33.2747	30.0688	27.5658	26.0464	25.2552	21.7663	20.2175	31.9809	22.0409	22.0959	22.2615	19.5616	20.7134	39.6856	33.7717	28.8448	28.9601	34.5737	26.52	22.7693	21.9262	27.1695	25.1668	21.891	26.7532	20.9524
ENSG00000107669	41.8983	34.0305	37.3408	28.5121	20.9144	33.6139	39.6029	37.9991	31.4617	37.6946	34.8188	37.1278	26.5098	36.9784	35.5061	30.4902	36.6159	39.0307	44.0981	43.534	31.081	31.5026	27.0872	35.1451	40.2491	33.1982	37.4514	36.2321	34.3071	31.5771	37.5834	32.4231	25.8781	27.0208	28.948	21.9797	43.4526	38.974	43.0321	36.0744	32.3617	37.8602	32.0597	30.0632	50.3203	44.4072	32.4483	34.5429	29.9201
ENSG00000162894	111.592	226.998	95.0722	171.428	138.675	174.867	120.796	160.95	143.961	185.847	129.801	194.571	252.65	235.614	209.925	260.762	301.049	359.36	320.093	597.009	264.583	340.583	260.319	316.7	282.216	493.136	304.543	355.719	241.591	307.252	123.722	216.665	177.829	234.667	237.421	165.617	240.128	210.732	169.385	306.632	186.305	140.904	263.408	381.69	349.534	445.209	301.738	363.434	227.292
ENSG00000204604	25.8884	24.3514	21.8171	20.5181	19.3825	24.2095	22.3565	19.4363	19.272	23.2501	35.4666	36.4273	24.7809	21.8509	23.1388	23.2222	27.4286	25.383	26.4948	30.3632	19.9936	19.8436	20.44	22.2487	18.8773	19.084	19.5734	19.9731	19.7482	22.9898	30.5025	22.8919	34.9686	34.8507	21.1391	15.1959	23.3032	23.7084	29.7854	29.1757	29.0845	33.7528	22.4647	20.4355	27.1695	27.7647	41.2202	39.6509	21.2038
ENSG00000176386	23.3677	24.505	17.2859	17.7646	19.5157	31.3792	13.3429	15.0686	17.1609	26.5716	21.9439	26.7951	10.7192	40.5378	20.426	21.3609	20.4383	20.1673	23.1717	24.3308	15.0255	19.3031	20.8555	21.9534	18.1357	16.4335	19.1881	21.3761	10.6669	13.5234	27.0788	21.1899	24.0202	21.9544	16.5642	28.5827	33.7284	30.7016	24.7689	21.3428	25.152	20.6267	16.601	14.9695	21.3162	14.5318	13.973	18.1973	20.1143
ENSG00000041353	12.8079	9.98637	2.93692	3.46409	1.33213	1.76915	10.575	10.2641	2.45156	6.25668	3.88675	5.8669	0.749189	1.38422	1.99472	2.30449	2.72955	2.08627	3.5027	2.91567	3.15051	3.32013	2.82504	5.90675	3.70804	3.57825	3.85302	4.4568	6.55871	6.22077	18.4416	7.91431	3.3177	2.60997	2.91846	3.52761	3.32903	2.21734	22.0255	16.8155	5.32534	5.98263	4.18833	6.08717	3.75655	3.73443	1.08679	2.36245	3.4362
ENSG00000006715	87.6798	66.6782	75.6886	67.8607	56.8819	71.8835	59.4044	52.1941	81.174	93.3867	79.4354	82.7495	59.7046	74.2535	53.4586	65.3235	74.5633	75.2796	96.9978	85.4594	55.861	58.6041	67.3856	81.3162	65.1267	61.1616	67.3509	69.4105	69.0467	70.1189	80.8472	61.5274	81.8146	83.9795	61.5243	49.8388	90.7599	69.3344	71.093	65.0344	75.4559	82.5067	59.855	57.8902	69.8019	71.9283	79.3354	76.1092	54.4763
ENSG00000196152	10.6279	13.4432	16.8663	16.3434	15.1863	13.8739	19.0917	23.5128	13.3474	15.2169	10.2837	11.6462	11.526	8.20644	18.5908	18.7018	19.5063	16.3425	12.0349	14.1762	15.1467	18.3765	20.2738	18.4094	14.0906	22.331	11.9444	13.618	20.3248	21.1641	10.8159	11.9991	14.2661	18.8071	14.9078	15.2863	11.6516	13.901	11.2871	13.7974	16.0579	16.3406	12.7934	15.6527	27.4315	26.8716	12.8862	14.7494	14.8343
ENSG00000143799	101.987	119.683	166.062	173.738	121.424	92.4615	201.634	212.562	123.123	124.825	124.295	124.518	140.559	123.195	163.966	156.528	189.337	171.161	156.903	164.484	162.979	161.451	160.695	139.99	214.797	245.574	195.348	177.116	164.4	186.826	115.163	147.308	162.966	164.581	157.203	135.406	107.58	130.396	108.56	134.452	101.345	101.526	181.697	187.274	231.246	216.191	129.716	132.106	199.132
ENSG00000167264	7.97089	9.60228	13.9294	13.5899	9.39151	8.93888	11.7105	11.0649	11.032	10.1961	10.1217	9.54465	12.9091	8.89855	12.2077	11.9656	15.7781	17.2987	20.1181	20.1081	15.3285	12.5856	15.5377	14.1762	19.147	19.4816	18.0322	16.1765	16.4328	17.1071	9.57094	13.3607	16.5222	17.5021	11.7527	17.0954	10.2499	10.4044	8.15179	10.6355	12.0435	12.3224	16.1441	14.2862	18.608	19.2404	13.5848	13.8555	20.2819
ENSG00000081985	7.15336	9.90956	2.26562	2.48704	10.7236	1.86227	3.4067	1.89267	7.69518	4.63458	7.36862	4.11559	5.0138	3.36167	3.90966	2.74766	7.5229	5.56339	9.1609	7.33945	3.33227	3.7834	7.31187	6.10364	7.88801	10.2047	10.7114	9.904	9.51374	9.1283	15.1734	17.7008	10.1522	7.36932	4.49601	2.26129	4.81834	6.99314	9.40591	9.91685	4.99762	7.05415	4.11218	4.96912	15.1136	13.8011	8.69429	6.2573	4.94477
ENSG00000137842	49.4604	29.0373	19.3837	17.1428	56.5488	38.1765	18.0271	18.6356	25.0604	25.8764	33.8471	25.7443	11.7565	13.8422	12.2077	15.4224	31.0902	21.3843	24.8781	25.6378	18.9031	17.1411	17.6981	22.741	25.0798	23.5237	21.4228	20.2207	33.5864	26.303	64.2731	35.8271	19.4418	17.6557	19.7982	16.4622	32.239	22.0028	53.3002	36.793	50.222	37.6816	19.7232	17.0813	22.8014	25.5727	21.5805	21.9644	17.4324
ENSG00000069345	77.1201	72.6701	75.1851	69.2818	60.2788	91.5304	74.0958	74.3966	73.7512	81.8775	77.411	80.648	61.203	95.5111	89.6828	89.3434	75.8282	86.4064	79.8435	79.1253	77.5511	70.3404	76.8578	85.9431	86.4311	82.1011	87.7719	88.3932	66.3799	67.7523	89.7178	70.548	74.9801	73.1558	77.1421	84.3009	96.3667	96.0277	84.0262	79.9816	69.9667	67.2376	79.8067	76.9592	91.9917	98.2317	75.6869	69.405	101.745
ENSG00000101773	17.5087	16.8232	23.9988	18.031	13.2547	24.3957	19.0208	17.9076	24.788	36.6904	30.1223	34.5009	15.9059	25.3114	14.8407	16.3974	22.4355	20.4281	24.5189	21.8173	14.662	17.2183	16.7841	23.1348	24.2034	12.3251	14.4874	18.2399	10.9552	13.3206	17.7413	12.9352	16.6549	20.5727	14.1979	12.4823	22.252	15.0949	14.6576	10.2043	19.0893	18.0372	13.3265	10.3109	9.43505	11.2033	14.5164	18.1334	15.9238
ENSG00000105835	508.502	399.301	296.881	184.041	486.96	562.87	187.014	169.831	421.873	484.622	441.227	407.093	150.933	393.514	247.825	216.977	292.927	282.951	308.507	195.149	227.079	266.691	241.957	266.099	164.367	100.456	172.538	216.815	336.008	362.63	368.676	261.683	218.769	202.042	282.933	336.932	390.548	640.469	357.19	196.684	352.046	387.353	83.7666	75.5927	86.5753	81.2644	215.572	263.126	204.496
ENSG00000261408	3.67887	3.91773	3.35648	4.2635	2.33122	2.88651	2.69697	2.54783	3.47305	3.2442	2.99603	2.36427	4.09172	1.58196	4.54797	3.45674	4.72678	3.82483	4.2212	5.12756	4.30166	5.6365	5.73317	4.7254	4.71932	4.30716	4.70069	4.37426	3.0271	3.178	2.72344	3.5742	4.71114	3.99171	5.9158	5.608	3.32903	3.92298	4.93811	3.80865	5.32534	2.23232	4.79754	4.41009	4.45544	3.49088	3.18273	3.7033	1.67619
ENSG00000188811	43.1927	26.8096	26.2644	20.4293	44.8927	33.2415	27.5375	27.6621	31.3255	33.7552	31.094	26.7951	24.5503	18.2915	23.6973	24.9949	31.8225	32.9457	36.5538	33.7816	27.8699	26.7154	27.0872	29.9275	39.5075	35.385	32.0572	25.5853	35.8927	34.1466	54.6244	31.5721	31.2528	28.0955	25.3985	17.9999	32.9399	29.934	40.759	32.4094	28.9207	33.3956	41.3502	34.4111	36.5171	37.9126	27.8683	34.4152	16.6781
ENSG00000148229	41.5576	47.5505	55.9693	46.0102	38.2321	46.5567	54.7202	53.9412	40.7232	51.0576	43.6449	47.0227	43.8564	41.23	61.9162	59.7395	52.2608	51.1136	72.6585	64.5469	49.56	44.8603	51.3493	54.6374	63.1715	56.722	61.8796	66.1092	45.1902	43.4777	51.5119	52.677	51.6898	50.9711	53.3211	61.7784	67.8071	61.062	46.4809	48.5064	49.3208	44.9144	52.8491	54.9708	61.3278	57.3153	49.1383	46.7382	76.2668
ENSG00000115484	117.86	117.916	104.47	99.4816	100.176	138.832	92.1939	103.879	96.0196	116.482	114.821	128.459	85.6957	183.014	123.992	131.622	97.4648	94.8384	118.912	110.594	95.3636	94.9711	104.194	118.726	134.029	120.004	130.849	136.923	75.3171	85.6708	121.543	96.078	95.5499	103.708	105.065	128.984	133.95	113.681	103.779	107.648	108.473	100.187	98.3876	98.3885	92.6033	93.1983	112.482	109.184	123.787
ENSG00000175066	35.1537	41.3282	32.8935	31.1768	11.2565	12.5703	62.7401	57.0714	24.3794	19.7742	29.7984	21.8914	17.8076	12.8535	27.3676	28.0971	30.5576	35.032	33.5002	48.4605	37.1397	47.8716	34.399	31.4042	25.754	30.8127	32.4425	32.9308	62.0555	67.1437	46.5319	52.3366	25.2809	25.7158	31.6298	19.9898	20.8503	17.9093	59.0221	64.0284	32.3617	41.8784	50.2599	51.9894	70.9376	84.9988	27.2473	25.987	29.6686
ENSG00000103184	0	0	0	0	0	0	1.49043	0.946337	0	0	0	0	0	0	0	0	0	0	0	0	0	0	1.24634	0.393783	0	0	0	0	0	0	0	0	0.729895	0.61411	1.41979	1.98994	0	0	0	0	0	0	0	0	0	0	0	0	0.921906
ENSG00000110719	570.839	662.788	620.613	756.238	542.11	378.133	570.197	570.277	458.647	378.181	559.125	438.441	559.759	409.037	397.429	432.181	500.572	496.967	257.224	269.951	698.99	645.803	488.483	455.902	255.99	252.532	353.708	409.2	698.827	556.15	477.613	421.416	598.779	597.836	455.596	598.156	326.858	314.947	484.953	397.393	477.887	457.984	516.154	554.864	350.32	324.327	601.924	490.879	562.279
ENSG00000143545	13.2167	14.365	28.5301	25.581	35.5012	27.096	20.2983	16.3061	26.6267	24.2543	31.4988	23.38	19.0755	32.628	18.1919	15.9542	21.1041	17.5595	10.2387	7.84215	22.9624	17.5272	22.0187	18.5078	7.41608	4.10837	17.4927	19.3953	11.0994	13.2529	13.7728	13.5309	25.0818	27.7117	19.7193	35.9997	21.6387	25.073	10.1897	10.0606	25.2339	22.1447	7.69129	9.19286	2.62085	2.67905	18.0872	13.4724	12.8229
ENSG00000221978	259.429	279.311	323.481	345.254	253.504	238.743	398.088	421.921	281.657	243.47	256.849	230.385	390.27	257.168	422.882	382.191	425.876	429.337	314.794	370.19	416.837	403.975	411.376	361.591	425.076	482.07	426.222	378.663	372.477	371.826	261.995	291.723	304.831	304.675	401.486	398.62	311.177	356.565	284.999	334.083	264.219	286.72	529.1	504.49	444.496	473.785	404.75	378.12	426.926
ENSG00000092470	8.51591	7.29773	8.30728	10.4811	4.1296	2.60717	9.93622	11.1377	7.49089	6.56565	6.72083	5.6042	3.97646	3.85604	9.25552	8.15436	10.785	9.04051	10.9572	12.6681	11.2691	11.1186	10.22	10.0415	11.7983	13.1203	11.6361	9.1612	9.94618	10.413	8.55938	8.93551	8.02885	8.52077	10.4907	8.2311	7.79694	8.44294	9.24915	9.2701	7.70125	7.41132	11.7273	12.2364	15.0262	14.6942	8.15089	10.4714	17.0972
ENSG00000250722	1.56693	0.0768183	1.00694	0.532937	0.333032	1.58293	0.993622	1.60149	0.749089	1.85383	1.21461	0.700525	0.749189	0.395491	1.03726	0.974978	1.06519	1.04314	1.437	1.80973	0.666455	1.00376	1.41252	2.55959	2.62934	1.59034	0.924726	1.56813	1.00903	1.08187	1.55625	0.936101	1.26073	0.767637	0.788774	0.54271	0.788455	1.87621	1.64604	0.790474	0.655426	0.535758	2.20839	1.61496	1.57251	2.11076	1.08679	1.0216	0
ENSG00000112299	2.72509	4.225	5.53819	3.46409	5.1953	7.35595	6.95536	5.60522	5.92461	3.93939	3.48188	4.72854	9.0479	15.9185	3.98945	2.21586	0.399446	1.82549	5.02951	1.91027	5.02871	5.86813	1.41252	1.77202	0	0	0.924726	0.7428	9.36959	9.80447	1.32281	2.1275	2.52146	3.22408	0.552141	0.723613	2.10255	2.89959	2.82177	2.80259	7.29161	6.07192	1.59918	1.86342	2.35876	1.9484	2.09594	3.38405	1.67619
ENSG00000125885	6.54022	9.06455	14.9363	16.7875	8.39241	7.54218	11.1428	11.2832	16.7523	13.1313	11.0125	12.2592	15.1567	8.70081	13.3248	15.511	21.903	23.5575	20.3875	28.0508	8.96685	12.1995	13.959	13.8809	24.5405	25.114	20.1898	17.7447	18.0184	18.4594	11.205	9.53121	14.3325	12.666	13.8035	9.94968	11.4764	13.5599	13.2467	16.3125	10.6507	14.019	14.8495	14.5968	20.0932	21.8383	14.3611	16.0264	18.1867
ENSG00000100814	13.8298	13.52	12.5868	13.8564	12.522	19.4607	16.6787	17.2524	10.0106	14.0582	17.9762	21.6287	14.9262	27.6844	18.6706	17.9928	22.5687	19.1242	24.3393	26.5427	15.8132	13.3577	17.1164	23.4301	33.5746	25.8429	21.4999	23.1919	14.7751	11.833	14.8622	16.3392	15.3942	16.0436	20.4292	25.6883	26.019	22.7703	18.5767	18.4683	19.6628	13.0368	24.14	22.0505	17.8218	19.3216	17.3109	14.5578	28.9143
ENSG00000104880	6.40396	12.8286	10.1533	12.2576	9.19169	9.59067	12.6332	13.9039	9.53386	7.95602	11.5793	9.45709	14.8109	10.4805	15.0801	14.6247	13.5146	15.734	14.9089	17.9967	16.8431	13.5894	15.787	13.4871	12.4051	16.566	18.1092	14.4433	15.2076	17.2423	9.88219	13.616	11.5456	11.7449	14.1979	9.94968	10.9508	14.2421	10.033	14.6597	9.99525	11.9653	19.4186	21.4293	23.1508	19.5652	16.7676	18.5804	10.2248
ENSG00000119688	60.9739	70.596	65.1157	73.3677	50.2878	43.2977	80.5544	77.9636	58.1565	48.8175	57.0056	54.8161	64.6608	50.4251	71.2515	67.0076	79.0903	78.8437	58.1088	82.6442	91.1832	88.0992	75.4452	75.8032	87.9143	104.565	77.4458	76.0957	82.5965	81.208	64.5844	66.1228	73.1222	80.5252	76.5899	86.2908	61.6747	69.505	66.3901	70.0647	63.1667	64.4695	106.46	103.047	103.261	100.261	79.7235	74.9599	96.6326
ENSG00000175906	1.83944	3.38	5.03472	4.61879	2.59765	1.67604	5.60687	7.35231	1.70247	3.39869	0.971687	0.788091	1.38312	0.889855	1.51599	1.24088	4.6602	4.69411	2.60457	2.71459	2.90817	3.62898	1.49561	2.46114	3.23611	2.58429	2.08063	1.56813	2.09014	2.3666	1.01156	2.0424	2.85323	2.60997	2.20857	1.89948	2.19015	3.15544	1.95957	2.37142	2.78556	4.19677	3.50296	2.60879	3.75655	1.62366	2.71696	1.97935	7.7943
ENSG00000183134	0.613146	1.38273	0.335648	0.62176	0	0	0.354865	1.31031	0	0	0	0	0.518669	0.395491	0.79789	0.531806	0.865466	0.782352	0.538876	1.0054	0.908802	1.00376	0.830895	1.57513	1.61805	2.18671	1.00179	1.238	5.69383	8.79021	0.31125	0.595701	0	0	0.473264	1.35677	0	0	1.09736	0.934196	0	0	0.685363	1.11805	3.93127	3.81561	1.3973	0.8939	1.50857
ENSG00000149328	2.92947	4.91637	3.02083	3.73056	1.33213	1.02425	14.1236	11.72	3.13255	3.55318	1.61948	0.963222	1.38312	1.28535	2.8724	2.8363	1.93066	2.95555	2.78419	1.91027	7.20983	8.10729	3.57285	2.85493	3.23611	2.31924	2.69712	2.14587	6.55871	5.88268	2.87906	4.08481	3.91489	2.76349	1.81418	2.804	2.27776	2.21734	5.09487	5.82076	3.03135	3.21455	4.03602	4.09952	8.21199	6.98176	1.08679	1.34085	1.67619
ENSG00000163823	545.018	402.989	347.479	316.209	781.16	849.566	162.812	190.432	834.008	1087.5	828.849	857.443	290.743	567.826	216.388	295.507	351.779	329.457	229.741	174.538	350.252	439.106	258.408	388.27	11.5286	10.2709	148.65	243.308	412.478	413.951	427.813	328.912	402.504	440.701	277.964	190.853	438.556	159.648	453.6	222.267	601.599	494.862	85.4419	91.6181	67.7926	69.4928	382.393	496.37	92.5259
ENSG00000170989	161.802	230.762	158.09	189.104	126.885	127.751	292.835	293.947	160.373	159.352	133.283	144.571	253.168	224.936	290.671	282.123	307.44	305.552	224.981	299.61	279.002	276.188	257.411	234.104	303.183	403.017	268.941	234.972	251.465	269.792	148.466	229.515	184.929	199.125	261.478	226.129	223.746	262.243	174.009	256.185	165.577	177.336	422.031	431.816	467.384	481.579	300.574	263.573	420.054
ENSG00000132470	0.340636	1.07546	0.671296	1.59881	0.532851	0.931133	1.91627	1.96547	0.204297	0.695187	0.728765	0.175131	0.749189	0.494364	1.4362	1.50678	0.798892	1.39085	0.179625	0.904864	0.908802	1.08097	1.16325	1.27979	0.809027	0.530112	0.539423	0.660266	0.432443	0.405702	0.6225	0.3404	0.265416	0.844401	0.709896	0.633161	0.613243	1.10867	0.31353	0.790474	0.573498	0.267879	2.20839	1.8013	1.57251	0.893015	1.55255	1.1493	1.00572
ENSG00000154710	4.63266	8.21955	13.1742	8.61582	6.12779	6.79727	6.74244	9.75455	7.08229	6.64289	6.88278	9.01926	6.45455	12.3591	7.65974	7.62255	7.7892	10.5183	8.62202	6.33405	7.331	9.03384	11.134	10.0415	6.0677	6.89145	7.0125	8.4184	7.20738	8.85783	5.13563	6.97821	8.02885	8.06019	7.57223	9.31651	9.46146	6.73729	4.70296	5.53332	9.01211	11.0723	7.61514	7.39156	8.82352	9.41725	6.7536	8.74745	9.30287
ENSG00000258405	4.22389	2.38137	2.93692	1.9541	3.72996	4.28321	1.27751	1.60149	1.63438	2.62626	3.23896	5.51664	2.01705	1.48309	1.59578	1.59542	1.73093	0.782352	3.05363	4.02162	2.18113	2.00752	1.91106	2.65804	7.01157	4.0421	2.31181	2.55853	1.3694	1.55519	3.735	2.553	1.12802	1.15146	1.7353	1.08542	5.95722	5.20221	4.54619	4.52726	1.80242	2.41091	4.11218	4.16163	2.53349	2.51668	1.16441	1.277	1.00572
ENSG00000161955	4.63266	3.45682	3.35648	3.90821	2.53104	1.3967	4.4713	3.63976	5.92461	1.69934	3.07701	1.22592	2.53572	1.97746	2.39367	2.39313	3.26214	3.39019	3.59251	3.11675	4.48342	2.62522	3.48976	2.26425	4.44965	4.77101	3.39066	3.4664	3.24332	1.69043	3.42375	2.553	4.0476	2.60997	2.20857	2.26129	2.36536	3.41129	1.72442	1.2935	2.21206	2.23232	3.04606	2.60879	2.00932	2.11076	1.94069	2.8094	3.93905
ENSG00000182118	7.01711	8.52683	6.20948	7.54994	6.79385	10.3356	4.61325	7.71628	5.44792	7.26084	11.9841	10.683	6.10877	14.2377	7.73953	9.57251	4.72678	4.3464	6.19708	4.7254	6.17986	7.87565	5.23464	6.69431	5.79803	8.01794	5.24011	6.6852	5.69383	6.08553	6.45844	5.44641	6.23729	9.36518	4.81152	6.06026	8.14737	8.27237	7.75988	9.12638	7.29161	5.44687	5.55905	5.65237	2.79557	3.00378	5.3563	6.7681	5.69906
ENSG00000162739	54.3656	53.2351	59.4936	62.6201	32.0377	31.0999	89.8518	78.182	45.8306	49.59	51.7423	54.1156	52.3856	39.0548	43.1658	40.4173	88.4107	82.6685	74.4548	87.2691	79.0052	80.2236	60.2399	54.3421	71.5315	75.6072	70.4333	66.6044	90.3084	89.0516	57.1922	66.293	65.2924	66.8612	45.8277	41.9695	57.82	47.2463	65.6063	75.6699	67.345	62.3265	85.5942	81.0587	149.301	144.425	58.6088	56.8265	78.7811
ENSG00000139168	33.5186	33.3391	28.1944	21.584	24.0449	43.6702	28.3892	25.6239	25.8095	32.9827	33.4422	42.9947	18.4416	44.3939	20.5856	23.6654	20.9043	20.7758	30.6261	29.4583	22.8412	22.3916	22.3511	36.6218	40.3165	30.4814	26.3547	31.1151	20.4689	20.9613	32.6813	23.9982	26.0108	27.5582	16.4065	28.4018	43.5402	42.4705	30.8044	33.4873	41.5376	31.1633	24.5208	27.0817	25.7717	28.9012	24.2974	24.7738	37.6305
ENSG00000122406	850.092	932.113	611.802	545.461	735.468	1284.5	605.826	702.473	590.827	771.812	685.363	927.758	516.595	1895.29	913.264	891.75	633.788	640.311	1607.56	1269.42	595.69	528.364	717.727	1043.13	1570.52	948.569	1122.69	1219.92	450.461	427.34	924.179	821.301	681.722	741.538	658.705	1094.74	1003	999.166	928.599	1062.18	785.118	687.824	740.572	743.256	537.186	510.48	604.408	713.396	918.805
ENSG00000065054	1.4988	2.91909	5.28645	9.3264	2.26462	1.86227	5.18103	5.9692	1.63438	1.39037	2.02435	2.01401	2.13231	1.38422	5.0267	5.6726	3.79474	3.7379	1.70644	2.31243	4.30166	4.63274	4.32065	5.70985	3.64062	4.63848	5.39423	2.2284	2.81088	2.83991	1.32281	2.7232	3.05229	2.76349	3.4706	7.05522	2.27776	2.47318	2.90016	3.80865	2.04821	2.5002	7.38669	6.77042	3.66919	2.19195	3.18273	3.1925	6.20192
ENSG00000164733	4098.95	3265.31	3922.97	4210.47	6916.01	4055.92	2133.02	2561.15	8544.52	7426.83	7552.11	7159.8	4473.81	6308.58	4715.13	6168.77	4973.7	4741.23	2316.09	1616.09	3884.77	4980.11	6623.89	7447.62	213.313	249.683	2850.47	3789.1	3905.46	4010.57	4841.49	4342.57	8609.38	8677.83	3551.85	3977.07	4101.28	1929.68	3724.04	2082.4	6114.14	5160.96	2240.15	2022.12	1107.66	956.663	5947.59	6096.4	1845.49
ENSG00000212864	0.817527	2.99591	1.00694	1.68763	0.466245	0.931133	4.18741	2.18385	0.544792	0.617944	0.971687	0.525394	1.32549	0.395491	0.957468	0.709075	0.865466	0.521568	0.898127	1.10594	1.93878	1.15818	0.997074	0.68912	2.02257	1.39154	0.693544	0.577733	1.44148	1.01426	0.855938	1.3616	0.729895	0.844401	2.05081	2.804	0.788455	0.938104	1.17574	1.14978	1.39278	0.625051	1.44688	1.61496	0.786254	1.4613	1.70781	0.44695	1.84381
ENSG00000105642	0.681273	1.45955	1.17477	1.06587	0	0	2.05822	1.4559	0.817188	0.463458	0.404869	0.525394	1.55601	0.889855	0.718101	0.709075	1.33149	0.43464	1.52682	1.20649	0.969389	0.849335	1.41252	0.984458	1.48322	0.927695	1.31003	0.7428	1.44148	0.608553	1.245	1.1063	0.796249	0.690874	1.49867	1.62813	1.4893	1.27923	1.17574	0.790474	0.491569	1.07152	2.05609	2.36033	1.04834	0.730649	0.465765	1.0216	0.419048
ENSG00000168228	9.87846	8.52683	9.48205	10.6587	6.66064	8.65954	10.433	9.90014	9.26146	8.11051	7.93544	9.19439	8.64449	8.89855	11.4098	9.92705	9.05411	14.1693	12.0349	11.16	9.93624	10.5009	9.97074	11.8135	13.4838	13.4516	14.4874	10.8119	11.9642	11.0892	8.715	8.93551	10.2185	10.8237	10.6484	9.31651	11.4764	10.575	10.1114	9.19824	10.0772	11.5188	11.4227	10.0625	12.7548	12.9081	12.2652	9.0667	8.80002
ENSG00000105514	2.65696	4.37864	4.27951	5.41819	4.32942	3.25897	4.82617	4.80448	4.15404	3.2442	4.04869	3.50263	4.26461	3.85604	2.79261	4.07718	6.19141	5.04182	3.5027	3.41837	5.02871	5.6365	4.15447	2.95337	3.50578	4.77101	4.00715	3.54893	6.41456	5.74745	2.49	4.76561	8.42697	8.59754	5.36366	2.35174	3.32903	1.87621	4.93811	4.09609	2.86749	2.5002	4.94984	7.26733	3.93127	4.87099	6.7536	4.7249	2.43048
ENSG00000124164	37.5381	43.7864	45.9838	48.8526	35.6344	34.2657	57.4881	51.3934	42.2214	39.0077	36.1953	39.4045	39.8799	42.2187	52.2618	53.0033	51.0625	50.1574	48.7683	53.7891	48.6512	46.4818	52.928	55.1296	48.8787	53.6738	49.1646	45.0632	47.5687	44.0863	34.7822	41.9544	40.476	39.2263	42.1205	42.9645	45.1171	45.2848	40.0535	40.1704	40.1448	43.2178	51.5545	54.4739	50.7571	53.2562	44.5582	47.1213	52.1296
ENSG00000198939	1.56693	1.45955	1.09086	2.30939	1.26552	2.14161	1.20654	1.09193	0.885287	1.39037	1.61948	1.92644	0.691559	0.988728	1.51599	2.12722	1.73093	2.52091	3.86195	3.01621	1.69643	1.62146	1.08016	1.67358	2.4945	3.18067	2.69712	2.55853	0.360369	1.28472	3.34594	2.6381	0.928957	1.15146	2.05081	0.994968	2.01494	1.36451	2.66501	2.2277	1.22892	1.51798	1.52303	2.36033	1.1357	2.67905	1.24204	2.36245	1.67619
ENSG00000145386	4.4964	4.14819	4.69907	2.66469	6.261	5.77303	3.97449	3.27578	4.83503	5.25252	18.624	14.7986	3.22728	3.2628	9.09594	5.31806	7.05688	4.60718	5.92764	4.62486	9.39096	7.33517	6.14862	5.61141	4.989	4.37342	5.77954	6.4376	4.75687	9.19592	4.66875	2.553	9.28957	7.44608	3.86499	3.07535	4.20509	3.66713	5.4084	3.88051	6.71812	5.62546	3.73142	4.59643	7.60046	6.81939	10.9455	10.9184	14.7505
ENSG00000135677	145.315	123.677	219.765	206.957	219.268	136.318	139.178	136.491	264.633	213.577	180.005	149.299	177.154	154.538	138.115	158.301	180.882	171.944	89.8127	86.4648	134.866	148.248	140.67	134.969	56.3622	63.4809	105.804	129.412	216.437	188.178	159.749	141.011	220.229	205.42	143.162	105.376	121.334	88.9493	130.742	92.2699	152.714	152.959	108.668	106.96	106.144	96.5268	243.828	188.804	79.284
ENSG00000151332	18.2581	13.9041	10.1533	8.79346	15.7191	22.3472	11.9235	11.72	16.9566	21.8598	17.7333	16.9002	12.1599	21.0599	14.0429	14.9792	15.4452	14.1693	20.3875	16.0865	10.7239	11.1958	12.962	18.9016	23.2595	15.307	18.1863	20.9635	11.9642	10.2778	19.3753	12.5948	11.6783	10.5166	14.2768	12.4823	26.9827	25.5847	24.2986	19.187	19.7447	20.8946	13.1742	11.8638	16.1619	15.2624	9.8587	12.3869	18.3543
ENSG00000204308	42.5796	50.6232	66.1226	70.1701	42.1619	53.8195	56.4235	66.6803	49.1675	54.997	41.9445	58.3187	44.6056	90.3697	46.8361	52.6488	55.7227	52.5045	53.0793	52.281	57.5575	50.4196	47.4441	57.0985	64.6548	48.5052	54.4818	57.0305	44.5416	44.7625	42.4856	47.3157	55.3393	64.1745	50.0082	69.3764	56.5935	53.8983	39.8968	47.7877	50.1401	47.236	54.2198	62.0518	63.1624	55.1234	56.5905	59.189	98.7278
ENSG00000134186	198.046	177.988	163.125	141.672	113.431	139.856	196.453	184.026	144.983	143.595	151.502	135.376	165.571	129.029	193.728	196.236	183.213	188.981	201.27	195.149	197.392	178.824	181.717	174.84	228.213	219.466	204.056	195.852	209.951	207.381	191.497	183.731	165.753	162.202	172.268	139.748	195.186	205.871	202.384	210.697	144.931	166.174	233.176	226.467	237.536	250.937	167.132	161.413	184.465
ENSG00000119616	55.3194	51.0841	54.2071	58.8007	39.9639	63.5033	46.7002	48.6271	49.3718	60.4812	58.7061	62.2592	38.4392	46.7668	55.3735	56.1055	52.9932	57.8071	67.1799	59.0172	46.2277	47.9488	55.6699	59.5597	61.3512	58.9749	57.2559	62.7253	47.1362	44.6949	49.2553	52.5919	50.4291	50.4338	50.4026	62.5925	64.3029	62.6824	56.9842	55.4769	56.2847	51.9685	53.0775	49.1321	53.7274	51.8761	49.4488	56.188	51.0401
ENSG00000166435	7.83464	10.3705	14.0133	12.524	10.9901	7.63529	15.1882	16.5973	13.0069	12.5906	9.06908	10.4203	14.9262	10.5794	8.29805	7.97709	24.6991	23.6444	13.1127	16.187	12.0568	15.0564	21.354	19	15.5064	21.5358	24.3511	21.2936	17.0815	19.947	9.41531	11.3183	15.5269	12.0519	6.54682	3.61806	15.6815	21.15	16.4604	17.6779	9.17596	7.76849	25.663	27.5786	22.3646	25.3292	15.2926	16.6649	12.1524
ENSG00000167094	2.9976	3.30319	3.85995	5.41819	1.26552	0.83802	25.5503	30.21	3.88164	3.39869	3.15798	2.27671	1.84416	2.76844	6.22354	5.84987	5.99169	7.30195	3.32307	6.83675	12.1779	12.6628	3.98829	4.62695	4.31481	3.37946	3.62184	3.4664	18.595	14.8081	4.51313	5.10601	4.24666	3.30084	5.52141	5.24619	2.54058	2.81431	6.34899	6.53937	11.388	10.8937	10.8135	11.4911	16.7734	20.9453	2.71696	3.89485	6.9562
ENSG00000169951	10.7641	17.5914	14.5168	19.0969	10.1908	8.56643	21.008	20.965	13.075	12.2044	12.7939	15.1489	18.2111	12.6557	17.8727	20.7404	22.6353	19.4719	14.6395	18.0973	23.023	22.7004	17.6981	15.456	23.0573	22.9273	20.1898	19.7255	25.0817	19.4737	11.7497	14.3819	16.9203	17.9627	19.7193	21.2561	13.0533	15.4361	13.9521	12.3601	16.2218	15.4477	23.3785	26.7711	29.5282	31.905	23.9093	18.0696	21.0362
ENSG00000275074	13.4211	16.9768	13.342	16.6987	11.3897	11.7323	15.1882	18.1988	9.12526	10.1188	12.551	9.89492	13.0244	17.0061	10.9311	10.8134	13.5146	16.3425	12.5738	12.6681	16.0555	18.6854	13.045	16.1451	14.2254	20.2105	12.4067	12.1324	19.3878	19.5413	10.4269	14.3819	12.2092	15.5063	10.0963	16.0099	12.5277	15.0097	13.6386	19.9056	13.6001	10.1794	16.3726	18.8826	22.8014	23.1372	15.2926	18.8996	21.9581
ENSG00000198887	74.6675	68.2146	67.4652	62.2648	48.2897	58.1958	72.4634	76.5805	74.7046	81.4141	67.6942	64.2732	75.841	54.8744	75.0016	79.3277	84.616	84.5809	84.873	88.9783	71.553	73.6605	79.2674	74.425	90.9481	90.5166	80.5282	78.7368	70.4161	75.4606	72.9103	73.0159	67.4821	66.6309	77.8519	54.4519	71.1362	74.4513	69.8389	68.4119	58.0871	66.5233	80.0351	74.0398	88.4973	90.3569	70.3306	76.9393	68.0535
ENSG00000278311	110.162	98.5578	109.925	98.9487	91.1842	98.7001	107.027	104.607	95.4748	99.2572	91.7434	92.6444	100.334	104.014	136.599	123.024	111.312	111.355	117.924	114.214	109.602	101.766	111.008	124.632	123.107	120.865	129.23	122.397	94.3445	102.643	108.393	98.8012	96.2798	87.7409	106.09	104.291	121.072	119.31	106.444	99.0967	91.7596	108.223	116.664	104.6	113.483	120.395	105.806	110.907	115.238
ENSG00000175164	5.38206	9.52546	1.17477	1.77646	4.46263	1.76915	6.24563	8.00746	1.36198	1.31313	1.05266	0.875656	0.461039	0.197746	10.5321	10.0157	8.52151	7.21502	9.25071	12.0649	0.484695	0.308849	13.4605	16.1451	8.42737	11.3311	14.4874	10.8944	0.288295	0.67617	1.40063	1.1063	1.12802	0.61411	0.709896	1.26632	9.81188	8.6135	1.72442	1.50909	0.655426	0.535758	16.2203	15.5285	0	0	5.8997	6.8958	1.67619
ENSG00000124406	228.976	163.93	126.036	91.4875	97.5118	123.189	169.696	141.659	120.059	144.135	145.105	131.436	150.529	111.331	231.548	211.836	115.773	118.396	217.976	177.856	110.207	84.393	135.187	143.731	240.686	212.84	154.66	148.808	210.167	202.783	214.763	164.158	129.523	117.065	129.517	76.703	236.799	221.478	234.991	224.566	191.958	252.431	210.939	193.174	185.905	205.231	123.117	134.596	58.7506
ENSG00000166974	51.0273	57.4601	80.5555	81.5394	53.0187	44.4151	99.3622	97.4727	60.4719	72.2994	57.3295	65.0613	79.5293	65.5527	99.7362	98.8273	98.6632	100.054	128.971	110.796	92.092	87.3271	91.2322	90.2748	129.579	132.395	110.89	106.55	91.9661	95.0695	60.3825	75.0583	90.7724	90.3509	72.8827	62.683	67.6319	73.428	63.6467	82.9998	69.2294	74.4704	108.44	112.054	128.596	126.159	83.0615	80.5149	110.964
ENSG00000165959	11.7179	13.9041	22.2367	18.7416	14.9198	12.9428	22.0726	24.6775	19.6806	16.3755	20.0815	19.2644	23.8012	21.752	8.61721	9.0407	21.3704	23.8183	19.7588	22.8227	8.11863	10.3464	14.9561	15.456	41.0581	47.9088	17.5698	15.5988	10.3786	11.0216	11.205	13.2756	19.5745	16.581	14.0402	11.8492	8.84822	8.18709	10.5033	9.91685	13.9278	14.9119	16.1441	17.0192	10.8328	11.4468	16.3794	14.2386	9.5543
ENSG00000069493	466.604	354.67	402.693	362.131	287.54	277.757	477.719	430.001	348.871	355.781	326.568	318.301	315.754	308.879	444.983	417.645	496.445	444.289	486.067	472.339	393.935	364.288	412.041	406.778	478.607	447.414	513.608	481.664	464.371	419.766	580.481	401.247	303.106	297.076	364.256	323.545	479.819	476.983	565.217	529.043	396.778	391.193	478.155	427.282	568.899	591.014	330.693	367.712	499.673
ENSG00000140650	7.97089	5.4541	14.0133	14.6558	11.7893	8.19397	13.272	12.2296	17.4333	13.2858	10.6076	9.71979	9.56657	6.13011	22.5803	19.0564	16.3773	15.1255	10.1488	12.7686	9.57272	10.8097	11.8818	9.84458	12.9444	15.5058	14.1021	12.2149	13.1174	10.5483	8.94844	10.3822	11.7447	11.5146	13.7247	9.13561	10.6879	10.4897	9.32753	8.9108	8.76632	9.91152	10.2043	11.3669	14.502	14.613	12.1875	13.3447	6.70477
ENSG00000123146	134.688	173.225	306.027	359.111	137.542	89.6681	412.85	421.12	178.76	142.204	162.434	142.382	170.585	132.49	329.528	294.177	245.593	208.714	165.705	198.165	324.2	293.715	296.214	225.441	276.418	280.098	246.054	232.414	306.962	280.543	199.823	254.109	206.295	200.507	299.182	350.319	125.277	178.581	174.636	198.05	197.529	200.463	339.178	345.788	387.274	368.653	219.376	177.758	584.489
ENSG00000184787	108.936	104.857	124.19	123.197	94.1815	69.6488	143.933	154.981	109.299	88.1342	94.9824	82.2241	123.559	100.652	151.12	146.601	129.221	133.087	128.702	142.265	154.496	160.91	144.908	126.798	179.941	198.659	186.718	160.775	143.931	137.939	97.11	122.204	111.674	113.687	162.251	148.522	109.595	128.776	125.099	147.459	90.3669	107.33	203.324	186.28	190.099	180.146	136.625	135.043	130.408
ENSG00000130856	23.2314	18.5132	29.1174	24.6039	18.9162	15.5499	35.1316	32.0299	25.2647	24.795	19.0289	20.6655	29.1607	22.7407	31.9156	30.8447	29.559	35.4666	30.3567	36.3956	31.9293	35.4404	28.1673	28.4508	37.1478	44.927	35.1396	28.1439	29.7665	37.1894	24.1219	22.6366	28.2668	24.1806	28.0803	13.2059	25.7562	27.802	26.2582	25.7982	23.6773	24.377	31.1459	31.1812	45.6027	44.326	29.1103	30.5203	18.941
ENSG00000189430	12.8079	13.9809	5.11863	6.30642	0.999096	0.27934	1.91627	1.74708	2.86016	2.62626	8.82615	8.58143	3.05439	1.77971	4.94692	5.6726	7.98892	9.30129	10.9572	9.9535	9.33037	8.49335	5.65008	3.83938	6.00028	5.76496	4.46951	2.9712	34.235	30.9686	26.3006	31.0615	5.37468	3.91495	5.9158	7.77884	1.05127	2.3879	24.2202	18.1809	21.4652	22.1447	14.6211	12.9818	10.5708	9.09252	3.26036	4.5972	7.96192
ENSG00000132475	1002.36	934.187	972.372	871.53	1490.19	1095.85	731.164	778.107	858.592	891.615	969.5	971.191	633.814	1181.13	754.804	816.588	834.642	811.212	845.946	621.943	745.521	771.351	672.526	842.991	680.999	528.058	698.014	773.007	837.209	726.207	1095.52	944.186	810.383	873.034	728.985	955.531	905.847	885.911	1149.4	956.114	1147.65	1020.89	580.655	604.804	668.578	667.894	702.297	749.28	1148.86
ENSG00000184752	67.2416	65.526	71.3252	62.7978	30.9054	52.5159	43.7194	60.3472	28.874	32.6738	87.6138	114.711	43.1072	288.709	73.1665	89.8752	26.2303	31.0333	44.7267	38.9091	65.0702	69.491	49.0228	82.4975	41.0581	29.62	76.9834	89.0534	37.7666	43.3425	40.4625	31.6572	50.6945	65.1724	27.9226	42.6932	145.601	124.768	42.405	43.0449	46.9449	41.7891	26.3484	30.5601	43.0693	48.9535	52.3986	64.2331	92.6097
ENSG00000162704	486.293	387.548	504.143	402.19	489.824	699.747	319.024	303.92	489.836	545.953	559.287	617.163	358.919	861.874	344.13	353.385	373.748	373.53	393.38	279	359.159	345.216	365.76	476.97	239.944	190.443	320.109	362.569	367.864	343.562	487.418	366.016	444.639	470.715	397.857	471.705	523.797	386.158	383.369	293.984	504.104	484.682	269.881	266.842	237.886	217.896	414.531	406.405	331.383
ENSG00000180694	25.3433	19.3582	17.2859	16.7875	15.7191	19.8331	18.5949	20.3098	20.1573	23.7908	14.6563	12.6095	12.2175	16.8084	16.3567	13.5611	21.903	21.6451	24.4291	21.3146	17.9943	16.8323	17.2826	17.228	24.3382	23.59	24.1199	25.2552	20.7572	20.488	37.35	29.0191	19.0436	15.6598	19.4038	17.9999	17.5212	18.9326	29.0016	29.6068	17.9423	19.4659	19.3425	21.8641	27.2568	24.355	16.0689	14.6855	14.9181
ENSG00000177301	1.02191	1.84364	0.587384	0.355291	0.865883	0.0931133	0.212919	0.582361	1.22578	0.926915	1.13363	0.875656	0.864449	0.0988728	1.03726	1.32952	2.0638	2.60784	1.97588	1.30703	1.69643	1.2354	0.997074	0.68912	0.269676	0.66264	1.15591	0.577733	3.81991	3.04277	2.87906	1.1063	0	0	0	0	0.876061	0.76754	1.8028	1.79653	1.22892	0.89293	0	0	2.00932	3.4097	0.776276	1.21315	0
ENSG00000175305	3.95138	4.68591	3.5243	2.93115	2.59765	3.81765	4.54227	3.20299	3.26875	3.2442	2.59116	4.81611	2.76624	2.96618	4.38839	4.16581	3.79474	4.08561	3.14345	7.13837	4.36225	4.16946	4.23756	4.92229	3.30353	5.36738	4.70069	5.52973	3.89198	4.73319	4.82438	3.82951	3.58312	3.76142	3.31285	3.61806	4.99355	4.7758	3.52722	4.95843	4.3422	3.57172	5.1783	5.7766	6.63948	6.08874	3.57087	4.66105	4.27429
ENSG00000115474	0	0	0.587384	0.266469	0	0	0	0	0.408594	0.540701	0.728765	0.525394	0	0	0.638312	1.41815	0.665743	0.608496	0.628689	0.502702	0	0	0.664716	0.492229	0	0	1.15591	0.412667	0	0	0	0	0.464479	0.460582	0	0	0.700849	0.511693	0	0	0.737354	0.89293	0	0	0.611531	0.649466	0.31051	0.44695	0
ENSG00000180316	1.63505	2.22773	6.96469	2.75351	3.0639	0.931133	2.90989	2.18385	2.58776	1.6221	3.31993	3.15236	2.13231	0.889855	5.58523	3.19084	6.12484	6.78038	4.49064	0.804323	6.66455	3.70619	6.23171	3.74094	0.471932	0.861432	3.00536	2.9712	7.56774	4.53034	1.16719	1.3616	2.05698	2.68673	2.99734	6.15071	2.19015	2.89959	1.25412	0.287445	2.21206	3.21455	1.29457	0.993823	0.524169	0.405916	4.26952	2.49015	0.838097
ENSG00000114859	2.72509	2.84228	3.02083	4.70761	1.66516	0.931133	4.32935	5.45963	3.06445	2.93523	2.67214	2.01401	2.13231	4.54815	2.31388	4.87489	4.6602	3.56405	3.14345	5.2281	5.45281	4.32389	3.73903	5.41452	4.31481	5.10233	4.00715	3.05373	5.47761	6.15315	3.89063	3.91461	2.4551	3.14731	3.62836	3.79897	2.10255	3.24072	3.05692	5.82076	3.93256	3.57172	4.87369	5.96294	6.20267	6.98176	3.72612	3.76715	1.42476
ENSG00000107566	19.1438	14.7491	27.4392	28.6898	19.7155	15.1775	24.6986	29.2636	20.9064	21.0101	16.5996	20.0525	19.2484	20.3678	26.9687	27.8312	25.1651	25.7307	27.0336	23.5265	23.3259	24.3991	26.7548	22.5441	27.3721	23.9213	28.2041	33.426	22.0546	21.9079	17.1188	18.4667	28.1341	24.9482	24.2942	18.4521	19.6238	18.5062	17.5577	20.9835	23.8411	29.2881	25.4346	22.0505	25.1601	27.4399	22.2015	22.6668	25.2267
ENSG00000136982	0.613146	1.22909	0	0	0	0	0.567784	0.873541	0.340495	0.540701	1.37656	1.48862	0.34578	0.790982	1.03726	0.62044	0.665743	0.086928	0.449064	0.804323	1.09056	0.231637	0	0	0.134838	0.530112	0.385302	0.4952	0.57659	0.946638	1.08938	1.0212	0.995311	0.844401	0.946528	0.633161	0.700849	0.76754	0.391913	1.00606	0.983139	0.714344	0.761514	0.745367	0.786254	1.29893	0.465765	1.34085	0.754287
ENSG00000145919	30.7254	25.4268	28.4462	21.584	22.846	28.8651	26.5439	30.1372	25.3328	27.8847	23.7254	35.9895	24.1469	32.2325	25.2133	24.9062	20.9043	22.8621	33.4103	29.8605	27.6882	24.013	27.2533	28.6477	42.6762	32.9332	32.5966	35.2417	17.3698	17.9185	25.6003	29.1893	23.7548	24.4876	21.2969	29.5777	30.5745	33.6012	29.0016	32.7687	27.5279	25.0913	25.8915	28.5724	22.0151	24.8421	26.8591	31.7335	29.082
ENSG00000132406	23.1633	21.8164	17.6215	11.8134	20.5814	28.6789	19.3047	11.4288	13.6879	17.7659	20.2435	21.8914	16.2516	22.9385	18.8302	18.17	17.7088	19.2111	22.6328	20.9124	21.7507	17.1411	17.0333	19.9845	20.3605	17.825	22.964	24.4299	14.703	13.6586	21.4763	17.6157	20.238	16.3507	14.0402	19.1757	28.91	26.608	26.7285	23.8579	22.1206	23.3948	19.7994	18.1994	18.4333	15.9119	18.3977	20.6874	19.6953
ENSG00000184792	2.92947	6.99046	5.37037	4.88526	2.33122	1.21047	15.0463	12.3752	3.67734	3.32145	3.88675	3.59019	3.57306	4.44928	7.81932	6.11577	3.99446	4.52025	5.6582	6.93729	8.42157	8.95662	4.90228	4.23317	14.8322	13.1865	6.55014	4.04413	5.7659	5.13889	3.735	4.68051	6.36999	5.52699	4.8904	4.16077	4.11749	3.8377	4.46781	4.67098	3.7687	2.5002	5.25445	5.46603	8.6488	7.79359	5.51156	7.21505	4.60953
ENSG00000078053	0.613146	1.15227	0.755208	0.62176	2.66426	0.55868	1.56141	1.01913	1.97487	1.00416	1.61948	1.31348	0.403409	0.593237	1.75536	0.797709	1.66436	2.1732	1.437	1.70919	1.75702	2.62522	1.32943	1.37824	1.55064	1.85539	2.38887	2.39347	3.38747	4.86843	2.02313	1.7871	1.39344	1.07469	0.394387	0.54271	2.45297	1.62036	2.90016	2.29956	3.11327	3.12525	2.36069	1.61496	2.53349	3.32851	1.3973	1.1493	1.34095
ENSG00000167994	3.747	1.15227	2.18171	2.22057	4.46263	4.65567	1.63238	1.09193	3.81354	3.2442	8.42129	5.77933	2.13231	1.77971	5.34586	4.07718	6.85716	4.78104	1.34719	0.804323	1.87819	2.85685	5.48391	2.65804	0	0	1.15591	1.4856	3.53161	3.71894	5.75813	2.6381	18.3801	15.8133	2.68183	1.98994	0.613243	0.852822	5.80031	2.15584	1.72049	2.05374	1.97994	1.86342	0.873616	0.24355	2.40645	3.51175	1.25715
ENSG00000186787	4.70078	4.6091	4.11169	4.35232	3.79657	4.46944	4.40033	7.35231	3.54115	4.40285	3.56285	4.11559	4.84091	4.44928	5.0267	5.84987	5.1928	6.78038	6.82577	7.84215	4.24108	5.32765	6.73025	4.7254	6.87673	8.87937	7.70605	6.02493	4.61272	5.07128	4.59094	4.51031	5.70645	5.98757	5.12703	6.78387	6.57046	6.14032	4.15428	3.95237	4.26027	3.75031	6.16826	6.64619	8.73616	7.71241	4.11426	4.7249	4.02286
ENSG00000170873	61.1102	63.1446	136.86	104.989	56.016	68.4383	140.314	120.549	76.7476	80.2554	116.036	110.508	118.718	99.5649	55.5331	46.0899	139.34	131.957	77.239	102.149	108.147	103.078	96.7162	80.4302	122.635	108.408	105.188	94.0054	123.03	101.831	63.5728	71.8245	93.3602	87.2036	90.4723	66.6628	42.3137	52.875	53.4569	54.7583	53.5811	68.1306	88.7925	87.7049	79.237	77.0429	79.8011	62.5092	67.7182
ENSG00000151746	19.6207	16.2087	27.1036	24.4263	15.6525	15.0844	27.2536	26.7158	19.4082	17.3024	23.6444	19.8774	20.5163	19.3791	20.027	19.6768	28.0278	29.0339	26.0457	28.3524	30.354	29.1862	17.7811	18.8031	37.4175	36.644	20.9605	19.4779	22.7032	24.6802	20.5425	17.2753	25.8781	25.332	17.7474	14.8341	20.3246	19.6149	12.1493	15.3064	21.3013	27.4129	28.3283	27.1438	28.742	29.3071	21.7357	19.0912	22.461
ENSG00000150540	37.8788	24.1978	21.5654	9.41522	36.1007	92.6478	8.80065	4.73168	31.5298	33.6779	62.6738	50.9632	18.4416	75.1433	19.8675	11.2566	27.8281	20.0804	29.1891	13.2713	18.0549	10.1148	32.8203	33.6684	0.471932	0.861432	13.0232	14.3608	23.6402	16.9719	36.105	25.6151	61.7757	50.8176	17.9052	33.0148	15.9443	22.6851	27.9042	9.62941	15.6483	32.3241	10.585	4.84489	4.01863	2.02958	16.6899	9.76905	7.7943
ENSG00000065613	140.615	100.171	102.54	85.1811	68.3382	117.137	100.64	90.1204	115.019	146.453	105.428	138.967	74.9765	115.681	93.2733	100.955	91.4066	97.5332	124.75	108.584	96.9389	93.118	86.33	118.824	115.084	97.3418	98.5604	109.274	80.0739	93.6496	143.486	102.801	91.0378	89.5833	94.7317	67.7482	141.659	112.658	126.51	118.93	103.885	110.098	100.215	95.2828	108.328	119.908	102.003	111.929	66.9639
ENSG00000104320	183.194	100.325	138.287	67.2389	149.265	110.619	65.792	52.1941	231.332	226.245	178.466	144.045	73.651	100.257	95.0287	85.3549	117.038	81.7992	100.411	72.0875	86.4574	84.007	90.1521	93.9172	73.4192	56.3906	80.6053	94.3356	107.534	100.411	173.444	89.5253	80.4212	70.6226	74.5391	67.7482	221.118	148.05	170.325	106.283	218.257	215.196	57.342	49.629	67.0937	60.4815	117.839	100.308	44.1677
ENSG00000064042	4.15576	1.15227	1.00694	0.0888229	0	0	0.638757	0.14559	0	0	0	0	0	0	0	0	0	0	0.898127	0.10054	0	0	0	0	0	0	0.539423	0.330133	0.432443	0.270468	1.8675	0.765901	0	0	0.552141	0.361806	1.13888	1.87621	0.705444	0.143723	0.327713	0.803637	0	0	0	0	0	0	0
ENSG00000163125	34.6768	45.5532	57.7314	57.5572	37.0332	30.0756	76.5799	72.2128	47.6693	41.4022	42.5923	44.3082	68.0033	46.5691	75.0016	73.6551	82.2193	80.7561	68.6169	87.4702	74.0977	69.491	70.0444	55.425	79.5543	91.6431	79.7576	71.6389	73.5152	70.8626	38.6728	56.6767	59.9178	56.2678	60.5778	37.7183	51.6	57.8213	43.7375	52.7462	43.7497	54.2008	82.7004	85.0961	117.327	115.93	72.5818	66.3402	58.4992
ENSG00000263465	59.2707	62.2996	60.5005	62.0872	46.2915	52.1435	77.4316	79.4195	44.741	49.6672	46.398	48.5114	65.5829	50.1285	76.5974	69.578	71.3677	72.6718	86.3999	87.8723	81.5499	65.3988	67.3025	63.596	113.668	101.053	93.2432	84.2665	73.7314	68.0903	60.8494	66.7185	64.6952	64.0977	61.2088	68.5623	68.8584	76.3276	71.485	84.3651	54.4004	55.5402	89.7825	89.0714	98.4565	101.56	74.3672	59.5721	97.303
ENSG00000167693	0.545018	0.46091	2.26562	1.68763	0	0	0.567784	0.436771	1.36198	0.695187	0.728765	0.350263	0.461039	0.593237	1.75536	1.24088	2.13038	1.47778	0	0	0.484695	0.540486	2.99122	1.67358	0.539351	0.861432	0.924726	0.577733	2.7388	1.69043	0.544688	1.2765	0.530833	0.61411	0.946528	1.98994	0.613243	0.426411	0.940591	1.43723	0	0	1.21842	0.683253	1.65987	1.62366	1.16441	1.97935	0.335239
ENSG00000147138	71.8743	56.9223	56.9762	57.2907	38.2987	60.6168	65.5081	64.2053	52.6405	74.2305	67.3703	74.4308	54.5755	61.3011	89.9222	95.991	67.3066	73.8888	116.128	110.494	58.2239	61.3065	93.8911	118.43	118.994	104.299	98.098	100.773	62.2717	90.2011	70.3425	53.1876	47.5759	53.1205	76.7477	52.0097	132.811	102.424	84.0262	88.5331	95.3645	102.33	86.4319	83.9781	106.406	133.871	65.0519	100.436	87.6649
ENSG00000128683	0	0	1.59433	1.1547	0	0	1.20654	0.727951	0	0	0.566817	0.875656	0.864449	0.197746	0	0	0	0	0	0	0.121174	0.772123	0.415447	0.492229	0	0	0	0	0.360369	0.473319	0	0	0	0	0	0	0	0	0	0	0.409641	0.625051	0	0	0	0	0	0	0
ENSG00000198113	33.723	39.9455	78.6255	87.5793	42.6281	25.4199	57.7011	56.0522	49.5761	39.5484	59.8397	46.4974	63.22	42.5153	35.5061	39.265	52.0611	42.7686	23.8004	23.4259	66.8878	62.6964	52.5956	46.1711	20.765	20.6744	29.0518	35.3243	85.6957	59.9763	27.1566	31.9125	66.4868	54.0417	48.3518	55.6277	21.8139	28.0578	33.3126	24.0735	31.5424	33.0384	35.9435	40.7468	24.1118	19.7275	86.1666	57.5927	42.8267
ENSG00000146426	6.19958	8.14274	8.89467	8.79346	5.39512	6.33171	10.1491	11.356	7.49089	5.09803	6.31596	6.65499	6.51218	6.9211	9.49489	8.7748	8.72124	8.43201	10.9572	9.35026	6.9069	9.80596	10.9678	9.35235	10.0454	9.87333	9.5555	9.904	10.5948	10.0749	9.88219	8.16961	8.55968	9.59547	8.51875	10.221	8.84822	11.6837	7.60311	6.97054	7.86511	6.4291	10.052	7.64002	13.279	10.9597	6.52072	7.4066	10.56
ENSG00000013297	0.204382	0.691364	0.671296	0.266469	0	0	0.496811	0.582361	0	0	0	0	0	0	0	0	0.599169	0.173856	0	0	0.848215	0.69491	0.830895	0.0984458	0	0	0	0	1.00903	0.270468	0	0	0.398125	0.690874	0.473264	1.17587	0	0	0.470296	0.57489	0	0	1.29457	0.807481	0.611531	0.730649	0	0	1.00572
ENSG00000116030	124.264	101.784	101.869	90.5105	81.4597	164.252	72.7473	80.1474	88.3244	123.125	119.841	134.326	56.535	277.635	78.273	84.6458	80.7547	85.7979	113.523	105.467	71.4319	69.491	75.5283	110.259	98.7013	77.33	86.7701	99.7002	63.3528	66.1971	121.076	93.1846	90.4406	101.942	69.3332	97.6877	161.195	137.304	105.581	97.0846	122.319	106.884	67.5463	67.2073	75.3057	79.5596	72.1936	88.4323	96.5487
ENSG00000187187	8.58404	9.52546	5.53819	10.037	5.32851	7.26284	10.7169	8.00746	7.0142	6.17944	8.34031	6.83012	9.16316	9.68953	13.0854	10.9907	10.6519	9.64901	14.2802	15.0811	9.08802	13.5894	11.4663	10.3368	14.0906	15.307	14.9497	12.0499	6.41456	11.0892	9.25969	6.29741	7.89614	8.06019	7.88774	6.87432	12.7905	11.7689	8.15179	9.77313	10.0772	10.358	9.89968	7.51579	14.4147	14.5318	10.9455	9.7052	7.37525
ENSG00000198205	5.45018	4.99319	5.37037	8.43817	4.46263	4.1901	8.72968	9.46337	7.21849	6.02495	5.34428	5.16637	9.16316	5.04251	5.74481	6.47031	8.85439	8.95358	7.81371	10.7578	6.60396	7.02632	5.56699	5.90675	11.259	13.6504	5.62542	8.83106	6.12627	9.87209	6.69188	6.80801	5.04291	5.2967	8.12437	2.9849	4.99355	6.73729	6.81929	9.05452	5.32534	6.51839	7.76744	10.1867	11.0076	14.7753	8.22852	8.5559	9.80573
ENSG00000162066	44.3509	48.626	42.4595	51.4284	44.8261	34.8244	35.4865	37.9263	49.508	44.7237	50.5277	42.6445	52.2703	34.21	39.5753	38.9105	54.0584	49.7228	34.039	33.0778	66.2214	59.8395	48.6073	44.6944	30.9453	42.6077	41.3815	41.0191	58.4518	47.2643	38.4394	32.1678	69.2073	64.8654	42.6726	52.1001	28.8224	28.4842	49.2243	39.5237	35.1472	38.5746	63.7387	58.325	42.283	41.5658	62.4902	51.8462	47.6877
ENSG00000141084	34.1999	35.5669	53.0324	62.0872	31.7047	24.9544	65.2242	64.2053	40.1103	34.9911	38.7865	32.2242	54.1145	42.3176	50.9851	48.2171	53.8586	54.8516	49.3072	55.4983	62.8891	62.928	50.8508	46.4664	63.6435	68.6495	51.7076	44.3204	59.1726	58.0154	31.125	40.5077	48.4385	44.2927	53.7944	44.5022	43.9783	51.1693	39.1129	33.7029	37.687	37.1459	68.5363	68.3253	74.6942	70.8729	62.1021	56.8265	47.7715
ENSG00000178665	1.63505	1.53637	3.94386	3.19762	0.865883	1.86227	1.77433	2.9846	2.79206	2.00832	2.75311	1.48862	2.53572	2.07633	2.55325	2.8363	2.79612	3.82483	3.68232	4.42378	2.18113	2.08473	2.65886	2.85493	4.17997	3.57825	2.62006	2.2284	2.16221	1.82566	2.17875	2.0424	2.38875	3.07055	3.39173	3.34671	2.8034	1.87621	0.940591	3.30562	2.70363	1.96445	4.64524	3.5405	4.10599	5.60164	3.33799	3.12865	2.26286
ENSG00000168646	6.06333	8.37319	3.35648	2.93115	3.59675	4.56255	4.40033	4.87727	4.90313	4.24836	2.51019	2.8021	8.12582	5.93237	5.58523	5.14079	6.85716	7.99737	6.82577	9.4508	6.4222	4.47831	9.13984	7.48188	6.74189	6.89145	10.172	7.75813	9.65788	6.82932	6.38063	7.74411	2.65416	2.68673	4.10162	4.25123	9.11103	6.82257	7.60311	9.98872	4.09641	2.94667	8.22435	9.13075	10.396	8.1995	8.61666	5.42725	8.46478
ENSG00000014914	4.97329	4.14819	3.60821	3.37527	5.12869	2.97963	2.41308	3.56696	2.38346	2.62626	2.51019	3.32749	2.65098	3.75717	3.11177	3.72264	4.06103	3.30326	0.98794	1.20649	2.12054	4.01504	5.15155	4.92229	2.08999	1.32528	2.23475	2.476	4.75687	5.00366	3.34594	2.4679	3.51677	3.22408	2.52408	3.52761	1.75212	1.53508	3.29207	2.51514	2.70363	3.03596	2.05609	2.17399	1.48515	1.86721	1.86306	1.0216	3.26858
ENSG00000115282	51.2998	55.2323	62.5144	62.9754	54.8171	47.3947	55.288	59.1824	48.6227	46.8865	50.1228	48.7741	59.4165	45.1849	61.1183	58.4987	67.5729	64.5006	66.1022	70.3783	60.9503	76.5174	69.7952	58.8706	63.7109	75.8722	68.3526	65.779	62.1996	73.2969	48.8663	54.9747	71.2643	70.5459	68.6233	55.1755	50.1107	56.6274	52.5947	52.0276	56.0389	56.7903	80.3397	82.5494	78.4507	78.3418	52.6315	53.1232	52.5487
ENSG00000138768	129.51	93.6415	89.618	77.0982	92.7161	146.281	80.4834	90.9211	106.983	145.603	113.363	132.137	76.7054	116.67	83.2199	85.6208	90.6077	89.5358	128.253	105.467	77.7329	82.3083	82.7571	119.513	99.9148	79.4505	77.5228	90.6216	86.9209	91.0125	124.967	93.4399	92.763	86.8965	81.5592	70.5522	137.366	98.5009	105.425	91.4075	127.972	119.028	68.7647	66.4619	90.1571	88.8144	99.0528	121.187	67.2154
ENSG00000197756	1053.59	1156.27	544.756	493.411	863.019	1593.73	496.03	697.304	688.072	787.106	871.279	1028.63	366.584	2437.12	752.091	706.504	586.986	547.212	1159.93	950.811	404.417	425.362	673.108	944.489	1133.04	695.904	987.145	1115.36	372.477	383.794	1406.31	1065.45	735.867	868.735	715.339	1438.18	1364.2	1083.51	1201.53	1200.23	902.03	647.642	641.043	678.098	414.968	473.704	406.924	587.675	966.242
ENSG00000185527	0.340636	1.99727	0.83912	0.62176	0.466245	0.372453	0.638757	0.873541	1.02148	1.0814	0.971687	1.31348	1.44075	0.69211	1.11705	1.06361	1.46464	1.39085	2.69438	1.40757	0.787629	1.54425	1.41252	1.18135	1.88773	2.18671	1.69533	1.07293	2.37843	1.62281	0.6225	1.4467	0.995311	0.61411	1.34092	2.53264	0.963667	0.426411	1.25412	1.72467	1.47471	1.33939	1.06612	1.92553	1.31042	0.730649	2.79459	2.2986	1.76
ENSG00000144045	0.681273	0.46091	0.671296	0.444114	0.466245	0.27934	0	0	0.612891	0.386215	0	0	0	0	0.638312	0.177269	0.665743	0.86928	0	0	0.484695	0.386061	0.498537	0.393783	0	0	0.616484	0.165067	0.216221	1.01426	0.466875	1.3616	0.597187	0.61411	0	0	0.700849	0.341129	0	0	0	0	0	0	0.873616	0.324733	0.543393	0.2554	0
ENSG00000171680	6.13146	6.76001	2.18171	4.08585	3.26371	2.70029	3.97449	4.00373	2.99636	2.24005	2.02435	2.36427	5.41721	3.16393	5.0267	2.65903	5.12622	6.69345	4.2212	4.92648	9.57272	8.1845	6.23171	6.49742	7.55092	8.81311	9.70962	8.58346	3.81991	3.65132	3.34594	4.59541	3.38406	3.14731	5.36366	4.61303	2.8034	3.92298	7.6815	7.47357	3.27713	5.26829	5.40675	6.33562	10.9202	10.0667	9.47056	7.85355	5.69906
ENSG00000198707	35.6987	28.1923	24.3345	24.2486	18.783	27.5615	34.9897	28.1717	27.1715	38.5442	29.5555	34.5009	29.2184	24.2238	31.1177	32.8833	29.6922	29.9032	56.0432	58.6151	22.6595	26.6382	26.6717	41.8394	45.8449	43.6017	31.9801	33.5085	20.6131	31.2391	34.3153	22.8068	22.6267	21.8777	27.1338	17.9094	51.6	44.0909	43.2672	37.4397	30.3135	35.5386	29.9275	32.1129	38.5265	46.2744	25.1513	35.5645	23.3829
ENSG00000104442	38.7644	34.7987	30.2922	25.4922	26.2429	43.0184	27.8924	26.9342	29.0102	37.4628	33.7661	41.1559	24.3198	34.6055	30.7985	28.2744	27.4952	31.2941	49.397	41.4227	24.5982	21.9283	27.2533	37.2125	44.2268	33.8609	33.2901	34.9116	27.2439	24.8831	45.0534	30.2956	27.2715	27.2511	24.8464	29.3063	50.8991	43.5792	36.4479	40.7453	35.393	35.36	31.0698	29.2557	33.3721	34.99	25.85	31.925	29.501
ENSG00000113391	17.7131	20.0496	21.0619	19.4522	15.6525	22.0679	22.0016	21.1106	14.437	17.3024	17.9762	17.6883	15.0414	21.9498	16.2769	22.8677	20.3052	22.6882	30.716	21.4151	17.2067	20.6157	18.9444	19.2954	28.1811	26.3731	22.1934	23.4395	23.8564	21.6374	20.5425	21.1048	21.8305	21.0333	16.8009	10.6733	20.3246	15.1802	17.1658	22.277	16.4676	20.4481	21.7793	22.8579	24.2865	27.1152	16.3794	22.4114	16.1753
ENSG00000146223	86.7942	88.8019	95.324	116.624	76.8638	76.3529	112.634	110.066	86.8262	94.8543	94.2536	89.4045	82.6413	65.7504	127.263	131.356	109.049	104.14	108.314	105.467	93.4855	103.464	109.263	111.539	112.253	112.649	125.146	129.247	88.6507	84.8594	91.8966	102.886	104.11	103.708	119.499	126.27	100.747	102.424	95.2349	94.9287	86.4343	86.5249	110.8	103.171	124.752	126.971	103.71	105.161	116.747
ENSG00000261587	0	0	0	0	0	0	0.354865	0.363976	0	0	0	0	0	0	0	0	0	0	0	0	0	0	0	0	0.337095	0.33132	0	0	0	0	0	0	0	0	0	0	0	0	0	0	0	0	0.304606	0.434798	0.436808	0.649466	0.155255	0.6385	0
ENSG00000137692	19.1438	16.7464	21.0619	22.4722	16.8514	21.9747	17.6723	18.0532	17.7057	20.6239	19.4337	21.0158	14.9838	23.4329	19.3887	20.0314	17.7753	15.647	19.2199	17.293	14.2379	14.7475	16.701	17.6218	21.9112	17.56	18.9569	18.3224	11.8922	15.4167	19.4531	18.722	16.3231	17.9627	18.5362	26.5023	22.1643	19.4443	19.9092	18.3246	18.7616	18.4836	17.2102	17.2056	14.3273	16.1555	15.2926	18.0057	24.8077
ENSG00000076321	26.7059	19.2046	22.4884	21.7616	18.8496	18.8089	23.563	24.3864	23.6984	24.2543	24.0492	22.7671	19.306	21.3565	22.2611	21.3609	25.8974	23.3836	29.3688	28.0508	20.5389	22.546	20.9385	24.2177	30.2037	26.9694	25.0447	26.9884	22.6312	25.0183	23.9663	23.3174	18.9773	21.5706	20.0348	14.4723	29.4357	35.3068	29.3935	25.9419	25.3158	25.5378	23.3785	24.1002	32.4985	33.691	26.1605	27.5832	13.9962
ENSG00000066135	17.5087	15.1332	22.1528	29.578	21.2474	14.8981	27.9634	31.0835	24.3794	14.9079	20.9722	18.6515	18.3839	17.896	23.3782	25.8812	28.8267	27.9039	20.6569	21.0129	29.5058	24.7851	22.8496	22.0518	24.4057	25.1803	22.6558	24.76	27.8205	28.5344	19.6088	23.4876	27.537	25.332	21.5335	20.5325	15.1559	17.6534	16.3036	18.9714	20.8098	18.7515	25.8153	26.3363	35.5562	32.8792	26.3157	22.2198	27.0705
ENSG00000178982	90.6093	104.473	105.226	107.831	123.821	127.472	94.607	131.25	88.8011	95.7813	103.566	132.925	89.384	204.963	130.216	132.686	126.558	125.611	200.282	146.286	108.269	106.862	127.792	165.98	162.075	112.914	143.949	171.752	97.1554	82.1547	91.9744	124.501	129.457	147.77	111.533	207.225	138.768	141.227	102.446	117.062	135.755	116.349	109.43	114.352	109.551	100.748	90.5137	107.779	165.105
ENSG00000152078	0.885655	0.691364	0	0	0.466245	0.465567	0	0	0	0	0	0	0	0	0	0	0	0	0	0	0	0	0	0	0	0	0	0	0	0	1.16719	0.680801	0	0	0.552141	0.361806	0.700849	0.511693	0.548678	0.431168	0	0	0	0	0.611531	0.324733	0.543393	1.08545	0
ENSG00000117505	119.768	105.856	121.924	111.295	85.2562	107.546	125.764	121.277	113.725	125.443	114.578	122.942	99.4116	130.71	127.104	122.581	116.638	119.787	152.861	131.205	115.236	117.363	110.094	124.239	133.759	122.588	130.232	132.548	102.633	131.245	124.5	102.971	112.271	115.299	107.115	109.085	151.821	144.127	117.966	120.152	108.309	128.135	130.828	128.638	153.669	155.466	113.414	125.338	131.33
ENSG00000170175	14.5111	14.7491	7.7199	13.9452	15.4527	10.1494	13.13	11.72	9.32956	10.1961	11.5793	7.88091	8.99027	8.40419	10.8513	13.0292	13.9806	11.9091	9.69978	11.16	13.0262	12.1995	12.7958	13.5855	12.1354	10.6022	12.1756	10.6468	16.7211	13.1177	15.6403	14.2968	15.3942	14.1245	14.4346	15.7386	9.02343	8.35765	18.2632	17.2467	12.4531	12.6796	15.6872	16.7087	14.502	15.9119	12.1099	10.3437	15.1696
ENSG00000151718	10.2191	7.1441	7.55208	4.97408	4.39602	5.67991	3.33573	2.9846	3.47305	4.86631	5.50623	5.07881	5.53247	5.24026	3.03198	3.45674	4.79335	4.08561	4.76008	4.82594	5.27105	6.71747	7.64423	6.20208	2.08999	5.76496	5.24011	5.52973	5.62175	5.47698	7.47	8.08451	7.3653	6.75521	9.14977	4.16077	3.85467	3.75242	6.97605	5.38959	6.47233	8.39354	5.25445	8.07481	3.66919	5.92637	7.99564	8.61975	2.68191
ENSG00000172785	57.9082	47.2432	29.2853	24.6928	37.1664	52.3297	20.2273	16.9613	35.752	38.467	35.7095	37.303	16.655	46.2725	20.1866	24.9949	26.5632	26.2522	29.3688	33.1783	19.3272	19.5347	14.0421	18.4094	27.9114	23.6562	28.3583	28.9692	22.1266	21.2994	65.3625	35.742	38.9499	34.0831	26.8183	25.8692	49.4974	39.5709	50.0865	33.1999	33.0171	33.0384	25.2823	21.1187	21.2289	22.4878	19.4845	18.1973	23.8019
ENSG00000108771	199.681	156.786	33.397	32.1539	355.678	128.776	48.6875	46.8801	98.9478	51.9845	112.23	44.5709	42.9343	25.1137	32.3145	27.2107	131.617	77.0182	43.0203	34.6864	71.1895	59.2218	45.2838	37.9016	62.0254	61.758	54.1735	40.9365	220.402	131.109	266.975	168.583	38.22	40.1474	60.4989	58.884	76.9182	70.6136	272.928	214.434	185.404	130.993	51.3261	44.9084	61.3278	53.9868	87.4863	64.0416	44.1677
ENSG00000080823	1.70318	2.45818	1.59433	1.9541	2.26462	2.70029	2.98087	4.58609	2.24727	2.24005	1.29558	2.45184	4.55276	4.64702	2.95219	4.52035	4.32733	5.21568	3.86195	3.92108	3.45345	3.32013	3.40667	3.24871	5.19126	5.30112	3.39066	3.05373	1.58562	2.97515	2.25656	2.8083	1.65885	2.68673	4.25938	4.79393	4.38031	4.00826	2.97854	1.94025	1.96628	1.07152	4.64524	6.02505	3.14502	3.4097	4.89054	3.9587	5.44763
ENSG00000105402	91.8356	88.4178	81.8142	93.5305	205.947	71.1386	82.0448	75.7069	121.42	77.5519	112.473	69.0017	68.5796	54.6767	70.6132	71.7938	130.885	94.6646	44.0981	46.9524	94.6366	94.6622	80.2644	67.3369	46.5865	52.4148	65.4243	64.6236	161.806	122.319	111.038	105.95	86.2603	78.6828	80.376	78.6024	57.82	59.9534	132.78	86.7365	116.256	101.794	74.7807	68.6359	79.1496	65.5149	98.7423	83.7074	68.8916
ENSG00000186153	3.20198	5.76137	3.44039	6.2176	2.79747	3.16585	5.252	4.14932	3.33685	2.85799	3.64383	2.71453	5.07143	3.75717	4.62776	6.11577	6.9903	4.78104	4.76008	5.83134	5.87692	5.0188	4.32065	4.13472	4.51707	6.03002	5.39423	6.85026	6.34249	7.77596	4.66875	5.61661	3.91489	2.76349	3.86499	4.97484	4.81834	4.26411	5.48678	6.46751	6.14462	4.55394	6.09211	7.39156	8.91088	7.71241	5.74444	4.78875	8.54859
ENSG00000139908	8.10715	7.83546	8.81076	8.97111	4.92888	4.37633	10.0072	11.2104	10.6915	8.34224	7.04473	5.8669	8.4716	7.31659	12.7662	9.57251	10.4522	10.1706	8.89146	11.6627	14.4197	13.6666	10.9678	7.87566	9.978	14.1142	12.715	6.85026	9.44166	12.6444	8.63719	8.68021	8.62603	7.36932	9.54416	4.97484	8.84822	8.6135	8.15179	6.46751	8.84825	8.39354	14.6972	11.7395	16.8608	18.4286	10.014	8.87515	4.77715
ENSG00000133065	14.6474	24.9659	30.2922	38.2827	19.9819	16.4811	54.3653	44.8418	29.8955	25.4902	18.3811	20.7531	33.944	23.1362	38.6976	35.8083	38.0139	37.6398	33.3205	35.0886	42.6531	42.0035	35.7285	32.4871	45.7775	49.3667	45.6969	37.5527	44.7578	46.8586	16.8853	25.9555	28.864	26.7138	34.7849	21.2561	25.4058	29.8488	20.066	28.3852	23.1857	27.5022	44.6247	50.7471	46.6511	50.6583	35.9416	34.8621	30.3391
ENSG00000137449	82.7065	42.7878	51.1024	36.3285	77.3301	75.7943	41.4482	31.4475	70.9591	65.811	67.5322	50.9632	31.9846	37.6705	33.6709	30.8447	62.0473	49.3751	32.8715	28.8551	34.8374	36.5986	41.8771	40.4612	26.9676	23.5237	32.9048	31.6103	63.9294	58.6916	104.347	56.2512	37.1583	31.3964	34.2328	22.2511	57.9952	41.2766	72.112	45.9193	59.0703	73.8453	36.1719	33.79	40.0116	42.1341	44.0148	43.9927	28.2439
ENSG00000110841	5.85895	3.99455	5.78993	3.37527	4.99548	4.37633	5.81979	10.1185	3.88164	3.7849	3.64383	6.56742	5.41721	4.94364	5.50544	5.76123	6.25799	6.78038	6.28689	10.1546	3.63521	4.4011	5.65008	6.30053	7.14641	11.9275	6.70426	6.76773	3.38747	5.74745	7.85906	7.31861	3.98125	3.99171	5.75805	3.70852	6.22003	5.20221	3.76237	6.18007	3.44099	3.39313	7.00593	7.20522	5.06697	6.25111	4.96816	4.40565	3.4362
ENSG00000069849	133.189	129.592	144.161	171.695	110.966	161.365	95.5297	111.886	135.517	150.006	141.38	137.215	91.9774	256.773	125.668	131.888	99.3955	115.962	83.2564	87.1685	100.15	113.116	103.446	114.099	49.89	52.6136	98.1751	120.416	77.4793	89.0516	122.477	103.482	126.604	132.648	129.201	145.537	121.685	111.805	94.9214	70.3522	110.931	111.527	95.1131	83.5433	69.9766	67.6256	102.624	106.885	103.505
ENSG00000141505	1.63505	1.53637	1.25868	1.33234	1.93159	1.21047	1.63238	1.96547	1.22578	0.308972	3.07701	1.57618	3.16965	2.1752	2.31388	1.94996	1.59778	0.956208	0.808315	0.402162	1.57526	1.93031	2.32651	1.87047	0.269676	0.463848	1.38709	1.40307	1.15318	1.14949	1.94531	2.2126	8.22791	5.2967	2.20857	3.52761	1.31409	0.341129	0.940591	1.07792	0.573498	0.357172	2.20839	1.86342	0.436808	0.649466	2.2512	0.95775	2.43048
ENSG00000091490	56.6138	67.0623	58.4027	62.9754	38.2321	33.8001	82.1868	81.4577	68.4395	68.9779	46.1551	62.6094	53.1348	38.857	72.9271	71.3506	119.9	130.392	93.2256	86.4648	104.27	96.1293	70.2937	74.2281	79.2172	85.2817	83.1483	85.2569	97.1554	103.657	58.2038	78.0368	68.8756	70.5459	82.1902	63.9493	63.5144	62.3413	56.6706	70.7115	72.9161	73.0417	84.985	85.034	128.334	120.882	64.5861	75.5984	60.1753
ENSG00000153721	0.7494	0.384091	0.923032	0.532937	0	0	0.851676	0.0727951	0	0	0	0	0	0	0	0	0.399446	0.347712	0	0	0.18176	0.617698	0	0	0.404514	0.397584	0	0	0.57659	0.338085	0	0	0	0	0.946528	0	0.788455	1.96149	0	0	0.327713	0.625051	0	0	0	0	0.698648	0.6385	0
ENSG00000197471	92.9937	121.603	144.412	189.104	92.8493	73.5595	239.108	225.956	124.281	100.03	134.903	105.867	98.7201	79.296	199.313	193.489	173.027	185.678	133.013	155.838	225.019	228.317	190.524	153.28	138.748	164.931	174.85	177.447	293.556	337.206	135.238	224.324	154.738	161.127	164.775	175.114	110.734	112.146	135.053	176.204	160.579	160.995	269.348	284.606	364.647	346.084	209.439	166.776	194.187
ENSG00000141569	31.4748	45.3228	38.3478	46.4544	26.1097	31.7516	50.2489	50.5198	28.7378	28.5026	30.5272	32.5744	46.3921	32.3314	49.9479	45.2035	43.6728	41.2908	45.5351	53.4875	53.6193	51.2689	46.2808	48.0415	63.3064	68.9145	59.1054	51.1706	43.1722	34.4847	32.4478	37.5291	39.4807	40.6848	56.7128	66.0297	35.13	43.835	39.9751	48.4345	34.5737	37.5923	69.6785	65.5923	68.9283	64.703	55.8142	46.9936	67.1315
ENSG00000135476	3.40636	5.30046	18.3767	24.5151	3.99639	3.81765	8.30384	9.17219	11.9173	11.8182	11.4983	10.5954	13.6583	14.6332	18.9898	22.6904	9.71985	10.0836	7.18502	7.54053	22.0536	23.7814	15.4546	12.3057	4.17997	6.36134	10.3261	19.9731	10.0903	12.0358	3.57938	6.12721	6.36999	6.90874	10.964	7.77884	12.1772	8.86935	2.82177	2.94631	9.5856	9.55435	9.21432	8.26116	8.99824	5.60164	25.5395	20.8151	9.97335
ENSG00000197912	141.773	139.118	176.551	205.003	146.068	97.4897	232.791	246.557	129.388	102.501	150.288	128.284	207.237	156.614	201.467	201.466	190.869	201.76	168.668	214.453	236.773	238.586	216.947	194.529	242.978	290.236	270.328	232.909	220.474	227.328	125.978	135.479	170.331	169.494	220.62	216.179	151.033	187.365	153.63	164.85	159.105	178.675	258.382	263.363	303.931	276.023	230.399	224.944	157.311
ENSG00000198380	63.9715	51.6219	52.9484	53.7378	49.8882	61.2686	57.2752	61.2935	66.2603	71.0635	72.9575	72.1541	45.009	57.0496	66.7036	75.6051	74.2304	76.4097	72.0298	65.2507	58.8298	62.3875	63.8958	69.3058	54.6093	55.9268	64.1914	65.6965	53.1184	67.7523	65.1291	55.4853	58.3916	63.6371	64.5217	55.2659	77.181	59.2711	57.6112	55.9799	74.8824	73.8453	53.9152	60.1884	64.3855	70.7106	57.4444	63.9777	44.7544
ENSG00000011143	6.06333	8.52683	9.06249	8.43817	8.05938	5.86614	11.2137	7.4979	6.8099	6.25668	3.56285	6.12959	8.35634	4.84477	11.33	9.0407	7.92235	8.60587	10.5979	11.2605	11.0874	9.80596	11.8818	8.56478	13.4838	15.5058	13.1773	12.5451	10.3065	9.9397	7.15875	8.68021	9.02416	9.44194	10.5696	9.67832	10.7756	11.0014	7.36797	12.0727	7.20969	6.87556	16.3726	16.0875	21.2289	15.9931	10.1692	8.0451	11.9848
ENSG00000152904	22.2095	19.2814	15.4398	12.8793	18.3834	30.7274	14.0527	15.7237	18.9315	21.7053	19.3528	22.9422	9.79709	26.5968	20.2664	17.1951	16.2441	16.2555	23.8902	20.8119	13.9956	16.2918	15.9532	21.855	17.057	15.1082	16.7221	19.4779	14.4148	12.9149	26.8453	19.3177	17.3184	19.498	16.3276	27.4068	29.2604	22.5998	25.8663	20.3367	23.8411	20.9839	18.3525	14.162	15.3756	17.0485	13.2743	16.8564	19.5277
ENSG00000115762	229.998	195.195	348.822	320.384	310.386	281.109	234.069	206.957	347.509	314.147	345.597	302.452	232.076	320.447	257.559	265.017	283.407	261.74	204.863	168.003	242.59	241.983	284.166	277.125	119.062	127.293	201.436	246.197	240.51	235.983	196.01	171.647	300.717	274.43	217.228	188.139	275.696	232.479	190.627	143.004	279.375	297.881	174.311	156.776	177.606	157.414	323.94	326.912	160.831
ENSG00000249709	0.613146	0.537728	1.09086	1.24352	0.466245	0.55868	0.851676	0.509566	0.68099	1.0814	0.809739	0.525394	0.461039	0.197746	0.79789	1.32952	1.66436	0.782352	0.628689	1.60865	0.302934	0.849335	1.74488	1.0829	0.539351	0.993959	1.61827	1.238	0.432443	1.21711	0.93375	1.4467	1.5925	0.921165	1.41979	0.994968	1.05127	1.19395	0.705444	0.862335	0.901211	0.982223	0.837666	0.62114	1.39779	0.893015	0.931531	0.7662	0.838097
ENSG00000239672	10.0147	7.91228	9.48205	4.44114	9.72454	12.3841	7.0973	5.60522	9.87435	12.0499	12.308	11.8214	4.37987	14.4354	10.5321	9.30661	6.05826	4.25947	9.60996	6.53513	4.18049	3.01128	6.48098	6.8912	13.0793	7.02398	16.2598	16.2591	1.94599	2.90753	16.8853	9.19081	7.09989	6.83197	7.57223	15.5577	9.89949	8.6135	8.23018	8.26404	6.06269	5.17899	1.52303	2.29822	2.79557	3.97798	2.01832	3.38405	4.19048
ENSG00000024048	142.25	115.688	149.363	143.271	92.5163	90.2268	163.877	152.651	134.904	141.895	116.279	120.228	115.779	97.5874	131.891	139.776	146.73	152.298	151.784	157.346	126.263	137.438	124.053	134.28	140.501	150.949	135.241	137.253	148.976	165.053	157.959	123.991	143.192	128.656	132.751	75.2557	143.324	124.597	135.915	128.416	140.835	147.244	145.83	145.409	201.631	223.173	137.09	148.515	118.339
ENSG00000122966	0.885655	1.22909	4.11169	2.48704	2.66426	1.02425	3.4067	2.62062	3.47305	1.69934	8.25934	5.42907	1.95942	0.988728	4.14903	3.1022	4.52705	4.60718	2.87401	1.60865	6.36162	6.71747	2.99122	2.65804	1.48322	2.05418	3.00536	2.64107	3.38747	5.40936	2.10094	2.8934	4.9102	4.75935	1.57755	0.904516	2.10255	1.70564	1.25412	1.72467	2.37592	2.76808	4.03602	3.60261	6.11531	6.08874	5.66681	5.7465	5.78287
ENSG00000177728	55.5237	80.8896	104.47	135.633	63.0763	49.0707	157.915	141.15	87.3029	67.3558	78.2208	64.7986	109.9	82.5588	98.6192	102.018	115.506	112.919	86.8489	107.277	142.379	132.805	109.678	94.1141	106.32	112.185	99.6392	100.113	150.49	129.081	63.3394	85.3554	112.736	115.069	104.749	96.3309	63.0764	78.1185	72.112	82.6404	77.586	78.8457	144.155	150.813	151.223	147.266	121.72	100.053	109.204
ENSG00000244165	8.31153	10.9082	11.0764	15.2775	10.4572	10.1494	19.8724	17.0341	17.4333	13.363	7.53057	11.0333	16.655	17.5005	17.2344	16.6633	15.9113	15.2993	12.3043	11.2605	15.8132	15.6741	18.612	14.8653	14.5625	15.307	20.5751	19.2303	17.8022	12.3739	11.4384	15.9988	14.7306	17.2718	17.8263	26.6832	11.9144	13.5599	9.64106	9.62941	14.6652	12.9475	21.7032	21.3051	18.3459	13.5576	18.9411	14.5578	17.2648
ENSG00000159110	8.10715	8.91092	10.5729	9.59287	10.5238	11.9185	8.09092	6.47877	11.5087	11.432	12.47	9.36952	6.45455	7.41546	12.3673	9.57251	11.5839	14.9516	7.36464	9.04864	7.75511	9.26547	16.7841	11.6166	6.0677	8.94564	12.8691	10.1516	6.99115	9.60162	10.8159	10.2971	14.3325	12.2822	11.9894	16.3717	9.81188	9.38104	8.46532	9.05452	12.535	10.7152	9.29047	8.63384	8.82352	11.6904	9.54819	10.5991	9.72192
ENSG00000129595	1.97569	0.614546	1.51042	1.59881	0	0	0.496811	0.436771	0.953386	0.849672	0.971687	0.875656	0.23052	0.69211	0.558523	0.265903	1.46464	1.21699	0.98794	1.40757	0.969389	0.617698	0.830895	0.393783	0.809027	0.66264	1.38709	0.9904	1.58562	1.69043	2.10094	1.7871	1.72521	2.22615	1.02541	0	0.613243	0.426411	1.41089	1.14978	1.80242	1.60727	0.228454	0.931709	2.00932	2.27313	1.24204	1.277	0.251429
ENSG00000173890	10.7641	10.985	6.37731	7.10583	8.59223	21.7885	5.74881	7.27951	7.28659	17.2252	12.7939	19.5271	14.4651	31.837	5.58523	7.35665	12.3163	17.3856	11.8553	13.4724	9.99682	13.821	9.30602	15.5544	12.2028	10.801	9.63256	11.8023	7.35152	10.0749	7.54781	7.57391	8.9578	13.5104	7.02008	4.79393	7.88455	9.5516	11.5222	8.69521	9.09404	10.0901	8.3005	9.00652	5.15433	6.90057	10.3245	12.2592	7.37525
ENSG00000204231	107.028	122.679	122.931	136.432	92.9826	103.263	163.025	149.74	91.4569	92.6915	96.116	96.5849	115.433	99.6638	128.46	133.838	129.554	127.436	120.259	129.898	144.984	145.931	126.711	119.612	168.75	149.889	139.557	133.291	140.256	128.067	115.629	116.928	114.859	118.063	135.511	141.557	118.356	124.086	127.372	130.284	116.42	104.473	165.477	168.142	163.191	160.093	131.889	119.655	153.623
ENSG00000126882	81.0033	112.539	103.38	134.744	88.4533	68.9039	151.598	141.878	84.8513	82.8044	90.8527	75.6567	97.2217	74.0557	111.545	109.463	124.361	112.659	94.3034	116.627	158.071	148.942	114.248	102.482	118.994	124.775	128.614	110.43	182.419	163.566	101.779	132.331	117.779	119.061	98.9911	107.366	69.8221	80.6769	124.472	148.681	102.984	105.366	180.555	185.659	207.746	194.434	150.52	119.208	130.743
ENSG00000151876	11.5135	11.4459	5.95775	5.24055	6.52743	12.3841	8.87163	10.1185	6.9461	7.02911	8.25934	8.9317	9.0479	12.6557	9.17573	7.17938	11.0513	7.21502	10.8673	11.16	7.20983	6.79468	9.38911	10.7306	14.8322	12.5902	11.3279	9.57386	7.35152	7.1674	13.695	10.1269	7.63072	7.75314	7.72998	8.32155	13.1409	13.901	13.0899	12.7194	10.7326	8.9293	10.8135	8.32327	10.9202	11.0409	7.06411	9.1944	10.4762
ENSG00000168918	159.213	198.959	176.467	215.04	168.381	89.7613	304.687	299.479	157.785	141.046	170.207	146.322	229.771	155.428	143.381	145.626	302.78	277.213	203.516	267.337	311.78	270.166	182.631	157.71	298.801	305.278	172.153	169.276	354.459	303.195	216.241	226.536	216.381	212.866	247.438	201.164	122.211	147.623	207.4	220.973	176.473	171.889	377.102	394.361	365.346	350.306	227.837	165.691	249.501
ENSG00000206052	1.29442	1.53637	0.755208	1.77646	0.93249	0.83802	3.33573	2.9846	1.56628	0.772429	1.45753	0.350263	1.49838	0.889855	0.638312	0.709075	1.59778	1.65163	1.07775	1.20649	1.27232	1.2354	1.16325	2.06736	0.60677	0.795168	1.92651	0.7428	2.81088	3.85417	1.71188	1.8722	1.06167	0.383819	1.10428	0.814064	0.613243	0.852822	2.97854	2.58701	0.737354	1.69657	2.05609	2.60879	6.46476	6.49466	0.543393	0.70235	0.419048
ENSG00000125355	6.60835	3.53364	12.0833	8.1717	5.86136	3.53831	4.54227	3.0574	10.2148	9.8871	2.34824	2.10158	5.0138	7.90982	2.07451	2.74766	2.72955	2.60784	3.5027	1.70919	1.3935	1.93031	4.65301	5.21762	0.674189	0.993959	2.543	3.30133	4.75687	7.64072	4.74656	3.1487	2.12333	2.5332	3.86499	2.44219	6.39525	3.75242	2.42986	2.08398	4.17834	4.91111	1.52303	1.11805	4.01863	3.24733	13.973	11.6846	0.921906
ENSG00000152558	1535.18	1042.35	723.908	646.719	1240.61	1500.15	544.15	523.906	1063.5	1390.91	1052.17	1068.91	789.069	1724.54	605.598	671.671	909.672	827.12	991.173	816.991	627.316	617.158	602.648	815.918	860.805	641.038	702.021	785.717	939.193	868.541	1585.43	905.38	498.651	530.207	614.612	530.68	1601.18	1213.57	1499.77	1174.28	1233.02	1130	523.922	534.118	579.207	553.913	1108.37	1139.98	438.492
ENSG00000145850	1.77131	2.07409	0.671296	1.06587	3.19711	1.67604	0.567784	0.800746	0.817188	1.23589	7.36862	5.16637	0.518669	0.395491	1.51599	1.06361	2.0638	2.08627	1.16757	2.01081	1.02998	0.926547	1.5787	1.87047	1.14612	1.52407	1.38709	1.65067	1.72977	3.04277	2.56781	2.0424	0.530833	1.38175	1.26204	0.633161	1.31409	1.10867	3.6056	1.65281	1.72049	1.51798	0.304606	0.496912	1.92195	1.70485	2.2512	3.7033	0.0838097
ENSG00000188986	56.5456	80.1983	96.7505	116.269	63.3427	52.2366	108.589	120.622	65.1026	60.1723	67.5322	68.739	81.0277	67.4312	86.2519	88.1025	90.0751	89.275	64.4855	81.6388	103.846	96.4381	88.1579	86.3369	101.668	98.4682	83.4565	86.9076	101.912	92.0268	58.2816	72.6755	92.4976	90.1206	87.5539	131.336	60.4482	69.4197	68.9767	79.5504	70.1306	66.9697	112.323	117.209	104.834	103.103	95.5595	74.1937	143.901
ENSG00000063176	12.8079	19.6655	23.6632	24.6928	16.252	11.9185	28.5312	33.6313	17.4333	14.8306	18.462	16.4623	20.6891	16.0174	21.942	22.779	24.4328	23.8183	23.6208	24.4313	28.6576	29.109	24.2621	21.1658	32.833	35.0536	25.1988	23.1919	31.7845	31.0362	18.675	18.1263	23.8211	24.2573	23.821	25.5978	16.908	23.5379	18.3415	24.5047	19.0074	20.3588	35.2581	40.2498	35.8182	37.3443	25.3842	22.4752	26.4
ENSG00000197181	0.953782	2.07409	0.251736	0.888229	0.865883	1.48981	1.34849	1.81988	0.408594	1.0814	0.485843	0.700525	1.1526	1.0876	1.19683	1.41815	0.732318	1.21699	0.808315	1.20649	1.99936	1.08097	0.913984	1.57513	1.28096	1.72286	1.07885	1.07293	1.22525	1.21711	0.389063	0.936101	0.398125	0.537346	2.20857	1.80903	0.788455	1.62036	0.940591	0.646751	0.737354	0.982223	1.21842	1.05594	0.698893	1.54248	1.86306	1.5324	0.921906
ENSG00000251192	5.45018	4.45546	4.69907	4.61879	2.99729	6.79727	3.61962	4.07653	4.01784	5.48425	4.69649	6.47986	4.72565	7.01997	3.90966	5.05216	4.6602	7.64966	5.29895	5.7308	4.84695	6.71747	7.14569	6.59587	5.3261	6.09628	5.54835	5.4472	5.54968	6.15315	3.19031	4.08481	5.04291	3.53113	4.49601	4.34168	7.00849	6.05504	4.31104	4.59912	4.58798	4.64324	8.90972	4.72066	7.07629	8.03714	3.41561	6.6404	2.34667
ENSG00000136098	8.85655	5.83819	3.85995	4.97408	9.39151	9.12511	5.252	5.38684	5.44792	4.55733	7.36862	5.07881	2.82387	2.47182	3.35114	2.03859	5.1928	3.99869	4.67026	3.92108	3.08993	4.32389	4.48683	4.43006	3.9103	3.11441	4.62363	4.29173	3.45954	3.178	9.02625	6.89311	4.84385	5.45022	3.54948	4.88439	5.16876	6.56673	7.91664	4.59912	4.09641	4.37536	4.41678	3.72684	2.88293	1.78603	4.26952	4.40565	2.43048
ENSG00000134897	2.65696	3.30319	5.95775	8.97111	5.39512	6.79727	9.93622	10.6281	4.56263	4.48009	6.63986	5.07881	4.49513	2.57069	8.77679	9.30661	5.79197	4.95489	7.81371	9.65188	9.51213	12.6628	8.05968	10.3368	6.67447	6.6264	4.62363	5.28213	10.8831	11.0216	5.44688	7.48881	7.43166	8.06019	6.6257	7.95974	4.99355	6.65201	6.03546	7.18613	5.32534	6.3398	6.77748	7.88847	19.3943	15.8307	5.51156	6.385	11.8172
ENSG00000020181	0.272509	1.92046	0.755208	1.1547	0.599458	0.186227	1.63238	0.582361	0	0	0	0	0.633929	0.69211	0	0	0.665743	0.086928	0.628689	0.703783	0.666455	0.308849	0	0	0	0	0.385302	0.412667	0.648664	0.540936	0.466875	0.765901	0.530833	0.383819	0.394387	0.633161	0.788455	1.79093	0.627061	0.718613	0.655426	0.982223	0.609211	0.869595	0.873616	0.324733	0.31051	0.3831	0
ENSG00000148481	22.0051	14.4418	21.0619	13.9452	12.1224	21.0436	18.311	15.651	19.4082	20.1604	17.5713	19.1769	15.6177	17.105	16.995	17.5496	19.4397	17.1248	24.1596	19.4043	15.6314	14.7475	19.6091	20.9689	19.147	15.9696	21.5769	20.1381	17.2977	20.6232	22.5656	15.4031	19.2427	16.2739	15.0656	15.2863	26.9827	25.4141	16.5387	17.2467	20.8098	24.1984	17.591	18.7584	19.3069	22.0818	15.836	17.7503	14.4991
ENSG00000240403	1.29442	1.61318	2.51736	3.01998	0.732671	0.651793	3.83254	2.76621	0.544792	1.54486	0.809739	1.75131	1.32549	1.28535	2.1543	2.65903	1.99723	2.69477	2.33513	3.11675	3.6958	1.62146	1.5787	1.87047	1.55064	1.25902	1.46415	1.4856	14.5589	14.1996	2.87906	6.80801	2.65416	2.37968	0.867651	2.26129	0.700849	1.4498	7.6815	9.19824	4.42413	4.19677	2.96991	2.04976	5.24169	3.89679	3.95901	3.4479	5.53144
ENSG00000235863	17.3725	22.8918	18.8802	24.6928	20.7146	14.8981	22.7823	18.9267	15.0499	15.2169	19.3528	16.4623	15.5025	17.3027	17.1546	17.8155	20.638	21.8189	15.6274	14.7794	24.9012	20.6929	16.701	18.6062	15.9109	18.5539	15.7974	15.9289	26.0186	20.488	17.5078	20.2538	22.295	26.8673	17.7474	26.5928	13.0533	13.2187	19.5957	17.103	20.1543	17.8586	21.3985	21.9883	22.8887	18.591	22.512	16.6649	33.4401
ENSG00000040933	94.22	94.7169	106.568	108.097	79.8611	67.9727	137.688	134.671	105.281	103.506	83.1602	73.8178	105.232	80.8779	131.333	132.952	116.572	127.871	91.4294	108.181	118.144	125.084	125.964	120.005	94.6562	127.028	122.603	114.886	150.706	155.992	93.1416	123.395	108.754	107.316	115.24	67.0246	80.1596	101.571	109.736	113.469	84.0584	94.472	144.155	155.409	218.142	228.125	128.474	133.574	84.564
ENSG00000152763	1.36255	1.07546	0	0	1.13231	0.931133	0.567784	1.09193	0.340495	0.463458	0.242922	1.66375	1.90179	2.96618	1.03726	0.974978	0.665743	1.5647	1.61663	2.21189	0.666455	1.08097	1.41252	2.26425	1.68547	1.45781	1.61827	1.56813	0.0720738	1.75804	1.47844	1.0212	0.597187	0.537346	1.26204	0.180903	2.27776	1.70564	1.01897	1.2935	1.31085	1.07152	0.989968	1.30439	1.1357	1.05538	1.78543	1.46855	1.08953
ENSG00000113838	12.6717	13.1359	14.1811	17.4981	9.19169	8.65954	15.9689	16.0149	17.0928	15.9893	12.551	13.3975	15.6753	9.98615	17.4738	17.9041	14.0472	17.7333	15.2682	17.6951	17.5096	18.917	16.7841	12.6995	16.5851	22.4635	18.4945	17.1669	15.2076	15.5519	10.9716	12.1693	12.3419	12.4357	15.6966	10.0401	15.8567	14.9244	11.9142	11.4259	13.1904	12.8582	17.3625	17.9509	18.4333	22.8125	15.6031	18.2611	15.3372
ENSG00000170340	120.381	56.0005	51.2702	46.2767	123.488	131.197	50.036	51.7573	75.4537	89.6791	126.4	118.651	38.4968	59.2248	53.8576	58.41	78.5577	77.9744	64.0365	50.3708	59.4357	48.9526	51.2662	68.2229	67.2841	53.0112	51.6305	54.7196	76.6865	62.7486	129.247	75.654	74.582	76.3031	50.797	44.7735	73.3263	56.6274	121.728	78.6881	88.8102	79.5601	54.0675	56.0889	58.1828	52.4444	56.901	61.9345	49.4477
ENSG00000112237	69.558	51.7755	44.3055	34.0192	38.5651	77.4703	38.7513	38.0718	46.4435	67.7421	63.4835	68.1261	36.7679	89.4799	51.6235	50.9647	45.8031	44.0725	71.1317	60.2237	35.3221	38.4517	46.1147	63.3006	62.4973	43.5354	55.6377	57.9384	30.7034	38.6093	75.1669	49.7836	41.7367	42.3736	38.2555	50.472	92.2492	72.0634	64.0386	55.405	60.2173	57.9512	40.3602	32.8583	46.7384	45.1379	41.9965	48.1429	40.8991
ENSG00000131381	32.9055	32.11	41.0329	42.9014	32.4373	29.7032	47.6939	41.7116	39.225	36.4587	33.0374	30.9107	44.8361	30.6506	45.8787	49.2807	48.4661	43.1163	47.1517	52.8843	49.6206	52.8132	49.1059	45.1866	43.0807	53.4088	51.9388	47.7868	55.4968	46.4529	32.6813	34.1251	43.3292	40.4545	46.8531	41.3364	37.145	45.1996	34.41	39.6674	35.8026	38.2174	51.4784	51.6167	62.1141	60.4815	47.3528	45.4612	52.4649
ENSG00000162526	0.476891	0.307273	0.923032	0.444114	0	0	0.496811	0.946337	0.612891	0.540701	0	0	0.749189	1.0876	1.19683	0.62044	1.26491	0.608496	0.0898127	1.40757	1.45408	0.772123	1.49561	1.27979	0.674189	0.861432	0.385302	0.412667	0.648664	0.946638	0.466875	0.680801	0.530833	0.153527	0.788774	0.452258	1.05127	1.27923	0.940591	1.07792	0.409641	0.625051	0.685363	1.55285	1.1357	0.893015	1.47492	1.277	0
ENSG00000135624	155.262	188.512	180.746	185.551	159.323	167.418	170.335	176.601	145.528	156.494	152.96	181.611	133.759	181.135	185.19	190.741	159.179	161.164	196.78	159.558	145.711	153.189	152.469	175.135	214.19	189.117	215.307	220.777	130.381	135.166	152.357	157.605	159.449	177.785	159.253	235.265	161.458	175.17	175.499	164.275	162.3	136.083	160.375	156.527	152.533	154.979	166.278	166.904	242.713
ENSG00000148426	0.953782	0.614546	1.17477	1.9541	1.0657	1.11736	1.70335	2.18385	0.612891	1.0814	0.809739	1.13835	1.38312	1.28535	0.718101	1.15225	1.06519	0.608496	0.718502	0.804323	1.93878	2.23916	1.5787	1.77202	1.4158	1.12649	1.54121	1.32053	1.44148	0.743787	0.93375	0.765901	1.45979	1.30498	1.49867	3.07535	0.262818	0.682257	0.548678	0.718613	1.22892	1.33939	1.29457	2.04976	0.349446	1.05538	2.32883	1.1493	0.670477
ENSG00000121851	21.0513	17.5914	16.2789	19.541	17.5175	24.9544	22.2146	19.8731	16.5481	15.912	17.5713	22.7671	12.6786	19.9723	17.394	19.9427	21.6367	19.8196	23.4411	16.6897	20.5389	16.9095	17.3657	19.3938	23.1247	19.084	22.964	22.8617	15.7121	15.9576	21.8653	23.3174	22.5604	23.8735	16.2487	34.7334	20.675	19.6149	22.339	22.9956	19.5809	16.0727	20.2563	23.5412	19.3943	23.4619	15.9913	16.0902	28.4115
ENSG00000166664	1.56693	0.384091	0.335648	0.532937	1.53195	1.86227	0	0	0.817188	1.15864	1.37656	0.788091	0	0	0	0	0.798892	0.086928	0	0	0.545281	0.386061	0	0	0	0	0	0	0.360369	0.743787	1.40063	0.851001	0.398125	1.22822	0	0	0	0	0	0	0.655426	0.625051	0.456908	0.434798	0	0	0.621021	0.3831	0
ENSG00000172765	21.1195	26.3487	24.754	23.7157	19.116	22.6265	24.5567	27.1526	27.2396	26.8033	20.8913	25.0438	19.7671	21.3565	25.3729	22.2472	25.5645	27.817	22.0041	20.7113	21.8113	23.9358	26.1732	26.1866	20.3605	24.5839	25.1217	25.0076	25.5862	28.0611	21.0872	22.2962	25.5463	27.942	22.2434	15.6481	25.2306	18.5062	17.8712	19.187	23.7592	20.0016	23.9115	30.9949	30.1397	30.119	25.3066	26.9447	18.5219
ENSG00000146830	194.163	241.056	250.477	300.221	219.402	165.649	360.827	366.451	218.734	182.448	203.487	171.541	300.886	193.099	288.996	269.182	308.439	312.767	227.675	292.372	409.749	380.425	315.823	277.223	329.746	373.662	275.877	279.293	310.926	300.49	205.503	232.919	264.952	276.733	274.335	258.33	191.682	225.657	225.037	236.352	200.151	197.427	412.284	445.481	332.76	329.685	319.67	282.345	316.884
ENSG00000178966	9.94658	6.99046	17.4537	13.3234	9.3249	10.8943	13.7688	12.448	10.0786	13.363	12.2271	11.9089	9.50894	14.6332	11.4896	10.7248	9.78643	10.3444	12.0349	11.9643	9.57272	8.95662	10.22	10.6321	14.6299	11.9275	9.78668	11.3896	9.94618	8.92545	9.64875	7.57391	11.3466	11.5146	10.8062	8.7738	12.8781	11.5131	9.17077	7.47357	10.8145	14.6441	11.1181	8.26116	10.4834	12.5022	13.0414	13.4085	12.5715
ENSG00000137054	13.8298	13.5968	15.7754	21.4063	12.855	12.6634	19.5176	19.2179	14.1646	12.8996	14.7372	16.6375	17.4619	16.2151	25.1335	25.704	19.706	21.3843	23.2615	22.4205	20.5995	25.4801	24.0129	19.4923	26.1585	31.0778	29.2059	25.998	12.7571	18.5947	14.3953	20.9346	15.7923	20.1889	14.1979	22.1606	18.3973	18.9326	16.8523	18.9714	15.2387	13.7511	23.2262	26.3984	32.4985	30.6873	15.4479	17.1118	25.8134
ENSG00000115944	80.7308	73.2846	58.7384	52.139	53.8846	107.453	47.9068	62.6766	61.6296	80.5644	76.4394	93.7828	40.1681	175.895	58.2459	58.9418	50.1305	54.33	104.273	92.095	51.317	58.8358	53.1773	89.1919	81.3746	57.3183	64.2684	72.5468	42.5956	44.7625	75.5559	60.7615	58.1925	64.4048	53.4	70.9141	107.931	97.2217	76.2663	70.1366	84.2222	77.9528	50.7168	57.0206	48.311	49.4406	48.5172	73.8106	75.5125
ENSG00000116212	10.696	10.6777	12.419	12.8793	10.1908	13.129	14.0527	12.3024	12.1216	13.5948	12.308	15.7618	12.8515	16.314	14.0429	16.0428	14.0472	15.8209	12.933	11.3611	11.7538	12.1223	11.3002	16.9327	12.9444	13.1203	13.5626	15.5163	11.8922	12.1034	11.205	11.914	14.1998	15.1992	13.5669	18.9044	11.6516	10.6603	10.3465	11.4978	10.241	9.91152	12.6411	11.8017	11.4444	10.635	11.256	12.0677	16.0915
ENSG00000144712	1.29442	2.15091	1.25868	1.1547	1.79837	1.30359	0.780703	0.727951	0.953386	0.926915	1.94337	1.57618	2.36283	0.988728	1.59578	2.03859	1.99723	2.26013	1.52682	1.50811	1.33291	1.15818	1.66179	3.05182	2.02257	2.78309	1.77239	2.06333	0.504516	2.16374	0.778125	2.1275	0.928957	0.997929	2.91846	2.35174	1.75212	2.30262	1.56765	2.58701	1.31085	1.96445	2.74145	2.2361	4.36808	2.84141	1.86306	2.0432	1.25715
ENSG00000070961	107.437	83.6551	160.356	93.1752	67.4057	87.899	123.422	105.917	105.826	103.506	115.226	119.264	100.218	82.1633	113.859	92.9774	144.067	138.476	197.498	164.987	112.934	112.653	115.328	121.876	157.019	151.612	103.107	118.93	115.895	123.401	83.1038	74.2073	113.134	85.5916	126.283	111.979	111.435	134.49	91.0806	85.9461	68.0824	101.615	90.9248	90.3137	98.7186	102.128	107.902	89.9647	81.1278
ENSG00000189057	6.60835	4.225	3.44039	2.75351	3.86317	8.00775	2.90989	2.76621	4.01784	7.18359	11.8222	21.5411	20.6315	27.981	2.23409	2.21586	35.817	34.7712	56.4024	68.8702	11.148	7.87565	14.6237	16.5389	36.3388	23.3249	6.16484	6.85026	8.00019	5.20651	7.62563	8.85041	9.22322	8.82783	8.51875	8.14064	19.4486	22.4292	3.84075	6.39565	7.20969	8.03637	20.9416	17.2056	16.9481	11.7716	11.3336	9.89675	14.3315
ENSG00000138668	299.896	294.137	374.919	361.154	308.588	306.902	378.712	413.04	323.062	273.672	331.507	304.028	339.094	445.521	405.567	389.725	391.058	376.224	342.905	362.046	393.148	369.924	367.837	326.938	357.657	395.795	382.682	374.206	388.55	351.541	338.562	332.571	328.984	345.053	374.746	437.876	300.226	317.847	321.839	324.094	279.048	288.416	417.462	418.213	385.352	377.989	406.225	346.578	465.647
ENSG00000115266	4.01951	5.60773	6.79687	7.3723	5.79476	1.86227	7.94898	8.37144	5.58412	5.63873	5.10136	4.46585	3.74595	4.84477	7.65974	8.33163	8.85439	9.64901	6.82577	10.054	7.51277	9.11105	9.72147	7.77721	5.19126	8.68058	8.86196	6.85026	7.92811	11.4949	5.21344	7.40371	7.43166	7.52285	7.80886	5.33664	2.8034	5.11693	5.25164	5.38959	5.81691	6.3398	6.77748	7.95059	13.8031	13.4764	7.14174	8.61975	5.86668
ENSG00000138802	68.536	55.6932	57.0601	50.8067	48.5561	65.8311	56.3526	56.3434	59.6547	66.0427	60.8924	69.1769	49.3888	75.7366	64.0705	65.4121	67.4398	67.0215	71.5808	71.3837	51.9229	65.9393	59.5752	71.767	68.4976	63.0833	63.5749	76.2608	58.9563	59.2325	71.7431	61.9529	57.7281	55.0396	69.6487	49.5675	81.5613	78.9713	62.6277	61.3695	62.4293	60.0942	52.2399	52.9211	78.8001	78.423	62.4902	69.8519	49.0287
ENSG00000164896	95.3101	113.998	82.8211	87.757	73.9997	81.1948	125.551	116.254	63.9449	60.1723	70.3663	67.1628	91.7468	69.0132	91.1988	83.8481	84.2831	84.494	82.3583	88.375	130.08	108.252	92.3124	93.6219	142.996	123.649	95.7091	93.3452	118.561	95.9486	91.6631	89.1849	83.0753	81.6766	83.2945	132.24	74.0272	87.4142	107.776	110.163	77.3403	71.8809	127.097	124.228	109.726	108.623	98.8199	93.3487	173.151
ENSG00000069667	327.488	256.727	177.306	141.584	98.4443	122.165	296.312	258.714	195.716	205.235	183.406	170.578	156.465	119.241	227.558	219.636	211.973	229.924	276.982	284.63	207.631	214.341	225.256	227.607	232.123	276.851	286.896	253.542	233.735	311.376	374.2	283.298	133.438	120.442	153.495	71.909	233.996	210.732	442.862	394.015	180.652	232.251	226.855	245.599	563.57	689.57	186.461	244.673	127.307
ENSG00000278845	21.1876	18.59	18.125	19.4522	17.0512	27.0029	20.937	18.4172	18.6591	21.7053	19.7576	26.4448	16.2516	34.1111	18.511	23.5767	16.5104	20.6889	34.4881	28.0508	16.9037	16.7551	18.4459	24.513	34.5185	26.3068	26.5088	29.4644	15.4959	14.2672	20.2313	16.9349	20.9015	22.1847	19.8771	27.4068	29.0852	29.3371	23.4364	23.2112	21.3833	22.3232	20.0278	19.4417	18.0838	19.0781	16.1465	19.602	25.2267
ENSG00000113558	176.518	141.269	166.481	139.185	151.929	277.664	136.481	136.2	151.044	184.379	199.358	218.564	111.86	312.834	169.232	166.81	158.647	157.253	180.164	155.435	120.75	120.914	150.641	193.249	161.064	121.064	172.384	180.088	103.858	99.2618	210.016	150.627	150.69	161.588	144.267	223.144	261.592	227.021	157.157	155.22	208.098	176.622	125.65	114.29	140.303	139.067	113.957	145.131	163.932
ENSG00000178222	0.885655	1.38273	1.34259	1.33234	1.53195	1.30359	0.638757	0.436771	1.36198	1.31313	1.45753	1.75131	1.44075	0.988728	1.83515	1.06361	1.33149	1.04314	0.628689	1.70919	2.36289	2.00752	2.32651	2.3627	2.29224	3.18067	1.84945	2.7236	1.87392	2.09613	1.55625	1.3616	0.796249	1.15146	1.10428	1.26632	2.01494	3.8377	0.627061	1.2935	2.29399	1.16081	0.685363	1.73919	2.97029	1.70485	1.47492	1.0216	2.01143
ENSG00000152253	0.613146	0.307273	0	0	0.599458	0.27934	0	0	0.544792	0.695187	3.56285	2.45184	0	0	1.51599	0.797709	0.732318	0.86928	0	0	0.908802	0.849335	0	0	0	0	0	0	0.432443	0.879021	0	0	1.12802	0.844401	0	0	1.05127	0.255847	0	0	0.655426	1.07152	0	0	0.873616	0.405916	1.55255	1.1493	2.09524
ENSG00000004864	32.4286	23.66	37.3408	33.4862	38.9648	42.1803	21.4339	18.4172	35.3434	34.9138	32.2276	34.7636	18.4992	34.5066	22.5005	25.704	19.5063	20.2542	31.2548	21.8173	27.567	31.0393	19.4429	18.7047	14.4277	11.0661	22.5787	27.236	22.9195	22.7193	25.2113	20.7644	20.8352	19.498	24.2942	24.7837	22.5148	15.9478	19.674	10.7073	25.7255	23.8412	15.9156	13.4787	11.0949	9.49844	18.4754	17.2395	9.63811
ENSG00000168411	32.9055	28.4996	45.3964	51.2508	35.2348	32.4034	56.2106	51.8301	46.9202	44.7237	49.637	50.0875	42.358	35.3965	54.4959	53.7124	56.7879	51.8091	48.7683	52.6832	53.4982	56.4422	55.4207	52.8654	55.2835	57.0533	57.4101	59.9192	54.0553	54.4993	43.3416	48.8475	56.5337	55.0396	59.3946	48.9343	47.1321	49.5489	37.5453	38.7332	42.4388	48.5754	52.2399	56.3374	72.5101	70.0611	54.4169	51.2077	58.6668
ENSG00000174080	18.19	33.5696	14.0972	17.1428	12.189	20.8574	14.6914	13.0303	7.49089	7.41532	10.2027	14.3608	20.1128	15.1275	19.7079	22.0699	13.7143	18.8634	24.6087	20.3092	27.6276	25.9433	19.2768	21.2643	25.8889	27.7646	28.4353	26.7408	24.0006	25.6269	16.9631	26.2959	17.3184	20.803	22.2434	29.3968	14.3674	16.2036	21.1633	24.864	13.8459	14.6441	24.2923	26.5227	29.4409	30.6873	21.1147	19.7935	18.2705
ENSG00000181396	14.0342	18.0523	20.5584	21.8504	20.9144	15.7362	35.4865	35.6696	14.1646	9.42364	17.6523	12.5219	18.3263	13.249	21.4632	20.8291	22.1693	21.4712	18.1422	21.8173	25.7494	29.1862	24.2621	20.3783	27.2372	26.8369	28.05	25.4203	25.2258	24.2745	23.655	23.9982	15.3942	20.4959	25.0041	27.2259	13.3161	14.4127	19.9092	18.9714	15.8941	16.5192	26.9576	27.1438	29.2661	24.6797	22.8225	17.048	33.1048
ENSG00000151846	1.22629	1.07546	1.17477	0.355291	0.466245	1.67604	0.780703	1.01913	0.612891	1.31313	0.728765	0.525394	0.922079	1.18647	1.59578	1.06361	1.93066	1.13006	0.808315	0.603243	1.33291	0.617698	0.498537	0.68912	1.0787	1.72286	1.92651	1.40307	0.864885	0.811404	0.700313	1.7871	0.928957	0.921165	0.867651	0.994968	1.31409	1.36451	0.862209	1.00606	0.983139	0.267879	0.304606	0.62114	1.22306	1.21775	0.776276	0.3831	1.84381
ENSG00000139613	79.232	106.777	133.672	150.022	76.8638	59.3132	169.2	170.341	105.349	85.6624	98.7072	78.7215	128.399	85.3272	151.759	145.715	153.188	149.951	114.511	170.114	178.065	185.309	140.255	130.638	151.423	196.738	135.01	131.641	163.679	170.057	86.7609	109.013	121.163	113.38	148.526	77.1552	100.046	117.775	96.0971	114.116	97.1669	107.152	196.394	219.511	245.748	236.081	183.589	152.282	113.562
ENSG00000145191	69.4217	76.8951	86.5132	93.1752	71.5353	71.1386	93.4715	101.331	66.3965	68.8235	69.0707	71.979	85.3499	75.1433	102.05	104.323	94.6687	95.7946	84.7832	95.9156	87.9721	81.6134	95.8853	92.9328	107.331	106.287	115.976	114.226	87.1372	84.6565	75.945	80.1643	83.009	85.5148	93.0753	105.195	83.4886	93.8957	69.1335	78.5444	70.9499	72.5059	106.079	104.6	102.912	106.188	81.2761	88.2407	110.964
ENSG00000131165	77.3926	114.229	114.204	148.245	119.892	89.8544	142.372	138.092	103.306	90.7605	94.8204	89.5796	119.236	106.288	107.157	109.729	115.107	121.699	72.6585	86.7664	150.013	137.747	123.388	109.472	97.3529	97.408	104.34	109.357	132.327	114.814	75.1669	87.568	120.234	118.677	105.38	142.28	70.8733	90.3991	78.9313	78.9037	86.6801	83.3997	116.588	128.824	107.542	106.269	123.117	90.4116	190.332
ENSG00000167182	29.2266	43.1719	53.7876	58.6231	37.8324	21.9747	75.4443	59.4736	42.1533	35.0683	38.8675	31.4361	46.1039	31.9359	58.5651	54.2442	56.7213	50.9398	36.464	50.3708	70.4625	65.3216	50.6846	50.6996	50.8339	59.5713	45.3116	48.3645	81.2271	67.2789	31.0472	43.1458	49.6329	46.0582	54.031	50.7433	26.8951	37.0978	44.051	42.7575	42.5208	42.5928	65.1856	83.3569	81.421	83.9434	62.1021	44.3119	72.8306
ENSG00000100425	68.6723	83.271	114.875	129.859	71.3355	59.965	153.373	143.989	104.055	83.1134	83.0792	80.035	106.27	81.5701	131.412	118.238	129.953	128.219	88.0165	126.178	152.012	147.167	132.86	117.643	121.826	144.19	121.524	115.712	145.373	134.152	76.5675	111.396	107.361	102.173	133.066	116.773	92.7749	111.123	79.1664	104.486	82.6656	95.99	159.08	169.633	213.599	204.988	125.679	114.675	144.404
ENSG00000197191	0.476891	0.46091	0	0	0	0	1.13557	0.582361	0	0	0.242922	0.700525	0.28815	0.593237	0.638312	0.62044	0.332872	0.521568	0	0	0.727042	0.540486	0	0	0.539351	0.596376	0.693544	0.4952	0	0	0	0	0.464479	0.383819	0.315509	0.723613	0	0	0.391913	0.431168	0.409641	0.89293	0.53306	0.434798	0.436808	0.487099	0.232883	0.5108	0
ENSG00000011426	1.22629	0.46091	0.83912	1.1547	1.39873	2.04849	0.496811	0.727951	1.49818	1.54486	8.90713	6.04203	1.09497	0.593237	2.95219	1.59542	1.73093	1.82549	0.718502	0.301621	5.02871	3.32013	1.49561	2.3627	1.28096	0.530112	1.38709	1.238	2.95502	2.23136	0.778125	1.0212	3.25135	3.22408	0.552141	0.452258	1.4017	1.19395	0	0	2.04821	2.85738	0.53306	2.04976	2.70821	2.19195	3.41561	4.66105	4.44191
ENSG00000133612	92.3806	111.924	203.486	204.47	137.076	86.8747	122.57	99.5109	159.011	113.624	136.36	93.345	241.181	171.05	106.598	116.554	143.268	123.525	75.3529	52.5826	180.609	153.575	176.814	134.871	27.9789	25.9755	100.025	126.358	163.103	136.316	68.0859	80.5047	191.962	169.878	145.765	183.074	71.4866	74.5366	77.9123	66.7591	126.415	128.314	103.185	128.141	66.5695	57.8024	160.146	107.013	106.354
ENSG00000073150	4.15576	5.99182	11.4959	15.3664	4.39602	2.23472	11.9235	11.8656	5.58412	3.39869	4.77746	5.25394	4.26461	4.64702	3.98945	3.98855	5.32595	6.5196	1.70644	1.40757	9.39096	9.57432	5.65008	6.49742	3.30353	5.03606	2.38887	2.7236	12.685	9.06068	3.34594	3.99971	4.51208	6.37139	5.44254	8.86426	1.92733	6.65201	3.05692	3.37748	7.04583	4.82182	5.78751	7.64002	3.23238	3.81561	10.8679	8.10895	11.1467
ENSG00000157657	6.40396	4.53228	1.17477	0.710583	7.79295	1.21047	1.70335	1.09193	2.17917	1.46762	2.51019	1.13835	1.09497	1.28535	1.67557	0.62044	1.53121	1.99934	2.06569	2.31243	2.12054	1.31261	0.747805	1.37824	2.76418	1.6566	1.07885	1.238	3.67576	3.65132	10.4269	5.78681	2.05698	0.690874	1.49867	0.723613	0.963667	1.19395	8.54371	4.31168	4.01448	4.10748	1.90379	3.1057	1.83459	2.27313	3.95901	1.85165	1.42476
ENSG00000078814	7.35775	11.7532	6.04166	7.01701	6.52743	4.74878	6.17465	7.4979	5.92461	4.3256	7.1257	4.99124	7.319	6.22899	12.2077	10.2816	11.7837	17.2117	13.1127	17.1924	9.2092	9.72875	13.045	11.8135	7.8206	14.2468	14.1021	11.2245	6.70286	10.8187	11.4384	10.4673	8.36062	8.98136	10.964	5.87935	6.04482	7.24899	7.28958	11.929	8.68439	8.66142	12.4127	13.4787	18.4333	18.5098	6.44309	8.3005	5.95049
ENSG00000047188	71.8062	52.9278	65.0318	46.4544	43.4274	54.0057	69.0567	55.8339	57.816	62.3351	66.0747	61.6462	63.0471	53.3913	65.3472	66.3871	77.7588	75.3666	81.9092	82.3426	69.5537	69.1822	69.3797	63.7928	105.308	92.637	75.8275	73.5372	68.2538	69.3751	74.0775	64.1655	66.8849	61.411	61.5243	38.5324	70.6105	66.6907	55.1814	62.2319	48.3377	64.0231	75.0853	65.8408	81.8578	85.8918	64.3533	67.5533	50.8725
ENSG00000188672	0.476891	0.384091	0.251736	0.62176	0	0	0.354865	0.800746	0	0	1.05266	0.350263	0	0	0.638312	0.709075	0.399446	0.695424	0.808315	1.60865	0.727042	1.15818	7.06261	5.21762	0.876446	0.861432	0.462363	1.07293	6.12627	5.67983	0	0	0.530833	0.537346	0	0	0.525637	0.682257	0.31353	0.790474	0.491569	0.535758	0.380757	0.869595	1.31042	1.05538	0.388138	0.5108	0.586668
ENSG00000095794	267.127	211.097	87.6041	50.1849	81.1266	100.656	70.1213	70.7569	120.671	146.993	117.898	110.245	60.6267	181.629	55.7725	56.726	96.6659	83.5378	110.2	80.3318	65.979	50.7285	73.9496	80.1348	84.4759	37.8367	83.8418	80.7176	56.9383	45.2358	285.572	153.776	80.8856	72.6953	47.8786	69.9191	177.84	204.592	202.384	144.585	107.818	103.758	41.0456	28.883	84.1292	66.7326	47.741	52.1016	169.631
ENSG00000184949	0	0	0.671296	0.710583	0.466245	0.27934	1.34849	0.582361	0.340495	0.695187	0.890713	0.612959	0.518669	0.296618	1.27662	1.15225	1.13176	1.04314	0.98794	0.502702	0.666455	1.2354	0.581626	0.787566	0.876446	1.19275	1.69533	0.825333	1.22525	0.338085	0	0	0.265416	0.460582	1.02541	1.26632	0.876061	1.27923	0.627061	0.359306	0.819282	0.357172	0.837666	1.8013	1.57251	1.29893	2.32883	0.7662	0.586668
ENSG00000092421	3.54262	3.14955	3.10474	4.08585	3.19711	4.1901	4.32935	5.45963	3.81354	4.86631	3.07701	3.15236	4.55276	4.94364	4.14903	4.52035	3.79474	5.04182	4.9397	4.82594	5.21047	6.48583	3.90521	3.54405	7.75318	9.0119	5.93366	5.85986	4.97309	5.07128	2.80125	4.16991	5.50739	5.98757	4.41713	4.52258	3.94227	5.62862	2.66501	4.38354	3.85063	5.26829	6.47287	4.78277	4.19336	6.00756	3.6485	4.66105	2.84953
ENSG00000187266	2.72509	3.30319	4.78298	4.44114	2.93068	2.97963	7.38119	7.13392	2.99636	3.63042	2.59116	3.67776	4.55276	3.2628	4.06924	3.54537	5.39252	4.08561	5.56839	4.62486	4.72577	5.6365	5.48391	5.11918	3.70804	6.69266	5.39423	4.952	4.1082	3.92179	2.95688	6.38251	8.29426	5.91081	4.33825	7.05522	3.41664	4.26411	3.37045	3.95237	2.78556	2.5002	6.54902	7.88847	5.15433	4.87099	3.72612	4.78875	4.27429
ENSG00000113580	344.043	287.454	245.694	192.746	128.284	158.479	285.95	245.611	243.59	264.789	190.936	201.926	184.416	203.48	185.908	171.596	204.25	196.37	293.867	211.135	216.961	175.658	211.213	209.296	283.362	228.081	237.809	233.982	227.969	206.57	310.628	240.067	207.622	194.519	169.35	138.481	264.746	290.471	292.759	293.625	182.946	227.965	221.905	213.237	325.771	299.647	196.087	185.229	276.991
ENSG00000169122	0.681273	0.845001	0	0	0	0	0	0	0	0	0	0	0	0	0.558523	0.354537	0	0	0	0	0	0	0	0	0	0	0	0	0.504516	0.811404	0	0	0.995311	0.460582	0	0	0	0	0	0	0	0	0.761514	0.248456	0.436808	0.568283	0	0	0.419048
ENSG00000104853	56.6138	84.1928	141.811	178.09	77.3967	61.7341	135.062	159.057	90.0269	75.0801	83.0792	87.8283	102.063	100.158	106.04	115.402	114.841	116.136	73.5566	98.228	126.99	142.765	112.503	98.4458	88.9256	101.715	93.2432	104.322	137.084	125.294	62.3278	92.3336	111.74	110.233	117.054	127.627	68.5956	77.5215	67.9577	76.3885	85.1234	88.3108	132.351	135.222	131.654	119.502	142.524	116.846	147.756
ENSG00000111652	31.4067	36.335	45.3125	52.672	36.9666	33.9864	44.5001	41.7844	37.9311	34.7593	37.4909	40.4553	37.2289	33.0235	48.1127	47.5966	39.8114	45.9849	33.59	33.2789	47.9848	41.463	44.536	39.1814	33.2375	35.0536	38.3761	44.568	42.8118	41.1112	35.0934	35.3165	47.3768	47.5167	44.5657	52.9142	34.4292	35.5627	33.2342	34.5653	39.1617	35.6279	45.9193	43.2313	41.9336	42.7836	43.2386	40.2894	44.7544
ENSG00000275993	15.3968	15.5173	13.0064	9.59287	11.3231	5.49369	19.6595	17.1796	10.4872	7.80154	4.69649	4.64098	11.7565	4.3504	13.7237	9.30661	17.1762	14.43	12.2145	11.3611	15.5708	10.0376	9.38911	5.41452	11.1915	8.34926	13.3315	9.4088	18.3788	9.46638	12.9169	14.3819	10.2185	12.359	11.3583	9.67832	6.57046	16.1183	7.60311	8.19218	11.9615	11.3402	13.7073	9.19286	8.03727	8.93015	8.38378	5.93805	9.63811
ENSG00000119943	7.494	7.37455	8.47511	9.50405	7.85956	5.5868	14.0527	12.9575	6.6737	7.02911	8.09739	8.23117	8.41397	8.89855	12.3673	11.6111	9.78643	11.3876	11.6757	11.3611	12.4203	12.5856	12.1311	10.3368	10.9893	12.4576	13.7938	13.2053	9.22544	12.712	9.18188	11.063	7.49801	7.90666	9.62304	11.216	7.44652	9.12519	9.95459	11.1385	7.94704	6.96485	14.9257	14.5347	14.502	15.6684	11.877	15.4517	16.2591
ENSG00000158864	62.8815	67.9842	102.96	97.8828	84.3237	78.2152	86.1612	99.7293	63.264	61.8716	78.5447	82.3117	68.6372	89.6776	94.151	100.511	94.5355	94.8384	81.55	74.7015	76.4	85.474	90.1521	89.3887	82.6556	92.637	102.105	100.691	87.8579	85.7384	60.6938	73.1861	94.7537	101.328	87.3172	101.939	77.4438	71.2106	70.2308	71.7894	80.0439	75.6312	108.973	100.811	100.903	101.804	89.9704	85.3036	101.41
ENSG00000168268	28.2728	37.6409	60.4166	64.3966	39.764	47.5809	82.7545	64.7877	28.4654	24.3315	57.3295	47.2854	59.3012	46.1736	35.5061	32.972	51.3288	62.762	24.2494	25.3362	27.8093	26.561	54.5898	46.3679	23.664	22.8611	44.6951	44.8981	46.92	46.3177	25.5225	34.6357	66.5532	69.7015	60.0257	80.8637	14.455	16.8859	28.2961	27.954	29.9038	36.1637	39.2941	31.5539	21.8404	21.1076	46.1108	30.5203	42.0725
ENSG00000095321	8.03902	12.2141	19.5515	25.8475	19.9153	10.8943	32.0798	31.0835	14.1646	12.8223	16.2758	14.9737	14.4651	11.0738	17.2344	17.9928	20.4383	19.9065	11.9451	16.9913	20.9025	22.0055	19.8584	18.4094	17.5289	20.0117	15.1039	17.9097	19.3158	21.2994	11.7497	15.7435	22.4277	24.8714	14.5134	13.7486	10.2499	10.8308	12.8547	15.2346	12.3712	11.4295	23.15	28.4482	26.2085	26.8716	23.3659	18.0696	25.1429
ENSG00000149600	27.2509	24.1209	30.1244	25.4033	31.305	30.2618	20.5822	22.6393	21.1788	21.628	30.4462	29.7723	15.5025	24.7182	24.8942	20.8291	24.2996	22.8621	26.9438	16.4886	21.6901	18.2221	28.832	29.7306	19.7537	15.7708	26.8941	30.8675	17.2256	16.4986	41.7853	32.338	29.5939	34.3134	22.7167	42.5123	20.3246	25.3288	33.8613	25.0077	29.3303	22.7697	22.5408	18.3857	16.5987	19.8899	15.7584	19.0912	32.6858
ENSG00000166710	16525.5	13444.4	8266.59	6660.12	9061.94	16843.6	6429.8	6430.36	12899.8	18283.5	11807.6	14000.9	4842.18	24409.1	5844.62	6372.81	6265.78	6077.66	8792.76	7755.59	6467.1	6575.94	6565.48	10140.5	7833.27	4737.67	6245.75	7255.25	6703.51	6472.3	16893.1	9670.1	8797.96	9292.02	6718.85	8993.51	14582.7	11301.5	16983	13998.6	14890.1	12338.6	5939.81	5790.64	6062.19	5875.96	6023.28	8534.19	7950.52
ENSG00000051825	29.7035	29.1909	34.9074	34.1968	25.5103	25.8855	46.8422	43.8955	35.3434	34.8366	41.7016	36.3397	31.293	26.1024	47.0755	45.558	48.1998	51.7221	45.8943	53.588	52.4682	49.4931	47.0286	44.2021	46.8562	51.0233	48.394	43.8252	54.0553	63.9657	33.9263	32.7635	42.2676	40.9918	39.202	25.5074	51.2496	50.9987	39.74	42.1826	51.0413	57.2368	57.0374	56.4616	71.5491	69.2493	46.9647	55.1026	29.082
ENSG00000128512	168.888	111.847	168.579	112.627	204.015	166.859	75.8702	58.6001	295.822	260.154	209.398	171.979	168.395	202.393	104.444	106.095	172.228	137.955	76.7899	44.5394	147.468	148.788	123.969	118.135	11.3938	13.8492	67.6591	110.842	181.626	178.644	123.566	107.652	210.143	173.179	151.445	92.8033	124.401	83.7471	104.641	49.2968	150.584	168.049	71.3539	63.5426	34.9446	33.4475	225.353	192.572	48.9448
ENSG00000078142	78.687	74.1296	64.5283	55.7808	43.7604	68.0658	61.8175	55.6883	67.8947	90.9922	67.7752	80.4728	54.2874	69.4087	62.3152	58.9418	64.5105	69.1077	81.55	82.041	52.8923	54.1258	59.8244	71.8654	78.6779	68.5169	67.505	67.6773	67.8214	58.1506	76.5675	61.0168	60.5149	62.8695	54.8986	43.6881	89.7087	88.9493	72.1904	66.9028	66.3619	68.7556	65.0333	57.5175	67.1811	75.8251	58.0654	78.4717	47.6877
ENSG00000144031	0.545018	0.384091	0	0	0	0	0.922649	0.436771	1.08958	0.617944	0	0	0.691559	0.494364	1.19683	0.531806	1.13176	0.521568	0.359251	0.603243	1.3935	1.15818	0.913984	1.18135	0.134838	0.795168	0.693544	0.660266	0.360369	1.01426	0.233438	0.595701	0.663541	0.383819	0.788774	0.633161	0.700849	0.938104	0.862209	0.862335	0.983139	0.625051	1.21842	0.807481	0.873616	1.05538	0	0	1.17334
ENSG00000081923	4.76891	2.30455	4.86689	5.24055	5.72815	3.91076	3.54865	2.9846	4.08594	3.55318	3.56285	3.0648	4.09172	2.07633	3.27135	4.25445	8.52151	8.6928	7.27483	6.63567	3.57462	4.09225	6.81334	5.21762	7.88801	9.80707	7.55193	6.27253	3.24332	7.37026	6.45844	5.36131	4.57843	4.29877	4.49601	4.52258	5.60679	5.37278	3.37045	2.65887	5.40726	4.28606	3.04606	3.72684	8.12463	5.84519	4.19189	4.66105	1.59238
ENSG00000174151	38.0832	44.3241	54.8784	48.3196	33.9027	36.8729	55.4299	51.0294	39.9741	35.5318	40.406	30.035	48.8125	39.4502	51.783	52.8261	55.1901	54.6777	48.0498	56.2021	59.1933	59.4535	57.3317	51.0933	47.3281	56.0593	63.1125	54.3069	55.3526	54.4993	42.0966	49.9538	52.8842	53.0437	52.9267	56.8036	38.2839	48.7814	43.0321	51.3089	38.4243	40.6283	70.3639	66.1514	83.1682	72.659	60.1614	51.5908	48.442
ENSG00000064726	99.1252	84.4233	76.9473	68.4824	54.0178	99.9106	65.721	64.4965	78.0414	107.831	86.2372	103.327	56.0163	116.472	71.9696	75.5165	74.297	76.7574	99.2431	95.1112	64.1614	67.5607	68.715	87.5183	94.1168	65.0712	82.3006	78.0765	58.1635	61.3286	95.0091	75.3136	67.4158	63.9442	62.3131	64.5824	114.764	94.0663	92.6483	90.7608	81.7644	88.6679	60.6165	61.617	77.2276	78.5854	65.0519	83.2604	70.903
ENSG00000166928	35.5624	26.5023	22.908	13.4123	63.4759	60.2443	10.433	6.76995	36.7734	31.8241	49.8799	26.7075	20.2857	12.6557	23.059	17.2837	26.9626	25.7307	24.6985	17.293	34.2316	32.6608	21.5202	18.5078	0.943865	1.25902	11.6361	15.1861	40.6496	40.5026	18.2859	14.3819	23.8211	20.3424	23.6632	33.1053	21.6387	19.1885	19.674	10.5636	29.8219	37.5923	15.611	11.9259	2.97029	2.51668	37.727	31.5419	4.27429
ENSG00000165417	110.639	72.6701	91.1284	67.9495	61.8108	79.705	78.922	75.7069	92.4103	107.29	95.7921	85.4641	66.332	87.9968	84.2571	78.3528	94.469	88.4927	92.3275	84.0518	76.6423	80.9185	81.5108	84.2696	87.8469	80.2457	81.2988	84.5141	84.7587	89.1192	107.693	81.5259	77.6343	75.7658	69.9642	50.9242	93.3005	79.3977	88.494	82.2811	76.6029	90.811	73.2577	61.5549	91.0308	94.4973	79.3354	84.0905	63.7792
ENSG00000005059	168.274	132.896	93.0584	83.4935	152.262	197.307	97.5169	120.84	124.417	155.722	160.328	158.932	70.6543	173.522	116.173	121.34	118.502	125.872	154.658	142.667	92.7584	92.7319	105.191	153.477	141.31	115.697	135.858	140.637	94.2004	94.1229	188.695	131.99	130.784	133.185	113.11	143.094	174.599	155.043	167.739	152.274	145.668	129.832	100.063	103.917	123.791	129.568	84.7693	121.315	125.631
ENSG00000170921	20.4382	22.2005	15.6076	13.6787	17.0512	12.9428	12.4203	13.0303	18.2505	14.3672	19.4337	15.0613	19.94	14.5343	23.6973	23.3108	19.706	19.4719	12.933	17.3935	16.3584	16.8323	21.6864	17.4249	21.1021	21.4695	24.2741	23.1919	21.6942	23.3955	21.0872	24.679	20.9015	18.1162	21.7702	10.221	13.3161	14.2421	20.4579	21.6302	15.1567	21.7875	27.7191	29.442	30.7513	34.5029	17.4662	20.5597	5.95049
ENSG00000146826	66.6966	75.0514	60.5005	70.0812	55.8828	54.7506	80.6253	79.929	50.3932	38.9304	52.3091	46.7601	61.3759	50.7217	73.8846	58.0555	64.1111	63.6313	58.6477	65.5524	91.7284	78.216	67.6348	63.1037	93.8471	92.5708	72.2827	64.2109	84.1101	65.0476	57.8925	61.4423	72.326	72.6185	68.3867	81.4064	55.4547	67.8846	77.1285	83.5746	48.5834	52.5936	112.78	111.246	85.0902	84.4305	69.8648	73.1721	95.9621
ENSG00000164985	170.999	157.477	107.995	101.08	102.108	173.563	129.81	129.503	106.575	132.472	111.096	133.012	118.948	139.806	138.913	138.27	146.131	142.301	209.084	177.755	137.229	119.911	134.356	160.171	202.931	179.045	194.578	191.972	112.219	121.373	162.473	141.436	122.224	119.137	121.944	117.497	207.013	200.584	157.627	180.156	141.162	136.618	137.225	141.433	186.954	191.511	136.236	156.879	124.793
ENSG00000134308	226.455	181.445	334.389	339.481	191.16	216.954	229.314	252.599	202.322	254.824	279.522	309.107	136.122	272.098	197.557	211.038	207.179	223.492	241.956	212.643	185.88	207.624	208.721	287.068	212.1	188.455	226.789	246.114	210.455	238.485	276.312	228.749	223.812	244.8	209.656	205.777	276.485	227.448	269.95	219.105	254.551	227.965	257.163	257.897	295.369	292.99	173.187	195.509	230.477
ENSG00000174276	5.92707	9.06455	7.30034	7.3723	5.52833	6.61105	9.29746	11.356	6.06081	5.48425	6.88278	5.95446	7.20374	8.79968	8.29805	7.00211	7.92235	8.6928	9.60996	6.13297	7.02807	9.65153	7.22878	7.77721	11.3938	8.41552	9.09314	8.1708	7.78397	6.49123	5.99156	7.99941	6.63541	6.90874	8.43988	13.2964	7.79694	6.56673	7.05444	7.68915	7.12776	6.60768	9.44278	10.1867	9.60977	9.33607	9.23768	9.25825	15.2534
ENSG00000048740	186.192	161.165	176.886	193.19	139.674	124.493	221.862	229.814	175.763	165.3	158.709	168.126	166.954	149.397	205.217	206.075	221.559	259.306	242.315	227.221	205.692	220.287	215.534	221.109	195.043	241.466	260.156	261.135	220.69	276.283	178.113	197.602	208.816	196.208	171.322	101.034	178.804	157.601	181.848	201.499	164.266	177.068	249.32	245.412	347.612	393.008	207.266	227.37	168.709
ENSG00000170439	0.953782	1.69	8.89467	15.0999	1.86498	1.3967	2.41308	3.42137	1.90677	2.1628	2.02435	1.40105	0.749189	1.0876	9.33531	17.461	2.19695	2.43398	0.628689	0.502702	0.363521	1.31261	4.15447	5.11918	0	0	0.539423	0.825333	4.68479	3.24562	0.466875	1.1914	2.52146	2.68673	0.631019	0.54271	1.66452	0.511693	0.391913	0.646751	0.901211	0.803637	0.456908	0.807481	0	0	1.16441	1.34085	1.84381
ENSG00000166797	89.3149	59.4573	63.5214	55.5143	65.9404	146.84	45.0679	53.4316	68.1671	98.1758	97.7355	122.942	46.9108	134.665	38.4583	49.8125	56.9876	57.7202	68.9762	70.4788	43.9254	46.0957	47.1948	77.7721	53.0587	34.3247	45.0804	52.161	44.2533	39.4207	79.8356	49.273	89.578	89.8136	44.8812	55.9895	87.7813	67.3729	74.2283	60.9383	91.8416	81.078	50.1838	43.4798	39.8369	37.669	51.1566	63.6585	60.9296
ENSG00000076685	79.8452	50.2391	58.9901	47.6091	95.3804	58.3821	37.7576	38.1446	83.0808	74.7712	74.415	57.8809	44.5479	29.6618	50.7458	53.5351	70.0362	61.1973	47.0619	42.8302	41.0779	48.1805	52.7618	50.8965	35.3275	42.7403	48.7022	52.3261	72.6503	74.0406	81.5475	60.5913	53.1496	46.3653	54.7409	24.5124	66.7559	39.2298	65.9982	39.7393	58.0871	61.0764	40.1318	40.4983	47.5247	52.5255	58.6088	68.8303	17.5162
ENSG00000047579	18.3262	22.2005	30.0405	31.8874	26.5094	19.6469	19.4466	24.8231	27.9206	28.2709	29.3126	25.5692	30.7168	31.5404	24.8144	23.8426	31.5562	29.3817	28.5605	23.627	24.7194	26.7154	32.488	27.9586	28.7879	25.2466	28.8977	27.8137	31.9287	23.125	18.2081	21.6154	30.2575	28.3258	20.8236	30.4822	21.2883	19.7002	19.047	23.4986	27.2002	25.0913	28.0237	28.1376	22.714	21.6759	25.9276	28.2856	34.1105
ENSG00000137857	4.56453	3.61046	5.03472	6.75054	2.93068	2.97963	4.25838	6.11479	4.01784	4.17112	4.21064	3.50263	4.49513	4.05378	5.66502	5.14079	6.12484	6.08496	7.27483	8.74702	5.81633	6.40862	7.06261	6.00519	7.4835	13.1203	7.93723	5.77733	7.92811	8.45213	4.66875	6.63781	4.31302	6.1411	5.60029	3.79897	3.94227	4.69052	5.4084	4.09609	4.26027	4.82182	9.13817	9.25498	9.17297	9.6608	5.66681	6.19345	3.01715
ENSG00000074657	18.8713	15.9782	20.8102	23.6269	18.5166	17.0397	25.9761	26.8614	19.953	19.5425	22.5107	21.8038	17.75	14.5343	16.5163	14.7133	35.4841	36.249	21.6449	28.654	27.6276	27.5648	20.3569	16.342	35.1253	37.4391	20.2669	16.5067	19.7482	19.6089	23.7328	19.9985	29.3949	26.2532	27.7648	16.3717	13.8418	15.6066	17.8712	16.3844	15.5664	18.5729	28.4045	23.6033	23.0635	20.4582	14.9821	16.4733	12.1524
ENSG00000168528	4.22389	6.37592	4.27951	8.26053	20.8478	12.291	4.32935	9.39057	3.54115	2.54902	3.31993	1.48862	5.0138	6.82222	10.5321	14.0042	2.92927	3.56405	1.437	1.70919	1.33291	2.08473	0.830895	0.68912	0.337095	0.463848	3.93008	4.7044	3.67576	3.04277	3.57938	2.8934	9.15687	6.83197	1.81418	2.35174	9.02343	6.2256	3.52722	2.15584	3.68677	3.12525	1.29457	1.86342	1.31042	0.487099	3.02748	2.61785	1.50857
ENSG00000143365	5.51831	4.83955	0	0	0.466245	0.651793	0.283892	0.655156	3.60925	3.86215	0.890713	0.963222	2.01705	1.0876	1.35641	1.15225	4.79335	4.17254	1.97588	2.61405	1.99936	1.77588	1.91106	2.65804	2.42708	2.78309	5.39423	6.02493	2.81088	3.31323	3.50156	7.99941	1.52614	0.997929	0.867651	1.71858	1.83973	1.27923	2.58663	3.23376	1.63856	1.42869	1.97994	1.98765	22.5393	28.4141	3.02748	2.1709	0.586668
ENSG00000081059	161.666	287.531	176.551	218.238	222.332	200.845	268.775	245.028	235.759	214.349	171.422	190.105	361.224	257.564	587.805	519.574	313.632	316.852	358.802	471.635	481.18	450.842	493.219	453.54	618.569	683.115	541.042	510.634	459.182	402.659	158.893	251.13	197.934	211.868	401.328	383.153	402.725	488.411	264.071	378.853	274.869	272.165	438.784	498.775	545.049	565.198	562.8	476.257	331.97
ENSG00000165140	5.51831	4.225	15.272	20.074	5.46173	8.10086	3.6906	3.34858	5.24362	3.7849	5.5872	10.2452	11.526	15.1275	9.33531	10.1043	5.12622	8.77973	7.00539	4.32324	6.9069	8.1845	14.1252	14.4715	2.22482	1.78913	7.93723	9.57386	2.66673	2.97515	3.19031	7.40371	9.02416	9.97929	8.83426	11.216	9.37385	6.48145	3.99751	3.01817	7.45547	7.41132	8.90972	6.02505	2.70821	2.59786	11.1784	10.2799	5.44763
ENSG00000118181	1450.36	1541.82	506.157	492.523	763.509	1819.53	542.731	735.595	652.32	864.889	899.296	1164.1	470.894	3302.15	760.389	753.48	591.513	591.458	1379.25	1227.6	524.137	558.554	668.289	1122.87	1374.2	933.129	915.17	1088.61	415.001	468.18	1338.3	930.91	615.899	689.338	627.785	1061.54	1547.65	1361.27	1590.93	1622.56	1117.26	838.997	784.36	777.108	476.295	520.222	588.805	909.288	879.08
ENSG00000175691	2.9976	4.45546	4.53125	4.70761	3.39693	3.81765	5.74881	3.27578	3.88164	4.09388	5.18233	4.81611	2.70861	4.64702	3.98945	3.98855	4.99307	4.25947	5.20914	4.12216	2.36289	2.93407	5.31773	4.5285	4.17997	4.90353	4.39245	5.1996	3.0271	3.31323	6.225	4.34011	4.31302	4.75935	3.54948	4.25123	6.39525	5.96975	4.62457	4.74284	5.40726	5.00041	5.6352	4.59643	5.06697	4.05916	3.49324	4.27795	2.84953
ENSG00000011566	27.3872	17.8987	26.5162	36.5062	21.1142	34.3588	24.1308	24.8959	37.2501	55.8466	39.6772	47.6357	25.1843	45.4815	25.2133	35.8083	28.8933	34.8581	23.8902	27.2465	25.2041	30.9621	28.2504	36.3265	14.2254	16.9636	21.1916	26.3281	21.7663	25.6945	23.7328	23.0621	31.1864	27.0976	32.182	23.8792	35.5681	23.1115	22.8093	18.8995	27.2821	28.4845	16.8295	19.5038	19.6564	24.2738	26.7815	37.033	13.661
ENSG00000014216	67.1054	97.7896	134.343	161.391	98.7107	70.1143	169.484	181.697	105.826	93.0777	103.485	102.014	113.589	93.7314	119.285	113.541	140.206	128.914	83.5258	102.652	168.855	165.775	129.287	124.534	113.803	125.835	97.0962	104.322	182.851	157.007	64.74	99.6522	141.002	151.839	126.835	146.441	70.0849	83.8324	80.3422	81.9937	99.379	92.8647	142.403	168.453	154.106	144.75	157.584	120.868	191.924
ENSG00000143882	3.27011	3.38	4.78298	4.88526	3.33032	3.35208	4.11643	4.87727	8.30808	8.11051	7.85447	8.84413	11.0649	9.0963	3.03198	2.30449	5.52567	5.65032	5.92764	3.21729	3.93814	3.70619	3.57285	4.03628	9.16897	8.81311	10.0179	9.1612	3.96406	4.12464	3.735	2.8934	4.31302	4.83612	2.36632	2.44219	4.02988	4.17883	1.95957	3.44934	2.29399	2.14303	2.8176	5.09334	4.10599	3.08496	2.2512	3.4479	3.4362
ENSG00000063761	5.72269	7.68183	10.0694	11.8134	6.86046	6.42482	6.52952	8.00746	4.97123	4.55733	6.63986	5.69177	8.24108	6.72335	10.1332	9.39524	9.71985	7.12809	8.26277	7.84215	8.42157	8.8022	9.97074	9.05701	9.50607	10.4034	10.5573	12.1324	11.6039	7.77596	7.70344	8.76531	7.2326	8.36725	9.78079	10.5828	7.27131	7.50483	7.2112	8.12032	6.47233	5.80404	11.2704	12.2986	8.6488	7.46886	6.98648	7.0235	10.2248
ENSG00000093134	2.38445	2.38137	1.67824	1.50999	3.26371	4.56255	5.11006	5.60522	2.24727	1.69934	1.61948	1.83888	1.38312	2.07633	2.55325	2.5704	10.4522	9.82286	2.60457	1.50811	4.18049	5.55928	3.82212	3.34716	1.34838	1.78913	0.693544	0.9904	9.51374	9.66923	0.700313	0.765901	2.25604	2.84026	1.89306	1.80903	3.24143	5.54334	1.17574	0.790474	2.04821	2.32162	0.53306	0.993823	1.22306	1.13657	0.465765	1.46855	3.85525
ENSG00000140943	85.9766	94.3328	136.609	141.14	95.7134	85.9436	160.754	146.901	101.672	97.0944	97.5735	94.6585	126.671	104.113	140.828	140.751	140.339	142.127	118.283	142.566	144.318	140.217	140.67	129.358	140.973	155.654	139.711	138.243	142.922	136.181	90.1847	109.524	119.968	121.747	135.985	106.642	117.217	129.117	96.8025	110.954	101.591	105.991	173.168	174.292	178.829	185.991	131.734	134.724	141.722
ENSG00000169508	328.51	277.544	200.885	153.308	118.626	342.564	143.011	139.257	173.857	240.844	199.925	239.142	141.193	402.116	117.13	119.036	179.817	164.468	199.744	196.355	124.566	122.69	131.863	181.829	234.618	160.293	171.845	186.855	79.6415	77.8272	239.273	167.052	133.704	132.878	141.821	158.381	255.109	220.71	247.062	210.05	237.1	211.178	98.2353	83.1085	169.656	181.932	104.875	134.66	165.776
ENSG00000111785	17.0318	19.0509	15.3559	12.7017	13.2547	15.4568	15.9689	15.5054	11.7811	16.3755	10.1217	11.5587	10.9497	11.667	14.362	18.3473	15.5118	14.43	18.232	18.6	15.9343	14.0526	13.5436	14.7669	15.776	13.7829	19.0339	20.3857	11.8201	18.4594	18.9863	16.8498	16.7212	14.0478	15.7755	12.9346	17.9593	17.9945	19.5957	17.606	14.6652	16.6085	19.4948	17.8888	24.0244	27.034	13.1191	16.6649	13.1581
ENSG00000226174	2.04382	1.99727	1.76215	1.33234	0.865883	0.372453	1.27751	1.96547	0.612891	0.617944	1.13363	1.48862	1.95942	0.790982	0.957468	1.06361	1.26491	1.47778	1.61663	3.11675	2.05995	1.69867	1.66179	2.16581	3.10127	2.25297	2.00357	2.14587	1.87392	2.09613	2.25656	0.936101	1.5925	1.91909	1.49867	1.53768	1.4893	1.53508	1.64604	1.79653	1.22892	1.69657	2.6653	1.92553	1.83459	2.19195	1.47492	2.74555	1.59238
ENSG00000082898	264.743	209.33	226.898	224.988	207.013	285.951	199.434	241.389	229.425	319.322	251.343	290.893	183.321	222.365	199.871	261.028	204.516	250.353	225.52	276.386	177.156	227.545	193.598	251.923	245	317.868	218.544	248.92	183.788	232.129	281.214	237.004	208.485	227.528	228.35	155.848	292.342	212.012	255.684	243.466	244.392	223.322	204.619	210.504	211.764	311.5	217.435	273.214	160.16
ENSG00000145741	327.556	353.748	305.691	283.878	329.635	458.211	289.002	328.379	272.532	303.565	308.43	373.292	211.041	561.696	418.334	409.313	305.976	306.334	487.683	369.184	274.943	292.171	351.967	435.426	451.302	388.108	432.309	450.714	222.348	237.606	364.629	343.89	323.543	342.213	346.508	531.494	448.368	404.323	341.435	388.482	365.728	298.239	306.205	315.787	265.317	273.669	271.464	314.589	455.003
ENSG00000156113	4.15576	2.535	2.01389	2.93115	3.59675	2.70029	1.77433	1.81988	1.22578	1.46762	0.809739	0.875656	4.4375	3.85604	0.79789	1.24088	4.6602	4.3464	1.34719	1.50811	0.908802	0.849335	2.65886	2.16581	0	0	0	0	2.88295	3.178	3.81281	2.6381	0.862603	1.15146	0.631019	0.994968	2.10255	1.27923	1.09736	0.862335	1.147	0.89293	4.26448	4.78277	1.57251	1.86721	3.57087	2.23475	1.67619
ENSG00000080493	1.56693	0.921819	0.503472	0.888229	0	0	0.70973	0.29118	0.885287	1.23589	0.566817	0.963222	0	0	0.718101	0.62044	1.06519	1.21699	0.808315	0.502702	0.605868	0.540486	0.664716	1.0829	0.876446	0.993959	0.308242	0.4952	4.32443	4.86843	2.87906	2.7232	0.729895	0.921165	1.18316	0.452258	0	0	3.44884	3.01817	1.47471	1.69657	2.513	2.11187	2.18404	3.32851	0.465765	0.5108	0.921906
ENSG00000138413	68.4679	47.0128	55.6336	38.5491	44.8261	86.3161	40.7385	34.4321	53.2534	57.855	65.184	54.5534	36.0763	68.0245	38.937	38.8218	37.6145	37.5529	43.8286	39.1102	34.6557	31.1938	54.3405	58.1814	34.7882	27.6983	42.2291	38.1304	37.3342	30.6305	92.2856	63.4847	69.4727	69.2409	41.4106	38.5324	48.0958	35.4774	61.5304	39.38	52.4341	61.7908	33.3543	29.0693	31.2754	32.6357	36.4073	39.6509	33.021
ENSG00000177483	3.61075	2.45818	2.68518	2.93115	1.73177	3.16585	4.68422	4.5133	2.17917	1.69934	1.78143	2.71453	1.38312	0.494364	1.75536	2.65903	1.86408	2.69477	0.718502	1.91027	1.3935	1.31261	2.24342	1.77202	3.9103	2.84935	1.61827	0.9904	2.52258	1.75804	5.52469	2.8083	1.72521	1.91909	3.62836	1.44723	3.15382	2.81431	4.15428	3.37748	2.86749	2.41091	4.72139	4.96912	2.53349	1.78603	1.3973	0.83005	1.84381
ENSG00000154188	0.0681273	0.691364	0	0	0	0	1.13557	1.60149	0	0	0.242922	0.700525	0	0	0	0	0	0	0	0	0	0	0.498537	0.590675	0	0	0	0	0	0	0	0	0.398125	0.307055	0	0	0	0	0.31353	0.503029	0	0	1.44688	0.931709	0	0	0	0	0
ENSG00000266094	212.625	251.887	265.078	304.218	203.682	168.814	318.243	301.517	269.536	234.046	195.309	193.695	285.902	284.556	389.211	372.353	303.512	290.166	285.964	281.413	354.796	326.685	327.539	267.477	315.521	349.211	348.776	367.603	343.359	357.626	225.578	309.339	233.235	233.822	275.597	257.425	242.844	262.072	248.708	293.553	219.732	238.591	343.443	354.609	407.629	393.333	340.164	293.199	309.258
ENSG00000166689	12.5354	9.37183	10.0694	10.2146	10.0576	7.72841	10.1491	12.8847	23.9027	20.6239	5.83012	5.69177	6.51218	6.32786	14.4418	13.7383	11.2511	12.083	9.69978	8.54594	9.2092	9.65153	17.3657	10.7306	7.07899	7.15651	19.1881	19.3953	6.91908	8.04643	10.8938	13.5309	9.48864	8.06019	13.5669	9.13561	9.02343	8.18709	9.24915	7.11426	4.42413	6.25051	2.36069	3.41627	4.80489	6.25111	5.58919	4.91645	7.04001
ENSG00000231925	284.568	332.239	316.432	384.958	312.517	130.824	472.751	403.358	344.785	231.806	246.97	183.45	337.366	248.27	337.587	326.618	355.906	291.991	204.234	233.354	521.713	459.954	349.308	288.348	357.118	341.259	333.055	334.92	581.707	434.304	267.831	304.063	301.049	303.908	369.383	447.645	176.351	230.859	354.133	342.563	292.812	281.094	416.32	408.834	358.794	305.574	462.971	307.629	591.696
ENSG00000165671	75.0081	93.1805	159.349	157.661	89.5856	57.9165	159.618	148.502	113.521	101.266	100.408	100.788	113.589	79.7903	139.79	132.774	164.439	162.468	127.265	138.545	132.988	140.835	130.035	107.601	139.557	167.449	150.114	126.854	146.67	163.971	82.0922	107.652	128.992	121.901	121.471	73.2658	86.1168	99.0979	90.4535	103.193	95.938	113.938	154.968	157.086	212.027	215.054	152.383	135.937	90.0954
ENSG00000197951	7.494	10.2936	9.90161	9.41522	7.06028	6.9835	13.9817	14.4862	12.3259	10.7368	9.87882	9.01926	13.1973	14.2377	9.97362	9.83841	14.4466	13.2131	10.3285	13.0703	10.2998	10.7325	11.134	11.6166	14.2928	15.8371	13.5626	12.1324	10.4507	9.60162	6.8475	12.5097	10.683	11.4378	11.7527	11.9396	10.4251	10.9161	7.75988	8.76707	9.01211	7.85778	13.6311	16.7087	13.0169	14.7753	11.4113	14.1747	12.4038
ENSG00000120051	0	0	0.503472	0.62176	0.399639	0.465567	0.851676	0.14559	0	0	0	0	0	0	0.558523	0.265903	0	0	0	0	0	0	0	0	0	0	0	0	0	0	0	0	0.398125	0.460582	0	0	0	0	0	0	0	0	0	0	0	0	0	0	0
ENSG00000131378	120.313	142.728	244.519	246.306	72.0681	67.6003	240.811	228.649	119.173	122.739	113.525	159.107	138.369	110.639	129.657	121.252	146.064	134.217	104.362	96.2172	124.506	96.6698	138.012	114.788	303.25	246.038	170.997	147.404	153.085	126.173	122.633	146.713	140.737	130.345	128.255	152.863	122.561	162.633	124.315	139.914	99.7886	112.241	150.018	145.471	203.727	188.183	119.857	85.6229	218.659
ENSG00000119714	35.835	68.906	123.518	101.791	59.4795	43.577	101.137	54.3052	78.7224	71.2952	37.4909	40.3678	64.3726	76.6264	45.5595	51.8511	47.3343	54.9385	54.1571	35.1891	135.351	103.851	58.8273	53.0623	33.5746	28.2947	58.4118	81.2953	99.678	91.5534	26.6119	65.5271	68.013	83.5957	97.8079	155.124	58.4333	76.3276	31.9801	41.6077	88.6464	89.918	59.6266	72.2385	70.3261	57.7213	97.4226	52.0378	59.7563
ENSG00000133740	15.1243	13.2127	11.9994	12.4352	13.0549	15.4568	13.059	12.9575	12.6664	15.5258	15.7089	18.1261	14.3499	11.8647	13.7237	11.877	22.1693	20.4281	30.8058	32.1729	13.632	13.821	14.4576	14.57	32.9004	22.9936	18.0322	21.046	12.4688	10.8863	23.8884	17.9561	17.5175	17.5021	13.1725	13.025	21.2007	20.4677	15.4414	20.0493	17.7784	14.1976	19.1902	17.0192	16.1619	12.6646	14.4387	18.4527	16.7619
ENSG00000198912	24.0489	26.3487	37.9282	38.6379	21.1808	19.2745	38.3964	37.5623	25.4009	23.3274	27.6931	26.1821	36.3069	24.9159	38.6976	35.3651	33.5535	36.5967	25.1476	30.7654	40.5326	39.7643	28.0842	24.513	37.4175	39.6921	31.0554	28.6391	41.3703	33.3352	35.5603	36.2526	35.3667	38.0748	37.1512	47.3966	21.2007	22.3439	30.5692	33.9904	24.8243	23.0376	59.7789	55.7783	43.5934	43.8389	38.6585	36.0114	50.1182
ENSG00000196453	8.85655	15.9782	21.4815	30.1109	11.9225	9.49756	28.7441	26.5702	12.6664	12.5134	12.6319	11.5587	19.0755	12.0625	19.4685	21.7154	18.7074	17.2117	13.3821	19.5048	26.9611	25.8661	20.1907	17.8187	27.035	28.8911	17.878	19.7255	33.5143	25.424	12.9947	18.722	18.0483	15.0457	21.5335	25.7787	13.4037	21.2353	15.9901	20.8398	16.0579	15.0012	28.0237	33.8521	35.6435	35.1523	29.4208	20.4959	36.2896
ENSG00000116106	27.7959	31.8028	23.0758	23.0051	7.06028	8.65954	21.6468	19.8731	21.5874	23.7136	15.547	14.7986	19.1908	15.523	9.97362	12.3202	18.5742	24.2529	34.1288	32.4746	24.6588	30.19	29.746	28.8446	22.5179	23.3912	31.5948	31.1151	35.0278	45.6415	32.2144	42.9756	33.3761	29.247	17.1164	11.7587	15.8567	16.5447	30.8044	43.1168	22.2845	24.8235	29.6991	26.5227	77.7518	82.9692	27.4802	30.5203	20.7848
ENSG00000275379	0	0	0.755208	0.62176	0	0	0.425838	0.873541	0	0	0	0	0	0	0	0	0	0	0	0	0	0	0	0	0	0	0	0	0	0	0	0	0	0	0	0	0.963667	0.852822	0	0	0	0	0	0	0	0	0.698648	0.31925	0.586668
ENSG00000206557	0	0	0	0	0	0	0	0	0.68099	0.386215	0	0	0	0	0	0	0.46602	0.347712	0.628689	0.703783	0	0	0.913984	0.886012	0	0	0.616484	0.2476	0	0	0	0	0	0	0	0	0	0	0	0	0	0	0	0	0	0	0	0	0
ENSG00000166035	2.18007	1.69	0.83912	0.444114	0.599458	0.55868	5.46492	5.75081	0.340495	0.695187	1.13363	1.13835	0	0	0	0	2.52982	2.08627	0	0	1.02998	0.849335	0	0	4.04514	2.58429	0.231181	0.577733	1.72977	1.35234	3.57938	2.9785	0	0	0	0	0.0876061	0.852822	0	0	1.147	0.803637	1.97994	3.04358	0.611531	0.730649	0	0	0
ENSG00000171310	92.1081	84.5769	171.096	153.486	58.4804	54.2851	110.221	100.53	122.851	112.62	89.3142	80.4728	143.614	116.769	101.891	110.97	113.509	99.5325	96.7283	84.2529	128.141	115.278	109.013	90.6685	58.0477	67.7218	94.7844	116.62	148.976	155.249	63.495	78.8878	95.5499	94.1123	110.192	98.954	116.078	77.0951	65.763	59.1418	102.246	118.76	103.566	109.134	121.345	116.985	186.306	146.727	83.6421
ENSG00000092096	9.33344	19.2814	2.85301	2.93115	10.1908	12.7565	5.18103	3.42137	3.54115	2.85799	3.88675	4.72854	6.28166	6.22899	8.21826	8.42026	8.38837	6.25881	7.63408	9.35026	10.9662	9.72875	8.97366	9.84458	14.4951	13.3191	11.8673	10.9769	6.0542	4.59796	4.82438	6.21231	6.63541	5.91081	7.96661	10.1306	6.74567	9.46632	13.0115	16.3125	5.65305	7.05415	9.67123	9.44132	10.1339	9.01134	12.3428	10.3437	9.21906
ENSG00000154217	82.434	113.076	88.1915	101.702	80.3273	87.1541	108.021	116.035	85.3961	85.1217	66.8844	71.6287	83.0447	67.2335	213.196	205.366	96.6659	103.879	95.92	104.663	110.571	103.233	159.532	149.736	136.051	132.263	127.843	129.907	123.462	107.308	93.7641	126.544	84.4024	81.3696	141.427	165.617	96.7171	119.907	116.241	143.507	96.9211	95.8114	159.766	170.441	166.599	170.485	106.427	96.1581	169.798
ENSG00000131187	0	0	0	0	0	0	0	0	0	0	0	0	0.403409	0.988728	0	0	0.199723	0.695424	0	0	0.484695	0.154425	0	0	0	0	0	0	0	0	0	0	0	0	0.236632	1.44723	0	0	0	0	0	0	0	0	0	0	0.465765	0.31925	0.251429
ENSG00000165655	2.72509	2.15091	0.923032	2.04293	5.06209	9.03199	2.76795	1.31031	2.24727	2.54902	4.61551	2.97723	2.93913	3.36167	2.55325	1.59542	3.72816	5.56339	0	0	2.24171	2.93407	4.07138	3.24871	0	0	1.23297	1.56813	1.80184	2.70468	3.1125	3.6593	7.3653	6.75521	2.60295	2.89445	0	0	3.05692	1.14978	0.983139	1.33939	1.82763	0.434798	0	0	1.47492	1.4047	2.09524
ENSG00000136100	116.157	83.7319	84.0798	72.3018	62.8765	88.9232	91.4842	83.4232	80.0163	90.0653	101.055	99.9124	73.1324	68.3211	78.9911	74.6301	85.6812	86.4933	124.93	115.018	75.9153	80.378	72.7864	86.8292	116.432	96.2815	89.6984	85.7521	75.4612	86.1441	120.998	89.27	81.4165	82.0604	79.3506	58.884	125.89	99.5243	114.439	104.343	95.0368	98.0437	94.7324	88.3882	93.9137	94.4161	67.8465	90.667	69.143
ENSG00000172594	11.4454	12.5214	5.78993	7.10583	6.06118	8.28709	2.83892	3.34858	3.88164	4.94355	11.0125	10.5079	1.21023	4.54815	1.19683	2.39313	5.25937	8.51894	2.78419	1.10594	3.33227	3.86061	2.16033	2.3627	2.42708	1.19275	1.07885	1.4856	3.74784	5.00366	8.32594	6.80801	22.295	22.2615	4.02275	5.4271	11.126	13.9863	7.60311	5.10215	7.20969	6.16122	3.80757	3.66472	0.611531	1.9484	1.63018	2.10705	1.25715
ENSG00000163104	56.8182	38.4859	50.0954	42.635	35.5012	51.9572	53.2298	46.0793	47.9417	50.8259	55.0623	53.6777	36.9984	37.3739	46.5968	45.3808	49.3316	54.5908	71.2215	62.9383	47.9242	44.1654	48.1088	54.3421	71.3966	62.0231	54.3276	53.7292	39.4243	42.193	52.5234	44.6776	45.9834	47.2865	41.805	27.9495	73.3263	63.5352	58.3167	52.7462	50.222	58.219	56.6567	45.8401	57.2218	68.0315	40.3663	49.9307	35.8705
ENSG00000136932	49.1879	50.6232	32.3061	28.601	25.9099	43.7633	35.6994	35.524	29.6231	38.776	32.4705	39.2294	22.9943	41.8232	24.575	30.4902	30.6908	33.0326	43.4694	40.7189	33.141	35.8265	31.7402	44.399	44.2268	34.9211	29.9765	33.5911	26.4511	33.3352	42.1744	36.0824	35.8312	38.996	28.8691	26.9546	45.818	44.1762	44.5213	45.2726	51.6967	46.3431	40.3602	33.4794	50.2329	50.5771	27.8683	37.3523	26.4
ENSG00000048392	56.3413	42.4037	58.4027	48.142	32.0377	66.576	55.359	46.2249	59.9952	86.4349	63.3216	81.2609	50.7143	93.237	35.8252	36.8719	61.5147	59.198	86.7591	84.2529	43.6831	42.6984	40.7969	52.2747	73.1495	60.7641	39.7632	43.8252	44.4695	42.5311	56.4141	40.6779	55.7374	51.8923	45.67	31.7485	78.7579	64.5586	41.1509	39.7393	53.5811	58.1297	52.6206	48.6352	49.1846	51.0642	51.7	63.7223	43.3296
ENSG00000121716	17.1681	16.4391	9.23032	13.3234	14.054	9.03199	17.6013	17.0341	14.0965	8.88294	15.385	9.80735	14.6956	9.39291	19.7877	16.1314	17.2428	20.3411	18.5912	22.6216	23.8712	22.1599	18.529	15.2591	18.8773	24.849	20.421	16.3416	29.4782	25.8973	28.9463	24.0833	13.8017	15.9669	47.2475	46.0399	14.5426	18.8474	27.6691	23.1393	46.2895	46.4324	25.3584	27.2059	26.2085	25.4915	18.0096	17.5588	12.4876
ENSG00000177951	32.088	41.2514	53.8715	60.4884	46.7577	37.2453	60.54	66.8987	50.6656	42.0974	39.3533	38.704	62.9895	45.086	58.4853	59.5623	68.5716	66.7607	48.2294	60.827	66.282	60.9205	65.4745	56.4094	61.8906	79.8481	68.6609	65.614	59.8212	59.4354	37.5056	46.8051	59.785	55.0396	69.8853	65.487	47.3073	48.1844	43.1888	52.5306	45.1425	48.9326	78.5121	74.5989	76.2667	74.3638	76.075	63.4031	68.8077
ENSG00000125875	55.7281	61.1473	70.486	74.4336	59.0799	45.16	88.7872	80.1474	65.1707	57.546	58.7061	50.4378	69.3288	61.5977	73.4058	72.237	83.8837	82.2339	64.2161	65.7534	82.701	86.4005	68.5488	70.5856	71.0595	84.6191	70.2021	67.3472	98.3086	93.3791	61.8609	63.2294	71.2643	71.2367	77.1421	61.8689	58.6085	58.4183	67.9577	68.0526	60.7088	58.9334	100.977	97.2704	91.9044	103.915	71.8055	76.8116	68.2211
ENSG00000139637	15.2605	21.0482	29.3692	37.3944	21.0476	19.5538	24.6276	33.1946	17.5695	17.8431	21.2152	23.993	22.1299	25.6081	30.7188	29.8698	25.5645	29.1209	21.8245	27.4475	27.8699	27.1787	26.5055	28.1555	25.1473	26.108	29.5912	28.0613	25.8024	22.3812	17.3522	26.2108	26.8071	30.0146	29.579	43.1454	21.1131	23.6232	20.9282	21.1991	20.8917	19.7338	27.1861	33.7279	31.5375	32.9604	24.6856	22.986	38.8039
ENSG00000106355	36.6525	30.4968	18.7124	12.1687	19.3825	43.3908	14.1236	18.6356	21.1107	26.3398	31.4179	36.7776	15.5025	78.4061	23.5377	23.754	20.638	15.8209	29.8178	28.7546	19.0243	16.0602	21.7694	26.6788	34.2488	25.1803	25.8923	32.6832	11.8922	14.132	41.3184	27.8277	22.6267	24.1806	18.1418	36.452	47.1321	43.4086	37.3885	32.4813	27.9375	25.895	22.3885	20.5597	17.647	18.591	18.1649	20.9428	30.0039
ENSG00000165644	12.2629	17.0537	12.9224	18.3863	8.59223	10.3356	18.2401	20.0187	7.21849	9.03742	9.23102	11.5587	9.91235	9.59066	14.0429	13.4724	9.25383	8.86665	9.1609	8.74702	16.0555	21.3878	11.3002	12.3057	14.8996	18.6202	12.9462	10.7293	14.4868	15.6195	11.8275	11.7438	12.3419	13.5872	14.6712	25.3264	7.44652	9.80745	14.1089	12.2883	11.5519	8.48283	18.8094	26.3984	12.0559	15.0189	9.78107	10.1522	35.4515
ENSG00000125844	101.85	101.093	105.058	114.67	218.802	97.0241	92.8327	97.6183	111.614	79.2513	118.303	73.2924	66.5626	60.4113	81.1454	86.8616	129.354	110.659	52.5405	52.6832	92.0314	103.31	83.0064	78.0675	36.4062	44.927	57.6412	67.6773	157.842	145.039	122.321	120.587	87.7201	90.658	87.2384	88.0999	67.6319	56.9685	130.35	99.5997	124.941	102.866	84.4519	84.7855	67.7052	69.9799	105.108	88.4961	58.1639
ENSG00000163170	9.7422	10.4473	5.20254	5.68466	5.66155	7.82152	3.05184	7.4979	3.47305	5.79322	6.15402	5.69177	3.28491	13.5456	3.98945	4.16581	4.12761	4.52025	7.45446	4.62486	3.75638	4.86437	3.40667	6.98965	9.84316	5.23485	6.55014	7.26293	3.96406	3.85417	10.5825	5.95701	3.185	4.4523	5.28478	7.23613	9.11103	7.41955	12.8547	10.1324	6.9639	5.89334	5.3306	5.40391	5.41642	5.60164	3.49324	7.21505	9.05144
ENSG00000110697	100.079	149.796	153.559	194.078	99.2436	95.6274	208.022	203.608	123.6	109.067	111.906	103.94	166.666	116.472	152.317	150.856	152.855	171.161	115.05	146.186	214.78	217.507	153.965	151.803	154.12	159.961	132.236	135.437	228.186	192.235	89.8734	128.161	152.946	152.299	166.904	170.139	106.179	129.629	113.498	132.943	115.109	120.992	232.719	255.723	233.692	230.885	194.612	167.989	211.871
ENSG00000134460	29.976	33.8	13.9294	11.014	11.1899	7.82152	15.1173	12.8119	19.3401	17.3024	15.466	16.9002	12.2175	9.39291	17.6334	11.6997	17.1762	13.3	9.60996	7.84215	11.6933	11.1958	19.526	12.6011	32.4285	19.8792	29.8995	32.6832	8.28848	4.39511	22.6434	28.3383	6.23729	3.6079	5.83692	10.4019	11.4764	29.5929	19.5173	20.696	9.66753	9.55435	5.02599	5.27969	11.6191	12.9893	7.52987	5.55495	12.8229
ENSG00000101439	93.3344	108.006	108.834	148.778	216.737	107.639	109.653	134.525	171.405	122.276	199.601	159.282	158.137	324.006	92.5552	111.147	150.059	137.172	43.5592	34.8875	152.012	147.398	128.872	105.731	6.94415	5.43364	79.2182	79.9748	168.436	118.6	95.3981	89.6104	247.7	239.963	124.468	206.863	76.9182	62.5118	107.463	72.005	128.791	124.832	77.1414	80.0649	33.0227	22.5689	142.291	98.1375	138.705
ENSG00000116525	11.5135	15.3637	17.6215	18.6528	11.6561	9.31133	27.8924	27.5166	15.6628	14.8306	12.308	11.4711	17.2313	10.2828	19.5483	20.6518	17.8419	20.6889	11.5858	17.293	23.6289	24.9396	19.526	17.4249	20.8324	24.5839	15.5662	16.3416	26.6673	27.7906	10.1934	17.7859	18.5791	21.1868	21.2969	14.5627	11.3888	13.901	14.344	18.7558	16.1399	17.055	30.6129	28.5103	36.0803	32.6357	19.0188	21.2621	19.5277
ENSG00000163521	3.13386	2.22773	6.71296	5.86231	4.1962	3.35208	1.70335	1.60149	3.13255	2.39453	6.39694	3.76532	4.32224	3.95491	4.86713	4.78625	4.79335	3.82483	3.32307	3.31783	4.84695	4.4011	6.56407	3.64249	2.89901	1.59034	3.39066	3.05373	3.09917	5.74745	4.04625	3.0636	12.4746	9.59547	6.78345	6.06026	4.64312	3.41129	3.76237	2.94631	3.85063	2.76808	4.49293	5.52814	3.58182	3.89679	4.65765	4.27795	1.76
ENSG00000135090	107.845	89.8774	112.022	110.052	67.2059	100.004	101.562	103.442	102.489	137.415	111.258	123.205	88.3467	106.288	85.2146	94.5728	98.1971	106.487	103.374	102.149	89.5473	99.3722	85.2498	108.783	93.0381	81.3721	80.5282	92.1072	95.4256	109.742	82.0144	73.3563	93.0948	92.5771	91.1033	69.1955	135.614	107.114	94.2159	85.2275	106.425	111.884	89.3256	87.6428	98.1944	99.6118	111.007	131.659	66.7963
ENSG00000168389	5.79082	8.29637	16.2789	9.85934	5.52833	4.84189	7.52314	5.60522	18.6591	9.65537	6.39694	7.79334	10.0852	6.03124	22.8196	13.9156	11.1845	9.64901	18.5912	7.94269	24.9012	18.9942	16.2024	8.46633	5.66319	4.24089	11.0196	21.2111	10.6669	13.4558	4.12406	5.02091	7.09989	4.83612	8.20324	21.1657	13.3161	19.956	6.11384	4.88657	8.35668	10.983	7.69129	8.57173	6.3774	2.84141	13.1191	8.49205	5.61525
ENSG00000093167	54.6381	48.4723	100.107	88.4676	66.6064	54.192	78.2832	85.6071	71.6401	72.8401	65.265	66.6375	56.4773	64.6628	54.0171	66.653	67.3066	67.4561	51.1933	50.3708	61.738	73.4289	59.6582	64.7773	56.6319	71.8301	58.7971	70.2358	64.2177	61.3963	50.5781	49.5283	54.8748	57.9566	59.9468	56.8036	59.3969	51.8516	43.424	39.883	67.2631	70.6308	53.306	48.2004	67.6179	65.1089	62.2573	66.2125	71.6573
ENSG00000137338	2.04382	1.53637	2.43345	1.86528	2.53104	1.11736	3.19379	3.0574	2.04297	1.77659	2.34824	2.18914	2.47809	1.48309	1.99472	2.21586	3.52844	3.21634	2.06569	3.01621	2.18113	2.54801	2.40959	2.95337	3.64062	3.57825	3.6989	3.63147	1.58562	2.43421	2.80125	3.82951	3.05229	2.37968	2.60295	2.89445	1.75212	2.21734	1.41089	2.01212	1.72049	2.32162	3.42681	2.2361	3.84391	1.86721	1.47492	1.59625	3.4362
ENSG00000242612	4.70078	5.99182	4.53125	5.32937	2.93068	3.81765	9.79428	8.881	2.99636	3.63042	4.04869	2.18914	4.32224	5.33913	4.22882	4.43172	3.19557	2.69477	2.33513	2.21189	6.17986	4.94159	5.89935	4.62695	10.9893	8.21673	4.85481	6.27253	6.63079	3.24562	3.26813	3.7444	3.71583	3.3776	5.52141	8.7738	3.06621	6.82257	3.68398	5.24587	3.44099	1.87515	6.47287	9.19286	8.91088	8.93015	4.65765	3.51175	9.97335
ENSG00000167766	88.0886	81.8883	44.5572	40.1479	53.0187	69.2763	52.0232	51.175	42.4257	40.1663	45.8312	42.6445	60.2809	52.5015	58.0864	58.3214	58.3191	64.0659	86.6693	104.763	57.0122	64.8583	79.7659	80.4302	67.1493	72.8241	70.048	58.7637	54.7761	62.14	76.0228	63.6549	33.9069	33.469	59.158	46.7635	77.8818	71.5518	103.23	100.821	73.8173	73.9346	91.4578	80.8724	107.28	117.553	52.7867	53.7617	45.7601
ENSG00000196284	14.5111	11.3691	8.64293	6.75054	10.324	13.129	10.9298	10.2641	9.53386	13.363	12.551	15.6742	9.10553	18.4892	11.5694	11.9656	8.52151	8.86665	11.8553	13.0703	8.05805	9.26547	9.97074	13.3886	17.5963	14.5118	10.4802	12.8752	7.63982	9.80447	16.2628	10.4673	10.2849	10.8237	8.91314	11.8492	15.1559	12.9629	16.4604	16.0969	12.3712	9.10789	12.0319	11.0563	7.9499	9.41725	7.06411	10.7268	10.0572
ENSG00000203734	0.545018	1.07546	0.755208	0.710583	0.599458	1.21047	0.354865	0.582361	0.953386	0.231729	0.566817	0.437828	0.576299	0.296618	1.99472	0.886343	1.06519	1.13006	0.628689	0.703783	0.363521	0.386061	0.581626	1.18135	0.404514	0.927695	1.92651	1.65067	1.58562	0.67617	0.855938	1.1063	0.796249	0.767637	0.236632	0.904516	0.350424	0.938104	1.09736	0.862335	0.491569	1.16081	1.14227	0.993823	1.04834	1.29893	0.232883	1.277	0.670477
ENSG00000091831	7.08524	2.15091	3.77604	2.75351	2.86408	2.42095	4.32935	3.42137	4.49453	3.70766	2.67214	2.5394	2.99676	1.18647	3.03198	4.07718	7.12345	7.56273	3.32307	4.2227	4.24108	6.25419	5.56699	4.62695	5.3261	5.63244	4.93187	3.54893	8.57678	7.50549	3.57938	4.34011	5.57374	4.14524	3.39173	0.452258	4.11749	4.69052	4.85972	5.24587	3.93256	5.00041	4.18833	4.41009	10.1339	9.25489	3.6485	4.3418	0.502858
ENSG00000186310	6.06333	5.37728	1.00694	1.06587	3.53014	6.42482	1.0646	2.03826	1.63438	2.62626	2.02435	2.8021	3.16965	2.07633	3.82987	6.02713	3.79474	4.69411	5.38876	3.82054	4.66518	5.6365	3.32358	4.92229	6.87673	5.43364	7.62899	6.76773	1.6577	2.23136	4.74656	5.02091	2.72052	2.60997	5.04815	3.25626	3.59185	2.98488	8.62209	9.84499	5.07955	5.98263	4.87369	3.72684	3.93127	4.95218	3.72612	5.04415	2.51429
ENSG00000116151	4.56453	4.45546	6.88078	5.41819	5.52833	4.09699	5.18103	5.24125	4.08594	4.24836	5.02038	5.25394	4.89854	2.37295	6.30333	6.02713	6.25799	7.04117	6.28689	10.3557	5.75575	6.56304	7.22878	7.18654	8.15769	13.054	8.32253	5.52973	7.49567	6.356	4.82438	4.93581	4.24666	4.14524	5.99468	4.97484	5.25637	6.65201	4.78134	7.18613	5.40726	5.0897	7.23438	8.75807	7.9499	9.6608	7.84038	6.6404	6.0343
ENSG00000163644	428.589	273.78	104.135	104.456	351.282	180.826	155.644	149.23	159.624	144.831	182.758	128.109	121.772	96.1044	111.784	100.866	290.73	217.233	228.035	217.67	163.948	152.417	137.098	139.793	233.404	247.165	179.859	158.546	275.466	233.143	581.493	320.147	136.026	128.579	139.771	148.612	218.139	215.934	520.069	419.023	285.11	242.877	185.429	160.627	208.008	191.024	170.858	175.651	140.046
ENSG00000137274	3.67887	3.99455	4.95081	6.03995	3.26371	3.44519	4.96811	6.26038	3.60925	2.93523	4.04869	4.90368	6.22403	5.24026	4.38839	4.78625	5.32595	6.34574	4.9397	5.32864	4.96812	5.71371	5.89935	4.43006	9.50607	9.67454	7.0125	7.09786	3.53161	5.13889	3.81281	5.44641	3.91489	3.91495	5.99468	5.96981	4.46791	4.51996	6.11384	4.52726	5.32534	3.8396	7.53899	7.64002	6.98893	6.90057	5.43393	6.32115	4.52572
ENSG00000164932	0.408764	0.307273	0.41956	0.62176	0	0	0.283892	0.655156	0.953386	0.231729	0	0	0.0576299	1.0876	0.398945	0.886343	0.532595	0.608496	0	0	0	0	0	0	0.337095	0.463848	0	0	0.432443	0.338085	0.544688	0.680801	0.265416	0.537346	0	0	0.876061	0.938104	0	0	0.327713	1.16081	0	0	0	0	0.465765	0.8939	0
ENSG00000109047	0.613146	0.153637	0	0	0	0	1.63238	0.800746	1.90677	0.926915	0.809739	0.700525	1.1526	1.0876	0	0	1.93066	2.26013	0.538876	0.904864	0.605868	0.849335	0	0	0	0	0.693544	0.577733	1.51355	1.28472	0.544688	0.425501	0	0	0	0	0	0	0	0	0	0	0.456908	0.931709	0	0	0.776276	0.31925	0
ENSG00000131370	19.2119	22.8918	65.6192	89.6223	17.4509	13.967	37.9706	42.294	43.311	47.1954	34.252	42.0315	47.8905	41.9221	29.0432	43.6081	33.8863	37.466	29.6382	26.8443	52.1047	59.1446	29.8291	35.5389	33.8443	40.6861	25.1988	36.4797	42.1631	64.1686	7.70344	15.7435	29.1294	27.0208	39.4387	17.5476	34.5168	23.282	17.2442	12.935	27.1182	26.6986	43.1017	45.219	28.0431	28.82	63.8099	83.8351	27.6572
ENSG00000198722	8.2434	7.22092	6.88078	5.0629	18.1836	14.6188	4.82617	3.56696	11.9854	10.5823	11.1744	8.75656	8.01056	6.5256	7.02143	7.71119	10.2524	12.5176	7.09521	5.32864	6.48279	4.47831	6.89643	7.18654	0.809027	1.72286	5.54835	6.10746	7.1353	6.96455	9.72656	8.08451	10.0858	10.5934	8.04549	7.68839	10.1623	6.82257	9.4843	5.82076	15.4844	11.876	4.56908	4.53432	2.18404	3.16615	10.0916	9.64135	2.09524
ENSG00000146802	41.3533	28.4228	30.3761	21.7616	26.1763	35.3831	29.5957	24.9687	26.9672	32.2876	30.932	28.9842	28.4692	31.6393	38.5381	31.7311	29.9584	29.3817	49.5766	38.7081	31.8687	30.5761	32.8203	39.083	45.5752	41.4812	41.6897	40.854	34.235	29.0077	40.5403	34.4655	27.1388	30.1681	25.3196	25.0551	40.8244	41.0207	37.702	36.793	34.9834	34.735	35.1058	28.324	38.7012	36.6948	30.1971	33.9682	29.501
ENSG00000176022	19.2119	36.335	34.9074	41.9244	23.1124	22.3472	46.9132	52.1941	27.512	27.1895	30.0413	34.5009	36.9984	45.1849	34.8678	41.3036	26.43	30.9464	28.6503	28.3524	39.5026	37.9884	31.6571	29.7306	55.4858	44.0655	38.9926	44.3204	40.2892	26.9792	17.3522	25.7853	31.1201	32.8549	32.6552	57.2559	20.9379	24.7318	22.1039	28.4571	28.4291	21.5196	37.5426	46.896	33.8963	28.6577	34.6219	31.4142	50.5372
ENSG00000117906	52.5261	48.7028	40.949	36.0621	28.1079	52.609	53.5137	49.2095	42.9705	54.6108	47.2078	50	36.134	72.1771	41.8094	41.4809	40.6103	36.0751	64.3957	56.7048	42.5925	39.6099	43.8712	53.7514	73.4866	50.7582	50.1664	57.6082	40.1451	34.8904	60.9272	42.8054	39.6798	41.9898	32.9707	40.7032	58.2581	51.3399	57.4545	57.489	42.5208	44.5572	52.4683	49.9396	42.1083	47.0051	32.6036	43.418	53.8896
ENSG00000075945	21.5963	21.125	19.3837	17.2316	11.2565	16.2017	23.9179	23.804	14.0965	15.6031	17.6523	19.6147	12.3904	16.5118	21.6228	19.5882	21.9695	16.7771	23.7106	21.3146	17.1461	17.836	18.6951	20.5752	26.2934	23.855	22.3475	21.8713	20.3248	19.8794	23.9663	20.5091	17.053	18.5768	17.8263	17.2763	26.1066	23.3673	22.1039	24.7203	19.2531	15.7156	25.3584	21.802	28.0431	25.0856	15.215	16.0902	24.4724
ENSG00000145781	19.5525	15.21	14.0133	13.4123	17.5841	31.0067	8.58773	11.2104	17.5014	19.4652	19.8386	22.5919	9.33605	23.8283	9.33531	10.6361	14.8461	15.647	21.6449	21.3146	10.2392	9.26547	15.3716	20.2798	12.068	11.3311	14.1791	12.8752	9.65788	9.60162	25.2891	14.5521	19.6408	18.1162	13.2514	12.6632	28.2968	20.3824	17.0874	16.2406	17.5326	23.3948	9.21432	8.57173	9.0856	9.01134	12.4204	16.3456	8.6324
ENSG00000166822	47.5528	47.3969	49.592	51.4284	40.6299	41.5285	57.1333	58.1633	48.5546	48.8948	39.1104	39.4921	40.5715	38.3626	49.3096	45.1149	51.8614	53.3738	47.0619	53.2864	56.164	56.751	50.6846	42.8239	54.9464	58.6436	54.7129	56.1226	57.7311	53.0117	56.4919	47.571	46.1161	52.1226	53.9521	45.5876	40.5616	44.8584	49.1459	51.812	42.275	41.5212	51.783	52.5484	58.3575	61.8616	59.8509	49.9946	65.2877
ENSG00000150764	1.43067	1.61318	3.10474	3.1088	3.33032	2.88651	6.03271	4.14932	5.31172	7.02911	0.971687	0.350263	0.518669	0.296618	6.86185	7.09075	0.665743	0.695424	5.47858	5.32864	2.54465	2.16194	3.90521	3.74094	5.73061	4.57221	9.01608	4.04413	0.720738	0.67617	1.32281	1.7871	1.92427	1.84233	5.99468	4.16077	2.97861	5.20221	3.6056	3.73679	0.737354	0.982223	8.90972	9.19286	1.92195	2.27313	2.2512	3.0648	1.76
ENSG00000160055	15.0561	18.2059	14.265	19.0081	14.4536	12.0116	14.9753	13.9039	11.6449	11.8182	18.462	15.0613	16.4245	18.8847	14.1226	15.1565	18.774	22.1666	14.1904	16.9913	14.2985	18.9942	20.6062	19.5907	14.6973	17.4937	18.0322	17.1669	14.1265	18.0537	13.6172	16.169	18.5791	19.805	15.9332	15.6481	14.5426	15.9478	12.9331	10.2043	16.3037	16.5192	17.2102	17.3298	18.0838	20.7017	11.7218	15.5794	17.6838
ENSG00000175866	10.9004	13.1359	25.761	43.612	11.9892	9.31133	16.3238	17.5436	12.6664	12.6678	10.6076	11.3835	18.2687	19.9723	11.0109	15.4224	15.4452	17.6464	7.36464	8.84756	12.4809	12.4312	16.6179	17.228	3.64062	3.84331	15.9515	17.9097	15.1355	13.8615	9.64875	12.2544	17.3184	15.9669	18.6939	21.7084	9.54907	7.59011	10.5817	11.7134	10.0772	12.4117	17.6671	16.5844	8.56143	10.2291	16.5347	14.5578	17.6838
ENSG00000138434	99.8065	67.9842	95.0722	81.8059	146.201	159.596	76.5089	71.7032	110.797	142.899	115.388	112.259	79.0683	108.068	81.3847	92.0024	92.272	88.145	79.0352	72.0875	68.9478	72.8112	82.1755	104.549	70.9247	64.7399	66.1179	82.0381	85.7678	86.0765	86.8388	69.2715	88.6491	83.3654	74.6969	49.7484	101.448	70.6136	88.494	61.1539	87.4174	98.5795	67.0894	61.8655	56.9597	65.9208	88.8059	94.4342	48.5258
ENSG00000162191	100.079	125.367	150.286	165.655	151.53	131.942	174.026	200.478	129.048	113.315	122.514	133.275	152.489	140.399	181.52	187.728	167.301	168.206	170.195	154.531	199.815	189.093	178.559	169.425	185.672	181.431	183.019	176.126	153.301	151.868	96.6431	136.16	182.076	189.76	160.2	277.596	140.871	146.856	122.12	131.362	138.623	119.742	193.501	194.168	146.68	146.13	189.955	153.559	330.629
ENSG00000102900	28.2047	28.73	54.6267	55.6919	45.2924	31.6585	47.268	48.5543	41.3361	37.7718	32.8754	34.2382	42.4733	38.9559	48.8308	48.3057	43.0736	47.8973	51.3729	40.0151	41.1384	42.544	48.0257	46.8602	59.6657	50.957	63.1896	58.4336	36.2531	34.2818	29.1019	41.1034	50.2964	42.2968	46.932	47.9393	36.707	40.9354	32.4504	34.5653	37.6051	35.0921	49.7269	47.2066	45.1659	45.7873	47.0423	41.1194	43.162
ENSG00000050438	11.3773	11.9836	6.12557	6.12878	18.8496	11.5461	12.4203	10.4097	7.08229	6.56565	11.0125	7.79334	5.07143	6.03124	6.78206	5.40669	11.5174	10.0836	4.67026	5.63026	12.3597	10.8097	7.81041	8.56478	4.24739	3.77705	4.46951	6.02493	17.1536	18.5271	17.7413	15.6584	10.0195	7.75314	9.0709	5.51755	4.99355	4.86108	10.5817	8.76707	10.4049	10.6259	7.38669	10.6215	6.63948	8.1995	6.90885	6.385	6.36954
ENSG00000124356	38.4238	43.556	39.103	36.5062	30.972	43.4839	47.268	44.2594	34.6624	42.3291	39.9201	47.1979	28.7573	37.4728	35.4263	36.0742	37.2816	41.03	49.5766	46.9524	40.8355	38.7606	35.0638	45.6788	46.3168	41.2162	38.2991	40.854	37.5504	39.0826	36.0272	40.5928	39.9452	41.4524	34.706	35.2761	46.1684	46.4788	40.9157	42.5419	47.4365	50.5398	42.9494	42.9207	46.1269	53.0126	38.5033	42.9072	40.3963
ENSG00000237489	8.65217	9.44865	4.27951	4.61879	5.52833	5.77303	5.96173	4.4405	4.35833	3.39869	3.80577	4.46585	4.32224	4.15266	7.57995	6.38167	5.39252	4.86797	8.53221	8.24431	4.90753	7.25795	6.3148	6.98965	7.61834	9.47575	10.4802	9.6564	8.72092	8.99306	14.5509	11.4034	6.36999	6.75521	6.38907	6.69342	3.85467	3.24072	8.93562	10.8511	6.14462	4.01818	7.91975	9.87612	8.03727	10.7974	3.72612	4.53335	6.87239
ENSG00000108557	23.7083	35.0291	40.3617	46.8096	25.4437	20.4849	63.5918	66.2436	35.6839	26.8805	28.0979	21.8914	44.8361	38.066	54.0969	54.5101	35.351	34.6843	32.6918	44.1372	55.861	52.9676	48.7735	40.7565	56.4971	62.2881	41.4585	42.5872	51.749	47.67	24.5888	35.3165	32.7126	32.3943	50.4026	38.261	27.7711	40.9354	31.353	38.1583	32.3617	35.5386	74.6284	85.7794	54.8631	46.2744	53.563	40.864	44.0839
ENSG00000123136	153.9	171.919	178.061	198.164	175.375	169.652	206.957	206.374	161.395	159.97	168.426	172.329	161.825	175.203	196.44	195.793	168.5	186.895	170.644	161.367	194.484	192.027	172.992	197.974	183.245	186.202	194.732	206.086	164.256	143.686	148.622	141.521	184.332	191.909	189.306	253.174	152.259	167.324	155.825	151.052	158.203	141.797	190.988	206.467	146.156	158.632	156.497	148.898	286.797
ENSG00000164106	0	0	0	0	0	0	0	0	0	0	0.485843	0.525394	0	0	0.398945	0.443172	0	0	0	0	0	0	0.664716	0.196892	0	0	0	0	0.216221	0.473319	0	0	0	0	0	0	0	0	0	0	0	0	0	0	0.436808	0.487099	0	0	0
ENSG00000009724	3.61075	3.45682	5.28645	6.2176	4.92888	3.25897	6.24563	4.80448	4.56263	3.7849	6.39694	5.07881	8.70212	5.93237	6.5427	7.26802	9.45355	9.64901	8.53221	11.16	7.08866	8.03008	8.64131	8.76167	11.259	10.0059	9.9408	9.82146	6.84701	7.97881	5.99156	7.57391	6.10458	7.21579	9.30753	6.42206	4.90594	8.52822	5.64355	7.61729	6.55426	6.69697	9.21432	6.70831	12.4053	10.3915	5.3563	4.53335	2.5981
ENSG00000137266	6.88086	10.14	5.95775	5.68466	5.79476	4.46944	8.58773	8.37144	4.08594	4.48009	5.74915	5.6042	9.33605	4.64702	9.73425	8.33163	8.45494	8.17123	8.17296	9.04864	7.93687	8.64777	10.0538	8.56478	12.6073	11.5299	13.7938	11.2245	7.78397	8.18166	7.31438	8.33981	5.30833	4.83612	8.51875	11.0351	8.5854	9.97802	8.38694	7.68915	7.45547	6.96485	14.088	11.3047	13.0169	12.9081	10.7902	10.4714	6.28573
ENSG00000168884	92.04	123.831	179.152	190.259	107.636	89.0163	191.698	164.444	126.392	115.478	118.384	125.744	117.623	98.7739	137.157	143.41	141.337	137.346	96.6385	95.3123	157.283	163.227	144.991	130.834	164.974	149.69	134.702	145.754	153.445	128.608	84.2709	89.4402	111.143	119.291	138.588	194.833	113.362	130.993	85.0451	80.1253	129.774	125.814	118.035	128.576	102.562	104.077	137.556	115.185	194.103
ENSG00000062194	333.211	246.51	160.272	131.369	216.338	255.131	154.366	146.027	180.598	232.347	202.111	226.707	131.627	235.614	167.637	171.685	183.878	179.68	248.602	222.194	139.229	134.735	151.721	197.384	227.809	175.268	187.411	199.978	149.625	135.775	394.043	211.048	141.467	147.003	147.185	159.557	329.574	279.981	372.788	292.188	249.717	222.34	130.067	126.775	182.935	185.017	145.008	159.37	177.341
ENSG00000150753	179.175	153.406	190.396	163.168	142.071	182.968	127.326	123.97	163.506	218.211	211.666	227.496	124.192	209.61	148.009	169.735	108.782	116.57	174.237	128.792	120.447	132.96	136.765	182.125	151.76	111.721	143.564	171.669	112.435	115.084	146.521	112.587	155.202	168.496	143.084	153.496	188.616	153.252	157.314	130.859	181.635	169.3	119.101	102.985	96.1851	100.261	152.926	182.228	132
ENSG00000179195	81.7527	83.9624	94.9883	92.9975	57.5479	64.9931	98.7235	109.629	71.572	88.057	85.6704	104.641	85.5228	90.6663	83.2997	87.6594	96.3331	100.054	115.14	109.086	90.5167	100.299	89.5705	95.4924	111.309	109.799	99.0998	108.201	84.3263	103.86	85.4381	89.5253	86.2603	89.2762	88.737	68.5623	88.0441	82.4679	82.3801	98.5936	76.1933	79.0243	107.678	107.333	99.4175	110.084	83.4496	100.947	85.2344
ENSG00000172531	114.931	155.634	237.135	273.574	159.722	131.662	225.836	268.396	164.8	153.945	183.73	182.574	186.836	227.506	196.361	214.406	209.177	218.711	153.221	169.511	239.379	254.183	203.237	200.337	180.885	191.039	186.872	193.623	231.861	214.887	102.868	166.115	225.073	238.121	204.529	295.234	132.022	151.717	135.759	140.992	158.613	154.923	249.853	254.791	233.78	219.032	231.485	201.702	317.639
ENSG00000170502	23.6402	22.7382	25.5092	25.581	27.8415	25.5131	20.0854	22.6393	24.9923	27.4212	27.0453	29.2469	22.3028	44.0973	20.8249	25.4381	23.2344	24.2529	28.2012	28.7546	19.8725	23.5497	25.1761	24.3161	28.1811	26.7044	22.964	25.7504	22.7753	21.9755	19.6088	16.169	24.4183	27.942	19.0094	23.5174	24.9677	26.2669	22.6526	20.6242	28.1014	26.6986	27.643	25.3425	22.1898	22.7313	27.092	29.3072	29.501
ENSG00000164168	29.5672	26.8864	36.6695	34.5521	22.7128	24.8613	38.8932	37.4895	31.1212	41.9429	32.2276	31.7863	31.6388	31.0461	36.4636	35.8083	38.946	35.2928	38.8889	37.9037	33.7469	28.8774	36.0608	39.2799	36.7433	35.5175	38.4532	40.1112	31.2079	34.3494	30.0356	29.3595	32.5135	34.0063	34.8638	20.9848	42.0509	31.8103	32.0585	29.9661	31.2147	29.7346	38.4565	30.3737	41.5841	45.8685	34.6995	37.9908	28.6629
ENSG00000071054	147.972	132.972	159.936	153.752	124.154	88.737	171.897	166.774	157.445	144.058	132.23	125.919	175.944	133.182	157.823	161.846	209.243	207.758	206.21	197.361	172.672	174.268	174.488	157.021	183.784	215.424	168.917	158.629	165.337	175.601	119.831	125.778	159.449	151.608	144.898	111.617	144.375	159.734	122.826	122.236	127.153	131.261	185.2	177.894	199.446	205.312	172.333	168.436	153.539
ENSG00000166321	3.20198	3.91773	4.61516	4.79643	3.59675	3.63142	4.75519	6.18759	4.49453	3.39869	2.75311	5.42907	2.76624	5.53688	4.46818	3.89991	5.59224	5.56339	7.00539	8.74702	3.39286	3.39734	5.40082	3.83938	7.68576	8.48179	7.32075	6.19	3.31539	3.9894	4.27969	3.404	4.44572	4.06848	4.25938	4.52258	4.02988	6.05504	3.21369	3.80865	5.07955	6.25051	6.39672	5.40391	6.72684	4.95218	4.5024	3.9587	4.86096
ENSG00000165891	0	0	1.59433	1.06587	0.333032	0.931133	2.12919	0.655156	1.02148	1.69934	1.8624	1.22592	0	0	1.27662	0.886343	0.665743	1.5647	0	0	1.63584	1.54425	0.581626	0.886012	0.539351	0.530112	1.00179	0.330133	1.87392	1.14949	0.6225	0.936101	1.06167	1.6888	0.631019	0.723613	0.613243	1.27923	0.391913	0.359306	0.409641	1.42869	0.228454	0.683253	1.04834	0.730649	1.00916	1.08545	1.08953
ENSG00000124588	47.6891	38.7932	56.9762	52.8496	120.491	100.469	80.6963	80.0746	51.4828	46.423	100.003	92.2942	43.914	37.3739	43.4052	47.6853	65.9752	64.7613	42.9305	43.4335	53.4982	49.5703	52.5956	57.197	46.5191	51.6859	54.2506	44.3204	69.4791	69.7132	71.5097	68.1652	72.9895	71.6973	81.007	97.9591	51.6	52.1927	43.1104	35.7869	52.7618	49.9148	62.5203	58.2008	56.785	54.5551	87.7192	82.2388	63.2763
ENSG00000177989	212.898	195.042	67.2135	72.0353	239.317	133.618	66.7856	78.7643	150.703	94.6226	147.939	72.5919	74.4002	52.6992	52.1022	58.3214	131.817	93.0129	20.4773	20.8119	92.8796	109.564	68.5488	66.3524	60.3399	53.2762	63.4978	53.0689	188.761	121.913	220.832	133.097	137.419	121.517	86.6862	78.6024	64.9161	65.6673	172.912	105.205	153.861	126.707	67.2417	59.94	51.1065	41.4846	79.9564	68.8942	126.134
ENSG00000076258	2.86135	2.99591	2.0978	0.888229	1.99819	3.53831	1.63238	1.38311	1.83867	2.24005	2.02435	2.8021	2.18994	2.37295	1.67557	1.24088	2.66297	2.34706	2.69438	3.41837	2.24171	1.62146	1.74488	2.65804	3.16869	2.71682	3.00536	2.64107	1.94599	1.89328	3.26813	2.7232	2.12333	1.76557	1.57755	1.08542	2.36536	3.66713	2.50824	3.5212	2.21206	2.14303	3.80757	2.29822	2.53349	3.24733	2.48408	2.49015	1.42476
ENSG00000117266	5.31393	5.37728	9.48205	11.9023	10.8568	4.65567	6.81341	9.39057	5.72031	5.25252	7.53057	5.07881	6.85796	4.94364	5.10649	4.87489	5.4591	6.34574	4.58045	7.33945	5.87692	8.10729	7.14569	7.77721	7.41608	9.93959	7.08956	5.36466	7.4236	7.43787	7.78125	5.44641	4.64479	6.06433	6.6257	7.41703	4.99355	7.50483	7.60311	7.0424	6.88197	4.91111	7.31054	7.5779	4.10599	4.78981	11.6441	11.493	2.68191
ENSG00000146247	219.165	153.79	143.741	112.361	108.968	150.564	151.102	134.744	160.782	201.836	168.021	161.208	136.007	125.173	130.615	133.306	160.311	158.904	212.138	191.63	125.112	131.184	119.15	142.943	187.627	172.088	144.257	147.652	136.58	153.693	184.027	137.692	129.59	114.762	120.84	63.5875	224.359	200.669	191.881	173.186	142.064	171.621	142.327	131.992	185.119	219.844	137.556	173.097	94.1183
ENSG00000139714	8.78842	10.3705	6.20948	7.19465	8.52562	7.26284	5.03908	6.26038	6.12891	4.40285	4.21064	5.51664	4.95617	5.53688	7.81932	6.91348	12.5825	11.7353	8.08315	8.64648	11.5115	9.57432	13.045	8.36789	16.8547	14.7106	16.568	15.7639	9.58581	10.2778	7.62563	8.76531	7.3653	10.2863	8.83426	14.4723	10.0747	11.2572	16.6171	16.0969	9.50368	8.03637	13.2503	12.9818	18.0838	20.2146	14.3611	12.7062	15.0019
ENSG00000070367	102.736	73.6687	90.7927	78.0753	68.205	103.17	79.9156	66.7531	96.0877	125.134	108.343	120.14	65.5252	121.416	81.2252	82.0754	90.8074	89.5358	107.685	99.1329	67.3725	73.9694	77.107	97.0675	74.6328	69.1133	75.3652	88.9709	67.461	77.692	102.401	71.9096	81.4828	76.6102	79.745	52.7333	122.824	95.1749	84.7316	78.5444	98.3139	98.4009	61.6826	66.3998	80.8095	90.5193	85.3903	98.329	60.0077
ENSG00000242247	85.4316	80.6592	106.568	81.0064	87.9205	116.205	82.5416	73.5231	100.242	124.129	93.9297	116.9	62.5861	81.1746	78.4326	84.2026	77.7588	77.279	103.285	84.5545	77.6117	71.1125	84.4189	99.0364	77.3295	61.2279	76.0587	88.7233	79.5694	83.9127	80.4581	82.5471	97.076	96.4152	81.3226	90.0898	128.255	102.339	80.0287	69.6336	114.126	108.312	71.43	73.1081	70.2387	70.6294	83.6049	90.9224	84.1449
ENSG00000092931	34.1318	30.8041	44.9768	40.6809	30.7056	33.4277	36.4092	39.3822	34.7305	40.8615	38.3007	36.9527	28.5268	38.7581	38.7774	45.2921	34.7518	41.03	35.8353	37.6021	38.3515	41.3086	40.7969	44.4975	27.844	35.385	31.6719	34.4164	35.0999	40.7054	30.4247	31.2317	37.0919	34.2366	41.805	38.5324	36.0937	30.7869	30.0205	25.6545	38.5063	34.735	42.0356	42.1133	42.1083	45.7873	39.1243	42.9711	45.8439
ENSG00000137880	0.613146	1.99727	1.51042	0.977051	0.399639	0.931133	1.77433	2.32944	1.08958	0.772429	0.809739	0.788091	0.518669	0.889855	0.79789	0.797709	1.59778	1.47778	1.25738	1.50811	0.908802	2.08473	1.5787	0.492229	2.08999	1.6566	0.770605	0.9904	0.648664	1.48757	1.63406	1.0212	1.72521	1.76557	1.10428	0.723613	0.438031	1.53508	1.41089	1.79653	1.147	1.07152	1.59918	2.6709	2.62085	2.35431	0.776276	1.21315	1.42476
ENSG00000146731	235.652	216.935	185.362	159.082	162.053	279.247	145.14	147.046	184.48	246.791	210.856	247.46	124.769	252.62	196.201	193.755	147.063	151.168	240.968	212.442	129.656	139.6	153.051	223.472	222.617	163.274	187.103	210.955	115.823	115.422	245.732	172.838	159.117	171.183	162.172	191.938	258.263	220.625	221.431	194.457	196.71	193.409	130.752	137.148	131.741	151.326	143.456	173.417	161.753
ENSG00000108839	7.22149	12.4446	9.06249	9.14875	7.32671	4.1901	16.6787	20.237	8.30808	7.18359	5.83012	6.56742	10.7768	8.20644	10.213	9.30661	11.4508	10.2575	13.6515	13.3719	15.0861	15.5969	17.1995	16.1451	15.9783	14.7769	14.4103	13.4529	19.4599	14.47	7.54781	9.95671	12.6073	12.7428	12.226	10.6733	7.62173	9.46632	12.3061	9.62941	9.42175	12.4117	14.6972	17.0813	21.753	20.5394	12.6533	12.7062	15.1696
ENSG00000121653	1.09004	0.921819	0.923032	1.86528	1.0657	0.27934	2.41308	3.42137	0.953386	1.0814	0.809739	0.700525	1.38312	1.28535	2.47346	3.63401	1.66436	1.47778	1.61663	1.70919	3.15051	3.32013	1.32943	2.16581	2.02257	1.32528	1.46415	1.4856	2.52258	1.41996	1.245	2.2977	2.52146	1.30498	2.28744	3.07535	0.876061	2.13205	0.627061	1.36536	0.409641	1.33939	3.65527	4.03741	2.97029	3.08496	1.08679	1.0216	4.10667
ENSG00000112312	13.5573	11.7532	8.64293	6.75054	8.12598	11.3598	7.59411	7.64349	8.92097	10.5823	13.9275	12.7846	5.30195	12.9523	7.18101	7.62255	7.65605	9.12744	11.496	9.85296	9.33037	5.55928	5.89935	8.171	8.62962	6.36134	8.24547	8.74853	11.4597	7.03217	15.4847	8.85041	9.09051	10.5934	7.17784	8.95471	11.2136	11.4278	12.3845	10.2043	13.1085	10.4473	6.70132	6.52196	8.91088	7.95596	8.92717	10.0245	11.8172
ENSG00000211452	0.545018	0.384091	0.587384	0.710583	0	0	0.425838	0.582361	0.476693	0.540701	0.728765	0.525394	0.633929	1.18647	0.718101	0.62044	0.798892	1.13006	0.538876	0.904864	0.787629	0.540486	1.16325	0.68912	0.471932	0.596376	0.924726	0.412667	1.44148	1.41996	0.544688	1.0212	0.862603	0.690874	1.18316	0.452258	0.700849	0.852822	0	0	1.06507	0.446465	0.53306	1.18017	0.786254	0.730649	0.698648	0.57465	0.335239
ENSG00000148468	3.61075	4.45546	2.43345	1.42117	5.79476	4.46944	2.626	3.71255	1.97487	1.77659	1.8624	1.13835	3.74595	5.24026	5.34586	3.27947	3.59501	5.30261	3.95176	5.12756	5.02871	1.93031	4.40374	2.95337	7.28124	9.27695	6.55014	6.60266	5.18931	2.7723	1.78969	2.3828	2.85323	1.61204	5.28478	5.608	3.32903	4.17883	3.99751	6.6831	3.1952	4.10748	3.57912	3.91318	6.72684	5.60164	5.74444	5.81035	7.45906
ENSG00000101265	121.743	106.931	296.125	256.965	119.958	138.925	197.802	183.516	182.437	179.049	142.757	139.317	198.016	159.778	119.763	108.045	209.31	197.5	178.188	160.161	187.94	180.136	161.775	135.56	169.626	141.407	174.388	162.095	137.805	128.81	86.5275	105.354	269.464	227.758	187.886	146.984	103.988	117.092	73.131	63.3098	86.2704	110.098	151.922	137.023	140.652	123.967	232.65	183.186	125.295
ENSG00000103855	7.28962	3.99455	8.13946	11.7246	2.66426	2.7934	5.67784	4.73168	4.97123	5.87046	5.42525	8.84413	5.87825	7.11884	16.2769	17.1951	5.85854	10.4314	7.63408	3.61946	9.81506	9.26547	12.2142	14.57	1.14612	0.33132	6.70426	9.32626	2.23429	4.66557	5.83594	6.63781	4.71114	4.14524	7.09896	8.412	10.6003	8.86935	7.28958	2.80259	4.66991	5.44687	2.8176	2.85724	2.62085	0.730649	8.84954	5.3634	4.3581
ENSG00000106086	18.2581	18.59	21.2297	21.3175	11.7227	15.4568	25.0535	22.5665	21.5874	22.7867	13.6846	20.6655	18.3263	20.2689	16.5961	19.9427	23.9002	24.5137	23.3513	23.5265	17.1461	15.288	21.6864	23.2332	23.664	23.7225	20.8834	20.0556	23.496	25.7621	19.9978	19.2326	20.1716	18.4233	18.6151	10.4924	20.4998	19.7002	17.7929	20.8398	13.4362	19.6445	26.4245	24.2866	27.5189	35.3959	20.0279	25.6677	12.2362
ENSG00000272442	0	0	0	0	0	0	0.212919	0.655156	0.476693	0.231729	0	0	0.17289	1.0876	0.558523	0.265903	0.599169	0.608496	0	0	0.424108	0.386061	0	0	0.943865	0.596376	0	0	0.792811	0.405702	0	0	0	0	0	0	0	0	0	0	0	0	0.380757	0.372684	0	0	0	0	0
ENSG00000157350	40.8764	59.5342	101.03	127.638	54.5507	40.0387	79.0639	76.4349	68.0309	62.644	56.6008	54.641	79.1259	54.0834	67.661	81.8095	79.3566	82.6685	54.696	66.0551	78.8234	87.3271	75.4452	72.7514	52.7216	57.5834	62.1878	74.28	102.561	108.39	42.9525	53.4429	62.4392	59.8757	73.0404	77.3361	55.3671	57.8213	46.4025	48.147	61.3643	60.4514	70.2116	79.2574	70.1513	64.5407	108.989	95.3919	62.8573
ENSG00000198837	205.336	226.537	254.001	282.013	208.478	152.52	294.041	278.441	229.289	174.724	217.658	169.702	249.653	178.96	262.266	249.151	272.422	270.954	207.737	256.278	303.358	307.768	269.958	246.213	242.371	279.435	248.674	250.241	316.764	295.081	214.218	212.24	242.723	225.992	259.506	200.803	176.789	213.717	216.258	206.026	182.045	194.212	281.989	305.414	298.515	292.422	281.788	240.778	211.2
ENSG00000187147	72.8962	95.101	95.4079	106.499	72.8008	75.2356	115.899	127.1	74.977	76.3933	78.9496	78.4588	95.6657	81.0757	105.481	113.097	105.986	106.748	81.6398	99.3339	108.026	110.414	108.432	92.2437	95.1281	101.516	109.734	110.842	93.768	99.2618	75.4003	83.5683	88.7818	90.5044	106.8	124.552	89.9715	98.5009	92.9618	107.936	77.5041	70.6308	120.167	121.309	109.202	118.203	100.838	104.267	125.379
ENSG00000102678	1.63505	2.07409	0.587384	0.266469	0.666064	0.465567	0.922649	0.363976	1.29388	1.00416	0.323896	0.525394	1.03734	0.494364	1.19683	1.50678	1.93066	1.47778	1.88607	3.51891	1.87819	1.62146	1.41252	1.0829	0.741608	1.06022	2.46594	1.7332	1.72977	0.879021	1.55625	1.5318	1.26073	0.844401	1.49867	1.44723	1.31409	0.76754	2.11633	2.2277	0.491569	1.69657	1.21842	1.30439	3.05766	2.4355	2.2512	1.59625	0.838097
ENSG00000176986	55.7962	57.8441	90.4571	101.436	66.34	44.0426	106.601	92.0858	81.3783	73.8443	71.257	62.5219	82.5261	58.3349	93.5925	94.4842	106.785	101.619	69.2456	81.7394	89.9108	97.6735	89.7366	78.4613	81.5095	96.2815	85.6913	79.3145	108.615	113.732	59.9156	77.6964	82.9426	78.2222	87.7116	36.0902	65.9674	71.9782	59.8059	62.3756	71.0318	79.1136	96.4077	101.184	127.723	124.21	93.386	99.1591	49.2801
ENSG00000182379	12.331	12.5214	39.5225	54.4484	2.46444	1.67604	51.0296	50.5926	8.85287	4.40285	10.6886	5.42907	3.11202	1.48309	5.26607	5.22943	11.1179	9.04051	2.87401	2.61405	30.5358	25.7889	12.2972	9.74613	14.158	13.4516	2.85124	1.89827	36.0369	29.9543	9.88219	14.2117	14.6643	17.4254	9.46528	14.8341	2.62818	3.8377	6.97605	11.2104	20.1543	20.716	78.7406	78.8847	66.2201	49.4406	10.9455	10.0245	33.8591
ENSG00000153140	15.0561	13.3664	9.23032	5.86231	10.9901	18.064	11.0008	10.7009	10.1467	12.8996	14.2514	17.951	6.33929	29.6618	8.77679	9.0407	8.98753	7.12809	15.8969	16.3881	9.69389	8.03008	7.97659	11.5182	18.1357	11.5299	11.6361	12.0499	8.28848	7.37026	14.5509	12.0842	8.55968	9.44194	7.80886	11.5778	18.4849	16.9712	15.5981	16.6718	14.1736	11.6081	9.89968	9.00652	8.38671	9.09252	8.07327	9.64135	15.0019
ENSG00000055950	25.8884	32.0332	35.1591	37.2168	31.3716	28.0271	39.9578	42.0756	25.8776	25.4902	26.2355	29.6848	32.1575	42.4164	31.1177	30.9334	31.0902	26.6869	38.4399	28.8551	35.2615	33.2785	35.1468	39.4767	39.8446	38.168	40.6879	40.854	34.3071	28.7372	25.6781	32.8486	35.4994	40.8383	27.4493	45.0449	29.8737	33.3453	25.9446	35.8588	31.2966	30.9847	36.2481	38.4485	37.4781	34.5029	33.2246	33.7128	53.3868
ENSG00000197329	116.225	69.6742	89.1145	72.9236	87.0546	92.0891	96.7362	82.2585	94.5895	89.7563	84.6177	76.4448	76.1291	80.4824	83.6188	83.7594	103.457	85.2763	79.8435	76.1091	59.9204	68.7961	82.2586	84.2696	113.871	110.528	81.0676	85.422	76.5423	68.8341	91.5853	63.2294	76.639	65.633	76.6688	62.3211	76.3925	73.5985	103.073	62.663	70.3764	74.8275	54.5244	55.9026	48.311	58.5331	63.9651	62.1899	91.5202
ENSG00000198756	7.97089	7.22092	10.3212	9.94816	2.86408	2.23472	16.5367	16.0877	5.65222	3.7849	5.18233	3.94045	5.24432	2.57069	2.1543	2.21586	3.86131	4.60718	5.92764	8.54594	9.69389	8.8022	5.23464	4.5285	2.35966	3.57825	4.08421	3.87907	18.8112	22.1108	10.0378	17.1902	5.30833	4.4523	6.31019	5.33664	2.62818	2.30262	12.6196	15.8095	8.43861	7.85778	13.8596	16.3981	21.9278	28.4953	6.13258	6.2573	6.9562
ENSG00000144824	15.6011	11.9836	11.9155	13.2346	1.79837	2.60717	21.15	15.7237	7.69518	8.96018	8.09739	7.96847	4.78328	3.65829	6.38312	4.78625	9.65328	11.4745	9.8794	10.5567	9.57272	10.8869	8.05968	8.86012	9.43865	9.34322	8.09135	8.83106	15.2076	16.4309	21.8653	17.2753	8.02885	8.13696	8.75539	6.33161	5.86961	5.96975	12.4628	14.4441	10.8965	10.6259	19.4186	18.3857	22.3646	24.5173	7.68513	4.9803	10.56
ENSG00000155629	246.212	164.545	189.809	148.601	282.411	187.623	114.621	103.223	288.808	202.145	214.338	152.277	150.587	185.584	118.965	101.486	232.744	173.856	188.337	121.754	142.379	133.114	150.475	126.109	98.162	102.775	108.655	128.504	286.061	235.983	268.998	163.903	184.066	133.569	128.886	114.964	166.364	168.688	222.763	130.5	170.82	203.677	100.215	98.4506	78.3633	66.6514	214.252	141.619	78.4459
ENSG00000179295	90.0643	75.2819	110.68	99.7481	73.2671	78.2152	115.544	105.626	98.8797	102.501	90.3669	90.5429	94.8589	99.466	121.439	121.34	112.045	110.138	133.282	104.16	103.058	99.7583	93.6418	102.285	123.916	119.474	115.745	118.435	89.1552	112.041	87.6169	84.8448	103.645	97.3364	96.3881	69.105	90.4971	96.3689	75.9528	89.1798	73.4896	92.2397	96.4077	95.407	106.581	113.494	111.007	112.312	73.9201
ENSG00000126107	64.4484	67.5232	89.618	109.963	77.1302	42.8321	94.8199	111.377	77.3604	65.193	69.3137	59.8949	75.6681	64.0696	87.3689	89.1661	94.3358	98.924	67.4494	80.0302	95.7272	114.429	91.6477	79.8395	75.9137	104.631	77.677	84.1014	99.8942	113.123	56.7253	68.9311	92.4976	95.8779	92.5231	86.1099	61.4995	66.5201	70.5444	68.9868	75.374	73.3095	121.995	131.868	114.531	116.985	92.8426	93.3487	93.1964
ENSG00000197312	118.814	91.9515	136.273	155.085	59.6794	60.4306	177.007	167.938	128.435	121.349	118.627	96.1471	109.324	98.675	140.588	148.374	143.002	150.559	113.883	129.798	156.859	168.94	141.003	117.84	139.827	176.792	124.53	118.435	140.544	169.516	112.517	114.8	143.723	137.714	128.649	79.326	104.339	113.084	101.035	99.1685	102.165	131.975	227.617	221.995	240.07	249.314	119.624	136.511	110.042
ENSG00000172575	142.386	134.739	106.484	94.4187	70.736	78.6808	169.413	160.149	108.345	117.795	88.1806	87.2154	95.2046	79.5926	146.891	153.426	137.409	135.521	139.12	148.096	139.713	140.372	144.16	142.549	150.546	156.648	171.151	147.817	147.679	151.53	162.473	151.648	128.992	121.517	113.189	74.713	154.362	149.841	169.542	184.612	108.473	114.563	141.413	147.21	277.024	276.51	122.186	136.703	124.29
ENSG00000059915	5.92707	7.91228	8.72684	7.63877	9.79114	9.7769	9.29746	10.1913	9.26146	7.95602	8.17836	7.79334	11.0073	9.59066	19.7079	16.1314	10.7185	8.51894	7.7239	9.75242	15.7526	11.1958	15.0392	12.6995	17.866	19.6804	13.6397	10.8944	8.86507	8.11404	5.29125	5.36131	8.02885	6.9855	16.1699	19.0853	11.4764	19.2738	7.13282	9.77313	9.50368	7.41132	12.565	10.9321	11.7065	8.76779	13.8177	9.9606	12.4876
ENSG00000180543	3.20198	4.76273	5.03472	7.81641	4.32942	5.77303	12.4203	12.2296	4.08594	4.78906	5.99207	7.88091	4.09172	4.94364	3.5905	5.05216	5.12622	7.99737	5.83783	4.2227	6.30103	8.03008	6.3148	7.87566	13.9557	15.572	8.55371	11.4721	4.18028	6.89694	6.225	6.80801	6.17093	6.29463	4.10162	3.34671	7.70934	6.2256	2.97854	4.59912	3.93256	3.75031	7.00593	7.26733	3.93127	6.65702	6.44309	7.59815	8.80002
ENSG00000198498	13.9661	11.83	18.2928	12.3464	14.7866	16.3879	13.13	14.6318	15.3223	14.9079	13.1178	18.8266	14.0041	22.4441	14.5216	14.0929	16.7102	14.6908	20.2079	17.494	10.0574	12.8172	14.7068	13.5855	25.2147	21.7346	20.5751	20.7159	7.71189	9.19592	16.5741	12.0842	13.0718	13.2034	11.6738	11.4874	17.784	17.4828	14.5008	11.7852	12.8627	17.8586	11.042	9.814	12.5801	14.8565	10.2468	14.8771	13.7448
ENSG00000086288	3.67887	3.53364	1.34259	0.710583	2.33122	0.372453	4.68422	5.09566	0.885287	0.695187	0.728765	0.437828	0.864449	0.494364	0	0	1.79751	0.956208	0.98794	1.10594	2.96875	1.2354	1.16325	0.886012	0	0	0.385302	0.907866	5.91005	4.12464	13.2281	7.91431	0.796249	0.153527	0.473264	0.361806	0.525637	1.19395	7.6815	4.95843	3.7687	2.5002	3.50296	1.61496	3.05766	1.9484	0.621021	0.95775	1.59238
ENSG00000139631	33.5186	29.8823	24.8379	29.3115	24.1781	22.5334	26.26	27.2254	24.4475	20.0059	24.94	19.2644	34.6932	21.3565	29.6017	28.1857	39.3454	36.5097	27.6623	38.0043	35.6856	41.6946	43.622	45.8757	37.4175	43.3366	42.8456	37.3876	40.5775	34.8228	34.0041	29.785	29.5939	31.6267	38.2555	38.6228	31.1002	29.5929	30.8044	30.3255	30.7231	31.5204	38.6849	37.8274	47.5247	48.3852	34.7772	37.4161	31.9315
ENSG00000106665	28.6135	35.1059	62.0109	87.0464	40.8963	38.4558	65.0823	72.9407	57.7479	51.9073	48.3414	55.6042	71.3458	61.4	46.1978	55.1306	50.6631	60.8496	32.3326	35.7924	69.9778	86.941	56.667	63.3991	32.2937	47.2462	36.3725	52.9864	52.1814	56.5278	20.5425	43.316	47.6422	52.1226	61.5243	46.673	25.8438	24.3054	22.0255	27.5947	37.5231	39.8247	48.2038	62.114	26.2958	27.2776	72.4265	57.5289	45.341
ENSG00000188266	0.953782	0.614546	0.41956	0.799406	0.666064	0.931133	1.27751	0.218385	0.408594	1.00416	0.890713	1.22592	1.26786	1.38422	1.51599	2.8363	1.93066	1.47778	2.51476	2.71459	1.3935	1.77588	1.74488	1.67358	2.08999	2.12045	2.31181	2.39347	1.00903	1.48757	1.40063	1.2765	1.32708	1.22822	1.18316	2.26129	1.4893	1.4498	1.64604	0.862335	1.47471	0.89293	2.43685	1.61496	1.74723	2.51668	1.94069	2.2986	0.502858
ENSG00000162441	29.0222	23.0455	25.4253	25.1369	19.4491	32.4966	19.8015	25.9879	27.5801	32.2876	28.2599	34.8511	20.6891	42.2187	24.3356	27.0335	23.9668	26.9477	29.3688	30.8659	21.1448	20.8473	26.4225	30.3213	27.9789	22.331	27.7418	28.5565	19.8924	22.5165	27.7791	22.5515	25.679	26.7138	19.956	20.8943	31.363	28.399	31.1963	25.9419	27.6917	25.6271	20.7132	21.4293	31.9743	27.4399	21.891	26.8809	22.7962
ENSG00000006837	0.817527	0.845001	0.503472	1.24352	0.732671	0.651793	0.567784	2.40224	1.22578	0.849672	0.971687	1.22592	1.26786	2.27407	1.67557	0.797709	0.798892	0.695424	1.16757	1.40757	0.666455	1.31261	1.49561	1.96892	1.21354	1.78913	2.23475	1.4856	0.432443	0.67617	0.778125	1.5318	1.06167	0.383819	1.49867	1.62813	1.4017	1.53508	1.41089	0.790474	1.31085	1.60727	1.14227	1.11805	1.74723	1.4613	0.853903	1.7878	2.01143
ENSG00000188056	0	0	0.923032	0.355291	0	0	4.25838	2.32944	0	0	0	0	0	0	0	0	0	0	0	0	0	0	3.73903	2.26425	0	0	0	0	0	0	0	0	0	0	0	0	0	0	0	0	0	0	1.44688	0.931709	2.79557	2.76023	0	0	0
ENSG00000085514	65.9472	72.9773	115.547	72.5683	163.319	52.0504	43.0096	24.6775	112.159	65.9655	89.7191	48.9492	78.3191	49.6341	50.5862	47.6853	92.2054	64.9352	39.9667	21.214	74.7641	60.38	76.0269	41.6426	10.0454	10.9336	36.8349	45.1457	140.4	95.6781	50.5003	49.6134	113.731	90.8883	65.7048	103.386	66.6682	55.0923	62.2358	23.9298	99.7886	87.6857	32.9736	32.0508	20.0058	17.6168	139.807	85.7506	35.5353
ENSG00000083099	32.7692	29.2678	31.3831	30.9992	25.377	33.8933	27.1827	27.4438	27.7844	33.9097	34.09	39.4045	24.0893	30.4528	34.389	34.3015	32.7546	30.5986	28.4706	27.347	29.9299	28.723	34.4821	30.7151	29.0576	27.5658	31.4407	36.2321	23.424	25.0183	32.37	27.4873	31.2528	28.0188	32.3397	36.452	32.9399	31.6397	32.0585	25.8701	28.511	25.9843	31.2982	27.3923	28.1304	28.4953	28.2564	31.6696	32.9372
ENSG00000196923	27.7959	52.7741	112.19	115.292	29.3734	29.4238	75.5863	84.5879	60.7443	43.4878	54.0906	43.8704	92.2655	77.4174	65.8259	60.8918	50.9959	59.8934	25.5966	20.9124	102.998	102.847	67.801	60.0519	15.9109	15.7708	47.161	57.4432	67.6773	65.5209	13.6172	19.3177	64.6289	66.8612	98.6756	143.366	24.7049	40.2532	11.9925	9.70127	27.9375	30.7168	74.2476	82.4252	20.8794	14.2071	57.9878	39.2678	73.5849
ENSG00000165355	46.3947	41.405	31.6348	24.071	22.7794	43.9495	35.3446	30.5012	31.2574	47.9679	37.8148	41.4185	30.1981	33.3201	33.3518	36.3401	34.1526	35.1189	47.5109	44.2378	39.442	32.738	29.6629	40.4612	43.4178	32.9995	33.5984	36.1496	29.6223	30.901	47.4656	33.4443	31.9163	33.3155	32.5763	32.5626	55.2795	51.1693	38.5642	43.6198	36.9496	34.1099	32.4405	29.3178	34.071	38.9679	29.7314	38.5654	33.021
ENSG00000176681	2.79322	1.99727	3.35648	3.46409	2.93068	4.56255	2.69697	4.4405	4.35833	4.17112	6.80181	4.20315	8.35634	9.39291	5.66502	4.07718	4.99307	4.69411	6.64614	11.6627	3.2111	4.55552	1.74488	1.67358	6.60705	7.28904	1.84945	1.32053	9.8741	12.3063	3.19031	3.4891	3.71583	2.99379	7.25672	4.61303	4.20509	3.92298	4.46781	4.67098	3.44099	4.28606	4.56908	5.03123	12.1433	9.57962	6.7536	7.2789	3.85525
ENSG00000185359	127.262	173.763	216.745	241.154	126.819	101.773	251.528	241.389	135.653	126.833	147.372	136.34	193.982	142.772	140.508	151.299	173.293	183.592	131.845	159.96	216.719	228.239	165.68	149.539	202.998	223.044	154.275	151.944	214.275	186.285	112.75	122.799	151.951	153.374	167.378	139.295	107.23	137.901	135.21	135.171	135.755	135.547	216.727	246.779	204.251	184.854	200.434	175.268	160.412
ENSG00000111319	0	0	0.587384	0.444114	0	0	0	0	0.476693	0.231729	0	0	0.28815	0.790982	0	0	0	0	0	0	0	0	0.830895	0.68912	0.337095	0.66264	0.770605	0.577733	0.288295	0.540936	0	0	0	0	0.552141	0.361806	0	0	0.470296	0.287445	0.327713	0.625051	0.53306	0.993823	0.436808	0.487099	0.543393	0.5108	0.838097
ENSG00000204947	1.56693	1.84364	1.84606	2.04293	1.59855	0.744907	2.27114	1.81988	1.43008	0.849672	1.37656	1.92644	1.55601	1.18647	1.67557	1.15225	1.93066	0.956208	1.79625	3.11675	1.75702	2.08473	2.24342	1.87047	2.83159	1.78913	1.69533	1.40307	3.38747	1.62281	1.16719	1.1914	1.52614	1.61204	1.81418	0.904516	0.788455	1.36451	1.41089	1.50909	1.80242	1.2501	2.05609	2.42244	2.62085	1.86721	2.56171	1.7878	3.52001
ENSG00000114854	0.953782	1.53637	0	0	0.599458	1.30359	0.638757	0.436771	0.408594	0.386215	0.566817	0.262697	0.864449	0.395491	1.27662	0.974978	0.532595	1.21699	0.449064	0.804323	0.484695	0.617698	1.08016	0.787566	0.809027	1.59034	2.08063	2.476	1.00903	0.608553	1.16719	0.680801	0	0	1.10428	1.17587	2.10255	1.62036	1.01897	0.790474	1.31085	0.446465	1.37073	0.248456	1.39779	1.4613	1.3973	0.70235	1.08953
ENSG00000106245	36.925	37.6409	34.9913	34.4633	28.774	36.8729	28.1763	32.4666	27.3758	35.1455	37.0051	42.2066	28.6421	74.9456	30.3198	32.2629	30.2913	32.7718	38.5297	34.4854	34.171	30.0356	28.6659	43.2177	35.9343	25.7767	34.369	38.2955	27.4601	31.8476	26.2228	26.5512	32.7789	34.774	29.9734	44.1404	48.4462	45.3701	30.8044	25.5826	49.2389	43.575	30.156	33.231	28.742	30.2813	26.9368	36.5222	48.442
ENSG00000180611	32.633	31.4955	23.2436	10.7476	45.692	26.5373	6.67146	5.02286	31.0531	25.1812	15.547	9.71979	13.1973	22.543	9.97362	8.59753	19.706	11.9091	18.5912	9.14918	12.7232	11.1186	25.4254	28.2539	5.86545	4.30716	13.9479	17.0019	19.0275	13.9967	23.5772	20.424	19.7735	16.4274	5.75805	7.23613	16.0319	13.0482	20.7714	12.1446	22.2026	24.9127	3.73142	4.4722	4.28072	6.41347	17.3886	17.3672	7.71049
ENSG00000186566	71.6699	84.116	102.624	114.493	74.799	59.4994	134.21	130.74	101.127	91.4556	81.3788	72.6795	110.131	78.1095	123.194	128.52	128.289	132.304	95.5608	129.496	128.626	130.103	120.646	110.358	131.467	152.208	128.383	115.464	129.444	144.159	74.3888	90.3763	95.0191	86.436	116.817	61.8689	84.1019	98.5009	86.456	99.2404	79.88	92.1504	142.936	131.682	165.113	174.219	119.003	115.185	81.463
ENSG00000129472	45.0321	30.1128	33.5648	30.2886	22.5796	32.9621	35.6994	32.9034	29.8274	35.2228	38.0577	36.2522	25.9911	29.2663	25.2931	26.9448	35.0181	37.1182	45.086	43.3329	32.7169	28.8002	29.2475	34.8498	43.4178	34.5898	33.9066	38.5431	25.2258	32.9971	44.2753	36.0824	28.5986	33.776	32.4186	18.1808	45.38	44.5173	34.9586	36.5774	37.7689	40.539	33.5066	31.616	35.993	37.3443	30.5853	31.4781	30.1715
ENSG00000172732	57.295	62.8373	58.4027	66.706	46.0916	47.3016	77.8574	76.7989	45.3539	44.0285	52.714	44.0455	57.1113	44.0973	60.7194	58.8532	59.118	63.5443	53.3488	56.5037	74.4006	70.186	59.7413	62.2177	80.0937	77.065	63.4208	57.7733	77.0468	68.7665	55.0913	55.0598	58.0598	55.5002	58.6059	74.0799	50.1107	53.3014	71.8769	66.6154	55.5473	51.0756	82.472	92.3634	72.0733	76.7993	63.6546	58.9974	80.0382
ENSG00000164124	3.81513	1.22909	8.47511	2.93115	3.66335	4.09699	2.27114	1.31031	7.76328	5.79322	8.17836	6.21716	7.95293	6.13011	4.22882	2.5704	5.92512	3.12941	3.41288	0.804323	3.75638	2.62522	9.05675	2.95337	0	0	2.77418	2.2284	5.62175	3.24562	3.19031	1.2765	12.6073	9.82576	2.68183	2.35174	1.92733	0.938104	1.8028	0.790474	2.6217	5.62546	1.29457	1.18017	1.39779	0.893015	5.82207	4.0864	2.09524
ENSG00000091140	96.332	77.1255	145.503	95.3957	79.7945	127.845	90.3486	70.4657	86.2133	114.86	115.955	132.224	63.9116	181.629	81.5443	78.4414	85.3483	78.6698	107.775	84.655	75.4306	71.4986	80.8461	107.207	82.723	56.1256	75.3652	85.2569	77.9117	79.3824	98.8997	65.3569	66.8849	65.8633	73.5926	74.713	160.845	138.242	92.6483	76.2448	136.001	145.458	57.4182	53.2317	66.919	64.2971	110.386	129.105	74.0878
ENSG00000140675	0.204382	0.537728	0	0	0.865883	0.55868	0.567784	0.509566	0.476693	0.231729	0.485843	0.700525	0	0	0.558523	0.265903	0.932041	0.347712	0.718502	0.804323	0.484695	0.463274	0.747805	0.886012	1.28096	0.795168	0.693544	0.577733	1.51355	0.405702	0	0.851001	0.663541	0.230291	0.867651	0.452258	0.613243	0.426411	0.31353	0.790474	0.409641	0.535758	1.44688	0.496912	0.873616	0.811832	0	0	0.838097
ENSG00000126353	344.588	495.862	486.522	573.884	472.906	306.529	615.123	654.428	386.666	408.847	290.372	382.574	469.28	387.68	585.731	564.778	487.724	445.68	400.295	431.318	434.105	434.705	533.019	451.374	880.424	1009.66	627.889	581.777	399.577	327.74	350.001	405.928	323.078	362.785	511.046	651.523	503.735	642.345	424.677	528.755	400.957	343.957	603.195	666.421	475.247	448.618	487.035	426.773	771.971
ENSG00000169249	41.0126	42.8646	31.2152	37.7497	37.4328	32.9621	40.7385	40.5469	29.6231	32.3648	31.2559	31.6988	29.0455	30.8483	39.1764	41.6581	44.0722	47.6365	33.3205	35.0886	35.8674	35.1316	34.6483	37.2125	48.609	46.3848	44.0015	45.3108	36.0369	36.4456	46.1428	43.0607	37.2246	39.3798	38.2555	51.9192	36.707	37.183	40.5238	44.1947	41.0461	39.5568	45.8432	46.9581	46.5637	46.4368	40.5992	34.4152	61.0973
ENSG00000084110	0.953782	1.84364	1.25868	1.59881	1.33213	0.744907	2.27114	1.74708	0.612891	1.31313	1.45753	1.31348	1.84416	1.87858	1.27662	1.94996	1.33149	1.82549	0.898127	1.60865	1.33291	1.77588	0.332358	1.18135	1.95515	2.12045	1.38709	1.238	1.00903	1.21711	0.544688	1.1063	1.92427	1.38175	1.89306	2.26129	1.66452	1.19395	1.25412	1.58095	0.983139	0.714344	1.44688	1.61496	1.39779	0.893015	0.621021	0.8939	2.09524
ENSG00000166444	0.7494	0.998637	1.92998	1.24352	0.532851	0.55868	4.04546	2.76621	0.749089	0.386215	1.05266	0.175131	1.38312	0.988728	0.398945	0.709075	0.399446	1.21699	0.808315	1.20649	0.363521	0.69491	0.830895	1.18135	2.56192	2.58429	1.23297	1.15547	1.00903	0.67617	0	0	0.928957	0.997929	0.315509	0.723613	0.788455	0.170564	1.25412	0.790474	2.21206	2.67879	2.20839	1.42862	5.24169	6.08874	0.931531	0.31925	3.01715
ENSG00000138073	59.7476	77.7401	72.4999	79.0523	68.0718	72.0697	79.0639	83.5688	66.056	67.1241	64.6981	66.3748	58.3791	67.629	80.1879	74.5415	76.2276	72.7587	64.6652	62.8378	79.187	76.5174	76.6916	78.6582	69.3741	66.0652	71.0498	64.6236	77.4072	75.7987	62.4056	72.1649	87.5874	85.7451	68.8599	93.527	68.4204	63.1941	72.3472	71.502	87.0078	74.2025	78.2837	82.86	88.0605	80.2902	71.0292	71.2566	85.9887
ENSG00000135845	26.8421	25.7341	25.2575	21.6728	25.6435	29.1445	23.3501	24.9687	21.2469	27.5757	21.701	27.1453	22.7638	43.8006	23.2984	26.2358	29.8919	28.5124	38.8889	34.5859	20.9025	23.3181	31.6571	39.083	36.204	29.4212	27.2794	34.0037	22.2708	21.2994	27.0009	29.1042	28.3332	28.0955	24.7675	28.9445	33.9912	33.7717	28.8448	29.3194	32.1978	23.3948	26.5768	28.883	29.3535	31.3367	23.0554	25.7316	29.8362
ENSG00000277972	20.3701	25.4268	17.5376	18.8304	15.3861	17.4122	17.8852	28.3173	11.3044	15.2941	15.0611	18.4764	12.621	25.9047	16.1174	17.6382	14.9127	12.4307	15.0885	15.9859	17.1461	22.3143	15.2885	18.0156	15.0344	14.1805	17.1074	18.9827	11.8201	17.1071	22.1766	20.3389	20.5698	23.0291	13.8035	29.4872	13.3161	12.7923	23.2013	23.9298	17.5326	17.68	16.9056	20.187	21.5783	20.2958	14.9045	16.0264	24.64
ENSG00000125319	0.476891	0.384091	1.34259	1.59881	0.532851	0.651793	2.05822	2.18385	0.544792	0.617944	1.37656	0.788091	1.26786	1.58196	0.957468	1.68405	1.59778	1.30392	0.628689	1.30703	1.3935	2.85685	1.24634	0.68912	1.88773	1.39154	1.00179	0.577733	1.22525	1.14949	0.389063	1.1063	0.663541	1.22822	1.10428	1.35677	0.788455	1.19395	0.862209	1.07792	0.655426	0.803637	2.36069	1.11805	2.09668	2.19195	1.70781	1.46855	1.50857
ENSG00000115053	333.756	403.834	431.224	441.45	363.072	273.567	516.896	522.087	364.602	359.952	309.32	355.779	424.502	440.379	563.629	558.219	432.667	425.078	559.264	439.965	464.761	417.101	452.256	403.529	763.317	637.526	677.747	686.677	397.126	379.67	359.494	432.989	395.47	416.136	434.062	531.584	398.695	431.187	410.725	471.482	326.32	306.543	455.614	494.924	488.089	470.376	432.929	387.633	608.71
ENSG00000126464	59.6795	99.2492	103.128	140.518	58.547	43.2977	168.987	161.751	77.9733	58.4729	69.8805	57.4431	98.5472	67.2335	110.428	103.436	113.11	111.268	90.9803	130.803	165.705	152.34	114.663	100.021	135.849	153.202	110.967	102.011	169.734	141.117	58.4372	92.9293	91.0378	88.2015	118.632	79.4165	66.2302	92.7017	90.8455	110.594	85.0415	94.0255	164.563	184.789	211.939	191.836	146.871	104.842	109.204
ENSG00000076555	11.5816	15.2868	14.0133	17.7646	12.1224	10.2425	17.6723	13.3215	12.0535	13.2085	7.20668	11.5587	15.1567	10.6783	21.543	19.7655	21.6367	22.1666	18.4116	25.9394	19.6301	18.2993	20.3569	22.2487	15.5064	20.343	20.421	19.1477	19.0275	25.7621	10.3491	12.3395	16.3895	14.2781	15.5388	11.1255	16.0319	18.5915	12.4628	17.1748	12.8627	14.1976	27.2622	25.094	33.6342	37.7502	17.6215	17.3034	9.38668
ENSG00000166598	733.731	590.425	459.334	390.288	646.815	1141.1	426.548	450.383	757.601	949.084	700.1	760.595	428.248	804.923	556.688	584.809	569.81	590.676	657.429	521.704	449.675	504.582	525.707	696.701	643.177	586.569	537.728	603.649	444.623	482.853	820.455	647.101	621.008	648.27	497.558	584.046	792.31	539.495	610.287	528.54	775.779	647.285	387.306	357.404	415.317	463.069	420.664	538.702	415.864
ENSG00000123472	41.762	41.0978	31.8026	26.1139	23.9783	33.4277	26.8988	30.1372	28.3292	31.4379	31.094	31.9615	21.2078	23.2351	28.8038	30.6675	30.2913	31.9026	31.7039	32.0724	29.5058	31.3482	35.0638	31.4042	37.1478	35.5175	33.7525	33.6736	26.2348	28.1287	40.7738	32.1678	35.6985	32.2408	27.3704	25.9596	37.8458	36.1596	35.5857	34.4934	33.2629	31.6097	28.176	32.175	37.6528	40.4292	28.7998	23.0499	36.2058
ENSG00000116670	18.9394	25.1964	23.4953	26.2916	25.5103	19.9263	21.3629	24.532	19.6125	18.6928	18.0572	20.3152	21.4383	28.6731	22.5005	21.1836	20.7712	23.3836	19.3996	17.9967	23.6289	22.932	21.2709	21.2643	21.7763	19.4153	25.7382	26.8233	22.5591	20.488	21.0872	27.9128	23.2903	27.0208	21.6124	41.9695	18.0469	22.2587	23.2013	23.7142	22.1206	18.7515	23.3023	25.7773	19.569	18.2662	23.754	19.8574	37.1277
ENSG00000161526	96.5364	111.386	121.421	131.991	113.431	87.899	138.468	143.479	101.536	94.9316	100.893	98.0735	98.4319	100.356	112.662	114.781	119.434	126.567	113.164	104.16	120.568	126.088	116.741	117.249	131.871	135.311	130.001	121.654	118.922	124.145	100.534	113.694	113.466	125.816	113.426	145.898	104.689	104.3	114.517	106.283	112.569	97.4187	140.423	129.88	132.003	138.742	99.6738	112.057	151.025
ENSG00000165209	25.8884	27.2705	36.0821	35.8844	24.1115	34.1726	42.7258	44.2594	44.1962	47.8134	39.5153	44.1331	47.9481	38.066	30.0007	31.1993	59.7837	59.8064	71.3113	74.601	37.0185	41.9263	34.316	36.9172	91.7572	95.2876	48.6252	48.282	25.5862	27.3849	23.7328	26.1257	40.2106	39.4566	40.3063	32.5626	40.474	41.9588	21.712	25.9419	21.3833	27.0558	62.9772	59.5052	46.9132	47.411	32.6812	39.7786	38.301
ENSG00000187531	78.5508	101.17	109.253	111.384	67.0727	55.4955	135.984	142.606	75.3856	63.4937	78.0588	70.3152	90.1908	69.8042	91.119	90.407	99.8615	96.6639	73.5566	78.1199	129.353	117.594	92.8109	89.0934	95.1281	99.5285	102.568	92.1072	126.201	103.454	77.19	82.3769	90.3743	95.5708	105.38	132.24	72.1874	89.7169	88.1804	85.443	70.5402	74.2025	141.261	136.03	134.1	133.628	103.478	90.3478	161.25
ENSG00000241685	11.241	12.9055	13.0064	11.547	15.5859	16.2948	12.2074	11.6472	13.2112	13.1313	14.5753	13.6602	9.68183	20.17	13.8833	14.6247	12.5825	14.3431	10.4183	8.84756	13.935	11.5046	15.6208	15.5544	9.43865	10.2709	16.6451	15.2687	11.748	10.0749	16.2628	13.1905	17.1194	18.8071	16.3276	27.3164	12.4401	12.6218	9.95459	10.4199	13.682	12.2331	11.8796	7.95059	11.7065	11.0409	10.7902	8.87515	15.421
ENSG00000061337	0.340636	1.30591	0.251736	0.62176	0	0	11.4976	11.6472	1.36198	1.77659	0	0	0	0	0.877679	0.886343	0.399446	0.43464	0	0	0.424108	0.540486	1.08016	1.37824	0.943865	1.19275	1.23297	0.825333	1.15318	1.14949	0	0	0	0	0.394387	0.54271	0	0	0.470296	0.287445	0.655426	0.178586	2.20839	3.04358	4.89225	4.70863	0	0	0.586668
ENSG00000127743	0.272509	0.691364	0	0	0	0	0.141946	0.655156	0	0	0	0	0.403409	0.593237	0.957468	0.0886343	0	0	0	0	0.605868	0.231637	0.581626	0.590675	1.01128	0.927695	0.847665	1.238	0.720738	0.473319	0.466875	0.3404	0	0	0	0	0	0	0.705444	0.718613	0	0	0.53306	0.62114	0.611531	1.05538	0.698648	0.1277	0
ENSG00000101255	6.13146	8.8341	6.54513	10.3923	5.52833	6.89039	10.9298	15.2142	8.78477	9.19191	8.9881	11.3835	8.24108	10.6783	18.1919	15.5996	10.319	11.6483	11.6757	14.6789	18.5396	23.1637	17.615	12.2073	16.3828	19.2828	14.4874	16.5892	13.9102	17.1747	5.75813	11.7438	11.3466	12.359	17.1953	22.432	5.95722	10.3191	7.6815	10.2762	6.22655	6.25051	14.088	11.8017	9.95922	12.421	7.21936	9.3221	13.3257
ENSG00000175213	9.46969	13.7505	14.6007	16.8763	10.3906	8.00775	18.7369	18.9267	10.5553	10.7368	11.1744	9.36952	11.2378	12.1614	16.3567	17.1064	18.5077	16.5163	12.1247	13.774	17.7519	16.9867	14.7899	12.7979	15.7086	17.9575	14.8727	12.0499	15.4959	14.3348	8.87063	14.0415	12.6073	13.3569	16.8009	20.5325	12.5277	15.4361	11.5222	11.8571	11.388	10.983	19.9517	18.2615	22.1898	20.0523	14.594	12.1315	25.3105
ENSG00000116120	27.3872	24.3514	18.7124	18.3863	22.4464	24.2095	19.2337	20.7466	17.7738	20.7784	24.778	24.6059	17.1161	29.6618	26.6495	27.5653	21.5035	19.3849	34.9372	30.2627	12.6021	13.9754	23.0158	25.8912	42.6088	30.1501	36.3725	36.0671	19.7482	14.47	26.0672	25.3598	18.2474	20.5727	19.956	20.5325	35.13	30.8722	26.5717	25.8701	23.6773	22.5018	19.0379	15.6527	19.4816	22.6501	15.215	21.0705	23.7181
ENSG00000278619	5.45018	10.6777	6.37731	10.037	7.79295	6.9835	10.2201	11.0649	6.6737	6.72014	6.63986	7.35551	10.0852	8.99742	10.7715	10.9907	8.92096	7.99737	10.5979	10.8584	9.08802	10.6553	9.30602	9.05701	15.3041	15.3732	14.025	13.2879	7.35152	6.55885	6.30281	7.65901	7.29895	8.06019	11.4372	12.0301	8.14737	10.4897	9.56268	11.6415	6.30847	6.16122	10.5089	14.2241	10.5708	10.7162	10.0916	9.0667	15.2534
ENSG00000130734	19.825	25.1196	28.9496	38.6379	15.8523	16.1086	38.2545	45.8609	18.8634	16.7617	21.701	20.9282	20.9773	21.3565	23.3782	26.3244	29.4259	28.7732	19.4894	24.3308	36.2309	37.5252	27.835	30.912	25.4844	30.0176	24.8905	24.76	38.7757	42.4635	18.7528	23.1472	24.0865	27.0976	31.5509	36.9043	18.2221	25.1582	22.4174	25.4389	23.4315	25.002	41.9594	45.6538	50.3203	42.8647	30.8181	27.1363	43.4134
ENSG00000214954	2.52071	2.76546	4.86689	1.86528	2.79747	2.14161	2.20016	3.42137	3.26875	2.47177	3.31993	2.97723	2.36283	3.06506	3.43093	4.25445	3.99446	3.47712	5.11933	3.72	3.33227	3.01128	2.74195	4.03628	4.989	6.75892	5.08599	3.54893	3.81991	3.65132	2.80125	2.8083	3.3177	3.22408	4.49601	3.88942	3.85467	4.09354	2.97854	3.30562	2.78556	3.8396	4.11218	3.60261	3.84391	3.24733	2.87222	3.3202	1.34095
ENSG00000171735	29.8398	30.6505	28.8657	30.3774	22.846	37.5247	23.2791	29.846	28.0568	29.0433	28.4218	31.2609	21.4383	68.8155	22.8196	25.6153	19.5063	23.1228	24.1596	20.6108	21.993	25.094	22.7665	34.0622	18.4054	19.8792	26.5859	25.3377	17.4418	21.0289	21.7097	26.8916	27.0061	30.6287	24.7675	39.8892	30.2241	30.3605	27.1204	25.1514	30.5592	25.9843	23.7592	23.5412	20.7921	20.9453	19.9503	25.0931	27.9086
ENSG00000111011	193.822	171.151	135.602	115.825	109.568	174.308	131.655	137.947	144.847	183.915	149.316	175.482	120.447	168.974	146.572	153.603	156.716	158.209	211.06	187.508	119.841	134.813	138.344	190.099	187.762	149.293	158.513	172.164	122.309	141.658	173.366	147.138	134.898	134.797	142.689	126.813	237.588	211.159	185.453	174.982	172.541	160.281	139.357	121.557	151.747	163.097	129.793	173.097	140.381
ENSG00000197168	0.681273	0.768183	0.587384	0.355291	0.532851	0.27934	0	0	0.885287	0.386215	0	0	0.864449	0.790982	0.957468	0.354537	1.13176	0.608496	1.16757	0.402162	0.363521	1.00376	0.498537	0.984458	0.741608	0.861432	1.00179	0.412667	0.360369	0.405702	0.700313	0.425501	0.597187	0.307055	0.631019	0.633161	0.350424	0.682257	0.391913	1.14978	0	0	0.989968	0.62114	1.39779	0.405916	0.543393	0.8939	0.251429
ENSG00000167468	140.887	210.252	475.445	610.746	296.332	263.231	325.198	366.305	291.94	279.388	248.428	269.352	388.944	519.082	281.974	356.842	304.311	337.976	150.616	154.933	434.892	443.816	322.553	329.399	135.04	149.558	243.28	300.174	251.249	256.133	106.914	149.01	306.888	360.559	382.161	649.533	209.466	191.8	166.641	153.855	266.758	239.752	306.89	356.41	182.76	160.58	476.09	376.523	441.593
ENSG00000071242	25.2752	24.1209	45.732	66.8836	28.1745	28.4927	38.6803	42.3668	32.0746	35.6862	40.8918	45.1839	48.8125	44.295	26.3304	38.6446	52.2608	50.1574	20.4773	28.8551	34.4739	44.8603	39.6337	45.0882	25.2821	29.885	34.0607	42.4221	34.3792	39.4883	22.0209	28.7638	42.9975	40.4545	53.0845	30.6631	23.3032	15.1802	28.6097	24.6484	45.0605	43.8429	34.4966	36.8957	38.9633	37.3443	58.2983	64.8716	24.8915
ENSG00000198624	80.7308	109.85	98.9322	120.177	67.6721	65.8311	154.153	158.475	90.5716	88.1342	86.723	84.2381	100.161	71.3862	136.12	135.699	131.551	122.742	117.116	141.762	152.618	144.387	123.637	110.751	171.716	207.009	113.741	115.216	150.778	152.612	94.3088	135.82	115.788	116.374	126.362	131.517	90.5847	111.89	93.6672	109.445	110.849	101.169	189.312	184.106	175.509	186.478	142.214	138.938	137.029
ENSG00000112715	22.4139	21.2787	47.8298	35.618	28.6408	22.9059	38.0415	32.8306	35.8882	28.8116	71.1761	40.1051	46.1616	35.2976	27.3676	28.5403	29.0264	30.164	11.4062	10.2551	42.7137	43.8566	29.3306	25.9897	15.5738	17.825	21.8852	21.7888	28.6133	25.6945	18.675	18.722	73.454	59.4919	42.1994	37.8992	9.72428	14.2421	16.9306	7.68915	21.5471	27.8594	40.741	38.697	9.26033	8.44305	19.795	20.3682	12.5715
ENSG00000078618	214.056	201.033	200.382	183.419	183.767	202.987	178.426	166.992	177.262	190.867	189.155	187.741	144.882	160.075	167.078	168.848	192.999	192.719	194.445	174.337	157.344	176.816	177.562	205.259	180.346	166.72	165.68	177.034	198.779	197.306	246.277	193.688	167.478	178.706	163.513	155.124	200.706	178.581	206.068	187.773	198.348	200.641	163.802	153.111	176.383	190.537	173.342	183.824	135.855
ENSG00000172292	24.7983	18.5132	24.6701	22.2945	29.107	21.9747	23.8469	19.9459	27.1034	31.7469	21.863	22.0665	20.9197	20.6644	24.4154	23.2222	20.4383	21.3843	21.9143	21.7167	17.5096	17.1411	23.5974	21.2643	24.8102	35.9813	20.8834	22.5316	24.3609	24.8831	32.2144	18.4667	20.4371	16.581	21.849	9.04516	23.9165	20.0413	23.2013	19.69	17.4507	21.7875	17.5148	18.1994	15.1136	17.0485	29.809	31.925	9.38668
ENSG00000175634	40.3314	57.6137	68.8078	77.2759	39.431	44.4151	85.6644	90.0476	44.741	44.6464	51.0945	44.746	56.8807	53.1936	67.661	70.3757	64.7768	70.4117	53.5284	62.0334	72.8254	72.1163	68.7981	63.3991	59.7332	69.6434	60.5695	61.4048	69.4791	60.5172	47.1544	52.9323	57.1972	64.021	63.4963	78.2406	50.6363	55.5187	53.7705	55.0457	49.8943	48.2182	75.1614	77.0834	88.1478	88.7333	63.6546	53.3786	95.8783
ENSG00000105376	2.38445	3.76409	8.64293	13.5011	0.666064	5.86614	7.878	4.5133	1.97487	1.23589	2.02435	4.46585	5.35958	4.94364	2.8724	4.25445	2.72955	3.21634	1.97588	3.31783	5.33164	6.40862	5.23464	6.59587	0.943865	0.795168	3.15948	3.05373	3.96406	5.20651	2.02313	2.8083	3.3177	4.83612	5.75805	7.32658	2.01494	3.07016	3.68398	1.65281	2.13013	3.12525	3.65527	8.0127	2.2714	2.67905	4.81291	3.76715	4.19048
ENSG00000138115	0.613146	0.537728	0.503472	0.532937	1.0657	0.744907	0.638757	1.38311	0.953386	0.231729	1.21461	1.31348	0.403409	0.494364	0.398945	0.443172	0.532595	1.13006	1.70644	1.50811	0.545281	0.308849	0.581626	0.68912	2.89901	3.37946	1.07885	0.907866	1.15318	0.879021	0	0	0.862603	0.767637	0.867651	0.633161	1.66452	1.4498	0.705444	0.359306	0	0	0	0	0.262085	0.568283	0	0	0.670477
ENSG00000153395	135.369	168.693	238.142	269.044	102.108	96.4654	304.829	299.261	150.294	132.24	143.891	126.182	112.263	87.4035	147.689	140.308	168.899	159.861	106.428	113.611	228.655	220.441	137.015	112.917	157.963	157.841	151.501	150.541	223.501	211.641	158.271	213.857	164.558	156.444	150.261	167.064	79.1083	96.6247	157.157	186.408	138.459	138.315	203.324	215.101	214.997	223.335	140.04	122.975	198.377
ENSG00000110955	271.623	289.758	459.502	399.614	371.397	364.818	384.745	390.983	325.241	352.769	348.836	385.989	269.996	378.485	405.886	408.516	367.49	372.313	457.955	349.479	333.955	338.962	375.564	409.731	415.435	325.422	440.092	461.444	288.367	278.717	297.399	326.614	413.917	427.344	357.63	461.846	366.194	367.907	280.845	274.869	368.431	337.17	326.004	301.687	377.577	365.324	322.465	330.551	453.662
ENSG00000183397	11.4454	13.5968	10.8246	13.4123	10.5904	5.40057	12.6332	13.0303	9.05716	6.17944	8.17836	6.91769	15.5601	8.89855	11.33	13.9156	10.5853	10.0836	10.5081	15.7848	14.6014	13.5894	11.134	12.7979	13.686	13.1203	11.5591	13.1228	18.523	12.9149	9.49313	9.78651	9.48864	11.2843	10.964	10.1306	7.44652	9.5516	12.6196	8.98266	8.35668	10.6259	13.7834	15.9633	18.8701	14.9377	19.4845	12.8339	11.4819
ENSG00000183960	0	0	1.17477	0.355291	0.732671	0.744907	0.638757	0.363976	0.408594	0.695187	0.404869	0.875656	0.864449	0.494364	0.718101	0.354537	0.865466	0.782352	1.61663	1.0054	0.302934	0.849335	0	0	0.404514	1.39154	0.385302	0.4952	0.288295	0.405702	1.16719	0.680801	0.597187	0.460582	0.631019	0.271355	0.525637	0.938104	0	0	0	0	0.456908	1.05594	0.611531	0.649466	0.232883	1.277	0.419048
ENSG00000125531	1.63505	1.53637	0.671296	0.799406	4.32942	1.11736	1.49043	2.62062	1.08958	0.772429	1.61948	0.875656	0.806819	0.988728	0.79789	0.531806	2.72955	1.91242	1.16757	1.60865	1.69643	1.15818	1.49561	0.590675	0.741608	0.728904	0.924726	1.4856	2.95502	0.67617	3.03469	2.2977	0.464479	1.38175	1.81418	1.89948	0.262818	0.596975	2.50824	1.58095	2.21206	0.982223	1.52303	0.993823	2.09668	1.78603	0.465765	1.1493	1.67619
ENSG00000107262	95.9913	86.0364	58.4027	73.9894	175.575	100.19	66.5017	76.0709	82.8765	64.5751	75.6296	64.1856	55.9587	69.9031	63.8312	72.5029	91.6063	80.0607	46.9721	48.9632	80.0352	81.2273	63.0649	67.5338	53.9351	61.2942	64.1143	61.4873	106.453	86.4146	143.486	100.588	69.6054	69.7015	66.8091	90.4516	59.4845	51.7663	135.288	112.319	101.427	70.1843	63.7387	69.8782	57.3966	52.282	73.5133	66.9148	99.3145
ENSG00000113811	98.3758	84.0392	53.6197	42.9903	73.6667	131.383	50.036	51.9757	78.0414	94.5454	84.1319	96.5849	39.9375	208.226	51.8628	51.142	50.7962	51.6352	66.0124	62.8378	49.3783	52.0411	52.5956	73.7359	61.958	44.9932	48.394	57.0305	55.5689	45.9796	107.848	70.0374	54.0786	56.3446	48.7462	80.321	116.166	88.9493	94.7646	86.1617	100.116	76.8813	41.731	49.3806	44.467	51.9573	43.7819	72.2144	77.1887
ENSG00000158985	594.819	491.253	310.81	261.494	266.492	373.291	345.781	315.13	343.015	425.454	302.357	349.387	248.961	412.398	392.003	377.05	355.041	346.408	561.599	443.685	323.594	318.269	349.89	407.369	547.509	420.776	485.25	487.277	342.711	339.37	650.746	470.348	318.168	332.848	297.762	277.686	541.844	508.794	637.564	592.352	399.974	396.818	349.763	335.353	503.989	507.233	326.502	351.814	360.13
ENSG00000089060	77.1201	96.4837	76.1081	104.1	84.9232	59.4994	63.9467	61.8031	77.1561	61.7171	79.2734	73.8178	83.9668	75.8354	101.731	107.957	86.4801	89.7097	74.6344	97.9264	86.518	99.9899	116.242	105.337	86.903	121.064	100.41	94.5832	99.8221	100.885	60.6938	76.5901	104.242	89.8903	96.0726	99.8586	77.8818	95.0896	83.9478	93.4196	87.1717	83.6675	108.363	115.905	102.475	107.243	116.131	115.313	75.1773
ENSG00000015676	45.7815	53.4655	62.2627	63.9525	51.953	39.0145	72.9603	75.8525	44.9453	50.4396	48.1795	50.9632	65.8134	53.3913	70.693	78.6187	70.1028	65.3698	67.8984	71.4842	61.8591	66.2481	74.1989	64.6789	88.6559	97.6731	83.8418	79.8922	71.7134	68.8341	46.3763	59.8254	56.0692	61.2575	65.2316	68.0196	55.2795	59.6122	51.3406	62.5912	54.6461	48.8433	85.0611	83.5433	87.7984	87.272	71.495	69.1496	83.6421
ENSG00000112996	29.2266	28.6532	36.4178	34.1968	23.3789	31.2861	33.5702	39.5277	29.7593	34.3731	31.3369	30.3853	30.0828	29.6618	35.905	36.606	33.3537	37.2052	38.6195	34.9881	30.1116	32.4292	33.7343	33.2747	44.1594	43.4692	43.6162	36.1496	25.0817	36.5808	34.2375	33.6996	26.1435	24.6412	30.9199	30.0299	41.7881	39.0592	36.2912	40.0267	30.3954	33.3063	43.6348	37.2063	46.1269	51.0642	34.3114	32.1804	46.2629
ENSG00000215529	0.817527	0.614546	0.167824	0.710583	0.999096	0.372453	0.354865	0.727951	0.408594	0.849672	0	0	0.633929	0.395491	0	0	0.732318	1.5647	0.628689	0.603243	0.727042	0.308849	0.664716	0.196892	1.14612	2.25297	0.770605	0.412667	1.15318	1.75804	1.08938	1.1914	1.06167	0.767637	0	0	0.613243	0.682257	0.783826	0.790474	0	0	0	1.05594	1.74723	0.893015	0.465765	0.5108	0.921906
ENSG00000155085	9.7422	8.60364	10.2373	8.52699	7.79295	9.49756	11.6396	11.2832	10.8277	13.8265	9.63589	9.01926	11.7565	7.21771	8.85658	9.0407	12.5825	14.6908	18.5912	16.3881	8.96685	9.18826	9.72147	16.1451	15.2367	16.9636	14.1021	13.4529	10.3786	11.833	10.3491	9.53121	6.56906	8.21372	8.04549	4.70348	15.8567	16.0331	10.8952	12.1446	14.3374	14.6441	13.0219	13.1682	14.6767	18.0227	8.92717	10.8545	8.54859
ENSG00000136895	1.09004	0.537728	0.83912	1.59881	0.865883	0.55868	1.56141	2.25665	0.68099	0.617944	0.971687	0.612959	1.09497	0.593237	0.957468	0.797709	1.46464	0.956208	1.16757	2.11135	2.24171	1.31261	1.08016	0.886012	1.55064	2.18671	1.23297	0.825333	0.648664	1.08187	1.245	0.680801	0.995311	1.15146	1.57755	0.452258	0.788455	1.02339	1.01897	1.22164	0.819282	0.89293	1.52303	2.2361	1.31042	1.86721	0.698648	0.7662	0.670477
ENSG00000121410	0	0	0.923032	0.532937	0.666064	0.651793	0.425838	0.29118	0.885287	0.849672	0.647791	0.175131	1.21023	0.593237	1.03726	0.62044	0.798892	0.86928	0.98794	0.904864	0.848215	0.772123	0.913984	1.37824	1.21354	1.32528	1.38709	0.9904	0.432443	1.01426	0	0	1.45979	1.45851	1.81418	1.80903	0.700849	1.27923	0	0	0.327713	0.982223	0.837666	1.30439	1.57251	0.730649	1.31967	1.4047	0
ENSG00000164296	2.52071	4.225	5.20254	4.2635	4.59584	5.02812	3.6906	4.36771	4.76693	6.33392	5.5872	5.77933	2.93913	6.9211	3.11177	2.8363	2.8627	3.30326	4.76008	4.52432	3.2111	4.47831	4.23756	4.82384	4.24739	4.37342	4.08421	3.13627	4.82894	3.71894	5.13563	3.99971	4.31302	4.14524	2.83958	2.804	3.85467	3.24072	4.23266	2.94631	4.99762	5.17899	2.13224	2.73301	3.93127	5.35809	3.88138	4.2141	6.20192
ENSG00000135974	39.8545	34.2609	29.1174	25.1369	22.7794	32.869	32.8605	36.0336	30.0317	29.7385	33.6042	33.8879	27.8353	39.3514	32.5539	36.4287	31.6894	34.945	39.8769	41.3221	36.8974	33.1241	35.313	40.3628	40.9907	40.3548	40.5338	40.0287	31.6404	31.2391	37.9725	30.8062	30.5229	28.5561	36.2836	26.5928	50.6363	46.5641	37.9372	36.6492	32.7713	31.1633	35.8673	35.964	37.8276	39.6174	28.4893	37.7354	34.4458
ENSG00000125746	37.6063	40.7905	75.269	76.3877	35.1682	27.7478	81.2641	72.5767	47.5331	34.2959	46.2361	38.4413	48.6973	33.8145	54.5757	51.8511	56.3219	52.9391	39.4278	44.3383	69.5537	59.5307	61.2369	50.6996	79.015	79.1192	68.3526	62.2301	70.9926	71.8769	41.9409	47.0604	55.0739	55.7305	55.924	66.9342	36.5317	50.4018	39.0345	43.7635	42.3569	40.9855	71.5062	71.1826	76.6161	73.3896	53.6407	45.4612	80.2897
ENSG00000167748	1.90756	3.38	0.755208	2.22057	0.732671	0.465567	2.27114	1.89267	2.31537	1.46762	0.485843	0.525394	0	0	1.67557	2.03859	1.19834	1.39085	0.718502	0.603243	2.12054	1.77588	0.913984	0.492229	1.61805	1.72286	3.00536	3.38387	0.720738	0.473319	2.33438	2.4679	2.4551	2.37968	3.15509	4.61303	1.05127	0.426411	1.3325	1.94025	1.72049	1.87515	1.82763	2.48456	0.960977	0.974199	0	0	4.94477
ENSG00000128271	3.06573	4.225	4.27951	2.93115	3.53014	1.11736	2.69697	1.60149	3.60925	1.39037	2.42922	2.10158	2.47809	1.0876	2.47346	2.12722	6.12484	3.39019	4.2212	3.41837	5.21047	5.40486	2.99122	1.37824	4.78674	6.4276	2.31181	2.7236	9.08129	7.97881	1.55625	2.2977	2.85323	2.14938	4.41713	4.07032	6.83328	9.38104	3.84075	1.43723	8.19282	10.358	1.52303	1.67708	3.93127	2.76023	5.66681	3.76715	1.00572
ENSG00000156860	156.42	219.931	388.512	407.875	212.075	150.564	494.256	436.334	277.231	206.239	229.156	209.807	365.028	249.456	385.7	362.78	334.935	313.897	224.891	266.935	511.777	430.922	378.306	314.042	423.391	432.174	314.792	339.459	486.21	363.509	161.694	216.495	259.843	251.171	379.794	381.706	225.323	296.356	190.548	204.589	244.31	247.877	394.16	421.629	411.386	351.686	404.595	300.478	458.607
ENSG00000173705	0	0	0	0	0	0	0.212919	0.727951	0.68099	0.231729	0	0	0.23052	0.593237	0	0	0.532595	0.43464	0	0	0	0	0	0	0	0	0	0	0	0	0	0	0.530833	0.690874	0	0	0.876061	0.426411	0	0	0	0	0	0	0	0	0	0	0
ENSG00000120314	42.8521	46.5519	60.1649	76.3877	38.6983	30.5412	72.2505	73.0863	48.6227	38.5442	48.4224	43.958	50.9449	42.8119	62.395	63.1076	63.8448	64.3267	48.2294	56.6043	67.1302	70.8809	65.89	61.9224	58.9916	69.4446	60.4925	60.0842	74.0197	67.2789	44.7422	49.6985	56.6664	59.7222	69.8065	60.9644	44.5915	49.2078	47.1863	49.5124	46.4533	51.3435	81.1013	75.5306	89.9824	79.8031	62.1797	60.0829	70.4839
ENSG00000086666	115.748	108.928	106.904	92.6422	80.9934	135.573	85.0257	88.5189	90.2312	122.816	112.554	137.828	66.6202	191.319	77.4751	86.4185	97.5314	101.532	127.983	113.611	86.7603	88.4081	81.5939	123.549	94.2517	69.1133	90.8543	93.8404	82.8127	83.6423	125.667	94.9717	102.982	110.693	90.3146	109.266	141.046	128.691	100.487	99.8153	123.384	119.117	78.1313	87.4564	83.605	79.1536	74.6001	104.586	99.1468
ENSG00000196611	0.272509	0.46091	0	0	29.107	31.6585	0.70973	1.5287	10.4191	6.48841	5.34428	1.05079	0.518669	1.18647	6.86185	1.59542	10.7185	1.99934	10.2387	2.11135	15.7526	4.24668	7.72732	2.95337	1.68547	0.198792	2.85124	0.412667	0	0	1.32281	1.3616	0.33177	0.61411	2.36632	5.33664	6.57046	19.1032	0	0	10.8145	12.8582	0.609211	0.248456	0	0	1.3973	2.2986	0
ENSG00000164087	1.09004	2.68864	3.10474	5.15173	1.26552	1.30359	3.4067	4.07653	2.79206	2.31729	3.15798	2.71453	2.59335	2.07633	3.43093	3.89991	3.06242	2.60784	1.79625	2.41297	2.84758	3.47455	1.91106	1.77202	1.48322	2.65056	3.15948	3.2188	2.88295	2.83991	0.93375	1.4467	3.71583	3.14731	2.76071	3.97987	1.57691	1.96149	0.940591	1.14978	1.96628	1.60727	3.50296	2.73301	2.44612	3.16615	2.63934	3.1925	2.43048
ENSG00000137124	3.54262	3.91773	3.60821	6.48407	4.1296	3.53831	5.46492	6.91554	3.20065	3.70766	3.4009	3.50263	3.86121	2.96618	6.5427	4.96352	4.06103	3.56405	3.5027	2.71459	3.45345	5.17322	4.23756	5.11918	6.60705	7.28904	6.6272	7.34546	4.25235	2.7723	4.12406	6.55271	2.98593	3.45437	5.9158	8.412	3.24143	4.7758	4.0759	4.74284	3.52291	3.48243	6.32057	5.52814	4.63016	5.27691	2.32883	3.38405	3.52001
ENSG00000198715	63.699	52.3901	56.9762	48.3196	71.6019	45.0669	33.7832	26.7158	81.6507	81.1823	86.3182	79.0718	59.1859	44.4928	42.2882	38.2014	49.9973	45.811	30.8956	20.3092	56.6487	48.5665	50.103	39.5752	12.7422	11.8612	29.0518	28.7216	85.1191	63.8305	41.3963	30.4658	73.3213	69.5479	29.3424	27.5877	37.145	26.608	42.6401	21.6302	53.5811	52.2364	37.9234	36.4609	23.5876	19.0781	76.9289	69.8519	30.0039
ENSG00000005471	5.10955	3.07273	2.60127	2.30939	2.19801	1.3967	3.33573	6.62436	2.45156	2.39453	3.96772	6.65499	7.49189	4.54815	1.11705	1.59542	8.78781	8.60587	10.8673	11.8638	4.66518	4.32389	3.57285	6.10364	12.9444	12.5239	2.543	4.86946	2.81088	3.9894	4.12406	2.8934	3.64948	4.83612	4.33825	2.9849	3.85467	5.71391	1.41089	3.5212	4.66991	3.92889	9.36662	10.7457	2.70821	4.70863	4.73528	4.53335	4.77715
ENSG00000180346	7.494	6.14546	7.0486	4.61879	4.39602	7.26284	8.58773	6.69715	6.8099	7.72429	5.74915	8.23117	7.60715	10.1839	7.02143	6.64758	5.65882	4.69411	6.46652	6.93729	6.4222	6.71747	6.89643	7.48188	8.42737	8.34926	6.16484	5.85986	4.82894	5.88268	9.3375	5.70171	6.17093	6.1411	6.6257	6.15071	7.70934	5.45806	7.28958	6.61124	5.32534	5.00041	6.77748	5.71448	6.29003	6.73821	5.97732	5.29955	6.45334
ENSG00000180245	0	0	0	0	0	0	0	0	0.817188	0	0	0	0.403409	0.494364	0.398945	0.62044	0	0	0	0	0	0	0	0	0.539351	0.265056	0	0	0	0	0	0	0	0	0	0	0.262818	0.938104	0	0	0	0	0.228454	0.496912	0.349446	0.649466	0	0	0.419048
ENSG00000152219	69.1492	54.0801	39.4386	26.558	45.2924	84.1745	34.8478	41.4932	30.6445	40.7843	63.2406	75.1313	37.9205	82.4599	43.086	43.4308	28.1609	30.0771	77.4186	64.1448	37.7456	36.8303	32.4049	38.2954	58.0477	36.5777	72.668	81.873	36.3972	30.2924	65.5959	43.8266	49.1684	47.5935	35.3371	38.9846	124.401	104.556	81.9098	76.1729	35.8026	40.539	37.5426	34.6596	50.5824	57.0718	23.9093	34.4152	20.8686
ENSG00000109466	54.6381	60.7632	81.982	72.1242	47.0241	71.7904	90.3486	86.1166	75.5899	85.5852	83.4031	106.83	82.3532	105.3	68.9377	66.653	119.501	124.916	134.18	137.539	77.9146	74.1238	81.0953	94.6064	110.567	110.727	77.1375	79.5621	59.4608	66.1294	61.8609	61.3572	83.1417	88.2015	67.2035	61.0548	83.9266	79.9094	47.0296	52.7462	57.7594	69.7378	74.8568	74.3504	87.4489	92.63	74.7554	76.3008	84.3125
ENSG00000143294	39.1051	54.8482	70.1504	93.3528	48.0232	40.7836	94.3941	93.9057	53.8663	49.281	51.4184	48.4238	63.3929	58.3349	67.661	76.9346	69.7033	68.6731	48.3193	59.3188	81.8528	77.7528	66.8039	66.254	78.6105	74.4144	72.5139	69.9057	80.2902	68.0227	43.2638	61.7827	64.0317	63.4068	73.5926	103.115	47.5701	60.3798	48.2837	58.1358	53.9088	53.3079	80.7205	85.5309	85.7017	83.0504	75.7645	55.6134	118.172
ENSG00000006607	25.684	22.9687	38.9351	37.128	22.6462	18.9951	37.8996	43.3859	38.6121	40.3208	28.7457	21.7163	33.1372	26.7945	28.4847	31.022	47.0681	42.3339	33.2307	37.8032	30.8387	35.6721	29.0813	31.6995	40.2491	48.3727	32.8278	30.7024	27.0277	32.9295	28.4016	25.8704	35.1677	29.7076	34.7849	17.1858	26.6323	32.2367	20.4579	19.9774	22.2845	24.377	41.1979	40.2498	37.1287	36.8572	30.6629	31.6058	27.6572
ENSG00000185272	8.9928	5.14682	1.17477	1.1547	5.72815	6.89039	1.77433	1.01913	2.58776	2.1628	3.23896	3.0648	1.49838	1.68084	4.3086	5.76123	2.0638	1.82549	5.92764	4.92648	3.27169	2.39358	3.07431	4.5285	6.20254	5.36738	5.8566	6.02493	1.58562	1.82566	7.00313	2.8934	1.79156	1.61204	2.4452	2.89445	6.22003	6.48145	10.8952	9.77313	4.42413	3.57172	1.44688	1.73919	1.83459	2.84141	3.02748	2.8094	3.93905
ENSG00000178307	19.8932	20.8946	22.6562	23.0051	19.4491	24.0232	17.3174	19.2179	18.6591	23.5591	19.7576	22.0665	16.7127	28.8709	18.9898	20.2973	17.043	22.5143	23.8902	24.1297	14.9044	18.8398	19.9415	23.0363	20.2931	15.307	20.0357	22.2015	18.595	15.5519	17.0409	17.6157	21.6314	19.9586	15.3022	26.1405	22.9528	25.1582	20.7714	20.4086	24.4146	18.9301	16.3726	16.9571	18.1712	18.5098	18.0872	20.6874	25.2267
ENSG00000107864	17.3725	9.98637	7.55208	8.52699	15.1197	14.5257	7.23925	6.18759	14.7094	18.5383	14.7372	9.10683	9.27842	9.68953	8.13847	6.91348	11.3842	10.866	8.4424	7.84215	10.7239	9.11105	6.73025	8.66323	6.13512	8.21673	8.24547	7.428	12.6129	13.6586	17.3522	13.7862	8.42697	8.06019	7.88774	5.87935	8.49779	7.41955	15.2846	10.0606	11.6338	11.6081	7.38669	7.70213	9.52241	9.57962	7.45225	8.5559	6.78858
ENSG00000176731	33.5186	28.8068	20.3906	17.054	17.7173	32.1241	19.3047	23.6584	17.0247	18.4611	29.4745	38.5289	18.9602	71.3862	20.9047	19.9427	22.6353	27.817	31.7039	36.2951	19.4484	20.6929	22.4342	28.2539	33.8443	33.132	28.8977	23.8521	17.4418	18.6623	28.1681	21.0197	20.8352	16.7345	20.2715	24.1506	31.801	25.6699	31.8233	27.8103	23.0218	24.1091	30.4606	22.0505	22.3646	26.141	15.7584	22.7945	25.3105
ENSG00000180011	51.8449	54.0032	61.927	66.9724	32.6371	44.6013	56.3526	57.217	36.2287	42.9471	51.5804	45.8844	41.6664	41.7243	61.5173	66.1212	54.8572	54.9385	60.6236	71.2832	65.0097	66.8658	74.7805	74.2281	58.8567	68.3844	66.4261	63.303	53.2625	59.2325	59.2153	57.783	60.3822	57.189	58.2904	47.3062	54.5786	50.0606	43.5024	47.2847	63.6582	63.6659	79.1213	77.2698	84.2166	83.8623	52.8644	61.3599	55.3982
ENSG00000154451	789.186	433.255	98.5966	74.8777	444.331	150.564	141.733	123.097	483.026	527.647	210.613	122.942	94.7436	118.351	185.35	142.258	153.92	115.093	109.212	84.8561	143.409	132.342	121.643	118.135	357.994	202.171	218.621	183.719	297.448	196.766	785.05	379.461	258.847	197.436	127.86	89.9993	129.657	137.816	802.011	556.925	235.38	196.891	86.4319	75.6548	224.257	230.236	105.263	110.333	206.842
ENSG00000116793	21.2557	19.435	27.0197	30.0221	19.3825	28.5858	31.8669	35.524	25.4009	26.6488	29.3935	27.408	21.3807	24.4216	20.9845	21.1836	27.9612	30.7725	25.8661	22.8227	25.1435	27.1015	23.5143	25.2021	26.4956	27.3008	21.1916	23.0268	27.316	29.0753	25.9116	24.9343	30.1248	27.7885	20.5081	20.7134	19.2733	17.6534	18.9686	21.3428	25.2339	24.1984	23.3023	24.4729	28.3052	25.8163	24.9961	23.1776	30.7582
ENSG00000163882	43.3971	44.2473	35.9982	39.7926	35.1682	44.9737	39.6029	46.6617	30.0997	35.0683	36.8431	34.063	28.9879	46.5691	36.304	36.3401	33.4869	34.3366	43.9184	43.1318	38.715	38.6061	38.1381	38.0985	48.7439	49.6317	48.2399	45.0632	35.7486	34.7552	41.085	39.9971	34.6368	36.2325	36.8357	54.3614	42.1385	40.3385	39.8968	43.2605	34.0821	33.1277	48.8892	50.8092	39.3127	40.8352	34.6995	34.7344	45.9277
ENSG00000170085	7.22149	10.985	11.6638	14.3005	6.79385	8.75265	18.0271	15.0686	10.4191	9.3464	10.0408	8.9317	11.4107	7.01997	13.245	15.1565	17.6422	13.5608	15.2682	15.1816	13.8138	17.836	15.9532	13.684	16.7873	18.9515	17.1074	12.9577	10.739	12.6444	9.25969	12.1693	10.9484	12.1287	15.3022	11.5778	10.4251	9.72217	7.83826	9.48569	9.66753	9.82223	16.8295	16.2117	19.4816	18.3474	15.215	13.5362	18.6057
ENSG00000081026	4.76891	2.68864	2.93692	1.24352	2.33122	1.86227	2.90989	2.54783	2.24727	2.31729	2.91506	2.62697	2.76624	2.27407	3.5905	2.92493	3.32872	3.65097	4.13139	2.91567	4.24108	4.24668	4.56992	4.43006	4.17997	4.17463	4.46951	5.11706	3.45954	2.90753	3.81281	3.7444	1.85791	1.91909	3.31285	1.62813	2.54058	3.8377	3.76237	5.38959	2.13013	4.73253	3.19836	3.29204	6.20267	6.98176	4.73528	3.0648	4.44191
ENSG00000150477	4.63266	3.53364	5.28645	5.0629	5.12869	3.81765	7.02633	6.98833	3.94974	4.40285	4.93941	4.20315	7.37663	4.44928	6.5427	7.17938	5.99169	7.73659	7.45446	9.14918	6.36162	7.10353	7.72732	4.92229	10.9219	11.1323	8.16841	7.01533	7.85604	8.04643	5.29125	6.63781	6.03822	6.52492	8.43988	6.06026	5.43158	6.48145	6.11384	7.83288	5.24341	4.91111	9.67123	9.62766	11.8812	11.7716	5.74444	7.9174	5.86668
ENSG00000128159	181.832	236.139	213.724	242.309	153.062	121.885	281.905	290.744	163.846	145.526	150.207	144.658	208.275	133.281	253.25	238.249	241.199	244.268	225.61	293.477	268.339	268.158	236.223	213.627	304.531	343.049	253.067	231.588	282.385	246.261	188.773	208.155	194.152	197.436	240.734	209.215	179.768	227.533	215.474	231.393	159.76	195.73	365.07	379.454	352.766	337.885	235.91	214.153	181.951
ENSG00000101000	13.4892	10.14	9.1464	5.24055	16.585	13.0359	3.19379	6.04199	6.8099	7.26084	22.7537	11.9089	3.97646	7.11884	4.62776	2.8363	6.92373	5.56339	6.01745	4.2227	7.45218	3.47455	7.39496	5.31607	1.4158	2.25297	5.00893	5.1996	3.74784	3.24562	14.1619	10.3822	10.8157	9.82576	5.04815	13.025	19.8866	24.0496	4.78134	4.23981	13.3543	19.7338	5.40675	3.35415	4.10599	2.19195	4.58003	3.1925	3.4362
ENSG00000143315	15.2605	13.2127	15.0202	18.2087	14.6534	12.4772	16.7496	19.3635	15.118	16.2983	13.6846	13.0473	17.8653	16.7095	22.5803	24.3744	17.9085	20.8627	21.2856	24.7329	20.6601	19.3803	20.6062	18.4094	22.6528	28.5598	23.4264	17.2495	19.4599	20.6232	16.8853	19.0624	22.0296	18.8839	20.1926	15.4672	16.6452	14.5833	17.4793	18.0372	12.6989	16.0727	25.8153	23.2927	26.9074	24.5173	19.3293	19.9212	14.6667
ENSG00000134265	33.723	25.9646	32.0544	26.7357	23.2456	35.9417	31.512	33.049	30.0317	38.6215	31.9037	39.6672	25.5877	35.7919	32.2347	36.1628	37.2151	36.4228	32.4224	35.0886	27.9911	28.5685	34.316	31.9949	28.9901	36.1801	37.8367	33.426	31.1359	34.079	35.7159	30.1254	31.2528	34.6204	32.4975	30.0299	39.4227	37.78	35.1154	30.2536	32.0339	31.5204	32.8213	32.1129	32.3238	36.1265	29.4208	32.2443	31.1772
ENSG00000185674	0	0	0.503472	0.444114	0	0	0	0	0	0	0	0	0	0	0	0	0.266297	0.782352	0	0	0.727042	0.386061	0	0	0.539351	0.463848	0.385302	1.15547	0.792811	0.473319	0	0	0.398125	0.460582	0.473264	0.723613	0	0	0.783826	0.215584	0.655426	0.714344	0.913817	0.186342	0.436808	1.9484	0.621021	0.95775	0.251429
ENSG00000099284	4.08764	4.45546	7.13252	6.92818	3.33032	3.53831	5.46492	5.45963	2.58776	2.93523	2.99603	3.41506	3.34254	2.57069	2.31388	2.03859	3.19557	2.7817	1.88607	2.21189	3.81697	2.08473	3.40667	3.24871	3.23611	3.24693	3.6989	4.4568	2.81088	4.86843	3.34594	2.8934	4.64479	3.68466	2.83958	5.15574	4.90594	6.2256	5.17325	4.09609	3.27713	3.21455	4.87369	6.39774	5.50378	5.68283	6.52072	5.17185	3.35239
ENSG00000203782	1.56693	0.768183	2.34953	1.68763	0.466245	0.27934	0.851676	0.29118	0	0	0	0	0	0	0	0	0	0	0	0	0	0	0	0	0	0	0	0	0	0	1.32281	0.680801	0.663541	0.690874	0.0788774	1.35677	0	0	0	0	0	0	0	0	0	0	0	0	0
ENSG00000129353	106.619	154.482	132.665	185.817	135.477	93.2996	202.912	210.305	134.564	123.357	119.598	131.524	175.425	135.456	196.6	209.62	247.856	253.917	209.443	282.418	229.563	248.932	215.534	195.021	283.766	397.716	248.52	226.141	244.907	240.243	137.183	187.476	163.364	180.625	213.521	220.611	138.856	170.479	144.146	184.683	178.604	155.727	273.917	288.519	278.159	272.045	215.572	191.933	280.679
ENSG00000167077	39.6501	43.3255	53.2841	39.9703	34.7019	39.4801	21.008	25.1871	30.2359	32.5193	30.1223	35.0263	21.8417	28.772	29.7613	24.2858	27.2955	25.9045	38.4399	36.5967	27.3852	28.9546	31.9894	39.3783	19.956	25.3791	39.455	39.2859	25.37	32.9971	28.3238	29.5297	26.8071	30.9358	23.5055	37.447	52.8265	42.9822	34.6451	33.7029	44.0774	30.5382	30.0037	26.8953	36.9539	35.2335	29.4985	37.1607	26.4839
ENSG00000272333	141.637	195.426	207.011	250.036	139.341	88.737	292.48	281.863	170.247	131.39	150.369	130.823	225.621	154.044	230.59	232.133	229.415	228.012	170.644	228.528	282.516	270.861	232.734	222.389	253.765	265.851	218.389	218.961	291.178	246.058	137.183	173.86	177.033	186.92	230.164	170.32	138.593	202.375	144.067	175.701	154.844	162.513	260.286	297.153	351.805	327.655	267.505	211.024	225.532
ENSG00000143226	73.5775	65.8332	31.2152	36.3285	101.242	132.78	25.7632	34.1409	141.51	163.987	122.352	126.62	77.3394	179.751	60.9588	77.6437	56.1887	65.8045	35.9251	27.4475	65.3126	95.5888	57.7472	77.2799	4.92158	2.3855	34.7543	69.328	44.0371	59.8411	66.6853	68.9311	135.893	147.77	50.166	52.5524	66.055	44.0909	45.6187	24.9359	83.321	74.2025	22.3124	25.8394	7.07629	9.09252	57.1339	75.343	49.1963
ENSG00000104823	21.0513	34.8755	64.78	79.1412	36.2339	34.6382	59.4754	65.4428	31.7341	36.8449	36.3573	43.1699	39.1307	53.9845	51.783	55.1306	48.333	45.1156	50.834	46.6508	50.4688	49.6475	52.5956	54.9327	53.7329	49.6317	56.7165	58.0209	47.3525	40.8407	24.1219	37.6142	58.3253	64.2512	54.2676	89.5471	38.3715	43.835	26.023	31.9064	45.1425	41.1641	63.5864	64.7849	73.2964	62.024	55.8919	43.0349	83.223
ENSG00000135776	29.4991	23.4296	22.7401	23.7157	19.2493	26.5373	31.8669	28.6813	23.1537	23.7136	27.1263	25.6567	20.9773	28.772	25.3729	23.1336	22.1693	26.1653	29.5484	27.9502	27.6882	27.4104	22.6834	22.0518	28.1137	30.6802	27.6647	23.8521	32.7215	25.6945	37.4278	27.4022	24.8828	23.1059	21.9279	16.824	27.1579	23.5379	30.1773	34.2778	19.4989	23.8412	26.1961	27.3923	33.8089	35.3147	27.092	21.9644	24.9753
ENSG00000168894	89.2467	84.7305	67.1296	62.2648	70.403	149.912	48.9004	58.7457	65.3069	95.9357	95.0634	119.264	43.3377	181.926	53.3788	60.5373	54.1915	55.8947	62.5097	56.3026	51.4382	43.7794	52.5956	88.3058	57.3061	38.3668	53.7112	64.1284	38.8478	44.8301	89.4066	66.6334	74.7811	84.5936	55.8452	97.3259	95.2278	78.9713	76.1879	68.6994	95.4464	72.238	47.2139	41.8027	40.4484	39.7798	40.8321	57.1458	82.804
ENSG00000198860	39.4457	38.1787	33.313	27.9792	34.8352	48.9776	41.1643	41.8572	35.8201	42.5609	38.4626	46.4098	31.1202	52.9958	39.0168	42.2786	41.8087	36.0751	54.696	40.8194	32.2928	36.753	40.7138	40.2643	73.554	57.7822	53.48	49.2724	34.0909	39.6236	47.3878	44.3372	38.5517	33.6225	36.4413	37.0852	49.4098	47.6727	50.4784	50.9496	45.634	40.9855	45.767	41.6785	50.9318	53.9057	28.6446	33.3297	41.7372
ENSG00000101883	0	0	0	0	0.599458	0.372453	0	0	0	0	0	0	0	0	0.319156	0.531806	0	0	0	0	0.545281	0.154425	0	0	0	0	0	0	0	0	0.700313	0.3404	0	0	0.631019	0.633161	0.788455	0.341129	0.470296	1.00606	0	0	0.685363	0.807481	0	0	0	0	0.586668
ENSG00000125744	6.13146	11.83	4.95081	5.32937	5.99458	4.37633	3.90352	3.13019	6.12891	5.63873	4.04869	4.81611	5.18669	7.81095	8.45763	8.68616	6.45771	6.43267	5.29895	4.2227	9.2092	10.8869	7.39496	5.8083	2.15741	1.19275	3.85302	6.27253	9.72996	8.58736	4.59094	7.57391	5.77281	7.13903	5.9158	8.05019	4.55552	3.75242	4.15428	5.67704	2.6217	3.8396	5.93981	5.27969	2.53349	1.38011	7.06411	2.9371	4.3581
ENSG00000184492	0	0	0	0	1.0657	0.931133	0	0	0	0	0	0	0	0	0	0	0	0	0	0	0.666455	0.386061	0	0	0.404514	0.265056	0	0	0.57659	0.608553	0.389063	0.510601	0	0	0	0	0	0	0.470296	0.359306	0.737354	0.267879	0	0	0	0	0	0	0
ENSG00000185507	669.623	680.379	116.302	130.57	796.48	344.24	168.845	148.575	269.808	174.569	357.986	162.347	158.943	99.466	107.795	106.716	381.205	231.489	103.464	70.6799	310.689	254.646	103.197	99.3318	184.593	145.714	145.875	117.362	799.802	453.981	791.82	563.533	118.044	113.073	206.107	247.204	225.586	253.97	841.124	704.025	585.295	408.605	117.197	125.532	134.712	120.557	291.492	193.976	276.572
ENSG00000165792	39.6501	41.7891	53.5358	50.9843	41.2294	34.0795	54.1524	51.9029	43.9238	37.3083	35.9524	41.0683	45.1242	32.0348	51.5437	53.6238	51.1957	57.7202	62.8689	57.7102	56.0428	53.8942	59.9075	63.4975	79.5543	72.8904	72.7451	62.8904	48.2173	46.4529	50.1113	55.7406	54.1449	56.1143	48.5885	47.3062	50.5487	56.201	46.0106	47.8596	46.5352	48.2182	76.8368	63.7289	62.6383	63.5665	45.9555	52.4209	42.6591
ENSG00000165810	1.22629	3.14955	1.09086	2.22057	3.1305	3.72453	3.76157	5.8964	1.43008	0.695187	0	0	0	0	2.31388	2.12722	15.9113	13.3869	3.23326	4.02162	8.7245	7.10353	2.57577	3.74094	0	0	5.62542	4.53933	0.648664	0.270468	0	0	4.57843	4.4523	13.7247	7.77884	6.65806	7.59011	5.17325	4.8147	4.50605	4.37536	5.02599	6.27351	1.83459	2.59786	0.232883	0.6385	3.93905
ENSG00000177383	8.78842	10.7546	8.30728	9.94816	8.92526	10.8011	11.2137	17.2524	7.89948	7.80154	9.55492	12.3468	12.0447	9.19517	13.1652	13.6497	15.1124	12.8653	16.0765	14.5784	12.2991	10.1148	13.7929	11.8135	15.6412	13.8492	14.8727	16.5067	13.4778	10.413	9.10406	13.4458	10.6167	8.90459	11.595	14.1104	12.5277	13.901	10.7384	12.8632	11.47	8.48283	18.2763	16.2739	11.357	13.9635	10.9455	13.6001	16.8457
ENSG00000102030	27.3872	33.6464	28.9496	31.5321	25.5103	28.6789	33.9251	36.6887	26.0138	23.1729	26.3165	24.4308	30.6591	28.3765	39.1764	31.9084	32.7546	31.9895	32.602	29.1567	42.2896	36.2126	39.2182	31.6011	39.4401	30.879	41.3044	37.8828	31.4242	29.4134	31.2028	33.6145	40.0779	39.4566	34.7849	56.3513	25.4934	28.3137	30.726	29.6787	20.3182	21.2517	45.767	43.4798	34.8573	33.8534	29.6537	27.0724	46.3467
ENSG00000076356	4.90516	3.68728	3.10474	4.35232	5.52833	5.5868	1.77433	3.34858	4.35833	2.93523	4.04869	3.67776	4.37987	4.3504	5.90438	3.3681	5.25937	3.30326	4.04157	2.71459	5.75575	6.17698	4.48683	2.95337	2.96643	4.50595	4.16127	2.476	7.1353	3.85417	3.1125	5.10601	6.76812	5.83404	5.67917	3.79897	3.32903	2.3879	3.91913	3.30562	3.85063	4.73253	4.72139	3.97529	4.71753	4.95218	5.20105	4.0864	1.76
ENSG00000117519	9.06093	7.83546	3.44039	2.84233	7.19349	11.2667	3.83254	4.29491	8.23998	8.65121	6.55889	8.49387	11.0073	13.6444	5.34586	5.14079	10.0527	7.47581	10.5979	10.054	4.54401	4.24668	8.97366	7.28499	19.2144	14.2468	8.39959	7.59306	3.0271	2.43421	7.23656	6.63781	6.30364	6.75521	9.46528	12.6632	9.63667	10.7456	8.07341	6.61124	4.83377	5.00041	13.1742	12.9197	5.24169	6.41347	9.23768	8.23665	13.1581
ENSG00000162482	0.953782	0.46091	0.671296	0.355291	0.333032	0.55868	0.851676	0.655156	0.408594	0.540701	0.404869	0.700525	0.28815	0.790982	0.718101	0.709075	1.06519	0.608496	0.449064	0.904864	0.302934	1.15818	0.498537	0.492229	0.809027	0.66264	0.693544	0.660266	0.720738	0.879021	0.544688	0.595701	0.729895	0.537346	0.394387	0.904516	0.438031	1.02339	0.862209	1.00606	0.983139	0.357172	1.52303	0.869595	1.39779	0.811832	0.465765	0.57465	0
ENSG00000139697	83.3197	74.6673	111.939	91.0434	74.1329	72.2559	132.791	108.829	99.9012	109.222	87.7757	94.3958	109.727	86.1182	112.742	113.718	119.301	111.181	121.876	126.178	117.357	118.83	118.319	108.783	130.86	128.221	115.437	112.575	105.732	117.654	87.2278	84.9299	99.0003	94.7264	101.752	78.6024	112.311	106.859	84.9668	93.2759	83.9764	96.0793	112.095	114.787	130.256	136.631	124.049	130.254	90.3468
ENSG00000204120	73.0324	69.751	93.2262	96.5504	67.7387	62.8515	105.04	111.813	90.5035	88.1342	76.6013	74.6935	88.0585	76.5275	101.651	110.704	108.583	114.832	103.464	101.847	94.3943	101.997	95.5529	97.166	110.028	121.793	102.49	106.55	95.8581	116.166	70.0313	80.9302	96.9433	94.9567	93.0753	58.5222	81.4737	86.4761	69.7605	80.269	84.1403	78.5778	97.2454	116.836	133.576	135.82	104.331	109.95	75.1773
ENSG00000120262	1.29442	1.07546	0	0	2.93068	3.91076	0.283892	0.436771	1.70247	0.695187	0	0	0.17289	0.790982	0	0	0	0	0	0	0	0	0.747805	0.295337	0	0	0.770605	0.2476	0	0	1.78969	1.1063	1.52614	0.997929	0.788774	0.54271	1.66452	1.70564	0.783826	0.646751	0.983139	0.357172	0	0	0	0	0	0	0
ENSG00000140511	105.257	105.087	18.7124	17.4093	103.44	39.0145	25.3374	23.804	70.21	58.1639	39.5153	33.0122	30.9473	27.5855	57.2885	44.6717	35.7504	35.5535	35.9251	32.7762	46.5307	41.9263	59.7413	43.6115	150.209	105.028	73.901	64.7886	65.1547	49.0223	128.313	102.716	32.049	30.2449	43.067	49.2057	52.5637	70.8695	114.203	125.901	52.5979	38.0388	36.7811	38.2622	31.7996	37.3443	43.0057	36.5861	57.6611
ENSG00000283189	0.953782	0.614546	0.83912	0.977051	0.532851	0.744907	1.34849	1.01913	0.749089	0.386215	0.566817	0.437828	0.922079	1.18647	0.478734	0.797709	0.732318	0.782352	0.808315	1.20649	1.3935	1.31261	0.830895	0.886012	1.68547	1.59034	0.770605	1.40307	2.01807	1.41996	1.63406	1.2765	1.32708	1.53527	0.709896	0.361806	0.700849	1.19395	0.940591	1.22164	0.819282	2.05374	1.75148	1.98765	2.79557	2.9226	0.853903	0.8939	0
ENSG00000168936	39.582	44.8619	40.4456	50.629	30.8388	29.4238	56.6365	60.4927	29.0783	29.4296	32.6325	33.0998	43.2224	33.7156	42.2084	41.6581	47.1346	43.9856	37.2723	46.8518	62.7074	50.3424	43.4558	45.5804	68.0931	67.8543	46.7757	41.7619	59.1726	51.727	38.7506	45.6137	43.661	47.9006	44.8812	58.7031	33.816	41.3619	49.0675	54.1834	39.8991	40.2711	71.8869	72.3006	67.2684	66.3267	48.2067	48.1429	72.2439
ENSG00000204311	2.38445	2.91909	1.00694	0.532937	1.46534	1.86227	1.13557	1.4559	1.29388	0.463458	1.78143	1.92644	1.26786	1.18647	3.35114	2.48176	1.13176	1.99934	2.60457	3.51891	2.05995	1.46703	2.16033	2.65804	3.16869	3.11441	2.9283	2.88867	3.17125	2.29898	2.72344	1.4467	1.65885	1.61204	1.97193	1.71858	2.36536	1.4498	2.50824	2.87445	1.63856	0.982223	1.29457	2.11187	2.00932	1.9484	1.08679	1.59625	1.84381
ENSG00000160888	73.4412	93.8719	76.9473	93.4416	160.055	83.7089	108.589	121.131	82.536	65.502	79.1115	64.8861	99.9879	74.0557	117.928	106.45	99.9946	82.06	59.9949	64.2453	108.693	90.8788	94.722	76.197	86.2288	76.2698	92.2414	85.3394	95.6419	72.2826	93.4528	109.949	97.4078	93.3447	107.668	187.958	59.4845	82.4679	93.1969	90.9764	72.8342	61.4336	105.927	110.501	96.884	96.6892	82.2852	55.9326	227.124
ENSG00000178057	25.3433	32.4941	36.8373	40.4144	37.4328	30.9136	40.0288	38.0718	28.7378	26.9578	32.7944	33.0998	26.5098	39.2525	37.9795	42.9877	38.0805	37.8137	38.9787	31.2681	35.0192	35.9037	38.5535	42.4301	43.1481	32.4693	43.6933	40.6064	34.9558	31.8476	28.9463	34.6357	40.4096	43.3715	34.3116	55.9895	34.1664	33.6865	28.688	30.7566	38.9159	34.735	35.7912	33.1688	39.7495	35.7206	33.768	31.2865	44.4191
ENSG00000115524	1057.06	786.696	743.628	545.639	624.635	897.054	714.911	651.662	760.393	971.407	727.389	821.716	712.248	589.48	835.071	796.114	850.487	837.638	1246.78	988.212	670.757	655.223	719.97	923.323	1065.02	825.98	952.622	938.899	642.105	696.726	922.234	711.777	712.709	653.259	672.666	486.81	1152.28	1055.71	948.43	877.067	764.964	855.784	782.684	704.683	891.7	945.216	692.36	859.613	536.13
ENSG00000180901	34.7449	49.5478	52.6128	59.2448	40.2303	38.9214	70.7601	77.454	42.9705	44.4919	42.1064	41.4185	51.6364	52.6003	48.6713	52.2056	55.5896	56.3293	45.1758	48.0583	60.5868	52.736	60.9877	55.2281	59.1938	65.9326	61.4172	70.3184	59.1726	62.3429	37.5834	54.5492	49.1684	55.1164	54.5831	54.6328	42.7518	42.8969	42.1698	53.4648	44.0774	42.6821	58.4843	69.0086	66.8316	71.0353	54.1064	49.6115	70.6516
ENSG00000143333	6.94898	5.99182	5.87384	4.79643	4.32942	2.97963	9.51038	6.84274	5.78841	2.93523	6.39694	3.32749	4.32224	3.65829	5.74481	3.45674	8.78781	4.25947	5.47858	1.60865	7.63394	2.70243	6.89643	4.43006	20.8999	8.54805	3.39066	3.54893	2.09014	1.96089	7.08094	4.34011	8.0952	6.67844	3.31285	5.7889	4.11749	13.4746	3.05692	3.09003	3.7687	2.23232	18.5048	16.5223	4.97961	3.73443	1.55255	1.46855	10.4762
ENSG00000185361	14.3067	27.04	42.4595	45.7438	19.6489	18.7158	42.7258	36.6887	31.1212	28.0392	26.6404	25.3065	41.7241	27.0911	46.2776	43.7854	33.62	35.9882	30.3567	28.8551	45.3795	42.2351	55.8361	46.3679	48.272	51.6196	41.0732	47.209	34.235	35.5666	15.4069	23.828	32.4472	34.4669	47.4842	48.9343	27.9463	34.6246	16.2252	18.6839	27.446	28.2166	48.4323	49.629	42.0209	32.1486	60.9376	42.588	35.0324
ENSG00000169919	42.7839	54.4641	57.7314	67.2389	41.0962	37.804	64.8693	70.2473	44.1281	40.8615	48.5034	46.7601	52.1551	45.3826	53.4586	58.2328	54.3912	60.8496	46.523	51.2756	64.1614	64.395	57.9965	57.0001	50.1597	59.4388	51.3223	52.3261	63.1366	59.9763	45.4425	53.7833	53.216	59.4919	50.0082	68.1101	37.4078	38.0359	43.7375	50.4466	42.5208	41.8784	74.1715	71.8658	57.2218	58.939	59.9285	56.4434	77.1049
ENSG00000168765	11.1047	12.7518	13.5937	8.61582	2.19801	1.86227	14.9043	12.1568	9.05716	7.56981	6.07304	5.16637	6.85796	3.16393	5.58523	6.38167	13.914	12.7784	16.1663	14.9805	11.9962	8.33893	10.6355	6.98965	14.6299	13.9154	9.01608	8.4184	2.7388	2.63706	3.34594	3.91461	2.32239	2.60997	3.07622	3.97987	2.19015	3.92298	7.60311	10.4917	12.8627	10.358	1.97994	3.41627	2.53349	2.27313	3.88138	2.1709	1.42476
ENSG00000115129	8.17527	8.98774	7.88772	7.72759	7.92616	9.40445	4.96811	7.4979	7.42279	7.41532	8.17836	7.26795	8.35634	8.50306	6.38312	8.06572	8.98753	10.0836	4.2212	6.63567	5.5134	6.64026	8.7244	8.56478	2.22482	2.65056	5.54835	6.35506	7.71189	6.96455	10.5825	9.95671	14.4652	11.7449	8.28212	10.221	4.55552	6.05504	7.28958	4.67098	9.5856	8.12566	4.64524	4.22375	2.79557	3.08496	6.83123	4.40565	5.86668
ENSG00000204176	0.681273	0.0768183	0	0	1.13231	0.372453	0	0	0	0	0	0	0	0	0	0	0	0	0	0	0.363521	0.772123	0.664716	0.196892	0.337095	0.463848	0	0	1.15318	0.608553	0.389063	0.680801	0	0	0.631019	0.180903	0	0	0.862209	0.431168	0	0	0.380757	0.993823	0	0	0.232883	0.44695	0
ENSG00000258790	0.340636	0.691364	0	0	0	0	0.212919	0.509566	0	0	0	0	0	0	0	0	0	0	0	0	0.545281	0.0772123	0.332358	0.984458	0	0	0	0	0	0	0	0	0	0	0.552141	0.452258	0	0	0	0	0	0	0	0	0	0	0	0	0.167619
ENSG00000138386	54.1612	49.855	55.8015	31.7986	40.9629	57.8234	44.2872	40.4741	66.2603	71.6042	57.4915	53.5026	42.9343	61.8944	40.2934	38.3787	48.9987	49.6359	49.6664	39.4118	46.1672	42.0807	45.2007	46.0726	36.204	27.1682	40.4568	44.3204	45.3344	41.4492	48.7884	38.7206	50.1637	37.6142	40.9373	36.1806	54.8414	59.527	36.6831	34.206	49.8124	58.7548	31.5267	31.9266	36.7792	33.691	42.928	42.141	35.2839
ENSG00000118113	0.681273	0.153637	0	0	2.13141	3.81765	1.49043	1.67429	0.272396	0.463458	0.404869	0.612959	0	0	0	0	0	0	0.359251	0.603243	0	0	0.747805	0.886012	0	0	0	0	0	0	0	0	0.597187	0.153527	0	0	0.700849	0.426411	0	0	0	0	0	0	0	0	0.388138	0.6385	2.93334
ENSG00000143179	6.26771	8.37319	10.6568	10.5699	6.06118	5.30746	12.0654	11.7928	7.15039	7.18359	9.312	9.28196	6.39692	5.24026	10.3726	9.21797	8.92096	6.17189	7.36464	6.43459	7.02807	7.41238	5.89935	4.92229	9.50607	9.14443	9.01608	10.6468	8.72092	10.0073	8.17031	12.1693	8.29426	6.90874	8.12437	9.49742	4.20509	4.34939	8.46532	9.05452	5.89883	6.78627	10.3566	7.1431	7.77518	7.14412	3.41561	5.3634	8.46478
ENSG00000249242	1.83944	0.921819	0	0	0.532851	0.186227	0	0	0	0	0	0	0	0	0.159578	0.797709	0.932041	0.347712	0	0	0	0	0	0	0.269676	0.728904	0.924726	0.825333	0	0	1.245	1.6169	0.597187	0.0767637	0.552141	0.271355	0.700849	0.596975	0.940591	0.143723	0	0	0.456908	0.434798	0.262085	0.568283	0	0	0
ENSG00000007541	23.9808	32.3405	32.8935	41.125	25.6435	21.7885	49.6811	49.3551	24.9923	17.7659	25.9116	22.7671	35.4424	24.2238	31.0379	32.4402	33.62	35.5535	29.3688	35.7924	45.1978	44.2426	33.5681	38.7876	44.3617	47.6438	36.4496	32.8483	48.0011	37.5951	35.5603	30.636	31.7836	34.0831	33.3651	42.4218	22.6024	31.6397	30.6476	34.1341	28.7568	28.3952	49.7269	52.4863	49.6214	48.5476	35.5534	26.4978	52.2972
ENSG00000184857	8.2434	8.52683	10.8246	12.4352	7.85956	8.75265	9.86525	9.90014	12.3259	12.5906	8.82615	8.49387	9.56657	12.9523	10.0534	12.4088	10.2524	10.9529	11.9451	12.8692	10.4209	10.5009	10.6355	9.05701	13.4838	10.6685	14.4874	15.4337	10.3786	7.97881	7.47	11.3183	10.3512	11.6681	8.75539	12.4823	10.7756	10.6603	8.93562	9.2701	6.63619	9.37576	10.9658	11.7395	11.4444	9.90435	8.61666	10.8545	17.0972
ENSG00000010610	67.5141	93.1037	46.8229	58.179	32.7038	26.3511	50.9586	47.0256	42.9705	37.0766	32.3086	31.6112	73.5934	49.3375	48.5117	45.2035	110.913	101.097	50.1155	76.6118	85.3062	80.9957	83.4218	65.7618	56.9016	69.8422	111.815	96.729	86.4164	72.6883	57.8147	90.5465	76.2409	77.992	50.0871	46.0399	50.5487	63.0235	70.7795	101.971	39.4894	44.0214	56.4282	51.4304	192.632	173.894	88.7283	63.3392	87.6649
ENSG00000174243	120.245	133.049	165.558	175.425	144.603	105.311	211.925	208.485	130.682	127.065	116.926	130.473	152.316	126.557	168.275	181.878	164.905	170.987	178.278	168.305	187.94	175.04	168.672	165.684	189.11	189.979	213.38	202.949	171.031	167.961	118.197	148.5	167.478	176.787	171.243	183.707	125.364	136.451	135.602	144.082	135.591	140.279	194.795	212.865	203.29	201.659	180.639	161.413	192.176
ENSG00000072401	65.6066	45.3996	56.1371	41.2138	63.4093	95.9067	31.7249	30.8651	83.217	100.57	68.7468	71.6287	38.0934	146.134	45.3999	48.483	43.4065	44.7679	51.4627	36.8983	36.4127	39.7643	43.622	51.1918	32.4285	22.596	41.9209	55.0497	40.2892	30.4277	69.4088	46.72	46.846	50.5873	40.4641	48.663	87.8689	66.4348	53.5353	38.4458	78.2415	75.274	24.7492	23.417	28.6546	25.248	49.5264	52.2293	29.2496
ENSG00000171862	136.186	123.524	122.595	101.347	78.6622	149.726	114.409	104.898	106.711	121.194	127.291	128.546	99.5269	154.044	94.7893	96.7887	105.054	108.921	132.653	118.638	99.1806	97.0558	93.2264	111.834	141.715	120.402	105.727	115.712	107.534	104.13	128.391	96.4184	104.11	100.484	79.5084	78.6024	125.54	119.736	114.047	114.188	102.41	100.722	89.7825	93.3573	110.425	108.542	113.724	104.203	101.158
ENSG00000137818	1174.45	1493.12	1184.33	1139.15	1452.35	1521.1	1133.16	1373.86	1083.25	1184.75	1092.18	1473.47	1059.47	2909.93	1653.47	1626	1330.09	1256.46	2509.82	1885.03	1335.76	1226.67	1430.22	1784.33	2625.43	1819.67	2121.48	2253.74	1005.72	984.91	1270.13	1439.89	1558.99	1699.7	1497.41	2854.92	1664.17	1617.89	1436.83	1681.55	1395.57	1108.13	1620.27	1650.68	1199.56	1196.8	1362.44	1343.21	2978.93
ENSG00000127804	29.2947	32.5709	46.9068	50.7179	34.5021	28.9582	57.5591	55.6883	37.7949	36.3042	35.1427	34.4133	46.565	37.3739	62.1556	61.7781	53.5923	56.5901	45.6249	51.7783	45.1978	43.0844	51.1831	47.4509	63.8457	72.7578	61.0319	63.7157	48.0732	45.2358	37.2722	45.1031	44.1918	44.3694	48.9828	53.0046	45.818	47.6727	36.7614	43.6916	35.1472	39.8247	58.0274	56.2752	59.3185	63.7288	52.1657	47.1213	58.583
ENSG00000151881	19.3481	16.9768	17.202	13.5899	11.4563	20.3918	13.201	12.084	14.3689	17.3024	15.385	16.3748	12.7362	19.9723	17.394	15.0678	13.448	12.6046	24.3393	23.0238	13.1473	15.6741	14.2083	21.2643	31.2824	22.4635	23.1181	23.2744	12.1805	13.7939	26.5341	16.9349	14.4652	15.7366	17.5897	16.3717	31.801	25.1582	20.4579	17.5341	15.976	13.8404	15.611	15.6527	19.1322	18.8345	16.9228	13.6001	16.9296
ENSG00000136630	19.3481	29.8823	51.5219	57.2019	42.6281	16.1086	36.1962	31.7387	35.1391	25.8764	32.0657	27.7583	34.7508	35.1987	27.3676	29.6039	36.283	36.4228	19.669	18.0973	57.921	63.0052	40.2984	32.4871	8.29253	7.88541	24.3511	37.3051	51.0282	41.7197	17.8191	23.0621	29.2622	35.5416	29.1846	44.0499	23.566	31.0427	17.8712	15.5939	38.9159	37.5031	18.2002	24.4729	12.6674	9.82317	44.8687	34.4152	29.8362
ENSG00000121578	24.7302	20.6641	14.0133	12.1687	15.1863	18.902	15.3302	17.5436	14.0965	15.9893	17.1665	16.6375	15.0414	20.4667	22.1015	18.3473	20.2386	17.7333	26.854	23.4259	17.9337	19.4575	18.3628	24.4145	16.5176	16.8973	17.6469	17.8272	13.9823	17.5804	22.0988	15.6584	16.3231	20.2656	14.2768	14.4723	28.91	28.6548	17.8712	18.6839	19.1712	21.9661	12.1081	13.4166	20.1805	22.8125	17.0781	17.1118	18.5219
ENSG00000165494	204.382	158.322	158.258	138.919	142.338	147.212	163.451	165.463	166.093	185.46	161.948	167.513	160.73	139.411	195.244	186.575	193.132	192.545	223.813	221.591	153.042	161.914	178.975	198.171	225.179	218.936	192.728	189.414	169.59	181.416	201.068	176.327	153.676	152.76	171.874	117.949	207.977	205.956	203.403	185.977	150.42	164.388	181.393	166.962	188.264	208.397	152.693	178.716	132.419
ENSG00000167992	0.136255	0.998637	0.587384	1.06587	0.532851	0.55868	1.8453	1.4559	0	0	0.566817	0.437828	1.03734	0.889855	0.718101	0.62044	0.46602	0.260784	1.07775	1.10594	1.09056	1.00376	0.913984	0.886012	1.0787	0.397584	1.00179	0.9904	0.360369	0.405702	0.31125	1.0212	0.464479	0.460582	1.49867	0.814064	0.700849	0.938104	0.548678	0.359306	0.655426	0.178586	0.609211	0.683253	0	0	1.24204	0.5108	0.586668
ENSG00000205356	73.7137	104.78	93.8136	106.499	65.2077	56.6129	109.015	105.335	70.2781	51.5983	76.0345	61.7338	79.1259	64.9594	97.5819	94.3956	103.923	106.052	86.6693	123.464	131.655	127.323	113.999	94.7048	101.263	130.407	111.815	112.245	135.571	133.003	70.1869	93.1846	90.2416	87.9712	102.146	90.723	90.7599	105.153	89.1994	106.714	79.962	81.1673	135.321	144.477	158.649	146.536	136.469	117.548	95.3754
ENSG00000205089	3.33824	1.38273	0.755208	1.24352	2.19801	2.42095	3.26476	1.96547	1.77057	1.69934	1.05266	0.963222	1.95942	1.28535	3.82987	3.19084	2.3301	1.21699	2.69438	2.91567	2.36289	2.47079	3.1574	2.16581	4.65191	4.37342	3.08242	4.7044	2.09014	2.50183	2.25656	3.3189	1.85791	1.22822	3.62836	3.34671	3.67946	3.07016	2.97854	3.37748	1.55664	2.67879	2.36069	2.73301	3.93127	4.87099	2.63934	2.74555	2.17905
ENSG00000132716	84.9547	89.0324	118.148	115.203	82.0591	83.3364	144.217	134.016	98.6073	92.9233	88.9093	84.8511	128.227	90.5675	135.482	122.315	135.612	131.957	130.228	133.116	122.264	125.393	145.323	122.368	153.985	166.455	157.28	149.22	121.66	116.504	102.479	111.736	113.731	114.839	118.001	100.673	110.384	110.185	88.9643	111.888	90.6946	100.99	147.125	144.726	159.697	170.404	118.227	103.82	141.555
ENSG00000011600	676.64	687.984	468.648	449	888.53	1000.88	263.168	232.435	575.3	698.199	711.194	796.672	413.264	962.428	299.288	362.869	373.549	384.743	262.882	209.024	432.59	410.383	352.05	510.146	24.3382	15.6383	240.66	345.319	523.255	411.923	618.532	459.881	645.294	677.517	351.951	576.086	368.208	232.223	617.655	366.349	650.838	580.94	177.509	215.598	81.6831	69.3305	399.937	375.119	351.582
ENSG00000136522	38.015	35.6437	23.0758	20.4293	23.7119	48.7914	17.1755	19.8003	26.0819	32.2876	35.8714	41.8564	17.9805	100.751	22.7399	23.5767	20.1054	23.9052	29.9076	28.9556	18.5396	16.4462	19.9415	31.798	26.4956	18.819	25.1988	28.474	12.3967	17.7833	38.8284	28.6787	21.2333	23.5665	22.0857	29.4872	41.6129	36.2449	37.6237	30.9003	34.0002	28.2166	19.3425	14.6589	15.1136	16.8049	16.0689	25.0931	32.6858
ENSG00000118496	48.5066	35.7973	64.5283	49.119	26.0431	39.2007	39.1061	36.1064	44.741	52.0617	43.8069	47.373	27.8929	61.4	33.0326	32.7947	41.2761	42.8555	47.2415	41.7243	39.0785	46.0957	38.8028	43.2177	36.3388	40.2885	34.6772	39.4509	54.704	62.2753	41.085	31.8274	40.1442	36.3092	33.6018	22.8843	49.147	36.5861	36.1344	36.3618	52.1064	53.8437	42.7209	42.6723	56.6103	64.9466	37.106	37.0969	39.8096
ENSG00000108523	66.901	82.8869	90.7088	108.986	71.2023	63.4102	127.964	132.706	70.7548	70.6773	68.6659	72.5919	87.3093	83.6464	103.327	104.145	93.2041	94.9253	96.2793	99.535	110.026	108.097	91.5646	91.8499	117.646	124.444	104.802	106.716	107.966	102.778	69.6422	89.6104	89.5117	103.247	94.4951	112.431	67.3691	81.8709	85.0451	105.492	78.2415	65.6303	124.127	133.607	133.052	132.653	87.4863	82.6858	188.237
ENSG00000129317	43.874	38.4091	39.6064	33.0421	28.6408	33.8933	42.7967	41.4204	44.8091	52.139	43.8069	44.1331	36.8832	35.2976	43.3254	38.9105	45.7366	49.1143	56.4024	63.1394	35.0798	33.8962	40.7138	43.513	53.4632	61.6255	51.3993	42.7523	30.5593	40.9083	49.2553	35.8271	37.9545	30.2449	35.3371	22.7034	49.2346	50.4018	48.2837	45.9912	33.7544	39.914	42.7971	38.5106	61.852	70.7106	41.686	47.4406	26.3162
ENSG00000132522	8.72029	14.2882	12.1672	17.2316	7.32671	7.44907	16.6787	17.1796	7.96758	9.11467	9.15005	7.09282	13.1973	12.458	11.5694	11.9656	12.6491	14.6908	9.60996	16.0865	16.6614	19.1486	11.7987	10.2384	13.2141	19.2165	13.4085	11.2245	14.7751	16.0252	9.88219	10.1269	14.9297	13.8942	12.4626	15.4672	7.97216	13.6451	7.13282	10.2043	9.83139	8.30425	15.7633	23.3548	20.1805	18.4286	13.6625	13.5362	10.9791
ENSG00000150527	33.8593	26.0414	40.4456	35.085	30.5723	36.4073	40.5966	42.7307	30.8488	37.5401	35.8714	38.2662	33.7135	31.7382	43.5648	41.8354	34.2192	33.9888	36.7334	30.6648	36.5944	38.7606	35.0638	40.7565	42.6088	39.2283	38.6844	42.1745	39.6406	36.4456	29.2575	29.5297	38.0209	37.8445	39.4387	32.9244	38.5467	36.5008	29.7854	25.9419	32.9352	35.1814	44.0917	35.7776	37.9149	38.8056	35.01	39.9063	34.5296
ENSG00000035681	96.7407	83.271	148.944	131.191	108.169	139.577	113.77	122.441	153.018	157.73	145.429	145.096	109.554	212.379	101.332	101.132	118.968	123.351	98.1653	81.6388	109.117	113.656	107.102	123.353	90.2065	84.8179	105.727	113.236	90.0201	91.0801	89.4066	71.9096	116.319	102.94	102.777	98.3209	125.54	116.751	86.7696	76.5322	115.437	107.509	94.2754	87.9534	92.9527	103.752	93.1531	101.713	72.4954
ENSG00000122696	9.19718	8.21955	9.8177	12.2576	9.59132	9.12511	13.201	8.00746	8.51237	7.87878	8.50226	9.28196	9.56657	12.1614	11.2502	10.1929	12.7823	11.9961	10.2387	12.7686	13.935	12.2768	11.5494	9.54924	14.2928	12.9215	12.5609	11.8848	11.0273	8.65498	9.96	9.36101	8.36062	9.97929	10.6484	9.22606	8.49779	8.01653	9.17077	9.84499	9.42175	8.39354	9.67123	11.1805	14.7641	14.2071	10.7902	11.1738	14.8343
ENSG00000125485	19.4844	19.8959	22.908	27.3574	19.4491	20.9505	22.8533	24.4592	18.6591	19.3107	14.0085	19.6147	27.3166	20.4667	33.8305	31.022	35.2844	33.0326	32.9613	29.6594	17.5096	19.3803	26.007	26.4819	33.4398	33.7946	33.2131	29.3819	17.586	19.5413	17.3522	19.0624	16.124	16.1971	20.9025	25.236	28.2968	24.5613	15.2062	18.8995	15.8941	16.162	32.0597	28.5724	27.781	31.4991	28.7998	26.4339	23.6343
ENSG00000049541	14.8517	17.4377	16.195	19.6299	11.2565	11.4529	15.2592	15.7237	13.2793	13.2085	16.6806	17.338	16.194	20.3678	18.1121	15.8655	19.3066	15.3863	15.1784	17.293	17.9943	15.6741	16.4517	15.6529	18.2705	19.5479	18.2633	16.7543	14.4868	15.8224	14.2397	17.1902	19.9062	18.8839	16.3276	26.0501	12.4401	13.9863	14.4224	12.432	13.6001	12.9475	21.3985	16.9571	18.2586	17.7791	14.2058	15.2602	24.8077
ENSG00000215644	0.340636	0.614546	0	0	0	0	1.49043	1.23752	0	0	0.728765	0.700525	1.03734	0.296618	0.638312	0.531806	0	0	1.437	0.301621	1.45408	1.08097	2.57577	1.37824	4.38223	2.18671	1.07885	0.412667	0	0	0	0	0.464479	0.997929	0.709896	0.814064	0.963667	2.47318	0	0	0	0	1.59918	0.186342	0	0	0.698648	0.57465	1.25715
ENSG00000177576	8.2434	10.14	9.31423	11.7246	9.12508	10.6149	11.0718	9.97293	9.60196	10.1188	7.36862	10.5954	10.2581	16.6106	9.81404	10.4589	12.6491	11.1268	13.921	18.4994	12.4203	10.8097	13.7098	14.4715	13.7535	16.3009	15.8745	13.7831	15.2076	13.4558	9.80438	10.6375	9.15687	10.2863	10.4907	10.4019	11.2136	12.0248	11.7574	13.0069	10.1591	9.46506	11.9558	15.9012	16.0745	15.2624	16.6123	12.3869	13.0743
ENSG00000116809	63.2902	82.3492	90.2893	89.0893	65.4075	53.2608	102.201	97.7638	63.1959	57.6232	70.1234	61.8213	66.6202	52.8969	61.3577	66.3871	83.5508	80.7561	55.6839	56.8053	96.9995	86.8638	70.8753	63.8913	83.195	75.0771	74.8257	68.7502	92.6148	74.7844	50.8116	53.528	71.1316	69.1641	79.8239	112.522	53.9654	77.3509	59.0221	62.5193	59.2341	65.2732	88.7925	88.7608	80.9842	72.9837	77.0842	61.9984	103.254
ENSG00000184863	120.722	120.451	181.669	195.321	114.829	82.7778	213.345	215.765	171.065	156.031	133.85	129.072	186.836	133.083	213.675	209	229.548	238.617	208.545	249.441	221.445	217.044	212.958	186.062	230.775	289.971	230.488	211.946	220.69	249.507	115.552	160.414	160.842	162.586	206.659	113.698	162.86	201.692	138.816	151.555	130.594	168.853	242.695	250.195	313.366	350.143	213.243	216.579	160.747
ENSG00000130997	3.54262	2.76546	2.51736	2.75351	1.33213	1.3967	4.82617	4.29491	3.13255	2.08556	1.37656	1.31348	1.61364	1.77971	3.82987	3.27947	2.3301	3.39019	1.97588	2.11135	3.99873	4.70995	2.65886	2.95337	2.76418	2.91561	2.85124	3.2188	6.34249	5.81506	2.95688	1.8722	4.0476	4.4523	2.76071	2.71355	1.4017	1.96149	2.11633	2.08398	2.94942	2.94667	4.03602	4.96912	5.24169	4.95218	3.02748	3.5756	2.76572
ENSG00000105298	30.9298	46.6287	43.3825	49.7408	29.2402	27.2822	64.8693	56.6346	34.7986	31.8241	34.009	30.035	49.5041	36.4841	47.7936	47.5966	48.1332	44.681	35.2964	48.1589	58.4663	55.1296	43.622	44.8913	58.9916	60.8303	51.3993	45.3108	65.0105	43.3425	28.8684	37.1036	35.9639	39.3798	49.4561	48.7534	40.3864	47.758	46.9512	49.225	35.8026	32.4134	70.8208	75.22	70.5882	68.2751	55.3485	47.6321	52.6325
ENSG00000132383	67.9229	74.5137	78.0381	77.72	50.8873	61.2686	92.9037	90.1932	66.8051	68.7462	57.4105	56.3047	65.8134	66.3436	73.4856	73.3006	77.1596	77.8875	83.7055	70.7805	84.1551	72.8112	78.6857	70.1918	98.162	94.0948	90.0837	87.4853	79.137	76.6101	68.9419	73.5265	89.7771	86.5895	78.3252	86.2908	66.493	64.8997	71.8769	77.3946	67.8366	73.756	101.814	99.8792	102.475	100.667	91.29	80.7703	103.17
ENSG00000129003	269.307	171.689	266.924	232.183	196.556	168.07	307.384	281.28	318.158	325.27	219.925	208.144	272.244	181.333	273.596	268.119	335.268	352.58	300.693	362.046	249.497	284.45	239.713	243.063	305.475	347.289	309.552	281.439	280.727	334.231	287.128	233.259	275.701	242.036	254.695	136.491	227.951	222.416	237.656	229.381	212.604	291.988	293.944	307.588	360.541	436.847	269.057	331.701	167.116
ENSG00000002586	109.957	149.181	251.568	283.523	191.627	116.578	267.852	303.92	128.843	115.324	162.919	128.897	181.938	187.661	157.184	177.003	238.669	228.012	126.367	147.995	220.172	205.848	233.149	190.788	168.817	213.701	151.039	163.086	274.817	241.596	120.609	182.71	203.243	211.407	192.461	270.812	112.311	100.207	144.302	150.406	198.021	169.121	247.264	295.6	248.107	241.682	228.924	163.775	387.787
ENSG00000197822	0	0	0.755208	1.50999	0	0	0.993622	0	0.544792	0.926915	0	0	0	0	0	0	0.599169	0.521568	2.42494	3.31783	0	0	0	0	0	0	2.31181	1.15547	0	0	0	0	0.464479	0.537346	0	0	0	0	0	0	0.655426	0.267879	0	0	0	0	0	0	1.76
ENSG00000165661	38.6963	53.3887	47.662	53.9155	35.6344	27.6547	66.7146	66.098	48.2822	42.8698	50.7706	48.9492	85.4652	53.6879	49.9479	43.4308	122.164	114.658	112.535	155.737	88.5779	83.2348	59.9075	60.5441	117.039	112.781	82.4547	68.9978	61.6231	51.9975	49.3331	59.5701	82.8099	78.0687	68.0712	59.4267	61.4995	74.7925	38.8778	57.4171	40.3906	47.3253	79.0452	84.2265	97.2334	89.6263	59.2298	61.296	67.0477
ENSG00000180209	0.613146	0.153637	0.503472	1.42117	0.599458	0.651793	0.496811	0.218385	0.204297	0.617944	0.323896	0.700525	1.09497	2.1752	0.957468	1.32952	0.532595	0.782352	0.449064	0.703783	0.727042	1.00376	1.5787	1.47669	0.539351	0.861432	1.07885	1.15547	0.504516	1.08187	1.01156	0.851001	0.398125	0.537346	0.709896	1.08542	0.788455	0.426411	0.470296	0.934196	0.819282	0.714344	0.761514	0.683253	1.57251	1.05538	0.621021	0.7662	1.08953
ENSG00000166896	3.27011	2.68864	3.10474	3.73056	2.39783	2.7934	4.32935	3.13019	2.45156	2.93523	4.45356	6.47986	2.65098	4.05378	5.18628	2.39313	3.26214	2.69477	5.29895	4.42378	3.6958	3.39734	5.40082	5.41452	10.5174	5.63244	3.46772	5.11706	3.31539	4.12464	2.56781	5.02091	2.12333	2.30291	4.8904	7.05522	8.673	6.90786	2.58663	3.59306	3.85063	3.39313	5.02599	3.85106	3.93127	4.62744	3.72612	4.53335	6.36954
ENSG00000165219	45.4409	50.0855	85.6741	70.703	53.9512	51.2123	83.8901	92.8866	66.4646	62.3351	59.2729	56.9177	72.1527	64.4651	79.4698	80.6572	81.8864	85.9718	64.4855	74.601	77.6723	81.9222	69.8782	72.0623	73.4192	89.7214	85.1518	81.5429	73.9477	85.6032	45.2869	52.7621	76.5726	73.6164	81.2437	62.4116	62.5508	74.7072	44.8349	50.5903	50.6317	60.7192	85.2896	77.1455	96.6219	97.0951	89.3493	86.3891	69.0592
ENSG00000091844	1.63505	0.307273	0.923032	0.710583	0.799277	1.11736	1.27751	1.31031	1.22578	0.540701	1.45753	1.31348	1.09497	1.38422	1.11705	0.974978	0.998615	1.30392	1.25738	1.70919	2.12054	1.46703	2.07724	2.46114	2.29224	2.98188	1.07885	1.07293	0.648664	0.879021	3.26813	1.1063	1.12802	2.5332	1.18316	0.904516	1.57691	1.27923	2.19471	2.2277	2.21206	2.14303	0.685363	2.54667	1.92195	3.4097	1.86306	2.10705	0.921906
ENSG00000153064	46.054	37.1032	39.4386	42.3685	45.359	54.4713	50.3199	58.1633	51.9595	64.9613	49.3131	65.8494	68.4644	57.8406	26.4899	23.1336	121.898	118.396	144.419	149.705	59.7386	65.2444	49.3551	59.7566	125.264	146.178	67.3509	63.138	36.4693	33.3352	54.3131	35.9122	73.7858	80.0646	70.9896	49.9293	75.5165	71.0401	36.5263	42.6856	51.8606	49.0219	53.0014	55.7162	42.8945	46.4368	35.1653	43.418	51.5429
ENSG00000139546	21.3238	27.5778	29.7887	27.9792	20.648	24.9544	35.7704	39.2366	21.4512	18.6155	24.3731	22.3292	24.8961	25.7069	29.9209	27.5653	26.1637	23.9052	29.9975	26.8443	29.0817	28.1053	28.9982	26.285	38.0917	28.5598	35.7561	33.426	26.4511	23.3279	24.5109	22.5515	26.1435	28.5561	25.9506	34.4621	25.143	27.3756	26.8069	27.8822	18.7616	20.8946	38.3803	36.8957	35.6435	27.4399	28.5669	26.6255	31.261
ENSG00000183386	9.26531	11.4459	22.7401	31.7986	11.3897	6.61105	21.7887	21.9841	15.3223	11.123	12.2271	11.9965	15.6177	14.6332	20.1866	22.0699	12.516	14.7778	6.91558	10.9589	23.6894	20.5385	11.134	8.86012	7.75318	8.01794	17.878	20.6333	25.5862	16.9719	12.0609	15.4882	13.2045	15.0457	22.3223	26.7737	8.49779	8.78407	10.5033	11.6415	10.8145	9.46506	20.1801	23.5412	14.3273	12.0151	28.1788	18.0057	16.0076
ENSG00000220008	13.6255	26.1182	13.0064	16.6987	10.9235	13.4083	24.2018	27.2254	10.8277	14.2899	17.8143	18.6515	31.3507	22.0486	11.9683	12.852	35.4841	37.1182	36.0149	48.9632	33.2622	25.7117	21.2709	22.3472	68.565	65.4688	19.3422	15.7639	28.3971	19.068	7.23656	11.6587	36.7602	36.6931	25.6351	40.6128	20.3246	26.3522	11.8358	17.3186	18.1061	20.1802	56.2759	57.2069	25.4222	21.5136	32.526	21.5813	22.7962
ENSG00000119866	23.9808	20.28	17.2859	15.6328	10.1908	10.8011	19.8724	19.4363	13.756	14.1355	14.5753	15.9369	20.3434	15.8196	8.93636	6.64758	36.6825	29.5555	37.901	39.6129	17.3278	16.6779	14.5407	10.9275	38.1591	29.7525	21.654	16.7543	11.0273	9.39877	40.0734	23.4876	18.3801	18.0395	17.0375	19.628	18.0469	17.5681	16.4604	15.1627	9.74946	11.4295	25.0538	24.2866	13.7158	11.3657	15.4479	11.3653	28.2439
ENSG00000121775	8.17527	12.5982	18.7124	19.4522	13.8541	10.0562	20.5112	28.0261	12.9388	12.8996	12.0651	12.8721	17.9805	18.1926	22.8196	20.3859	16.3107	18.6895	17.244	18.7005	18.5396	19.9208	20.9385	17.228	21.3718	23.3912	22.887	21.3761	16.7932	16.8366	10.2713	15.9137	19.9726	18.6536	19.7982	25.4169	14.1046	14.498	11.679	12.7913	12.7808	11.7867	22.3885	26.15	22.4519	22.4878	17.4662	17.4311	30.2553
ENSG00000223510	0	0	0	0	0	0	1.41946	0.873541	0	0	0.728765	0.875656	0	0	0.638312	0.177269	0	0	0	0	0.363521	0.386061	0.581626	0.68912	0.337095	0.463848	0.616484	0.4952	0.648664	0.270468	0	0	0	0	0	0	0.175212	0.682257	0	0	0.0819282	0.89293	1.29457	0.62114	0.611531	0.405916	0.698648	0.7662	0
ENSG00000186603	0.7494	1.30591	0.335648	0.62176	0.666064	0.372453	0.851676	0.655156	1.08958	0.463458	0.485843	0.875656	0.518669	0.69211	1.27662	0.886343	0.599169	1.13006	0.898127	1.10594	0.908802	0.308849	0.332358	0.886012	1.75289	1.59034	1.54121	0.4952	0.504516	0.67617	0.700313	0.3404	0.597187	0.230291	0.867651	0.994968	1.57691	1.10867	1.09736	1.07792	0.737354	0.357172	0.609211	0.869595	1.31042	0.649466	1.00916	0.83005	0.0838097
ENSG00000164904	0.613146	0.384091	0.587384	0.266469	0.399639	0.931133	0.70973	0.0727951	0	0	0.647791	0.875656	0.806819	1.28535	1.19683	0.886343	1.19834	0.695424	1.79625	2.31243	0.424108	0.463274	0.415447	0.984458	1.75289	2.05418	1.00179	0.9904	0.648664	0.811404	0.700313	0.936101	0.265416	0.767637	1.41979	1.98994	1.75212	1.19395	1.25412	2.08398	0.245785	1.07152	1.21842	0.993823	1.22306	1.05538	0.853903	1.08545	0.335239
ENSG00000173065	10.8322	15.5173	16.4467	26.7357	12.2556	8.56643	32.4347	24.0952	17.5014	14.5989	13.9275	13.1348	16.4822	16.1163	22.6601	22.0699	25.6311	21.1235	15.358	19.4043	29.2634	25.5573	21.9356	19.9845	20.6976	22.6623	23.1181	21.5412	22.6312	21.2317	10.5047	16.5945	16.3231	16.6577	22.7167	18.9948	15.1559	16.7153	13.6386	15.1627	14.2555	12.6796	25.8153	27.4544	29.7903	28.1706	25.7724	21.9644	24.64
ENSG00000170482	1.09004	1.92046	1.17477	1.24352	1.39873	0.931133	1.49043	1.60149	1.77057	1.00416	1.8624	1.22592	1.84416	0.69211	1.67557	2.03859	2.8627	2.69477	3.32307	4.62486	2.18113	2.39358	2.65886	2.06736	2.56192	3.18067	1.92651	1.15547	2.52258	2.63706	1.78969	2.2977	1.65885	1.53527	1.18316	1.35677	2.19015	2.21734	1.41089	1.43723	2.04821	1.2501	2.28454	2.2361	2.97029	3.73443	3.02748	1.85165	2.01143
ENSG00000139572	2.9976	2.61182	17.9572	7.90523	17.3843	3.44519	4.75519	1.4559	26.6267	9.80985	19.8386	7.61821	10.7192	6.9211	11.2502	6.29304	12.4494	6.43267	2.24532	0.603243	13.2079	9.03384	12.8789	4.92229	3.10127	1.25902	6.93544	6.52013	13.8382	8.58736	2.10094	2.6381	28.9304	19.0374	7.41447	17.7285	6.74567	13.7304	2.90016	1.50909	9.09404	12.9475	7.69129	6.02505	1.48515	0.568283	14.0506	5.4911	3.77144
ENSG00000111845	19.4163	19.1277	18.125	14.034	14.5868	31.4723	11.4267	10.2641	15.8671	21.5508	19.4337	24.5184	10.431	21.8509	20.1068	16.9292	13.1817	14.3431	22.543	21.4151	11.2086	10.8869	15.9532	19.886	22.9224	12.8552	19.7275	23.2744	8.93715	9.26353	19.1419	14.8925	13.4699	12.5125	14.2768	17.7285	28.1216	21.5764	22.4174	16.7437	18.6796	18.1265	13.9357	11.8638	9.52241	11.528	11.256	14.1109	14.2476
ENSG00000186446	3.54262	2.84228	2.26562	2.39822	2.59765	4.65567	2.626	3.85814	2.92826	5.02079	2.99603	2.18914	2.07468	2.96618	2.39367	2.74766	3.99446	3.21634	4.84989	4.02162	3.15051	2.54801	2.57577	2.3627	4.51707	5.23485	4.23833	3.9616	3.24332	3.04277	2.72344	2.7232	2.38875	2.37968	2.4452	2.6231	2.62818	3.66713	4.62457	4.16795	3.60484	2.5895	3.88372	2.79513	4.63016	4.46508	3.1051	2.74555	1.92762
ENSG00000042753	46.9397	52.3132	77.0312	76.6541	88.3201	76.7254	54.3653	69.0826	69.5291	65.193	72.5526	75.9194	59.0707	203.282	76.5176	72.5029	65.5091	67.4561	56.4922	43.8356	73.7947	60.8433	81.2615	74.1297	33.2375	29.4212	77.754	81.9556	52.0373	44.8977	50.1891	63.74	114.129	118.293	64.2062	125.637	45.0295	48.355	40.4454	41.0328	60.2173	55.9867	51.783	50.1881	39.0506	33.691	56.0471	54.081	82.2173
ENSG00000198336	0	0	1.4265	2.13175	0.399639	0.372453	0.283892	1.01913	1.15768	1.39037	0	0	0	0	0.638312	0.531806	0	0	0.808315	0.804323	0	0	2.32651	2.16581	1.68547	1.12649	0	0	0	0	0	0	0	0	3.78611	8.05019	0	0	2.42986	2.87445	0	0	0	0	1.22306	0.649466	0	0	4.60953
ENSG00000134686	40.0588	58.6891	57.6475	85.8029	53.7514	53.4471	76.296	89.1012	57.4074	54.688	85.1845	72.6795	63.4505	63.0808	73.5654	76.5801	67.4398	77.192	39.787	46.0475	85.5486	85.6284	63.0649	62.1193	44.2942	44.7282	53.6341	51.8309	72.6503	69.1046	38.8284	63.6549	100.327	111.845	91.2611	99.8586	41.2625	50.4871	40.1319	44.6258	59.8895	51.7006	79.3498	71.9901	59.2312	58.6143	66.2939	55.6772	86.9106
ENSG00000101464	12.6717	11.83	10.1533	12.4352	10.5238	10.0562	13.201	11.2104	9.39766	10.4278	11.2554	11.2084	9.56657	12.9523	10.9311	11.877	11.6505	12.2568	17.8727	16.0865	10.5421	10.9641	12.2972	14.2746	17.7312	14.9094	15.1039	18.3224	11.3877	12.2387	13.6172	14.6372	8.89145	11.8216	9.14977	15.4672	13.4913	12.7923	11.8358	16.6718	11.0603	10.8937	16.1441	14.8452	15.9872	15.3436	11.7994	12.5146	16.4267
ENSG00000007944	35.7668	45.1691	52.6967	69.7259	25.9765	30.6343	49.3972	68.3546	23.8346	35.5318	23.7254	29.5096	36.595	45.3826	32.3943	46.6217	52.3274	70.9332	43.649	64.4464	33.9286	42.2351	38.1381	44.9897	35.0578	60.1014	39.532	52.2436	42.956	57.8802	38.595	46.6349	34.5041	39.6101	31.8665	23.5174	37.0574	33.5159	31.1963	41.1765	43.2581	31.8776	40.8933	56.9585	56.9597	81.9139	24.9185	34.6706	34.6972
ENSG00000164972	0	0	0	0	0	0	0.283892	0.655156	0	0	0	0	0	0	0.478734	0.443172	0	0	0.359251	0.603243	0	0	0.166179	1.18135	0.60677	0.530112	0	0	0.504516	0.811404	0	0	0	0	0	0	0	0	0	0	0	0	0	0	0	0	0.621021	0.19155	0.167619
ENSG00000077092	0	0	0	0	0	0	0.496811	0.29118	0	0	0.728765	0.875656	0	0	0.79789	0.443172	0.732318	0.695424	0	0	0	0	0.747805	0.68912	0.943865	0.66264	0.693544	0.7428	0.216221	0.540936	0.855938	1.1063	0.33177	0.537346	0.315509	0.54271	0.613243	0.341129	0.470296	0.431168	0.737354	0.446465	0.609211	0.434798	0.262085	0.568283	0	0	0
ENSG00000171067	8.37966	11.1386	14.0133	18.2087	11.6561	12.3841	17.6723	16.3061	12.394	9.80985	10.9315	14.0981	14.0041	12.2602	15.0003	14.6247	18.774	17.9072	13.7413	16.7903	13.4503	13.9754	14.0421	13.8809	15.1693	19.084	14.7186	14.856	14.7751	15.5519	12.8391	15.8286	19.309	19.498	17.984	19.3566	12.002	9.12519	10.7384	13.1506	12.2073	11.6081	18.6571	16.7708	18.1712	20.5394	13.5072	15.8348	20.1143
ENSG00000205277	1.36255	0.768183	1.84606	1.24352	0.532851	0.465567	1.20654	1.60149	1.08958	0.926915	2.02435	1.57618	0.979709	1.48309	1.99472	2.03859	2.92927	1.82549	1.52682	1.80973	1.8176	2.39358	3.40667	2.65804	0.943865	2.71682	3.08242	3.54893	1.51355	3.38085	0.778125	0.936101	2.38875	1.45851	1.97193	0.814064	1.83973	1.36451	1.48927	0.359306	1.06507	0.535758	2.74145	3.47838	8.12463	5.84519	1.55255	2.23475	0.670477
ENSG00000240694	0	0	0.587384	0.710583	0.532851	0.27934	0.496811	1.23752	0.612891	0.540701	0	0	0	0	1.27662	0.886343	0.532595	0.86928	0.898127	0.502702	0	0	0	0	0.134838	0.795168	0	0	0	0	0	0	0.464479	1.38175	0	0	0.613243	0.511693	0	0	0.655426	0.535758	0.913817	0.496912	0	0	0.853903	0.1277	0.670477
ENSG00000167578	8.37966	6.52955	7.97164	6.57289	6.32761	3.16585	8.80065	9.75455	6.8099	3.70766	5.10136	2.71453	5.35958	3.46055	6.5427	5.9385	7.85577	7.38888	5.02951	8.24431	8.60333	9.65153	8.55822	8.07255	5.66319	6.6264	8.39959	8.08826	7.20738	9.19592	7.23656	7.91431	8.0952	8.6743	7.41447	8.14064	5.08115	6.48145	9.79783	6.10821	5.89883	6.78627	11.8035	9.00652	11.8812	10.3915	6.98648	4.78875	6.78858
ENSG00000158571	0.885655	0.614546	0.587384	1.1547	0.532851	0.27934	0.567784	1.38311	1.08958	0.154486	0	0	0.461039	0.494364	0.957468	0.443172	0	0	0.98794	0.301621	0.787629	0.231637	0	0	1.28096	0.861432	0.231181	1.07293	0.864885	0.270468	0	0	0.729895	0.537346	1.10428	0.54271	0.876061	0.511693	0.705444	0.646751	0	0	1.06612	1.49073	1.22306	1.13657	0.621021	0.31925	0.670477
ENSG00000135951	7.08524	5.37728	3.44039	4.17467	3.99639	6.61105	4.96811	3.93094	4.69883	4.86631	2.83409	2.97723	4.37987	6.5256	4.70755	4.16581	9.52013	8.43201	8.26277	12.2659	7.63394	7.5668	5.89935	6.98965	12.3377	11.3974	4.16127	3.714	2.88295	2.3666	5.29125	4.76561	4.0476	3.53113	5.52141	5.87935	6.83328	6.73729	9.17077	8.76707	8.02897	7.05415	8.68126	8.26116	6.90156	6.08874	4.19189	6.1296	3.68763
ENSG00000241489	2.11195	3.76409	4.02777	5.0629	2.93068	0.83802	4.54227	4.07653	2.92826	4.01663	3.48188	2.88967	5.47484	3.46055	3.5905	5.22943	4.9265	4.43333	7.18502	10.2551	5.5134	8.64777	5.81626	4.43006	7.41608	11.5299	5.70248	5.9424	6.27042	9.9397	5.83594	6.63781	6.36999	4.83612	6.46794	3.52761	4.64312	5.2875	6.03546	6.46751	5.07955	7.50061	9.29047	9.19286	6.90156	8.6866	4.42477	5.17185	4.10667
ENSG00000167004	479.48	418.813	284.042	278.904	595.861	717.531	294.254	283.027	468.317	472.341	475.236	474.606	290.167	703.579	356.178	373.151	343.923	377.789	329.882	257.685	322.685	313.482	409.631	446.55	248.978	260.086	327.353	364.385	305.304	321.451	527.18	423.969	510.661	522.761	357.157	455.333	413.676	319.723	387.524	348.958	490.996	420.124	261.656	247.586	249.33	252.561	319.826	282.472	328.618
ENSG00000105677	36.38	36.5655	34.7396	37.0391	34.6353	46.6498	31.654	37.1983	35.0029	36.6132	33.9281	39.5797	28.815	60.0158	33.1124	31.8197	27.4286	32.5111	38.9787	32.7762	30.7175	33.5873	29.4137	37.7047	42.1368	30.4814	40.9962	43.1649	26.9556	24.2745	35.4825	34.5506	39.8788	46.2118	31.4721	51.8288	38.9847	35.051	36.2912	39.5956	30.7231	30.4489	29.0898	33.5415	28.6546	26.6281	36.7178	31.4142	52.2972
ENSG00000131143	228.84	304.968	316.348	303.952	298.197	329.901	283.395	379.263	240.321	256.369	269.4	339.404	247.693	648.309	289.315	294	299.518	296.598	437.568	338.721	263.007	274.876	313.247	358.539	464.988	399.108	347.697	382.542	216.582	227.058	229.858	272.15	320.026	338.221	286.246	485.182	327.997	351.96	267.206	295.422	299.53	265.2	370.781	356.596	223.733	212.538	289.396	345.875	485.677
ENSG00000101974	59.6114	49.3173	44.4733	32.5092	32.9702	47.8603	46.4164	42.5123	48.2141	57.546	44.9405	47.8984	39.9952	42.0209	43.8041	42.8104	42.8073	43.6378	55.9533	59.2183	40.8961	39.3783	42.708	42.9223	58.9241	57.5834	44.6951	44.733	48.6498	45.9796	52.1344	38.2951	41.405	33.6993	40.3852	27.4973	61.6747	55.2629	49.773	53.1055	35.1472	42.5035	45.2339	49.07	38.8759	47.7357	48.1291	51.7824	31.1772
ENSG00000140548	39.7182	48.3955	61.5075	53.7378	56.7487	37.3384	52.4491	40.4013	53.5258	39.3167	51.7423	35.9019	55.6129	35.7919	33.6709	37.7582	48.9987	35.5535	27.3031	26.241	54.104	50.0336	42.9573	42.1348	23.9337	23.4574	31.4407	37.0575	80.6505	66.5352	34.1597	36.1675	62.5056	49.8197	48.5885	32.2912	23.128	25.3288	46.716	36.793	39.4894	38.0388	44.3201	45.4674	39.4001	34.584	67.6136	44.8866	32.602
ENSG00000084073	72.0787	56.6151	63.1857	52.7608	50.8873	83.4295	53.0878	51.1022	59.7909	88.5977	71.6619	85.8143	34.578	109.057	49.4692	52.3829	51.1957	56.1555	69.6947	64.0442	41.1384	42.8528	44.7021	63.8913	49.5529	36.5114	48.0857	58.8462	40.7217	45.371	72.0544	51.9111	54.4767	56.1143	49.6927	43.7786	84.5399	62.5118	66.2333	54.4708	68.7378	66.9697	38.7611	40.0635	51.456	45.5438	54.0288	62.7646	42.2401
ENSG00000066455	43.1246	38.9469	42.6273	31.8874	34.1691	56.2405	36.1962	37.9263	42.2214	59.3998	44.1308	53.5902	33.0219	48.4477	36.4636	40.5059	36.5493	36.9444	46.1637	38.507	33.2622	32.5836	33.8174	46.9586	41.3952	35.5175	40.4568	40.854	29.1178	39.1503	40.3847	30.7211	35.8312	41.8362	31.7087	31.839	58.5209	44.0909	41.2293	37.0085	47.6822	43.3964	33.6589	27.8271	37.3908	37.9126	33.6904	43.8011	31.7639
ENSG00000228278	1.15816	1.45955	3.44039	3.64174	1.19892	1.21047	9.08455	7.13392	4.49453	2.62626	2.99603	1.66375	2.3052	1.87858	4.94692	3.81128	4.19418	3.47712	4.40082	4.02162	5.5134	4.55552	5.06846	3.83938	3.97772	4.37342	4.39245	4.952	3.60369	3.92179	7.23656	6.55271	3.3177	2.76349	3.4706	2.804	1.92733	3.41129	4.70296	4.4554	1.80242	2.5895	4.34063	3.22993	7.07629	3.97798	1.94069	2.9371	3.68763
ENSG00000197530	74.6675	111.617	94.401	116.624	55.3499	56.5198	114.692	117.71	58.3608	56.8508	57.0056	55.9544	105.232	86.5137	98.1404	89.8752	94.0695	93.1868	85.5017	119.543	132.261	133.268	100.788	105.829	102.14	104.631	89.3131	95.4085	168.508	136.316	78.9797	91.823	81.2838	94.8032	93.0753	121.296	62.9888	83.2354	95.7836	111.601	88.6464	84.739	158.243	188.019	145.457	137.281	125.136	109.694	124.29
ENSG00000171055	40.4676	31.3418	39.0191	32.5092	28.5742	51.0261	22.1436	27.8805	39.7698	57.0825	45.9932	47.8984	25.4148	65.3549	24.1761	26.9448	30.0916	31.4679	37.2723	31.8713	24.053	32.2747	39.8829	48.5338	19.2144	18.2226	24.5823	32.4356	24.7934	34.2142	34.0819	26.2959	37.1583	38.4586	29.9734	27.2259	34.5168	24.9024	34.3316	25.8701	35.8026	32.5026	17.2864	21.3051	14.7641	17.8603	27.092	34.4152	21.5391
ENSG00000248746	0.204382	0.537728	0	0	0	0	0.70973	0.29118	0	0	0	0	0	0	0.159578	0.797709	0.332872	0.43464	0	0	0.484695	0.540486	0	0	0	0	0.462363	0.330133	1.44148	0.946638	0.466875	0.510601	0	0	0	0	0	0	0	0	0	0	0.456908	0.559026	0.786254	0.649466	0	0	0
ENSG00000198563	259.497	278.85	274.392	274.551	210.809	159.782	365.724	333.693	218.053	179.822	224.298	180.123	331.718	193.494	370.141	347.89	317.493	310.768	295.843	377.328	382.545	366.063	344.821	317.389	367.973	402.355	358.485	340.945	373.847	368.175	297.01	315.381	279.815	283.258	425.386	324.179	281.391	314.606	277.083	286.87	232.922	257.164	400.785	373.056	441.613	476.383	309.889	326.657	295.932
ENSG00000163221	24.3214	21.5859	24.5862	15.6328	34.3689	65.4587	28.3892	32.6122	24.788	26.2626	32.5515	34.676	10.8921	63.2786	12.4471	13.2952	35.2844	28.5993	30.1771	12.2659	9.45154	7.72123	29.9953	29.7306	1.68547	0.66264	7.24369	7.26293	23.496	19.4061	26.3006	18.2965	21.366	21.5706	13.0936	26.9546	11.4764	13.1335	21.0849	10.4917	16.1399	16.8764	3.73142	4.53432	3.49446	1.54248	9.31531	8.6836	36.0382
ENSG00000141013	3.54262	3.30319	3.69213	5.68466	4.72906	2.97963	7.0973	3.93094	3.88164	4.86631	3.80577	3.15236	5.70536	3.55942	4.3086	4.52035	4.85993	4.43333	3.77214	5.12756	4.96812	5.0188	4.56992	6.39897	6.4048	7.62036	5.77954	4.53933	3.09917	3.78655	2.64563	4.68051	3.45041	4.98964	4.02275	4.43213	2.8034	4.26411	3.29207	4.31168	4.3422	3.48243	5.86366	5.15546	6.02795	5.27691	4.34714	4.91645	5.36382
ENSG00000243725	1.02191	0.998637	2.0978	1.86528	0.999096	1.95538	2.12919	1.96547	1.15768	0.849672	1.13363	1.66375	0.749189	0.790982	1.19683	1.59542	1.59778	1.39085	0.898127	1.30703	1.09056	1.15818	1.24634	1.37824	1.28096	2.51803	1.77239	1.15547	1.80184	0.67617	1.40063	1.2765	0.928957	1.61204	1.41979	1.71858	0.963667	1.96149	0.862209	0.934196	2.37592	1.16081	1.37073	1.30439	1.57251	1.86721	1.63018	2.1709	1.76
ENSG00000149243	0.545018	1.30591	0.167824	1.06587	0.732671	0.0931133	0.354865	0.436771	0.408594	0.463458	0	0	0	0	1.19683	0.709075	0.46602	0.43464	0.449064	1.10594	1.02998	1.08097	0.830895	0.590675	1.01128	1.25902	0.539423	0.4952	1.15318	1.55519	0.544688	0.425501	0.464479	0.460582	0.788774	0.814064	0.700849	0.938104	0.862209	1.00606	1.22892	1.42869	0.837666	0.807481	0.960977	2.19195	1.70781	0.70235	1.67619
ENSG00000160633	108.867	155.173	227.401	247.905	141.472	101.214	255.858	281.863	150.431	132.472	151.664	137.566	199.342	161.064	231.627	238.16	234.741	226.36	159.328	184.492	247.558	239.126	223.76	191.674	217.965	267.309	218.004	214.009	254.42	241.866	105.28	164.924	203.508	203.27	213.205	266.923	150.77	173.464	143.362	175.341	150.584	145.637	271.784	288.271	264.356	250.531	239.636	208.662	341.692
ENSG00000128185	53.003	67.3696	25.0897	29.4892	26.909	35.6624	36.2672	35.9608	24.3794	25.7991	31.4179	34.5884	26.9132	39.5491	26.4899	26.3244	24.4328	29.2078	46.523	38.2054	36.0492	35.1316	29.9122	39.2799	46.7887	37.5717	40.9962	38.0479	34.5954	31.78	39.5288	33.6996	29.3949	33.776	28.2381	45.859	48.709	44.6879	46.7944	58.3513	41.4557	33.217	39.5987	34.2869	45.7775	39.6986	32.3707	32.6912	47.6877
ENSG00000118217	85.9085	69.9814	72.2482	63.3307	68.2716	90.0406	51.8813	51.6845	82.0593	104.741	92.6341	95.6217	62.9319	88.8866	62.9535	63.3736	75.8282	74.3234	69.6947	64.3459	54.1646	56.2877	60.406	76.2955	65.4638	57.7159	62.2649	68.8328	51.8931	57.0688	75.0891	57.9532	68.6101	73.3861	59.3158	49.0248	91.8112	72.3193	69.447	57.2734	80.8632	86.3463	54.2198	53.9149	54.1642	55.2046	75.2211	77.0031	59.1696
ENSG00000184056	4.4964	5.07001	5.6221	7.01701	5.06209	8.10086	5.67784	5.75081	4.97123	4.17112	6.96376	4.02802	4.32224	4.94364	7.42037	6.64758	6.39114	6.17189	5.38876	4.7254	5.5134	5.94535	6.48098	5.02073	8.02285	5.96376	7.16662	8.08826	6.77493	4.59796	8.715	5.70171	6.36999	7.52285	7.72998	9.67832	6.57046	6.14032	5.09487	4.8147	6.3904	4.55394	7.23438	6.2114	6.3774	6.65702	5.97732	4.02255	8.12954
ENSG00000164924	1356.55	1065.24	1140.45	970.479	941.815	1369.79	954.658	913.797	1347.68	1769.33	1475.1	1526.53	930.32	2058.73	946.138	1008.92	1183.43	1181.61	1052.25	914.214	1009.74	1011.64	957.523	1119.53	898.627	786.818	841.886	904.235	937.535	986.6	1183.06	924.017	1198.55	1253.63	942.348	948.747	1338.1	1059.72	1024.3	842.07	1439.07	1366.54	827.157	771.89	963.686	994.17	1056.67	1177.97	976.634
ENSG00000135625	0	0.768183	0.587384	0.710583	0	0	0.851676	1.23752	0	0	0	0	0	0	0.398945	0.443172	0	0	0	0	0.242347	0.463274	0	0	1.48322	0.33132	0	0	0	0	0	0	0	0	0.236632	0.723613	0	0	0	0	0	0	0	0	0	0	0	0	0.502858
ENSG00000198740	33.7911	32.8782	47.3263	50.629	32.5039	33.2415	53.6556	50.5926	36.1606	34.9138	37.6529	35.3765	44.8361	41.6254	54.7352	55.4851	58.7186	54.4169	59.9051	58.1124	50.7112	47.8716	51.2662	45.7773	66.138	72.8241	58.3348	58.4336	47.1362	57.8126	36.3384	48.8475	52.4197	48.9753	45.7489	42.9645	38.8095	42.1294	34.8019	41.4639	35.8026	38.396	59.1696	53.6665	77.2276	79.4784	49.7593	46.0359	54.4763
ENSG00000215883	3.27011	5.14682	8.64293	9.59287	5.86136	5.86614	9.15552	8.9538	9.05716	7.49257	7.93544	6.21716	10.8921	6.42673	6.86185	7.09075	11.0513	10.5183	10.059	12.7686	9.93624	10.3464	13.6267	12.2073	15.3715	19.5479	12.4838	10.4817	12.2525	12.6444	6.06938	5.87191	6.36999	7.8299	8.12437	6.51251	8.93582	6.56673	5.48678	9.55755	8.1109	9.73294	14.1642	15.7769	13.8031	15.9119	10.1692	11.7484	6.20192
ENSG00000138757	239.944	184.517	173.949	144.692	141.072	196.376	174.948	169.03	178.079	211.182	171.989	193.783	148.973	187.858	199.792	204.745	177.687	169.249	264.319	198.266	137.714	146.781	160.944	187.638	222.011	172.154	206.907	207.406	145.661	151.868	235.694	184.837	153.278	145.237	151.76	127.175	260.103	245.783	205.598	199.128	183.437	196.534	155.273	135.408	198.223	186.153	172.721	196.85	152.45
ENSG00000047932	88.2248	64.4505	52.5289	45.122	46.6245	63.8757	59.4754	57.3626	57.2712	66.3517	63.8074	62.7846	52.5009	63.0808	66.544	62.9304	67.9724	72.7587	91.3396	79.7286	58.4057	59.0674	60.323	64.482	86.3636	78.5228	80.297	77.4162	54.8481	58.624	80.2247	62.5486	56.6664	54.7325	57.4227	48.8439	82.4373	73.0868	81.7531	76.9634	54.8919	61.1657	74.2476	67.2694	82.5567	75.0133	56.8234	60.7214	64.6173
ENSG00000140326	19.0756	25.2732	30.9635	27.4463	15.5193	15.2706	40.9514	35.0145	23.5622	21.8598	23.6444	18.6515	33.1372	25.6081	31.5166	29.9584	29.559	28.7732	25.0578	36.9989	37.9879	36.5986	31.9064	32.2902	34.8556	37.5717	30.7471	28.6391	34.3071	36.7837	22.41	23.828	28.4659	26.4067	36.5202	30.4822	19.3609	29.0812	24.4554	28.6726	25.3978	24.0198	42.8732	51.4925	48.311	48.7099	30.8181	31.3504	33.1048
ENSG00000142867	23.5039	17.5914	32.8935	33.1309	31.3716	34.4519	32.8605	31.8843	34.0495	33.1372	32.0657	30.9107	28.6421	37.8683	30.7188	36.0742	37.6811	40.4215	26.9438	25.0346	36.958	33.2013	36.9748	35.5389	35.7994	36.0476	26.8941	32.6832	35.0999	31.78	29.4131	28.5936	38.3527	41.2989	37.1512	37.9897	28.5596	25.3288	24.0635	25.9419	30.4773	32.4134	30.156	25.0319	27.5189	33.5287	28.7222	29.8818	37.7982
ENSG00000011304	241.92	309.885	403.365	467.83	280.013	236.415	458.202	466.617	300.997	303.488	282.032	267.163	332.179	320.842	410.355	409.757	366.758	361.881	307.429	356.114	423.987	444.511	382.212	359.524	404.985	439.463	405.338	394.922	413.92	383.929	252.19	308.148	340.065	330.007	419.785	360.45	306.446	365.69	286.253	304.979	283.39	307.704	455.385	465.109	489.4	477.357	417.171	373.012	452.74
ENSG00000147679	22.0732	17.8987	18.6285	17.1428	15.1863	20.0194	23.8469	23.2944	21.1788	21.628	20.4054	18.3012	20.6315	18.0937	26.091	25.5267	23.6339	21.5581	26.4049	23.1243	20.5995	23.5497	24.7607	19.886	28.8553	26.5056	26.3547	28.9692	22.2708	19.947	21.9431	19.4879	15.6596	20.2656	27.7648	20.8943	29.4357	24.476	21.6336	25.7263	18.1061	18.3051	22.4647	22.9822	25.859	24.5173	22.7449	20.9428	28.3277
ENSG00000178917	10.2191	8.91092	8.97858	9.77051	7.19349	5.95925	8.44579	12.8119	8.98907	10.5823	10.4456	9.45709	9.73946	13.5456	10.7715	11.9656	13.1151	15.0385	12.7534	15.8854	9.75448	14.9792	10.9678	12.0104	10.3151	24.0538	11.5591	11.9673	9.22544	16.5662	9.25969	9.44611	9.55499	9.74899	11.0428	4.97484	10.6003	10.2339	9.87621	10.4199	8.43861	9.64364	15.9918	18.8826	18.3459	23.3808	11.4889	16.3456	4.60953
ENSG00000162458	0	0	0	0	0	0	0	0	0	0	0.404869	0.612959	0	0	0	0	0.665743	0.608496	0	0	0	0	0.332358	0.787566	0	0	0	0	0.57659	0.135234	0	0	0.33177	0.921165	0	0	0	0	0	0	0	0	0	0	0	0	0.155255	0.6385	0
ENSG00000146085	29.6354	21.2787	23.4114	24.7816	22.2465	33.5208	23.1372	19.5819	28.874	39.7801	24.5351	29.1594	21.0926	29.8596	22.0218	22.5131	29.2927	31.2071	39.0685	30.7654	22.7201	20.2296	24.9268	34.3576	35.4624	28.0959	28.2812	32.7657	21.9825	23.2603	34.9378	22.6366	32.7126	32.7781	28.1592	19.8994	46.5188	39.7415	35.1154	30.4692	30.6412	29.0202	27.1861	24.2244	24.8107	29.3883	23.2106	25.6039	22.3772
ENSG00000156471	68.6723	85.2683	114.624	159.348	83.5244	109.222	91.4132	110.285	86.2814	115.787	85.7514	137.741	104.829	157.801	127.822	154.401	102.658	136.477	132.923	132.11	115.418	137.438	116.325	139.596	111.106	104.896	133.546	163.416	78.2721	104.198	63.0281	95.3972	96.0807	116.22	117.606	101.758	92.2492	80.1653	64.0386	83.934	86.5982	81.971	91.3055	98.3264	92.1665	96.2021	122.108	134.979	113.311
ENSG00000013374	264.947	201.802	109.086	98.3269	225.996	111.55	117.602	121.204	127.005	128.455	118.384	106.83	82.9295	73.067	104.843	105.298	143.734	120.917	128.612	112.404	124.506	109.333	107.102	117.643	139.22	118.149	119.983	119.013	196.041	139.156	351.713	223.558	122.025	121.747	113.268	111.979	141.046	144.297	310.082	237.645	209.327	165.281	116.055	119.818	135.148	125.266	117.916	115.632	151.947
ENSG00000105991	0.476891	0.230455	0.923032	1.24352	0.466245	0.55868	1.0646	0.509566	0	0	0.566817	0.612959	0.864449	0.593237	0.558523	0.62044	0	0	0.359251	0.904864	0.484695	0.463274	0.997074	0.68912	0.876446	0.530112	1.07885	0.9904	1.3694	1.28472	1.01156	1.2765	0.729895	0.690874	0	0	0.438031	0.852822	1.25412	0.718613	0.327713	0.535758	0.609211	1.42862	0.611531	0.730649	1.24204	1.277	0.0838097
ENSG00000135698	33.5186	25.5037	27.607	20.3404	22.9792	40.0387	15.0463	16.9613	32.2108	35.9952	41.8635	40.4553	18.0382	49.5353	31.756	27.2107	29.4924	27.5562	27.9318	26.04	17.7519	17.45	26.7548	25.9897	19.8886	13.1865	30.7471	30.1247	12.685	13.7939	26.5341	27.4873	28.1341	27.5582	18.6939	28.4923	40.7368	34.3687	17.009	19.4744	27.8556	34.4671	14.1642	11.8017	15.8124	15.0189	14.9821	19.5381	19.1086
ENSG00000127578	0.7494	2.15091	2.0978	2.84233	0.93249	0.651793	2.55503	2.40224	1.56628	1.6221	0.728765	0.262697	0.979709	1.18647	2.63304	2.92493	2.13038	2.7817	1.70644	2.51351	4.1199	2.23916	3.07431	1.47669	3.43837	3.3132	1.31003	1.65067	1.08111	1.89328	1.78969	0.851001	0.928957	1.30498	2.05081	2.26129	1.4017	1.36451	2.03795	2.15584	2.21206	1.33939	3.50296	5.71448	2.00932	1.86721	1.08679	1.85165	0
ENSG00000168005	12.4673	22.2005	20.7263	19.3634	12.189	12.291	27.3246	26.643	14.9137	13.5175	17.6523	12.9597	19.6518	17.2039	21.8622	20.12	23.9002	22.2536	17.3339	22.2194	28.4152	27.7192	17.6981	20.2798	22.5179	25.9092	20.421	17.9923	23.496	25.5592	14.5509	16.4243	22.4277	19.5748	19.0094	27.045	16.8204	18.421	13.5602	18.9714	17.2049	16.4299	33.5066	34.2869	23.5876	26.0598	20.7266	21.2621	31.6801
ENSG00000102054	81.2758	88.2642	91.8836	95.3069	63.1429	91.4373	103.195	109.12	79.9482	86.1259	79.8403	88.5289	76.4173	104.509	106.04	101.309	94.0695	93.0129	97.7163	90.4864	89.4261	88.4081	93.4757	90.2748	112.32	109.468	108.655	107.293	80.7947	84.2508	99.0553	96.078	86.2603	93.3447	99.07	111.979	86.73	93.7251	81.2044	92.4854	76.2752	74.6489	118.872	99.9413	102.65	108.055	84.3035	86.5168	132.419
ENSG00000197930	96.5364	82.0419	90.2893	86.9576	95.7134	90.2268	86.4451	91.6491	117.062	125.752	99.0311	90.1926	80.4514	121.02	103.087	103.791	88.8102	94.6646	64.5754	65.9545	79.9746	79.9919	89.3212	91.1608	72.5428	76.1373	83.8418	86.1648	82.8848	90.8097	83.5706	76.3348	79.1604	77.7617	83.4522	64.0397	70.9609	63.7058	77.6772	70.2803	90.1211	89.293	71.5062	69.6297	89.1962	85.7295	99.8291	110.78	72.9982
ENSG00000072736	41.4895	45.246	42.7951	52.139	30.5723	21.1367	50.9586	60.6383	41.1318	43.874	36.9241	40.8056	48.1786	38.2638	52.9001	57.1691	52.4606	53.7215	63.4078	63.6421	53.5587	52.8904	51.0169	45.4819	58.9916	68.0531	59.0283	50.0977	68.3259	80.329	40.6181	44.9329	40.0779	39.6868	36.5991	16.6431	42.8394	40.5943	46.5593	57.6327	47.5184	47.9503	68.4601	65.8408	87.3616	89.1392	60.6271	66.5317	32.8534
ENSG00000173113	93.675	106.624	105.897	102.502	112.365	128.496	107.453	113.342	100.106	107.986	95.7111	123.555	63.22	113.308	104.603	103.17	104.389	104.922	121.606	96.5188	96.4542	96.9786	99.375	108.881	110.163	88.4624	122.218	124.295	84.9029	77.151	98.8997	108.077	114.992	125.969	101.673	172.22	126.766	123.233	108.482	109.229	114.044	95.4542	107.602	106.153	92.5159	105.944	83.0615	105.033	171.558
ENSG00000112096	1340.95	1016.31	1797.98	577.437	1564.85	530.839	806.324	281.208	2488.95	1316.91	1385.95	644.045	976.597	593.632	1162.6	710.316	1375.56	760.62	882.859	318.11	1397.86	999.436	1588.42	661.949	310.397	237.755	766.521	966.3	1598.38	972.4	769.877	609.147	1145.07	685.347	886.345	1558.48	1240.94	1749.82	942.316	449.708	1475.45	1844.97	581.568	476.911	407.891	223.741	2038.81	985.78	300.961
ENSG00000174851	22.2095	30.2664	35.6626	45.0332	29.7065	25.7924	44.8549	50.1558	26.8991	24.486	28.2599	29.6848	34.9814	37.275	34.7082	35.7196	34.6852	37.1182	26.7642	24.934	42.6531	41.9263	37.9719	30.3213	49.2832	44.2643	38.8385	37.6352	31.4962	30.7657	18.4416	24.7641	34.5041	37.7678	35.8892	57.075	30.1365	28.3137	22.4958	26.948	24.0869	24.9127	48.8892	49.6912	35.6435	40.1857	37.8823	33.202	66.6287
ENSG00000129194	0.885655	2.07409	2.43345	2.22057	1.33213	0.83802	2.48406	2.76621	1.63438	1.69934	1.45753	0.700525	1.67127	1.18647	2.47346	1.06361	2.99584	2.34706	1.52682	1.20649	1.99936	1.85309	3.07431	2.75648	1.01128	0.927695	1.61827	2.31093	3.24332	2.09613	0.93375	1.1063	1.52614	0.537346	1.34092	1.26632	1.31409	1.4498	0.940591	0.790474	1.06507	2.05374	2.13224	2.60879	2.97029	1.9484	2.2512	1.97935	1.17334
ENSG00000134121	2.04382	1.84364	0	0	0.466245	1.11736	0	0	1.49818	0.926915	0.728765	0.525394	0	0	0.478734	0.443172	0	0	0	0	0	0	0.332358	0.68912	0.404514	0.33132	0.924726	0.825333	0	0	0.466875	0.851001	0	0	0	0	0.175212	0.852822	0.31353	0.646751	0	0	0	0	0.611531	0.24355	0	0	0.586668
ENSG00000119596	54.0931	71.2105	94.0653	109.963	59.2797	47.4878	124.842	121.859	75.658	71.218	69.6376	65.9369	103.158	79.6915	120.402	109.286	109.781	98.5763	84.424	106.673	108.572	104.7	92.0631	91.3577	113.938	130.209	109.272	107.293	96.8671	110.96	56.025	76.6752	83.2744	83.2886	95.4416	65.8488	72.1874	81.7856	62.1574	77.179	65.7065	70.095	112.247	122.054	136.022	143.045	114.811	96.9243	78.8649
ENSG00000121542	10.7641	10.2936	12.0833	9.68169	10.2574	15.8293	8.23287	8.66262	11.3044	10.5823	13.1987	15.324	8.81738	19.1813	12.1279	9.83841	10.2524	11.1268	11.3164	11.16	9.69389	10.0376	13.6267	15.456	16.1805	11.4637	11.9444	12.2975	12.9012	9.26353	14.0841	11.8289	10.9484	12.5893	11.9894	13.9295	14.9806	14.1568	12.4628	13.1506	17.0411	11.876	9.36662	9.814	9.87186	11.6904	11.877	11.8123	15.2534
ENSG00000175792	34.8812	38.7164	26.2644	23.5381	22.5796	26.0717	27.6795	29.7732	22.2684	25.4129	29.7984	23.993	22.3028	23.9272	32.3943	26.5903	24.1665	27.9039	41.3139	32.5751	28.9605	27.8736	26.921	28.2539	56.16	34.9874	44.8492	44.733	24.0726	23.5307	29.8022	27.4022	27.4042	27.4814	21.5335	30.844	38.5467	45.029	40.2887	38.0146	31.6243	27.7701	27.5668	31.4918	30.2271	30.0378	25.7724	23.8799	37.7144
ENSG00000148680	0.7494	2.91909	2.68518	1.59881	0.865883	1.76915	0.354865	1.09193	0.749089	0.308972	0.647791	1.22592	0.576299	1.28535	0.638312	1.24088	0.665743	1.21699	1.437	0.804323	0.605868	0.69491	1.32943	1.37824	0.269676	0.530112	1.31003	1.4856	0.936959	1.14949	0.855938	2.0424	1.65885	1.76557	1.49867	1.26632	0.525637	1.10867	0.705444	1.36536	0.819282	1.2501	0.152303	0.683253	0.349446	1.13657	0.698648	0.44695	1.42476
ENSG00000169696	28.8178	37.0264	46.0677	60.4884	29.6399	25.1406	57.1333	56.853	28.4654	20.4694	34.09	30.8231	40.7444	30.9472	39.0168	37.0492	38.48	40.5084	33.0511	42.1264	55.3158	53.5081	41.0462	36.7203	47.8674	43.4029	43.1539	35.8195	49.0102	42.5311	30.1134	28.8489	35.5658	37.691	36.678	54.8137	20.8503	30.6163	35.5073	39.5956	33.7544	33.5742	65.1095	67.2694	51.7181	47.5734	47.2752	36.4584	67.383
ENSG00000171291	19.2119	14.8259	9.73379	10.2146	13.9873	18.902	12.4203	15.4326	9.67006	10.1961	13.6846	12.5219	18.0958	19.1813	16.2769	14.0929	23.767	20.8627	25.5068	28.5535	13.8138	14.9792	19.6922	17.0311	24.6753	27.0357	25.7382	20.3032	12.6129	12.0358	17.0409	18.4667	12.2092	11.9751	15.2233	13.8391	26.019	21.5764	17.9496	18.7558	20.2363	16.9657	23.2262	22.9822	19.3943	15.6684	14.9045	16.1541	11.901
ENSG00000141642	5.31393	3.07273	2.85301	3.1088	5.46173	5.21435	4.61325	1.89267	4.01784	4.78906	5.91109	6.12959	2.99676	6.13011	4.06924	3.45674	2.5964	3.99869	5.83783	3.41837	3.6958	2.62522	3.98829	4.62695	5.73061	5.30112	5.31717	4.53933	2.45051	4.73319	6.30281	5.36131	5.30833	5.14317	4.10162	7.05522	5.16876	4.26411	5.25164	5.96448	4.66991	4.91111	5.78751	2.6709	5.24169	5.03336	2.94985	3.38405	3.26858
ENSG00000164898	0.817527	0	0.671296	0.62176	0	0	0.354865	0.436771	0	0	0.485843	0.525394	0	0	0	0	0.332872	0.521568	0.0898127	1.0054	0.424108	0.231637	0.664716	0.886012	0.539351	0.397584	0.770605	0.412667	0.504516	0.405702	0	0	0.530833	0.230291	0.473264	1.26632	0.876061	0.596975	0	0	1.06507	0.446465	0.456908	0.434798	0.611531	1.05538	0.543393	0.3831	0.670477
ENSG00000214575	0	0	0	0	0	0	0.283892	1.31031	0	0	0	0	0.461039	0.395491	0.957468	1.32952	0	0	0	0	0.363521	0.386061	0.664716	0.787566	0.809027	1.78913	0.154121	1.07293	0	0	0	0	0	0	0.867651	1.08542	0	0	0	0	0.245785	0.89293	0.304606	0.993823	0	0	0	0	0.754287
ENSG00000173262	0	0	2.26562	1.33234	0	0	0	0	0	0	1.5385	2.5394	2.59335	2.27407	0	0	0	0	0	0	0	0	0	0	0	0	0	0	0	0	0.544688	0.680801	0	0	0.552141	0.452258	0	0	0	0	0	0	0	0	0.873616	1.4613	6.21021	5.42725	0
ENSG00000163697	4.15576	3.53364	2.51736	2.66469	1.39873	2.42095	2.34211	2.11106	1.90677	3.16696	4.77746	8.58143	4.26461	4.05378	0.398945	0.531806	8.65466	10.7791	16.9746	13.9751	2.12054	2.54801	3.32358	3.74094	9.50607	5.49991	3.93008	5.03453	1.94599	1.75804	3.89063	3.2338	5.6401	6.21786	1.57755	2.44219	5.6944	4.17883	0.862209	1.65281	0.737354	1.60727	8.75741	7.88847	5.41642	3.32851	6.67597	6.1296	2.17905
ENSG00000198417	67.0372	6.52955	34.32	7.3723	48.3563	16.8535	10.8589	7.06113	65.7155	10.4278	102.351	15.2364	9.45131	13.6444	23.458	7.71119	36.1499	8.43201	36.464	10.3557	17.0855	9.18826	36.4763	11.6166	12.3377	11.5962	20.1898	13.8656	16.7932	9.87209	52.0566	5.95701	30.5229	14.4316	9.54416	40.7937	18.0469	130.396	26.1014	5.82076	17.9423	46.4324	9.97584	5.96294	9.34769	9.82317	11.4113	9.1944	17.0134
ENSG00000006282	28.8178	36.9496	39.5225	34.1968	24.4446	22.999	33.5702	37.1255	19.0677	21.0873	22.9966	26.7951	24.9538	19.7746	31.1177	24.5517	18.6408	17.9072	16.6154	19.907	29.6875	33.819	35.2299	27.8601	38.6985	42.2764	34.9855	28.2264	30.8476	32.9971	30.1134	28.5936	35.6985	38.3051	33.0496	32.7435	22.69	24.6466	30.5692	35.715	32.7713	26.8772	42.4925	44.2251	35.9056	38.7244	27.092	25.0931	17.181
ENSG00000135318	12.9442	14.4418	6.88078	5.95113	14.1206	20.1125	7.02633	9.60896	10.6234	9.50088	9.79784	9.01926	13.3701	12.1614	30.3996	28.2744	11.5839	14.1693	27.4827	29.1567	11.0874	10.7325	14.1252	18.6062	18.8099	20.1442	23.2723	21.046	8.07226	12.3739	11.0494	10.2971	7.43166	7.44608	19.0094	13.6582	22.1643	17.824	16.7739	15.4502	11.1422	11.6974	20.3324	19.2553	16.2493	19.0781	16.7676	23.8161	13.4934
ENSG00000188051	0.613146	0.307273	0	0	0.399639	0.83802	0	0	0.612891	0.231729	0.404869	0.437828	0.922079	0.296618	0.319156	0.62044	0.998615	0.695424	0.718502	0.402162	0.605868	0.617698	0.830895	0.68912	0.269676	0.861432	0.770605	0.660266	0.864885	0.338085	0.544688	0.3404	0.398125	0.690874	0.315509	0.904516	0.613243	0.426411	0.705444	0.57489	0.655426	0.625051	0	0	0.524169	0.324733	1.00916	0.1277	0.502858
ENSG00000149554	2.92947	3.30319	2.34953	3.55291	2.93068	2.60717	2.20016	1.74708	2.38346	2.78075	4.37259	5.77933	2.36283	4.25153	4.14903	5.05216	3.86131	5.04182	3.23326	2.91567	2.96875	3.47455	3.40667	2.16581	2.4945	2.3855	3.54478	2.88867	2.81088	2.29898	2.49	2.9785	3.3177	4.06848	2.76071	2.35174	2.27776	3.07016	2.90016	2.73073	4.50605	2.85738	2.43685	2.2361	4.28072	3.00378	4.42477	5.4911	5.95049
ENSG00000146070	485.611	379.866	308.209	290.273	453.723	634.847	172.464	171.651	642.786	774.052	664.958	747.811	403.409	1017.01	217.106	299.85	347.318	345.452	197.678	147.593	331.289	380.579	290.979	382.954	14.8996	14.5781	162.135	284.905	454.569	492.86	276.157	290.362	462.488	473.172	302.968	304.46	475.438	221.307	351.938	200.565	676.318	595.406	122.908	124.29	94.6126	91.737	637.012	628.22	109.036
ENSG00000181036	8.72029	9.37183	17.0341	19.7187	0.666064	0.651793	48.5455	54.8147	8.58047	7.64705	3.23896	4.72854	3.4578	4.44928	10.5321	7.26802	17.9751	22.7751	12.8432	11.6627	22.5383	21.465	9.22293	10.9275	5.19126	5.83123	2.69712	2.88867	51.3886	53.7555	13.9284	18.5518	10.8821	11.2843	9.14977	7.68839	3.85467	3.8377	10.8168	13.4381	20.564	23.3948	36.5527	36.2745	36.1677	37.1007	6.21021	5.7465	9.80573
ENSG00000147140	201.112	234.757	301.915	328.2	270.822	195.538	325.766	356.769	256.052	242.388	244.379	249.387	258.816	227.605	353.704	356.93	320.422	323.024	293.867	274.777	324.2	336.877	349.89	290.612	342.758	383.204	365.036	349.446	291.61	296.365	224.411	274.107	301.977	320.872	333.809	328.158	257.65	258.064	219.55	247.49	258.893	239.484	376.645	382.063	359.231	348.114	319.437	275.832	364.321
ENSG00000151239	78.8914	58.766	46.655	32.9533	53.8846	82.3122	43.1516	39.455	64.9664	96.9399	72.7146	74.2557	38.3239	86.1182	49.4692	48.1284	53.1929	51.896	70.503	55.4983	44.9554	43.7021	44.4529	59.9535	47.6652	40.4873	47.161	53.3165	34.5954	38.136	78.435	50.0389	49.8983	49.3591	39.202	36.6329	95.403	76.5834	69.9173	55.9081	71.7691	70.2736	36.2481	34.7217	46.6511	45.7061	46.4213	60.019	39.1391
ENSG00000172724	6.67647	2.61182	0	0	1.26552	0.0931133	0	0	0	0	0	0	0	0	0	0	0	0	0	0	0	0	0	0	0	0	0	0	0	0	5.52469	0.425501	0	0	0	0	1.57691	9.38104	3.21369	0.57489	0	0	0	0	0	0	0	0	0
ENSG00000104361	4.76891	4.14819	11.8316	10.037	5.06209	5.77303	8.37482	9.75455	6.12891	7.87878	3.23896	4.46585	4.66802	2.76844	4.54797	3.19084	9.38698	9.73593	12.3942	13.8746	6.9069	7.25795	6.56407	6.59587	12.1354	12.1263	7.86017	5.9424	5.26138	5.47698	6.92531	8.59511	12.2755	14.3548	9.0709	4.52258	7.62173	8.01653	5.8787	4.8147	6.14462	9.37576	6.77748	8.0127	5.15433	6.00756	3.02748	3.831	6.20192
ENSG00000163736	291.04	304.584	47.7459	42.102	145.801	310.719	115.828	131.832	18.3186	37.0766	45.9122	78.1086	3.97646	62.4876	27.5272	32.972	27.8281	34.0758	35.476	46.0475	41.6837	42.0035	76.193	111.244	31.5521	15.3732	16.568	24.76	14.7751	19.4061	186.283	299.893	70.6671	78.8364	98.2812	173.486	45.38	52.5338	97.6647	103.193	43.9955	44.9144	71.8869	83.2327	3.31974	4.05916	5.27867	6.44885	93.1964
ENSG00000132010	0	0	0.671296	0.799406	0.399639	0.465567	0.425838	0.29118	0.544792	0.386215	0.323896	0.963222	0.461039	0.69211	0.398945	0.709075	0.732318	0.956208	0.538876	0.904864	0.363521	0.617698	0.498537	0.590675	0.404514	0.728904	0.924726	0.330133	0.864885	0.405702	0.855938	0.595701	0.796249	0.307055	0.473264	0.361806	0.876061	0.682257	0.862209	0.0718613	0	0	0	0	0.436808	0.649466	0	0	1.59238
ENSG00000138050	16.9637	14.0577	12.3351	12.1687	9.85775	22.2541	12.1364	12.3752	13.5517	16.4527	19.0289	18.3012	7.49189	14.9298	12.9258	11.1679	12.9154	12.7784	15.358	15.9859	9.26978	12.5084	12.5465	18.5078	16.5851	13.3853	15.4121	15.2687	10.4507	11.2244	14.3953	10.6375	13.868	15.1992	10.7273	13.1155	22.5148	16.2036	16.6171	14.2285	14.9109	14.7333	11.2704	10.4351	9.87186	11.1221	7.76276	13.1531	9.21906
ENSG00000167202	104.098	107.622	202.396	212.464	66.4066	45.7186	333.928	288.633	143.961	109.917	110.61	88.7916	107.826	67.8267	128.779	121.961	171.029	149.342	103.105	115.823	228.958	237.273	154.463	127.586	148.254	199.521	115.668	112.906	264.439	286.426	107.459	146.883	188.578	171.644	134.88	77.8788	84.1895	93.1281	121.101	128.057	166.642	177.872	271.023	298.52	372.597	399.015	154.091	157.39	110.126
ENSG00000179057	0.476891	0.691364	0.335648	0.888229	0.133213	1.30359	0.425838	0.582361	0	0	0	0	0.691559	0.197746	0.877679	1.15225	0.399446	0.782352	1.07775	0.703783	0.363521	0.926547	1.16325	1.37824	0.539351	0.728904	0.539423	1.32053	0.432443	0.473319	0.6225	0.936101	0.729895	0.537346	0.946528	1.08542	0.525637	0.682257	0	0	0.163856	0.714344	1.67533	0.62114	0.873616	0.974199	0.388138	0.3831	0.754287
ENSG00000147475	29.0904	28.3459	35.6626	34.5521	27.7749	41.7148	32.7186	33.7769	32.347	33.9097	32.4705	35.3765	34.5203	36.1874	31.756	35.8969	35.6838	34.2496	33.8594	37.0994	26.4764	26.9471	35.5623	37.114	35.3949	33.7946	36.989	36.2321	27.6042	28.5344	31.8253	29.1042	35.6322	37.5375	34.7849	25.6883	35.3929	33.5159	31.5882	29.7506	29.3303	31.8776	34.4204	26.8332	31.887	37.5066	33.9232	37.4161	23.4667
ENSG00000080819	39.7182	47.9346	45.8159	46.0102	24.4446	33.5208	48.6165	48.6999	40.3827	43.7195	35.7095	36.6024	34.8085	47.9533	47.3149	51.4079	42.4078	46.2457	36.5538	37.2	38.5938	41.8491	43.7882	42.627	46.0471	43.3366	51.1682	50.4278	50.2354	45.1682	40.5403	46.2094	37.9545	35.2346	46.932	47.4871	46.7817	46.3082	40.9157	48.0752	40.9641	42.1463	46.1478	50.9334	75.0436	80.5337	43.9372	43.4819	67.802
ENSG00000135114	367.751	263.256	94.2331	105.344	598.392	228.221	208.732	201.279	178.964	133.939	297.498	145.534	47.0836	39.9446	54.3363	59.6509	240.4	151.95	41.5833	25.5373	154.496	143.074	95.1375	79.1504	49.4181	47.6438	55.4065	43.2475	444.551	306.102	552.391	342.868	92.4976	87.5874	105.932	79.326	115.903	71.3812	518.344	346.443	393.911	267.343	121.005	120.315	163.89	143.207	127.387	94.6896	143.147
ENSG00000180917	92.1762	62.7605	52.3611	42.5461	51.5534	83.4295	60.2561	47.972	63.4002	82.1865	69.8805	66.5499	42.0698	71.8805	47.634	50.4329	52.5271	59.8064	73.5566	67.5632	47.0154	45.1692	46.0316	65.4664	70.7225	52.8124	51.9388	58.4336	49.5867	50.4423	96.9544	64.2506	49.9646	44.6765	45.5911	42.1504	79.0207	62.5971	74.9338	57.489	59.9715	68.2198	57.342	49.6912	57.9207	56.9094	43.0057	51.7185	41.2344
ENSG00000182318	4.42827	9.29501	11.8316	12.8793	4.59584	4.46944	15.9689	12.0112	8.23998	7.33808	7.28765	6.12959	10.0276	10.085	13.0854	11.5225	9.98615	11.3006	9.1609	12.9697	13.0868	11.9679	12.2972	12.2073	12.6073	16.1684	9.40138	7.428	10.3786	13.1853	4.74656	8.25471	11.4129	11.9751	11.0428	9.40697	6.74567	5.71391	6.19223	6.10821	8.27475	8.66142	18.124	19.0069	18.4333	16.7237	14.8269	8.61975	13.5772
ENSG00000204531	0.476891	0.307273	0.335648	0.977051	0.666064	0.372453	1.13557	1.60149	0	0	0.728765	0.350263	0.749189	1.58196	0	0	0.732318	1.39085	0.718502	0.804323	1.63584	2.31637	2.24342	0.886012	1.0787	0.795168	1.46415	1.07293	0	0	0.544688	0.765901	0.398125	0.460582	1.02541	0.723613	0	0	0	0	0.983139	0.178586	0.685363	0.496912	1.74723	1.54248	1.16441	0.31925	1.00572
ENSG00000106636	122.629	141.576	161.698	173.116	146.601	140.694	148.688	168.521	138.718	144.213	151.34	154.816	132.318	139.114	145.774	152.806	158.78	173.769	131.665	109.489	169.401	154.116	162.024	151.114	111.511	115.564	131.773	135.52	143.715	144.43	125.823	125.438	153.942	163.2	130.858	177.376	135.089	139.01	109.265	104.055	129.774	126.975	134.788	144.353	141.176	133.79	139.652	130.829	162.507
[truncated: 13,249 more rows]
[truncated: 5 more columns]

## Sheet: Sheet2
Sample ID	Age	Gender	Treatment status
[truncated: 27 more rows]
