# Supplementary material for: Integrative Analyses Identify a cGAS‐STING Pathway‐Driven Signature With Context‐Dependent Roles in Systemic Lupus Erythematosus
Source: Adv Sci (Weinh). 2026 Mar 3;13(25):e21560. doi: 10.1002/advs.202521560 (PMC13137784; doi:10.1002/advs.202521560)
Supplement: Supplementary file 2 — Supporting File 1: advs74501‐sup‐0002‐Tables.zip. [file ADVS-13-e21560-s002.zip › Supplementary_table/TableS4.xlsx]

## Sheet: Sheet1
Table S4: The gene expression matrix of wild-type (WT) and Trex1-/- BMDMs with or without SN-011/H-151 treatment.
Gene ID	WT R1	WT R2	Trex1-KO R1	Trex1-KO R2	Trex1-KO +H151 R1	Trex1-KO +H151 R2	Trex1-KO +SN-011 R1	Trex1-KO +SN-011 R2
ENSMUSG00000030105	179.886	179.162	190.689	193.781	199.315	177.094	192.732	200.509
ENSMUSG00000042428	1.19575	1.58734	0.53672	0.94199	0.992028	0.615622	1.36479	1.47178
ENSMUSG00000096054	21.4488	22.7059	44.9311	38.2852	45.468	41.7255	41.0031	40.0844
ENSMUSG00000046532	2.83991	2.62256	0.153349	0.94199	0.330676	0.889232	1.48347	0.173151
ENSMUSG00000020495	27.7265	30.0905	29.8263	30.0764	29.1822	29.0711	23.7948	31.7732
ENSMUSG00000058979	14.9469	14.5621	15.7949	14.9373	14.1364	14.0225	14.894	18.354
ENSMUSG00000045903	3.66199	2.76059	2.30023	1.95127	1.98406	2.25728	1.12744	1.64493
ENSMUSG00000038045	3.13884	2.00143	4.83048	4.23896	3.22409	3.42012	2.43289	4.15562
ENSMUSG00000041889	5.97875	4.2099	2.14688	1.61484	3.38943	2.6677	3.56032	2.68384
ENSMUSG00000021392	21.5982	21.5326	22.0055	24.4245	24.3047	25.2405	25.9904	26.3189
ENSMUSG00000019297	40.3566	40.7877	37.6471	41.6494	38.1931	40.2891	42.4272	45.3655
ENSMUSG00000049536	3.06411	4.90005	4.14041	4.44081	4.62947	5.26699	4.62842	4.2422
ENSMUSG00000027333	79.1437	86.1995	76.7509	87.8069	83.8264	101.92	85.0324	87.7875
ENSMUSG00000079560	2.09256	0.828178	0.843417	0.605565	0.909359	0.752427	0.47471	0.865754
ENSMUSG00000025237	23.3919	18.427	26.2993	20.8584	26.5368	25.7877	21.6586	24.5874
ENSMUSG00000030786	223.979	243.898	203.033	247.609	220.396	247.822	213.085	210.638
ENSMUSG00000006299	132.205	140.031	116.085	132.686	110.694	131.47	144.43	130.989
ENSMUSG00000025872	24.8118	24.2242	17.7118	20.9256	20.7499	20.2471	20.4125	22.8559
ENSMUSG00000029608	0.149469	0.13803	0.306697	0.201855	0.165338	0.205207	0.118677	0.519453
ENSMUSG00000086965	0.747344	1.10424	0.766743	0.94199	0.496014	1.23124	0.94942	0.346302
ENSMUSG00000025058	20.4772	22.9819	41.8641	33.6425	29.7609	29.4815	30.8561	26.8384
ENSMUSG00000036792	23.6908	24.9143	25.6092	25.5683	31.4969	28.4554	25.0409	28.0504
ENSMUSG00000015002	106.945	107.387	111.868	108.531	106.478	105.682	102.241	101.899
ENSMUSG00000021287	16.6658	14.9072	14.5681	14.6681	14.4671	18.0583	14.3006	13.1595
ENSMUSG00000024163	141.547	144.724	142.307	135.041	146.738	140.909	135.174	137.568
ENSMUSG00000021610	132.953	130.99	150.128	151.795	143.265	143.714	140.751	147.957
ENSMUSG00000026307	27.577	28.3651	50.4517	46.8977	41.7479	41.7255	44.8007	43.8072
ENSMUSG00000020152	480.916	467.161	543.314	583.967	498.329	541.132	531.378	523.522
ENSMUSG00000041241	32.5095	28.3651	32.9699	36.6703	30.7529	36.7321	32.0429	34.8033
ENSMUSG00000021368	9.1176	8.69586	7.20738	6.05565	7.60555	9.23433	7.12065	8.13809
ENSMUSG00000078812	257.535	243.07	216.451	234.959	212.459	236.673	246.434	234.36
ENSMUSG00000048655	0	0.0690148	0.0766743	0.26914	0.165338	0	0.0593387	0.173151
ENSMUSG00000024403	14.9469	18.772	15.4115	17.696	16.1205	20.3839	17.861	16.3628
ENSMUSG00000041607	85.1225	81.7825	84.1883	82.8278	82.421	95.2846	83.2522	79.3031
ENSMUSG00000032504	282.795	278.544	296.193	280.242	302.486	283.665	280.791	289.768
ENSMUSG00000109864	0.747344	0.276059	0.613394	0.336425	0.909359	0.82083	0.356032	1.12548
ENSMUSG00000054146	0.0747344	0.276059	0.230023	0.26914	0.578683	0.136805	0.415371	0.432877
ENSMUSG00000050855	2.98938	1.93241	1.76351	1.48027	2.31473	2.25728	2.55157	2.59726
ENSMUSG00000021280	1.56942	1.03522	0.613394	1.00928	1.0747	1.02604	1.72082	0.865754
ENSMUSG00000026163	0.224203	0.0690148	0.460046	0.26914	0.413345	0.478817	0.118677	0.0865754
ENSMUSG00000001053	7.77238	11.5255	8.74086	9.28533	8.59758	7.66108	8.18875	9.00385
ENSMUSG00000030374	82.2826	81.9896	85.9518	79.3963	80.6023	78.9365	81.7688	81.3809
ENSMUSG00000036306	0.523141	0.828178	0.153349	0.336425	0.165338	0.0684025	0.356032	0
ENSMUSG00000045362	16.4416	20.2903	20.9321	20.1855	22.0726	24.2829	23.8542	27.7907
ENSMUSG00000034297	106.347	110.562	123.982	120.104	121.275	113.138	108.175	107.354
ENSMUSG00000046714	3.43778	2.82961	1.68683	0.94199	1.3227	1.84687	1.8395	2.77041
ENSMUSG00000036199	43.5702	40.3046	27.3727	43.3988	24.718	41.0415	48.005	40.6039
ENSMUSG00000060012	178.69	198.763	200.426	193.377	239.74	213.484	209.762	218.69
ENSMUSG00000033439	13.5269	12.3536	13.648	12.1786	13.6404	11.4232	11.5711	12.3803
ENSMUSG00000039671	180.035	194.07	226.266	211.477	224.777	222.376	228.632	225.096
ENSMUSG00000032298	17.2636	17.5298	13.9547	17.3595	18.1872	17.6478	17.3269	17.5748
ENSMUSG00000022594	3.43778	3.2437	2.91362	2.82597	4.21612	3.28332	2.01752	2.42411
ENSMUSG00000046876	69.4283	75.5022	74.7574	73.6771	68.946	69.9757	66.8154	69.0872
ENSMUSG00000074646	1.86836	2.89862	1.45681	2.15312	1.73605	1.84687	1.8395	1.81808
ENSMUSG00000022900	0.149469	0.207044	0	0	0.082669	0.27361	0.296694	0.173151
ENSMUSG00000038459	31.6127	30.5045	32.3565	29.8073	26.1234	28.5922	28.6013	28.5699
ENSMUSG00000001441	130.113	130.024	140.084	135.041	155.252	165.397	130.367	134.452
ENSMUSG00000030754	165.836	164.6	171.597	165.319	166.743	154.59	161.401	164.147
ENSMUSG00000061360	30.8653	31.5398	26.4526	31.0184	27.5288	29.4131	33.7044	32.2926
ENSMUSG00000078851	19.8794	19.2551	13.4947	22.675	10.747	17.9899	19.7598	17.5748
ENSMUSG00000031953	3.06411	4.2099	2.91362	3.56611	2.89342	2.8045	3.08561	3.28987
ENSMUSG00000042659	32.36	35.4736	30.2097	27.1159	31.2489	32.2176	27.1771	28.5699
ENSMUSG00000039395	0	0.207044	0.0766743	0.13457	0.165338	0.0684025	0.118677	0.259726
ENSMUSG00000036501	77.0512	78.5388	89.0955	82.2896	84.6531	81.3305	80.4633	85.5365
ENSMUSG00000069379	1.27048	1.58734	1.07344	1.00928	1.98406	1.16284	1.66148	1.99124
ENSMUSG00000044340	39.684	39.3384	56.3556	54.0299	54.3962	45.1456	48.1831	45.885
ENSMUSG00000050370	1.71889	0.759163	2.45358	1.61484	1.48804	1.36805	1.8395	1.81808
ENSMUSG00000027997	28.8475	30.7116	23.999	23.5498	25.7927	28.9342	28.3046	24.5874
ENSMUSG00000033186	49.0258	44.7216	37.4937	50.5983	47.2867	46.3085	49.7852	53.6768
ENSMUSG00000028563	22.7193	21.6016	18.4018	22.2041	14.5497	21.3416	26.4651	23.9814
ENSMUSG00000026577	20.4772	17.2537	18.6318	20.4546	19.8406	19.0159	20.8279	20.6915
ENSMUSG00000020123	11.0607	6.21133	1.38014	1.3457	1.73605	2.8045	2.37355	2.33754
ENSMUSG00000034165	26.9791	26.4327	26.9127	27.4523	25.6274	26.4718	30.7968	27.1847
ENSMUSG00000034639	3.21358	4.2099	3.14364	3.76796	3.05875	4.24095	3.44165	3.20329
ENSMUSG00000030888	19.2067	19.8763	18.8619	17.4941	17.6085	17.2374	18.1577	18.1808
ENSMUSG00000074219	0.0747344	0.966207	0.230023	0.201855	0.744021	0.27361	0.296694	0.173151
ENSMUSG00000015247	41.2534	38.5103	36.0369	45.081	38.6064	41.3151	46.0469	39.0455
ENSMUSG00000062184	8.96813	9.17897	2.76027	2.48955	3.22409	3.35172	2.31421	2.07781
ENSMUSG00000038323	14.5732	13.1128	11.3478	10.9675	11.491	10.2604	12.1644	10.9951
ENSMUSG00000048960	0.373672	0.276059	1.22679	0.94199	1.3227	0.615622	0.712065	0.865754
ENSMUSG00000032059	21.2993	21.7397	23.999	25.7029	23.8087	28.6606	22.9048	23.2888
ENSMUSG00000046916	0.747344	0.345074	1.99353	0.874705	2.06673	1.43645	1.78016	1.21206
ENSMUSG00000040740	0.373672	0.276059	0.306697	0.605565	0.330676	0.205207	0.47471	0.259726
ENSMUSG00000033147	3.66199	3.7268	3.22032	5.65194	4.5468	4.99338	4.15371	6.40658
ENSMUSG00000097333	14.4237	14.5621	13.418	14.1299	14.5497	16.0746	13.2919	15.497
ENSMUSG00000009739	30.4169	27.1228	39.0272	38.5543	39.3505	37.8266	35.9593	30.8209
ENSMUSG00000031629	4.18513	5.38315	4.83048	4.70995	4.5468	4.92498	5.04379	5.02138
ENSMUSG00000037266	1455.6	1462.91	1644.82	1707.36	1556.16	1629.62	1730.73	1746.75
ENSMUSG00000032171	35.4988	38.5793	28.0628	35.3919	25.2967	36.1165	36.0186	35.8422
ENSMUSG00000038518	63.2253	63.3556	77.1343	74.4172	71.8394	68.8813	60.4662	66.5765
ENSMUSG00000006782	62.7022	59.6978	67.7034	79.2617	57.2896	67.308	64.2639	65.451
ENSMUSG00000048706	13.6764	11.5255	7.66743	5.24823	7.27487	7.11386	6.88329	7.35891
ENSMUSG00000028821	62.4032	62.1823	65.7098	65.0646	68.3673	71.2754	70.079	66.9228
ENSMUSG00000020705	119.351	113.115	117.235	112.501	105.238	114.095	119.093	112.721
ENSMUSG00000051890	3.88619	4.90005	4.7538	5.24823	4.29879	4.92498	3.44165	6.40658
ENSMUSG00000022551	44.3175	46.1709	40.1006	39.4963	49.8494	42.1359	45.7502	42.0757
ENSMUSG00000028343	63.1506	67.3584	67.32	73.2061	67.6233	74.5587	69.4263	69.8664
ENSMUSG00000039218	946.063	939.498	1020.23	955.043	1078.91	947.58	860.649	918.219
ENSMUSG00000020114	91.3254	93.7911	91.319	89.7582	93.168	90.5649	82.8962	86.4023
ENSMUSG00000027940	568.206	554.396	639.003	637.795	638.618	623.01	603.297	604.037
ENSMUSG00000038384	103.208	91.3756	111.024	102.34	114.993	102.946	94.4079	90.6445
ENSMUSG00000081769	1.19575	0.759163	1.76351	1.00928	0.82669	0.752427	1.18677	0.606028
ENSMUSG00000037344	74.8091	77.6416	76.2142	85.1828	69.938	81.8778	86.8719	83.0259
ENSMUSG00000028034	86.5424	82.4727	82.5015	85.8557	87.5465	83.451	76.0129	86.1426
ENSMUSG00000055421	0.298938	0.13803	0.230023	0.26914	0.82669	0.342012	0.118677	0.0865754
ENSMUSG00000029754	0.523141	0.552118	0.383371	0.26914	0.578683	0.54722	0.356032	0.346302
ENSMUSG00000089917	56.6487	61.3542	67.32	71.053	63.9032	70.6598	70.0197	65.1913
ENSMUSG00000033416	27.4275	28.5721	30.593	30.2783	31.4969	28.1134	30.3814	31.1672
ENSMUSG00000063488	3.81145	4.27892	5.90392	5.8538	5.29082	5.95102	5.69652	6.92604
ENSMUSG00000006464	5.08194	4.00286	3.60369	3.1624	3.96811	3.48853	3.61966	4.06905
ENSMUSG00000002477	21.0751	22.9819	22.3122	19.5127	20.9979	17.169	22.1333	27.3578
ENSMUSG00000017801	28.4738	26.1566	27.2194	29.9418	28.1075	28.1818	29.9067	33.9376
ENSMUSG00000039114	0.0747344	0.207044	0.0766743	0.067285	0.165338	0.342012	0.296694	0
ENSMUSG00000041845	4.25986	5.72823	6.82401	5.24823	5.37349	6.49824	6.94263	6.40658
ENSMUSG00000026102	16.8152	15.4593	17.8651	16.283	19.1792	25.0353	20.0565	24.3277
ENSMUSG00000039473	132.953	136.511	132.8	129.12	131.774	127.913	130.308	133.066
ENSMUSG00000027523	52.1646	56.04	55.5888	50.1946	49.5188	52.1227	62.6617	67.4423
ENSMUSG00000026004	28.6233	28.5031	28.9829	30.3455	31.9102	28.5922	29.432	28.8296
ENSMUSG00000026315	19.0573	22.9129	27.296	25.972	30.5875	29.6867	25.1003	22.7693
ENSMUSG00000028879	127.497	128.229	138.474	142.779	138.967	138.72	135.945	139.04
ENSMUSG00000032998	60.3854	58.0414	55.5122	59.8837	64.1512	56.7741	55.3037	62.1612
ENSMUSG00000039956	0.523141	0.0690148	0	0.067285	0.248007	0.0684025	0.415371	0.173151
ENSMUSG00000032547	20.8509	18.841	9.96765	10.9002	12.5657	7.66108	10.9777	10.7354
ENSMUSG00000030264	44.9154	44.5836	41.0207	43.3315	42.4092	42.7515	40.2317	40.6905
ENSMUSG00000040867	0.149469	0.552118	0.306697	0.53828	0.661352	0.342012	0.593387	0.259726
ENSMUSG00000032572	3.13884	2.55355	0.306697	0.201855	0.330676	0.27361	0.356032	0.173151
ENSMUSG00000019883	5.90402	4.76202	2.83695	3.96982	3.88544	4.03575	3.73834	4.06905
ENSMUSG00000025877	157.092	166.05	187.239	201.855	188.568	199.393	201.514	206.309
ENSMUSG00000028884	9.3418	12.0776	9.27758	8.20877	7.52288	10.534	7.89205	9.69645
ENSMUSG00000037784	5.67981	5.45217	2.22355	1.74941	3.05875	1.91527	2.78892	2.16439
ENSMUSG00000021687	52.4636	53.8315	53.8253	53.1552	55.4709	55.2692	58.0333	54.6291
ENSMUSG00000026944	53.8835	53.8315	59.0392	51.2712	67.3753	54.5852	55.3037	54.3694
ENSMUSG00000024381	252.303	250.524	163.239	189.676	171.538	190.159	216.942	206.656
ENSMUSG00000036867	17.9363	15.0452	12.5746	10.5637	14.3017	11.0812	14.182	13.3326
ENSMUSG00000026817	22.1214	16.6326	10.0443	10.2273	10.6643	14.4329	14.36	12.034
ENSMUSG00000007891	4420.99	4534.76	5447.02	5343.04	5741.86	5595.25	5572.62	5746.53
ENSMUSG00000024789	52.9867	49.8977	67.7034	61.9022	52.2468	57.9369	52.2774	50.8198
ENSMUSG00000024900	170.245	172.951	198.203	184.899	206.921	189.201	184.543	186.051
ENSMUSG00000031262	3.88619	2.89862	2.22355	1.88398	2.56274	2.05207	2.78892	2.85699
ENSMUSG00000023991	19.9541	17.3227	16.4083	18.0324	12.235	12.9965	13.1139	9.35015
ENSMUSG00000040254	0	0.0690148	0.306697	0.067285	0	0.205207	0.118677	0.173151
ENSMUSG00000022194	55.6771	53.7625	33.1233	52.2805	31.5796	49.5918	53.6422	55.062
ENSMUSG00000030314	72.1934	79.5741	89.2488	88.5471	88.4559	87.5552	90.8476	87.5278
ENSMUSG00000042225	12.5554	12.1466	12.2679	11.9767	11.1603	12.1756	10.6216	11.8608
ENSMUSG00000024426	19.8794	19.9453	23.1556	20.3874	22.982	22.3676	22.1927	19.3063
ENSMUSG00000048696	19.6551	16.7706	15.7182	14.0626	17.8565	16.4166	16.6742	16.3628
ENSMUSG00000029671	0	0.13803	0.230023	0	0.165338	0.136805	0.296694	0
ENSMUSG00000036275	189.452	174.883	190.459	193.041	180.715	183.797	185.256	182.934
ENSMUSG00000091898	1.71889	1.3803	1.38014	1.74941	2.06673	2.46249	1.60215	1.55836
ENSMUSG00000037822	147.302	150.866	156.722	153.746	153.847	152.332	169.768	166.138
ENSMUSG00000029578	85.4214	86.6136	81.7348	77.5796	87.7118	89.1284	86.1005	91.0774
ENSMUSG00000043300	77.7985	71.4303	79.2045	90.0273	73.9061	78.184	85.5665	90.4713
ENSMUSG00000038524	16.89	17.3227	16.1016	16.8213	17.3605	17.9214	15.7248	18.7869
ENSMUSG00000029817	134.896	123.053	137.707	133.426	129.046	123.877	129.833	132.201
ENSMUSG00000009470	189.228	187.03	174.894	190.551	190.552	188.791	175.049	185.791
ENSMUSG00000002396	25.1855	28.7792	23.6923	26.1739	27.1981	25.8561	32.3989	33.3315
ENSMUSG00000058258	9.93968	8.35079	7.4374	5.92108	6.53085	8.07149	5.04379	6.06028
ENSMUSG00000044534	0.0747344	0	0.383371	0	0.082669	0	0.178016	0
ENSMUSG00000062991	1.12102	1.65636	0.690068	0.94199	0.909359	1.09444	0.415371	0.346302
ENSMUSG00000022221	12.7796	10.0762	15.1048	13.9953	13.9711	18.7423	17.4456	11.9474
ENSMUSG00000046034	54.4814	59.0076	58.0424	57.7978	52.9908	61.5622	60.6442	60.3431
ENSMUSG00000032815	4.48406	3.2437	4.06374	3.56611	5.70416	4.78817	3.26363	3.98247
ENSMUSG00000036875	9.41653	9.45503	12.6513	11.573	11.987	13.2701	13.2919	11.7743
ENSMUSG00000090862	310.148	297.661	211.621	298.88	197.91	292.421	291.769	288.21
ENSMUSG00000030257	6.87557	5.79724	5.82724	5.45009	5.20815	5.609	5.99321	6.06028
ENSMUSG00000007029	51.7162	42.9272	43.1676	39.7654	42.9879	38.237	41.4778	38.1798
ENSMUSG00000033096	22.5698	26.8468	26.9127	29.269	22.8167	28.8658	28.7199	24.7606
ENSMUSG00000049882	6.80083	5.5902	6.97736	10.5637	6.9442	7.79788	8.18875	8.57097
ENSMUSG00000047710	34.9757	35.2666	33.5833	33.4406	33.5636	36.9373	31.8649	35.3228
ENSMUSG00000054342	42.8228	38.5103	58.1958	68.9671	60.3484	63.8195	61.2969	61.4686
ENSMUSG00000079286	0.224203	0.0690148	0.843417	0.201855	0.82669	0.27361	0.296694	0.259726
ENSMUSG00000026849	41.1039	38.2342	45.3145	43.9371	41.0038	41.0415	43.5546	45.3655
ENSMUSG00000031861	2.31677	3.79581	3.37367	2.62412	2.89342	3.76214	2.67024	2.51069
ENSMUSG00000028756	201.484	231.959	161.093	183.284	152.194	179.693	194.216	190.812
ENSMUSG00000027194	48.4279	48.7935	59.4992	55.5774	64.3165	54.1064	53.9389	53.2439
ENSMUSG00000020170	64.9442	60.1119	64.8664	56.7885	67.7886	62.6567	55.0663	59.8236
ENSMUSG00000026109	0.0747344	0.0690148	0	0.13457	0.578683	0.136805	0.178016	0.259726
ENSMUSG00000022089	68.0083	68.6697	75.6008	80.6074	77.2129	77.4316	80.9974	74.3683
ENSMUSG00000039983	23.3919	26.0186	24.0757	27.4523	25.5447	27.0874	26.9991	26.8384
ENSMUSG00000003848	19.5804	16.0114	17.7118	16.4175	15.4591	17.6478	17.3862	17.1419
ENSMUSG00000046792	35.4988	37.0609	27.6027	38.2179	26.7848	33.996	38.0361	30.3014
ENSMUSG00000078887	3.13884	0.414089	0.843417	0.26914	2.72808	0.27361	3.20429	2.77041
ENSMUSG00000033953	128.917	120.845	127.433	132.08	119.126	117.447	125.027	122.331
ENSMUSG00000002897	66.3642	66.2542	73.4539	71.2548	79.8583	76.0636	77.437	75.2341
ENSMUSG00000025586	7.1745	6.76345	6.51731	6.52665	8.59758	7.59267	8.60412	7.79179
ENSMUSG00000033488	22.4203	24.7763	22.6189	24.9627	22.6513	24.7617	23.2014	25.9726
ENSMUSG00000032750	18.3099	19.8763	23.6923	20.1855	23.726	19.4947	20.4125	25.7995
ENSMUSG00000040711	322.479	308.496	346.951	327.88	359.197	330.589	317.64	320.762
ENSMUSG00000022066	0.523141	0.0690148	0.306697	0.40371	7.19221	0.136805	0.178016	0.606028
ENSMUSG00000030753	40.7303	38.8553	33.43	35.5265	36.7051	34.5433	35.3659	34.1973
ENSMUSG00000040225	238.029	230.095	257.549	247.945	262.474	228.806	214.688	226.222
ENSMUSG00000024669	0.298938	0.0690148	0.230023	0.470995	0.330676	0.136805	0.118677	0.173151
ENSMUSG00000079108	18.1605	16.4255	19.3986	14.8027	15.2111	15.1169	17.0896	21.7304
ENSMUSG00000031379	3.06411	2.13946	3.22032	1.68213	2.56274	2.46249	1.95818	3.54959
ENSMUSG00000021702	0.298938	0.13803	0	0.13457	0.165338	0.136805	0.296694	0.0865754
ENSMUSG00000038539	52.5383	48.7935	36.727	34.9209	42.2439	43.162	38.8075	36.0154
ENSMUSG00000048332	17.5626	16.1495	8.58752	6.86307	10.4163	8.75552	8.24808	10.2159
ENSMUSG00000033793	70.5493	74.2599	82.4248	75.6283	84.4051	73.9431	75.7756	79.0434
ENSMUSG00000033983	11.2102	10.2142	12.4212	12.515	10.0856	9.50794	11.6897	10.3891
ENSMUSG00000044066	24.7371	24.4312	24.3057	20.9929	23.8087	20.1787	19.2258	20.1721
ENSMUSG00000031523	24.1392	20.9805	12.4212	8.5452	13.8057	12.7229	13.7072	9.8696
ENSMUSG00000024213	33.2568	41.6159	35.1935	38.1506	34.3076	35.5693	39.0449	42.3354
ENSMUSG00000047911	0.448406	0.345074	0.460046	0.53828	0.248007	0.684025	0.593387	0.346302
ENSMUSG00000040139	6.35242	7.79867	6.90068	9.75633	7.19221	8.2767	9.37552	7.09919
ENSMUSG00000028614	13.5269	13.7339	13.4947	11.573	14.7151	13.0649	14.0633	12.2937
ENSMUSG00000048376	3.66199	3.45074	3.14364	2.08584	3.4721	3.62533	3.56032	4.5885
ENSMUSG00000060181	17.4879	18.0819	16.2549	16.6867	16.1205	18.7423	15.1314	14.7178
ENSMUSG00000048120	480.916	565.162	479.521	475.167	532.802	483.469	491.325	492.181
ENSMUSG00000003380	130.785	133.613	121.299	144.461	122.846	144.329	144.787	134.192
ENSMUSG00000051378	2.1673	1.31128	1.76351	1.3457	3.55477	2.8729	3.38231	2.85699
ENSMUSG00000030731	1.94309	1.58734	0.613394	1.27842	0.744021	1.23124	1.66148	1.64493
ENSMUSG00000019966	33.1073	30.8496	34.7334	33.1715	38.6064	37.553	34.8318	38.6992
ENSMUSG00000039239	24.4382	20.7044	10.5044	9.4199	11.3257	10.0552	13.5292	9.5233
ENSMUSG00000022304	0.0747344	0.207044	0.306697	0.13457	0	0.136805	0.415371	0.0865754
ENSMUSG00000006542	1.86836	2.00143	1.38014	1.14385	0.909359	1.02604	0.890081	0.95233
ENSMUSG00000112252	0.0747344	0.13803	0.230023	0	0.165338	0.0684025	0	0.259726
ENSMUSG00000032047	57.0224	58.9386	52.8286	54.6354	52.9908	48.8394	51.684	49.6943
ENSMUSG00000064145	68.4567	75.0191	66.8599	67.4196	70.8474	75.0375	74.9448	72.3771
ENSMUSG00000023008	67.261	71.3613	70.1569	66.2084	68.45	68.8813	63.1364	68.9141
ENSMUSG00000046408	1.56942	1.8634	1.68683	1.8167	1.48804	1.71006	1.18677	2.25096
ENSMUSG00000030030	0.0747344	0.276059	0.0766743	0.201855	0.165338	0.205207	0.178016	0.259726
ENSMUSG00000033740	13.1533	12.8368	13.9547	14.87	16.2031	15.8694	12.9952	13.7655
ENSMUSG00000042784	0.224203	0	0.153349	0.201855	0	0.342012	0.118677	0.0865754
ENSMUSG00000029283	2.24203	2.41552	1.22679	1.3457	2.14939	2.94131	2.25487	2.07781
ENSMUSG00000091387	4.11039	2.62256	0.996765	1.74941	1.24004	1.23124	1.66148	1.21206
ENSMUSG00000021363	1.56942	1.79438	4.98383	4.30624	4.71213	2.7361	3.85702	4.9348
ENSMUSG00000022722	5.15667	6.48739	5.3672	5.31552	4.71213	7.04546	6.11189	5.97371
ENSMUSG00000039968	56.5739	55.2809	62.8729	69.4381	67.0446	63.2039	59.8134	62.4209
ENSMUSG00000049755	14.0501	14.7692	13.9547	14.7354	14.4671	17.4426	14.2413	15.5836
ENSMUSG00000020935	25.2602	25.8115	37.187	29.6727	41.1692	29.0711	33.0517	31.6866
ENSMUSG00000040522	331.597	346.661	464.799	410.035	444.511	384.217	367.366	380.759
ENSMUSG00000034574	25.335	28.8482	30.363	31.2875	27.2808	28.4554	30.5594	29.6088
ENSMUSG00000024052	207.388	228.301	199.046	199.904	232.796	205.071	178.728	183.194
ENSMUSG00000050304	0.0747344	0	0	0.067285	0.496014	0.342012	0.237355	0.173151
ENSMUSG00000028060	72.4924	72.3275	74.9107	76.8395	78.7836	77.5	72.9866	74.1086
ENSMUSG00000044375	0	0	0.0766743	0.201855	0	0.205207	0.178016	0.259726
ENSMUSG00000021728	133.924	141.204	128.199	129.456	174.928	176.889	127.875	133.586
ENSMUSG00000078794	1.56942	1.17325	1.61016	0.80742	0.744021	1.09444	0.652726	1.21206
ENSMUSG00000026443	0.224203	0.0690148	0	0.13457	0.082669	0.0684025	0.118677	0
ENSMUSG00000022228	79.5174	86.6136	75.6775	75.1574	77.7089	75.3795	80.6413	76.879
ENSMUSG00000074623	0.597875	0.483104	0.460046	0.201855	0.082669	0.27361	0	0.173151
ENSMUSG00000090841	421.502	394.558	310.914	404.585	278.677	399.128	410.921	407.337
ENSMUSG00000071078	1.79363	2.48453	1.22679	2.01855	0.992028	1.57326	2.43289	1.55836
ENSMUSG00000068115	11.4344	9.04094	8.81754	9.08348	8.51491	7.45587	7.77337	6.66631
ENSMUSG00000005102	40.4313	37.6131	41.6341	41.4476	43.7319	37.8266	42.6052	40.6039
ENSMUSG00000020737	87.514	84.6121	88.3287	101.6	78.9489	94.1218	92.9245	86.662
ENSMUSG00000073982	264.709	250.386	286.148	262.613	270.162	256.783	253.673	247.952
ENSMUSG00000027318	32.8084	33.5412	23.4623	21.9349	19.0965	18.0583	18.573	17.2285
ENSMUSG00000027435	560.956	587.73	717.978	714.97	820.738	779.583	740.488	759.959
ENSMUSG00000022471	12.9291	11.5255	10.6577	11.7749	10.9123	9.57635	11.6304	11.6011
ENSMUSG00000039844	61.3569	61.4232	64.9431	56.9904	66.7966	59.3049	55.007	61.2954
ENSMUSG00000029468	194.011	206.906	230.329	210.266	218.742	211.227	202.226	211.331
ENSMUSG00000034135	66.962	70.188	80.738	79.8673	84.4878	76.132	75.2415	74.1952
ENSMUSG00000071176	8.44499	4.55498	3.06697	3.02783	4.05078	2.8045	2.6109	3.37644
ENSMUSG00000092118	1.79363	1.24227	1.84018	1.41299	1.65338	2.8729	2.6109	2.16439
ENSMUSG00000005947	0.747344	1.24227	0.996765	1.8167	0.82669	1.64166	0.890081	0.865754
ENSMUSG00000038708	135.867	138.444	146.448	141.097	139.793	146.997	139.09	141.118
ENSMUSG00000021476	24.3634	27.3299	25.3025	23.0788	26.2888	24.2145	22.43	24.068
ENSMUSG00000025816	19.5804	17.0467	14.5681	16.0811	17.8565	17.169	15.8434	15.3239
ENSMUSG00000045302	82.8057	83.991	79.4345	83.7698	82.0903	91.0437	88.296	81.2078
ENSMUSG00000044034	0.298938	0.276059	0.153349	0.26914	0.248007	0.27361	0.118677	0.173151
ENSMUSG00000027746	58.3676	56.5921	59.6526	56.1157	64.8952	58.2105	59.2201	54.8023
ENSMUSG00000049577	4.11039	3.93384	3.91039	3.36425	3.63744	4.71977	4.50974	3.37644
ENSMUSG00000038775	19.5804	20.8425	28.9829	32.4314	25.2967	31.6019	34.4165	33.851
ENSMUSG00000021767	26.6054	24.2242	24.6891	28.1251	32.0756	29.0711	29.1947	24.7606
ENSMUSG00000078783	0.298938	0.414089	0.53672	0.53828	0.496014	0.684025	1.42413	0.779179
ENSMUSG00000024293	36.9935	36.9229	39.1805	37.2759	37.3664	37.6214	37.0867	40.171
ENSMUSG00000027424	14.5732	15.8044	14.9515	18.167	16.8645	17.4426	16.7929	16.4493
ENSMUSG00000020471	10.986	12.2846	8.51084	10.3619	6.86153	9.43954	11.5117	8.8307
ENSMUSG00000033033	41.4029	41.961	49.9916	45.3501	51.4201	44.1196	46.8776	46.6642
ENSMUSG00000064039	1.19575	0.759163	1.07344	1.00928	0.82669	0.889232	0.237355	0.865754
ENSMUSG00000025212	69.1293	67.2204	77.1343	74.3499	79.0316	80.4413	71.2658	78.4374
ENSMUSG00000062683	111.877	114.565	114.935	107.858	103.336	105.34	111.854	106.921
ENSMUSG00000099655	0.224203	0.345074	0.306697	0.13457	0.413345	0.136805	0.118677	0.0865754
ENSMUSG00000031970	2.54097	2.3465	3.45034	3.02783	1.98406	2.7361	1.48347	2.68384
ENSMUSG00000090946	82.5068	79.9191	81.7348	84.8464	86.7198	83.0406	94.942	93.0686
ENSMUSG00000078695	12.0322	11.2494	10.8877	11.5057	10.995	13.5437	10.3249	10.3025
ENSMUSG00000067879	0.0747344	0.414089	0.0766743	0.336425	0.165338	0.27361	0.237355	0.259726
ENSMUSG00000028397	40.0576	44.8596	47.6147	44.8118	50.0974	43.7092	46.2249	51.599
ENSMUSG00000026361	53.1362	51.6921	44.241	51.944	54.1482	51.0966	52.5148	50.3869
ENSMUSG00000007589	24.8866	25.4665	25.3025	23.2133	23.478	24.4881	27.5332	22.7693
ENSMUSG00000019564	66.1399	70.119	51.4484	50.4638	56.2149	60.1942	52.2774	58.1787
ENSMUSG00000032783	1.86836	1.24227	2.22355	1.48027	1.81872	0.82083	2.67024	3.54959
ENSMUSG00000024019	5.30614	5.79724	5.13717	5.31552	4.7948	3.42012	3.79768	5.10795
ENSMUSG00000050608	54.1077	54.8668	43.781	56.1157	45.468	54.4484	54.5323	51.6855
ENSMUSG00000033730	9.19233	8.28178	9.20091	10.631	7.27487	9.37114	9.43486	11.2548
ENSMUSG00000115067	0.523141	1.17325	1.76351	1.27842	1.57071	1.64166	1.95818	1.55836
ENSMUSG00000075470	85.4962	90.8235	80.508	84.039	89.3652	86.7343	79.0985	84.0648
ENSMUSG00000029061	15.769	16.3565	4.98383	5.04638	7.60555	6.70344	7.06131	6.14686
ENSMUSG00000062373	118.08	131.749	114.015	119.969	119.374	115.6	120.22	133.326
ENSMUSG00000004127	5.82928	5.65921	4.7538	4.57538	4.38146	4.99338	4.09437	4.67507
ENSMUSG00000036646	94.3896	97.5869	100.137	102.408	94.5734	107.118	102.715	103.111
ENSMUSG00000079445	2.09256	2.41552	2.3769	1.88398	2.06673	0.889232	1.72082	2.51069
ENSMUSG00000032436	80.489	82.6107	81.5814	76.0321	77.1302	76.474	83.1929	76.0132
ENSMUSG00000030287	59.0402	55.2118	52.2152	46.0229	54.3962	49.5234	46.5216	46.0581
ENSMUSG00000001998	33.7052	31.3327	33.9667	31.2875	33.729	34.8169	29.6694	33.3315
ENSMUSG00000020953	0.373672	0.207044	0.0766743	0.067285	0	0.0684025	0	0.432877
ENSMUSG00000034906	9.93968	12.0086	10.351	10.6983	10.4163	9.37114	8.72279	9.09042
ENSMUSG00000027133	21.5982	18.565	16.0249	17.7632	15.0458	17.853	18.5137	16.4493
ENSMUSG00000028899	18.5341	18.841	19.4753	19.7145	22.8167	19.1527	21.7773	21.3841
ENSMUSG00000054582	0.373672	0.276059	0.460046	0.336425	0.413345	0.684025	0.771404	0.259726
ENSMUSG00000114456	0.373672	0.345074	0.0766743	0.201855	0.165338	0.27361	0.118677	0.346302
ENSMUSG00000033434	13.9006	12.6987	11.8845	13.928	11.5737	14.9117	13.3512	12.2071
ENSMUSG00000042408	40.6555	42.3751	43.6276	43.6007	40.0945	41.6571	41.9525	43.1146
ENSMUSG00000021987	163.369	168.12	201.653	178.036	190.883	169.775	172.32	173.151
ENSMUSG00000020629	62.0296	60.664	61.0327	56.7213	62.6631	51.9859	57.9146	59.7371
ENSMUSG00000060512	2.98938	3.45074	2.0702	1.8167	3.22409	3.07811	2.55157	1.99124
ENSMUSG00000005514	197.299	219.95	254.022	259.384	274.544	277.988	280.91	281.89
ENSMUSG00000057411	45.5133	44.9976	29.8263	43.0624	34.473	46.0349	49.3698	49.6943
ENSMUSG00000028843	207.239	196.209	189.079	197.616	190.139	194.4	200.684	173.584
ENSMUSG00000031370	37.9651	38.3722	33.3533	37.074	33.729	41.1099	36.4933	32.2061
ENSMUSG00000024053	172.263	180.681	176.274	174.739	190.883	185.166	180.152	180.25
ENSMUSG00000078572	13.9753	12.7677	9.20091	13.1879	7.68822	12.9965	15.1314	11.8608
ENSMUSG00000020454	46.2606	46.516	50.4517	47.9069	51.5028	50.139	45.1568	47.7031
ENSMUSG00000036104	55.3035	59.2837	61.2627	60.2201	60.4311	56.2952	59.6354	62.3343
ENSMUSG00000067529	0	0	0.153349	0.336425	0.165338	0.0684025	0.356032	0.259726
ENSMUSG00000028982	3.96092	3.65778	3.52702	3.90253	3.30676	3.21492	3.38231	4.2422
ENSMUSG00000032387	3.66199	4.00286	1.45681	0.874705	1.40537	1.77846	1.30545	1.47178
ENSMUSG00000051721	7.92185	7.38458	9.50761	8.61248	6.9442	9.16593	9.25684	7.61864
ENSMUSG00000055862	13.9006	14.217	11.1178	12.6496	10.8296	13.5437	13.0545	13.6789
ENSMUSG00000028081	680.457	680.279	616.921	636.247	595.548	640.863	638.9	620.053
ENSMUSG00000020869	145.882	139.686	135.713	131.004	137.313	138.105	131.079	136.01
ENSMUSG00000028969	44.9901	42.6511	39.8706	42.9278	38.6891	45.214	46.9369	48.3957
ENSMUSG00000073792	11.6586	13.1818	12.0379	15.0718	14.9631	13.5437	15.5467	15.7567
ENSMUSG00000015697	96.9305	93.7911	95.8428	93.9299	105.982	90.4281	89.1268	90.5579
ENSMUSG00000048142	25.5592	30.2285	17.175	19.3108	23.3953	24.0777	20.7686	23.8082
ENSMUSG00000057914	0.224203	0.13803	0.996765	0.201855	0.082669	0.27361	0.118677	0.0865754
ENSMUSG00000020255	40.9545	38.5103	36.2669	40.9093	36.6224	36.3217	32.577	39.3053
ENSMUSG00000037108	2.6157	3.2437	2.45358	1.95127	1.57071	1.71006	1.66148	1.03891
ENSMUSG00000019124	0.373672	0.759163	0.306697	0.67285	0.082669	0.27361	0.712065	0.95233
ENSMUSG00000036943	499.301	555.086	616.768	627.231	548.013	560.285	552.384	577.545
ENSMUSG00000052040	127.123	133.682	126.206	128.582	138.305	149.254	128.587	123.889
ENSMUSG00000026981	37.8903	31.2637	32.8166	26.914	23.974	19.9735	23.0828	24.1545
ENSMUSG00000038544	30.118	34.0933	33.2766	30.8165	31.3316	31.5335	30.9155	35.4094
ENSMUSG00000019478	7.77238	8.83389	11.8078	9.95818	10.995	9.57635	12.4611	11.1682
ENSMUSG00000044139	0.0747344	0.621133	0.0766743	0.26914	0.165338	0.0684025	0.118677	0.173151
ENSMUSG00000030088	15.5448	17.8058	24.8425	20.6565	20.5846	21.4784	22.252	23.2888
ENSMUSG00000062753	35.723	36.3018	33.66	35.6611	23.5607	37.6898	45.8688	38.7858
ENSMUSG00000021760	10.7618	9.8001	3.52702	3.56611	5.45616	4.58297	5.10313	5.10795
ENSMUSG00000018474	199.167	212.497	198.893	231.124	202.952	224.634	223.232	217.997
ENSMUSG00000039824	1.64416	2.27749	2.30023	3.83525	2.89342	2.25728	2.25487	2.68384
ENSMUSG00000041506	9.79021	9.73109	7.97412	11.102	10.6643	10.3288	11.4524	9.8696
ENSMUSG00000066892	22.1961	21.4636	23.0789	21.5985	21.742	23.462	20.5905	21.0378
ENSMUSG00000035329	52.1646	49.6907	54.8988	54.9719	56.2149	59.0313	52.7521	48.3091
ENSMUSG00000040584	3.96092	6.69444	14.1847	11.2366	10.499	14.2961	9.4942	11.1682
ENSMUSG00000021504	20.552	21.8087	28.4461	26.443	26.2888	28.729	25.1596	25.0203
ENSMUSG00000035469	36.6946	35.5426	35.2702	39.6309	37.0357	41.5887	37.9768	38.8724
ENSMUSG00000091586	5.38088	4.69301	5.29052	4.77724	5.8695	5.5406	5.87453	4.76165
ENSMUSG00000059995	83.4783	83.5079	90.5523	90.5656	85.0664	91.5225	85.5071	86.1426
ENSMUSG00000022208	0	0	0.230023	0.26914	0.165338	0.136805	0	0
ENSMUSG00000026249	44.9901	39.5455	28.2928	27.7214	29.7609	23.8041	30.0254	27.3578
ENSMUSG00000008348	164.416	177.782	174.357	178.709	182.947	197.068	184.662	174.45
ENSMUSG00000053646	5.00721	3.65778	3.06697	2.28769	2.3974	1.91527	1.72082	1.99124
ENSMUSG00000027684	1.12102	0.276059	0.460046	0.740135	0.909359	0.82083	0.94942	0.606028
ENSMUSG00000024958	35.0504	34.3004	36.1902	36.3339	32.2409	35.3641	33.7637	36.4483
ENSMUSG00000033644	0.747344	0.483104	0.766743	0.94199	0.909359	1.02604	1.0681	0.779179
ENSMUSG00000024921	67.0368	69.3599	66.8599	76.3012	71.178	69.2233	70.7911	64.845
ENSMUSG00000091415	0.149469	0.0690148	0	0	0.330676	0.136805	0.118677	0
ENSMUSG00000024866	0.896813	0.897192	1.45681	0.94199	0.744021	1.09444	1.42413	1.29863
ENSMUSG00000022201	111.429	108.215	121.682	115.797	123.921	111.633	109.836	110.73
ENSMUSG00000011752	160.38	143.62	157.949	149.373	159.221	159.515	164.962	166.917
ENSMUSG00000062098	11.5838	12.0086	11.6545	11.9767	11.9043	9.43954	11.9864	10.1293
ENSMUSG00000024513	92.8201	98.5531	125.976	129.793	115.489	114.574	112.21	105.535
ENSMUSG00000003847	176.822	155.352	165.156	164.916	167.901	154.521	142.116	148.65
ENSMUSG00000037463	0.224203	0.276059	0	0.26914	0	0.410415	0.652726	0.0865754
ENSMUSG00000010554	19.6551	19.5312	19.9353	21.2621	18.7659	18.8791	21.4213	15.8433
ENSMUSG00000020522	91.4749	87.2347	103.817	104.426	98.7895	97.4051	99.8078	94.5404
ENSMUSG00000032087	0.298938	0.0690148	0.153349	0.40371	0.413345	0.136805	0.118677	0.0865754
ENSMUSG00000031577	14.0501	15.1142	15.4882	14.8027	13.8884	14.0225	15.6061	13.0729
ENSMUSG00000049553	29.7443	34.0933	37.3404	33.1042	38.9371	34.2012	29.432	30.5611
ENSMUSG00000042066	8.89339	8.62685	9.58428	8.67977	10.747	11.7652	9.1975	8.48439
ENSMUSG00000028989	1.27048	0.828178	0.766743	0.67285	0.909359	1.09444	0.830742	1.12548
ENSMUSG00000004947	12.8543	11.9396	13.4947	12.986	13.4751	14.2961	13.8259	10.6488
ENSMUSG00000024892	4.3346	3.17468	2.3769	2.22041	2.3974	3.42012	3.73834	2.16439
ENSMUSG00000027959	6.12822	6.48739	12.5746	13.3897	9.25893	8.2083	8.4261	11.0817
ENSMUSG00000032802	55.0045	51.278	56.1256	63.988	69.7727	72.233	60.8222	61.2088
ENSMUSG00000026491	50.8941	52.5893	52.7519	49.8582	57.7857	48.3606	48.6578	54.3694
ENSMUSG00000060260	38.9366	41.4779	37.4937	34.9882	38.8544	40.1523	39.5789	43.1146
ENSMUSG00000026761	30.8653	30.5045	28.1395	36.4012	30.6702	32.6964	31.0935	27.1847
ENSMUSG00000030335	26.3812	28.5031	25.8392	33.1042	19.3446	29.5499	31.5089	28.0504
ENSMUSG00000032380	0.0747344	0.621133	1.15011	0.605565	0.661352	0.82083	0.94942	0.95233
ENSMUSG00000040701	43.2712	46.3089	50.375	47.7724	50.0148	50.0022	51.684	53.417
ENSMUSG00000019726	105.226	102.625	143.994	135.108	158.394	145.424	128.884	132.807
ENSMUSG00000054115	17.0394	17.6678	19.2452	21.5985	19.0965	19.6999	20.4125	20.2587
ENSMUSG00000001100	45.0648	37.544	41.2507	37.074	37.2011	37.2793	44.6821	38.8724
ENSMUSG00000026922	22.7193	22.4298	23.8457	24.7609	23.3953	24.6933	24.9816	25.7129
ENSMUSG00000098188	53.6593	50.7949	65.2498	68.2943	62.4978	63.9563	67.2901	61.382
ENSMUSG00000003934	0.67261	0.13803	0.383371	0.470995	0.165338	0.27361	0.356032	0.432877
ENSMUSG00000071112	0.298938	0.345074	0.230023	0.26914	0.248007	0.27361	0.356032	0.346302
ENSMUSG00000028518	0.448406	0.759163	0.460046	0.26914	0.413345	0.410415	0.178016	0.346302
ENSMUSG00000041560	152.458	163.841	141.847	155.698	138.967	149.391	170.896	164.84
ENSMUSG00000059939	24.2887	27.813	25.2258	25.501	26.7848	23.1884	23.9728	22.6828
ENSMUSG00000028970	66.1399	62.3894	87.562	81.1457	76.9649	77.0212	76.903	81.5541
ENSMUSG00000021576	67.4104	67.8415	71.2304	81.0112	71.426	76.6792	74.2921	65.6242
ENSMUSG00000025161	48.8016	40.1666	39.0272	43.5334	42.9052	45.7613	42.1898	40.2576
ENSMUSG00000040006	26.0076	32.506	29.903	35.5265	33.8116	33.7224	32.1023	30.3014
ENSMUSG00000062115	43.047	44.2385	35.8835	36.9395	37.9451	38.7158	38.5108	39.7381
ENSMUSG00000034931	55.0793	55.2809	60.5727	58.067	61.0924	55.1324	53.5829	57.0532
ENSMUSG00000036764	8.07132	7.52261	8.0508	10.3619	7.19221	8.89232	8.96015	7.61864
ENSMUSG00000026790	68.4567	69.1528	66.5533	65.0646	72.0874	72.3698	69.0703	70.3858
ENSMUSG00000109511	67.7841	62.7344	54.362	53.4916	58.5297	61.5622	57.0839	53.9365
ENSMUSG00000026764	18.1605	18.0819	21.6221	23.7516	16.9472	20.3155	23.0234	21.817
ENSMUSG00000031706	25.335	27.3989	32.0498	26.5103	32.9849	29.2763	29.6694	27.1847
ENSMUSG00000052889	79.4427	86.9586	91.3957	79.8	83.7437	87.5552	86.5159	87.6144
ENSMUSG00000029657	27.2033	31.9538	25.8392	29.4708	28.8515	30.5075	25.9904	30.1283
ENSMUSG00000024780	63.4495	68.2556	59.7292	60.8929	61.8364	57.5949	60.1695	60.5162
ENSMUSG00000078607	0.67261	0.345074	0.153349	0.336425	0.496014	0.136805	0.47471	0.779179
ENSMUSG00000014773	0.224203	0.483104	0.920091	0.470995	0.082669	0.410415	0.237355	0.346302
ENSMUSG00000003731	82.8057	85.1643	91.6257	88.5471	92.0933	88.2392	83.8456	92.8089
ENSMUSG00000026198	0.822078	0.552118	0.766743	0.470995	0.330676	0.957635	0.47471	0.606028
ENSMUSG00000025591	9.41653	6.90148	9.89098	9.95818	8.84559	9.30274	7.6547	6.32001
ENSMUSG00000042055	207.239	226.161	200.58	217.667	202.374	208.764	211.246	207.868
ENSMUSG00000022450	50.5952	56.9372	40.3307	47.3686	38.1104	47.3345	60.1695	57.8324
ENSMUSG00000021413	149.394	159.562	158.792	154.015	158.477	153.153	142.769	158.693
ENSMUSG00000025150	37.9651	37.8891	46.0046	45.3501	40.9212	42.2043	48.4797	48.8286
ENSMUSG00000019943	611.701	633.142	667.679	705.82	697.561	704.135	667.679	698.664
ENSMUSG00000039067	66.2147	66.5303	64.9431	72.466	65.1432	71.207	69.189	65.0182
ENSMUSG00000000167	0.896813	0.552118	0.230023	0.53828	0.330676	0.205207	0.356032	0.519453
ENSMUSG00000022159	6.05349	6.0733	4.52378	4.84452	5.62149	5.4722	6.64594	4.76165
ENSMUSG00000018920	194.309	175.712	247.198	249.56	213.947	195.768	207.982	205.097
ENSMUSG00000026411	18.3847	16.7706	14.9515	19.1762	14.1364	17.9899	18.751	18.4406
ENSMUSG00000045009	0.448406	0.13803	0.766743	0.336425	0.909359	0.410415	0.534049	0.259726
ENSMUSG00000021252	21.1498	22.7059	19.8586	20.4546	20.5019	20.8628	20.6499	21.9036
ENSMUSG00000032086	23.5413	24.0862	18.8619	17.8978	22.0726	20.0419	16.3775	17.4882
ENSMUSG00000037172	11.6586	11.3184	11.6545	12.515	10.251	10.192	9.4942	10.9951
ENSMUSG00000028282	27.8759	26.0186	32.5099	28.1251	31.0836	27.0874	30.2628	27.9639
ENSMUSG00000001288	33.5557	31.7468	26.836	32.7678	30.8355	37.0741	34.4758	29.0028
ENSMUSG00000005699	7.02503	4.2099	3.91039	4.44081	5.45616	5.26699	6.34924	3.98247
ENSMUSG00000033943	106.272	104.074	121.222	118.085	117.473	117.926	117.847	117.656
ENSMUSG00000040297	43.7944	40.7877	45.7745	39.4963	48.3614	41.3151	39.0449	40.6039
ENSMUSG00000070388	0.298938	0.13803	0.613394	1.07656	0.330676	0.54722	0.118677	0.692604
ENSMUSG00000019054	63.2253	64.2528	68.8535	70.6493	68.3673	69.3601	74.2328	77.9179
ENSMUSG00000037938	14.2743	14.7002	16.2549	12.9187	17.5258	16.0746	17.3269	15.0641
ENSMUSG00000046814	0.224203	0.13803	0	0	0.082669	0.205207	0.0593387	0.346302
ENSMUSG00000025505	21.7477	23.0509	18.9385	19.6472	18.1045	22.8464	19.9378	20.3452
ENSMUSG00000017747	20.4025	20.9115	25.6092	25.5683	22.734	26.9506	23.3795	21.6439
ENSMUSG00000002329	41.5523	33.8863	34.9635	34.8536	33.6463	38.3738	37.146	39.9113
ENSMUSG00000020059	0.149469	0.0690148	0.0766743	0.40371	0.165338	0.27361	0.534049	0.0865754
ENSMUSG00000071654	22.2709	22.4988	21.1621	23.4825	14.0537	22.9832	23.3201	27.3578
ENSMUSG00000058704	31.5379	32.437	20.242	25.1646	23.8914	31.3283	27.9485	27.1847
ENSMUSG00000060878	1.04628	1.44931	1.38014	1.27842	1.24004	0.752427	0.890081	0.346302
ENSMUSG00000001943	0	0	0.0766743	0.336425	0.165338	0.136805	0.118677	0.0865754
ENSMUSG00000036560	0.67261	0.552118	0.613394	0.67285	0.992028	0.478817	0.593387	0.519453
ENSMUSG00000028580	79.1437	79.7121	85.6451	77.9833	77.7089	74.0115	79.9886	75.4938
ENSMUSG00000001039	1.04628	1.3803	0.53672	1.07656	1.0747	0.410415	0.890081	0.779179
ENSMUSG00000042750	0.149469	0.414089	0.230023	0.067285	0	0.0684025	0	0.346302
ENSMUSG00000027546	3.96092	2.48453	10.4277	9.95818	10.003	10.876	12.4018	10.1293
ENSMUSG00000011267	0.896813	0.414089	0.766743	0.874705	0.82669	0.54722	0.237355	0.865754
ENSMUSG00000035310	13.1533	13.872	13.1113	16.2157	17.1125	14.8433	13.9446	14.891
ENSMUSG00000058486	125.031	126.78	136.787	124.948	139.049	135.847	137.666	128.478
ENSMUSG00000022565	266.129	236.169	275.644	251.108	285.456	289.821	275.272	276.868
ENSMUSG00000044349	2.31677	2.13946	1.15011	1.68213	1.40537	1.43645	1.36479	1.81808
ENSMUSG00000020134	64.1969	63.2866	75.0641	69.7746	67.9539	60.8782	68.5956	72.2905
ENSMUSG00000018574	36.6946	35.0595	31.5898	37.8815	28.9342	34.6117	34.3571	35.6691
ENSMUSG00000021589	13.9753	13.0438	4.06374	4.97909	6.28285	4.85658	6.05255	6.83946
ENSMUSG00000061578	1.12102	1.10424	0.53672	1.74941	1.40537	1.09444	0.890081	0.779179
ENSMUSG00000034610	87.8129	100.278	112.558	102.408	118.217	105.75	94.6453	108.998
ENSMUSG00000111497	0.224203	0.0690148	0.306697	0.067285	0.496014	0.136805	0.0593387	0.0865754
ENSMUSG00000005413	467.538	489.453	404.15	392.608	494.526	464.726	419.406	450.885
ENSMUSG00000029088	0.971547	1.31128	0.920091	1.74941	1.40537	0.82083	1.12744	1.12548
ENSMUSG00000003037	91.8486	108.767	111.714	117.48	103.502	119.294	119.39	113.241
ENSMUSG00000040204	5.90402	7.24655	3.22032	3.96982	4.29879	6.42983	7.17999	5.02138
ENSMUSG00000042500	77.2754	78.9529	76.2142	75.4265	75.3942	78.2524	79.9886	84.4111
ENSMUSG00000029392	7.62291	8.4198	6.13394	7.33407	7.85356	7.45587	6.46792	6.06028
ENSMUSG00000035126	1.64416	2.48453	1.30346	1.61484	2.14939	1.77846	2.25487	1.73151
ENSMUSG00000031756	1.71889	2.41552	2.83695	2.28769	3.63744	3.00971	3.56032	3.80932
ENSMUSG00000050973	10.1639	7.9367	9.12424	7.06493	8.0189	8.68711	9.07883	6.66631
ENSMUSG00000054252	0.149469	0.345074	0.0766743	0	0.165338	0.342012	0.356032	0.0865754
ENSMUSG00000020420	9.04286	8.90291	7.28405	8.67977	9.50694	7.72948	8.36676	7.96494
ENSMUSG00000079641	213.591	217.604	146.985	204.21	135.081	202.403	217.892	211.764
ENSMUSG00000062604	48.2037	46.1709	53.1353	44.2063	56.959	50.6178	44.5634	48.2225
ENSMUSG00000030835	49.9973	50.3118	43.551	42.5241	46.7907	43.7092	47.1743	43.2877
ENSMUSG00000022799	156.718	153.834	169.757	163.839	168.479	155.821	146.626	144.062
ENSMUSG00000032640	30.5664	28.089	21.3154	21.7331	23.5607	21.1364	22.43	19.9124
ENSMUSG00000053641	51.4173	52.2442	47.9214	44.8791	55.8016	46.7189	44.5634	43.2877
ENSMUSG00000042423	175.177	184.408	206.024	184.024	190.221	180.377	171.845	174.796
ENSMUSG00000025373	52.912	52.7273	54.132	53.357	57.2896	56.1584	62.8397	53.9365
ENSMUSG00000062783	0	0	3.83371	5.04638	2.64541	1.36805	2.49223	1.73151
ENSMUSG00000060288	10.1639	9.24798	7.4374	10.7656	6.44818	11.1496	9.07883	9.00385
ENSMUSG00000012017	14.4237	15.3213	7.97412	6.12294	10.499	7.66108	10.3249	9.78303
ENSMUSG00000029454	8.37025	6.28035	5.21385	6.25751	3.30676	5.95102	7.41734	6.75288
ENSMUSG00000034353	17.9363	17.4607	15.1815	16.5521	17.1952	18.0583	19.1664	18.4406
ENSMUSG00000000194	128.394	121.742	135.483	144.057	139.545	142.346	137.132	135.75
ENSMUSG00000029198	40.6555	42.3061	33.1233	38.2852	31.3316	40.2207	37.2647	38.6992
ENSMUSG00000034435	0.224203	0.0690148	0.0766743	0.067285	0.413345	0.205207	0.237355	0.259726
ENSMUSG00000035206	41.0292	41.2018	42.6309	35.4592	40.5078	38.3738	41.6558	39.9113
ENSMUSG00000016503	17.4879	15.8044	13.0346	14.399	16.0378	14.7749	16.4368	18.2674
ENSMUSG00000004508	165.761	181.371	186.778	186.85	194.024	190.296	174.693	180.25
ENSMUSG00000039033	6.05349	5.86626	4.06374	4.0371	5.8695	4.58297	4.92512	4.2422
ENSMUSG00000048387	2.31677	1.44931	0.153349	0.605565	0.496014	0.205207	0.178016	0.519453
ENSMUSG00000038175	140.575	153.903	146.831	158.725	175.093	177.71	174.812	172.631
ENSMUSG00000090083	4.18513	4.90005	3.91039	4.44081	4.38146	4.51456	4.62842	4.32877
ENSMUSG00000039809	0.523141	0.414089	1.07344	1.21113	0.496014	0.478817	0.415371	0.432877
ENSMUSG00000044626	0	0.207044	0.460046	0.40371	0.82669	0.54722	0.47471	0.0865754
ENSMUSG00000028348	1.56942	1.03522	0.613394	0.874705	0.744021	1.29965	0.47471	0.779179
ENSMUSG00000048495	9.49127	8.76488	8.51084	10.4965	9.09359	7.72948	8.36676	8.57097
ENSMUSG00000027164	46.8585	42.9272	55.4355	42.3896	47.1213	46.5137	42.8426	43.8072
ENSMUSG00000031871	6.20296	6.90148	16.5616	12.986	20.7499	17.3742	16.9709	15.1507
ENSMUSG00000037089	80.7879	78.6079	78.5911	78.0506	81.677	75.2427	77.1997	76.4461
ENSMUSG00000059355	16.5163	19.2551	20.1653	20.1855	19.3446	18.3319	15.4874	15.9299
ENSMUSG00000059070	370.384	359.015	289.675	332.523	278.264	338.319	369.028	340.588
ENSMUSG00000038280	71.745	77.3656	84.8784	79.3963	92.8373	80.7149	82.5402	81.4675
ENSMUSG00000030657	46.7837	45.9639	57.2757	57.3941	73.9061	70.6598	58.5673	58.4384
ENSMUSG00000035352	2.01783	0.966207	5.44387	4.77724	1.73605	1.36805	2.07686	1.99124
ENSMUSG00000019558	80.7132	83.5769	100.52	87.7397	117.225	104.587	99.155	108.652
ENSMUSG00000020155	0.597875	0.552118	0.996765	0.13457	0.82669	0.957635	1.00876	1.29863
ENSMUSG00000023904	38.7124	40.3046	39.4872	40.1692	34.3903	35.5009	38.9855	42.0757
ENSMUSG00000018927	316.276	403.668	458.972	539.76	498.577	550.161	538.974	560.057
ENSMUSG00000035783	505.279	467.989	182.408	157.043	216.18	188.859	237.652	192.111
ENSMUSG00000005667	11.3596	7.72966	7.36073	7.80506	7.27487	9.02913	8.78213	5.71398
ENSMUSG00000052214	25.4097	24.2242	26.6826	24.3572	26.7021	28.9342	26.8804	23.7217
ENSMUSG00000045106	2.24203	2.3465	2.14688	1.74941	2.23206	2.8045	1.66148	1.81808
ENSMUSG00000036743	1.79363	2.69158	3.29699	2.6914	2.31473	1.77846	2.9076	2.77041
ENSMUSG00000069601	1.71889	3.31271	1.07344	1.14385	0.909359	1.50485	0.534049	1.12548
ENSMUSG00000039886	32.4347	31.1257	34.8868	32.3641	37.6144	33.1752	38.5108	36.2751
ENSMUSG00000054455	141.547	164.945	132.57	166.8	132.022	158.147	159.028	164.32
ENSMUSG00000028364	185.79	149.072	96.9163	69.9091	99.4508	102.399	93.3398	96.2719
ENSMUSG00000042599	146.255	137.685	161.016	162.022	161.618	153.358	143.6	143.715
ENSMUSG00000054191	0.0747344	0.207044	0.0766743	0.13457	0	0.27361	0.118677	0.0865754
ENSMUSG00000052477	1.49469	1.44931	3.91039	5.8538	3.80278	3.21492	3.91636	6.92604
ENSMUSG00000024294	148.796	144.655	134.717	147.556	141.116	139.473	140.989	137.828
ENSMUSG00000025078	25.2602	23.8791	26.606	21.8676	24.0567	25.5825	22.7267	22.5096
ENSMUSG00000058672	75.407	74.8811	58.4258	65.5356	69.3593	78.2524	73.5207	71.9442
ENSMUSG00000022790	0.224203	0	0.230023	0.53828	0.248007	0.0684025	0.296694	0.0865754
ENSMUSG00000003279	0.298938	0.13803	0.153349	0.13457	0.578683	0.0684025	0	0.259726
ENSMUSG00000002028	133.102	136.235	163.546	146.614	169.141	143.44	131.198	141.551
ENSMUSG00000020668	19.8046	19.1861	17.7118	18.7052	18.6832	16.8954	19.7005	20.1721
ENSMUSG00000000724	18.8331	17.9438	19.3219	22.9442	18.6832	19.6999	16.4962	20.8647
ENSMUSG00000047417	61.2822	64.4598	65.4798	63.2479	68.7806	68.4025	62.6617	68.9141
ENSMUSG00000068739	94.3896	93.5841	88.9421	90.902	92.672	93.1642	97.9683	95.4061
ENSMUSG00000009894	22.1214	19.8072	21.6988	21.0602	23.478	21.8204	21.1839	23.7217
ENSMUSG00000028550	40.6555	37.544	40.024	41.313	44.1453	44.8036	39.5196	41.7294
ENSMUSG00000087687	12.4806	12.2846	7.20738	14.8027	6.69619	15.459	17.2676	13.9386
ENSMUSG00000068206	6.42716	7.72966	7.28405	8.20877	6.28285	8.75552	11.4524	10.0428
ENSMUSG00000037197	72.1934	72.8796	73.914	71.053	73.2448	70.6598	73.1647	71.4247
ENSMUSG00000053286	38.8619	36.4398	50.2216	41.0439	44.4759	35.5693	41.1217	37.8335
ENSMUSG00000021177	10.5376	11.5945	11.9612	12.5823	11.9043	12.8597	11.7491	11.5145
ENSMUSG00000029528	211.797	208.77	215.148	224.126	215.353	212.048	222.758	220.508
ENSMUSG00000048647	1.64416	2.20847	1.45681	1.61484	0.744021	1.16284	0.890081	1.38521
ENSMUSG00000022442	8.66919	9.45503	7.36073	9.35262	10.003	8.3451	8.36676	7.87837
ENSMUSG00000031026	0.747344	0.483104	0.53672	0.80742	0.413345	0.82083	0.652726	0.779179
ENSMUSG00000038845	44.9901	48.6554	43.1676	45.7538	45.6333	45.8297	47.3523	47.1836
ENSMUSG00000020612	422.324	419.679	405.607	400.077	397.225	393.588	404.393	406.212
ENSMUSG00000057551	29.5201	30.8496	30.8997	30.0764	31.7449	30.1655	29.1353	25.4532
ENSMUSG00000001918	36.7693	35.7497	34.12	31.0857	32.5716	36.0481	34.7132	32.2061
ENSMUSG00000032553	26.3065	25.6045	23.0789	25.9047	29.1822	29.2079	23.7355	22.6828
ENSMUSG00000024096	143.191	149.003	147.828	156.909	156.079	159.993	152.323	146.313
ENSMUSG00000036478	228.314	233.891	246.891	248.685	243.295	245.428	230.59	236.264
ENSMUSG00000054452	228.986	240.31	237.614	246.263	224.116	254.32	267.262	262.15
ENSMUSG00000041958	102.386	99.1052	120.532	113.308	116.894	105.477	118.025	102.678
ENSMUSG00000031778	10.986	7.86769	6.67066	3.96982	6.11751	5.26699	4.86578	4.2422
ENSMUSG00000032352	2.09256	3.31271	2.22355	2.89326	1.73605	2.46249	2.78892	3.20329
ENSMUSG00000036904	3.13884	3.10567	0.996765	1.48027	0.909359	1.36805	1.30545	1.99124
ENSMUSG00000052566	33.1821	28.6411	33.5066	32.2295	29.0995	27.361	33.9418	29.0028
ENSMUSG00000030316	8.51972	6.55641	7.51408	5.18095	5.70416	7.25066	7.95139	7.27234
ENSMUSG00000041773	261.421	285.1	205.64	205.556	218.577	200.83	227.327	223.884
ENSMUSG00000022756	2.09256	2.3465	1.99353	2.55683	3.05875	4.58297	3.9757	3.98247
ENSMUSG00000028165	41.2534	49.6216	45.5445	51.8095	50.5108	52.1227	43.0206	46.0581
ENSMUSG00000004980	788.224	779.246	675.347	781.717	668.214	752.359	751.406	758.055
ENSMUSG00000024182	60.8338	64.7359	67.1666	68.227	57.1243	66.6924	63.3144	62.9403
ENSMUSG00000025887	4.63353	3.2437	3.14364	3.29697	1.73605	2.8729	3.91636	4.15562
ENSMUSG00000034730	0.149469	0.207044	0.383371	0.336425	0.248007	0.136805	0.0593387	0.346302
ENSMUSG00000061759	18.8331	17.7368	14.7215	13.7934	15.1284	16.6218	17.861	14.4581
ENSMUSG00000038871	7.32397	9.8001	10.5044	8.94891	9.09359	10.4656	8.48544	7.79179
ENSMUSG00000056537	72.4176	71.3613	85.6451	80.6074	81.7597	77.5	79.1579	78.7837
ENSMUSG00000037185	1.19575	1.8634	2.6836	3.63339	4.87747	3.55693	3.79768	2.25096
ENSMUSG00000022386	12.8543	11.8705	9.58428	9.28533	9.92028	10.1236	10.4436	9.35015
ENSMUSG00000033396	67.4104	68.9458	77.5177	78.0506	86.8852	73.2591	72.9273	70.6456
ENSMUSG00000020630	15.6195	19.6692	15.4882	19.3108	15.9551	19.7683	20.8279	18.2674
ENSMUSG00000026999	9.04286	9.10995	11.0411	8.47791	9.83761	8.68711	8.30742	7.44549
ENSMUSG00000070462	54.8551	51.0019	45.4678	42.3223	42.9052	43.3672	52.6335	51.9453
ENSMUSG00000022488	750.259	745.567	948.537	961.974	937.053	916.73	919.869	941.075
ENSMUSG00000041278	35.4988	33.3341	35.1935	35.7283	34.721	38.1002	36.3153	34.2839
ENSMUSG00000070713	8.66919	6.21133	6.05727	5.8538	5.20815	5.26699	7.47668	7.01261
ENSMUSG00000016526	0.896813	0.621133	0.996765	1.61484	0.82669	1.09444	0.94942	0.519453
ENSMUSG00000031731	127.048	127.953	131.88	132.888	135.66	125.724	128.587	124.409
ENSMUSG00000026616	0.224203	0.345074	0.53672	0.40371	0.661352	0.205207	0.356032	0.432877
ENSMUSG00000035764	26.0076	26.2946	22.2355	21.1275	20.2539	24.0093	25.1596	24.7606
ENSMUSG00000020908	0.0747344	0.13803	0.230023	0.40371	0.248007	0.27361	0.118677	0.259726
ENSMUSG00000044827	102.984	81.4375	125.516	124.208	100.443	95.8319	95.7134	91.2505
ENSMUSG00000038888	11.808	11.8705	11.1944	10.16	9.01092	10.876	13.3512	12.9863
ENSMUSG00000000869	11.3596	13.941	12.1145	12.4477	14.3017	13.9541	12.1644	13.1595
ENSMUSG00000005621	49.3994	51.8991	53.2119	52.6842	54.0655	53.6275	49.6072	46.8373
ENSMUSG00000003437	74.2113	71.1543	73.914	68.9671	68.8633	73.3959	70.3757	63.2867
ENSMUSG00000030147	4.5588	2.62256	5.0605	6.32479	4.38146	5.4722	4.86578	4.9348
ENSMUSG00000002846	11.5838	11.2494	12.9579	10.9002	12.0697	11.9704	13.2325	12.5534
ENSMUSG00000028631	0	0.13803	0.230023	0.26914	0	0.0684025	0.237355	0
ENSMUSG00000002550	42.8975	41.6849	39.3339	42.8606	37.4491	41.8623	43.0206	42.1622
ENSMUSG00000031979	49.9973	42.9272	43.9343	43.0624	43.1532	49.3182	47.0556	44.6729
ENSMUSG00000001786	18.9825	16.9086	22.3122	23.4152	21.4113	23.462	24.2695	22.3365
ENSMUSG00000038406	114.418	117.739	116.238	114.99	111.107	119.841	122.06	115.492
ENSMUSG00000028028	77.2006	66.3922	92.0091	87.8742	80.189	76.474	67.8835	71.6845
ENSMUSG00000031750	1.56942	1.51833	1.53349	1.68213	2.3974	1.23124	0.890081	1.38521
ENSMUSG00000071267	19.0573	19.5312	21.0087	18.7052	17.1125	19.9051	17.7423	20.605
ENSMUSG00000049653	0.0747344	0.483104	0.0766743	0.201855	0.248007	0.205207	0.356032	0.173151
ENSMUSG00000064356	0.373672	0.759163	0.383371	0.80742	0.330676	0.478817	0.712065	0.779179
ENSMUSG00000049134	1.34522	0.966207	1.30346	0.94199	0.578683	0.752427	0.712065	1.12548
ENSMUSG00000035179	0.523141	0.621133	0.383371	0.201855	0	0.342012	0.0593387	0
ENSMUSG00000000278	387.274	399.389	414.501	429.346	416.073	438.665	428.129	415.129
ENSMUSG00000114515	0.448406	0.414089	0.306697	0.67285	0.496014	0.136805	0.47471	0.0865754
ENSMUSG00000016619	52.1646	53.8315	52.7519	54.299	56.2976	54.38	56.1344	57.1398
ENSMUSG00000063506	31.3884	34.2313	37.417	34.5845	37.5317	40.2207	38.7482	41.2099
ENSMUSG00000029864	6.57663	8.14375	7.59075	6.32479	9.75495	8.75552	7.6547	8.8307
ENSMUSG00000025858	32.4347	34.4384	28.6762	28.8653	30.3395	30.9863	35.3065	31.0806
ENSMUSG00000036158	0.448406	0.897192	0.53672	0.26914	0.496014	0.615622	0.771404	0.865754
ENSMUSG00000055200	12.107	11.0424	13.5713	14.87	13.0617	14.2961	14.9534	13.1595
ENSMUSG00000059412	5.00721	4.07187	4.37043	3.1624	2.06673	2.18888	3.32297	3.28987
ENSMUSG00000037406	0.0747344	0.621133	0.53672	0.201855	0.248007	0.478817	0.652726	0.432877
ENSMUSG00000007476	12.3312	11.2494	9.58428	10.2273	11.4083	11.6284	11.393	11.6011
ENSMUSG00000031585	25.1108	21.4636	19.782	21.2621	18.4352	20.5207	19.4631	23.8948
ENSMUSG00000038481	69.9514	67.0824	78.2077	82.7606	78.7836	75.9952	77.9711	81.2078
ENSMUSG00000026193	1478.62	1281.12	674.887	545.749	778.412	653.586	640.74	570.186
ENSMUSG00000055943	70.8482	71.7754	69.5435	83.3661	64.9779	79.6889	83.1929	77.9179
ENSMUSG00000012609	8.44499	9.38601	7.36073	11.5057	8.34957	9.71315	10.2656	11.6011
ENSMUSG00000031813	47.83	57.0062	51.6784	53.6262	50.1801	52.9435	58.4487	54.2828
ENSMUSG00000021715	13.0785	16.7706	14.7981	16.8885	15.0458	15.9378	15.3094	16.2762
ENSMUSG00000027984	44.9154	44.0314	41.0974	41.5149	43.1532	46.7873	45.5721	46.5776
ENSMUSG00000034032	31.0895	32.9891	36.8803	32.8351	30.9182	30.0971	30.2034	32.6389
ENSMUSG00000061559	24.0645	27.6749	26.2993	29.4708	24.5527	27.4294	30.3814	27.531
ENSMUSG00000023084	0.971547	0.207044	0.153349	0.13457	0.496014	0.27361	0.415371	0.779179
ENSMUSG00000006732	5.30614	7.38458	5.52055	5.98837	5.62149	5.33539	5.5185	6.14686
ENSMUSG00000031935	57.3213	57.4893	53.9787	54.299	52.5775	51.2335	57.2025	53.0707
ENSMUSG00000017686	52.4636	52.2442	52.1385	53.2224	54.1482	53.0119	51.4467	48.2225
ENSMUSG00000048920	42.2997	39.2694	40.714	35.5265	40.0118	39.3998	41.2998	38.6126
ENSMUSG00000053684	12.6301	10.9043	9.89098	10.631	12.979	10.3288	9.07883	10.8219
ENSMUSG00000073995	0.149469	0.345074	0.230023	0.26914	0.248007	0.27361	0.593387	0.606028
ENSMUSG00000004561	22.2709	21.3256	22.5422	23.7516	24.8007	25.5825	27.4738	26.5787
ENSMUSG00000053617	73.2397	66.2542	48.7648	47.7051	57.6203	51.6439	45.8095	51.6855
ENSMUSG00000036411	0.67261	0.759163	0.383371	0.40371	0.909359	0.54722	0.356032	0.519453
ENSMUSG00000074825	36.3209	42.8582	36.2669	35.3919	34.225	36.0481	35.4252	37.6603
ENSMUSG00000025982	498.329	503.67	553.971	527.582	558.595	502.348	495.834	488.286
ENSMUSG00000024799	10.5376	10.1452	8.28082	9.68904	7.10954	8.82392	11.8084	10.2159
ENSMUSG00000031393	76.827	74.9501	81.9648	79.2617	76.1382	78.3892	70.8504	79.6494
ENSMUSG00000068732	53.8835	54.3146	59.1158	58.6052	56.959	60.331	53.6422	53.5036
ENSMUSG00000099083	95.2116	95.5165	110.871	96.6886	112.265	101.167	90.4916	98.4363
ENSMUSG00000047213	174.056	184.131	189.385	192.099	184.352	186.534	183.653	201.201
ENSMUSG00000024735	79.2185	73.9148	67.55	72.1968	69.194	69.8389	71.7999	70.4724
ENSMUSG00000034317	14.349	12.7677	10.8111	12.044	8.2669	12.5177	12.5798	10.9085
ENSMUSG00000046269	5.45561	6.34936	6.44064	5.24823	6.53085	5.4038	5.8152	3.63617
ENSMUSG00000019790	118.977	127.263	131.573	125.016	150.21	143.03	130.605	131.422
ENSMUSG00000021071	0.373672	0.345074	0.153349	0.336425	0.165338	0.205207	0.178016	0.346302
ENSMUSG00000040842	161.501	158.113	154.959	172.115	153.93	171.964	165.614	167.956
ENSMUSG00000051242	0.373672	0.207044	0.53672	0.201855	0.248007	0.136805	0.118677	0.692604
ENSMUSG00000047412	33.6305	29.2623	33.3533	29.4708	30.7529	30.1655	33.4077	33.5913
ENSMUSG00000031779	0.298938	0	0.383371	1.27842	0	0.27361	0.118677	0
ENSMUSG00000070868	1.27048	1.24227	1.15011	1.48027	0.909359	0.82083	1.18677	0.519453
ENSMUSG00000019210	149.618	149.21	153.579	158.591	147.399	151.853	156.595	162.329
ENSMUSG00000058396	0.67261	0.897192	1.22679	1.00928	0.992028	1.23124	1.30545	0.779179
ENSMUSG00000002324	0	0.0690148	0.0766743	0.201855	0	0.27361	0	0.173151
ENSMUSG00000063972	5.38088	6.83246	6.21061	5.51737	5.95217	5.81421	6.11189	6.40658
ENSMUSG00000029534	4.70827	5.79724	5.0605	4.77724	4.71213	4.78817	3.73834	4.67507
ENSMUSG00000031392	117.258	118.36	134.793	119.969	136.156	124.219	120.754	124.063
ENSMUSG00000050248	6.7261	5.31414	1.53349	2.22041	1.48804	2.39409	1.48347	2.16439
ENSMUSG00000070570	0.67261	1.51833	0.460046	1.41299	0.661352	1.09444	0.94942	0.779179
ENSMUSG00000043157	113.522	120.914	112.404	124.41	111.521	127.229	134.284	138.78
ENSMUSG00000027670	0	0.276059	0.0766743	0.40371	0	0.0684025	0.178016	0
ENSMUSG00000024142	13.0785	9.17897	10.8877	12.3132	11.987	12.1756	10.9777	12.8997
ENSMUSG00000021481	22.0466	25.9496	26.0692	25.4337	25.2141	27.8398	26.3464	24.8472
ENSMUSG00000031652	107.916	90.5474	126.896	122.324	103.75	96.3791	87.94	95.0598
ENSMUSG00000021510	32.36	30.8496	40.4073	35.1901	34.969	34.4748	30.3221	37.2274
ENSMUSG00000027636	0.523141	0.207044	0.53672	0.201855	0	0.0684025	0.178016	0.173151
ENSMUSG00000029370	0.448406	0.276059	0.53672	0.067285	0.082669	0.136805	0.356032	0.0865754
ENSMUSG00000043542	14.2743	15.5283	13.8014	14.6008	12.6484	13.9541	12.4018	14.1118
ENSMUSG00000032398	28.6233	30.7116	30.0563	30.8838	27.4461	31.944	34.4758	32.9852
ENSMUSG00000018930	12.4806	11.5945	24.2291	27.1159	20.0059	20.1103	20.4125	24.4143
ENSMUSG00000058173	3.73672	4.62399	2.22355	2.96054	1.90139	2.7361	2.6109	2.59726
ENSMUSG00000021965	2.3915	2.20847	1.07344	1.41299	1.0747	2.39409	2.19553	1.99124
ENSMUSG00000040640	0.373672	0.621133	0.690068	0.470995	0.082669	0.27361	0.415371	0.173151
ENSMUSG00000015944	52.0151	57.0752	62.7962	54.8373	63.9032	59.0997	59.5168	61.0357
ENSMUSG00000005374	18.6089	18.2199	14.7981	16.4175	18.5179	17.6478	15.072	14.1984
ENSMUSG00000044279	0.149469	0	0	0.26914	0	0.342012	0.178016	0.0865754
ENSMUSG00000046049	0.373672	0.345074	0.0766743	0.26914	0.992028	0.478817	0.237355	0.173151
ENSMUSG00000022534	6.20296	5.86626	12.9579	12.515	12.979	12.0388	6.23057	9.35015
ENSMUSG00000030401	1.56942	1.03522	0.920091	0.94199	0.909359	1.16284	1.66148	1.21206
ENSMUSG00000069206	15.8437	19.6692	21.4688	20.3874	24.1394	23.3252	22.252	22.2499
ENSMUSG00000055271	0	0.276059	0.0766743	0	0.248007	0.342012	0.237355	0.346302
ENSMUSG00000031701	125.778	127.263	136.864	137.665	120.366	130.102	130.901	124.669
ENSMUSG00000013076	18.1605	14.8382	12.9579	9.82361	11.3257	10.192	11.2744	10.3025
ENSMUSG00000028718	2.3915	2.41552	2.0702	2.15312	2.56274	3.69373	3.20429	2.51069
ENSMUSG00000028797	130.038	139.341	117.158	136.521	120.283	137.694	133.512	132.98
ENSMUSG00000045838	6.87557	5.45217	2.91362	2.6914	3.63744	2.8729	3.32297	4.15562
ENSMUSG00000024442	26.0823	24.7073	28.9062	26.1066	26.0407	27.4294	24.3882	26.4055
ENSMUSG00000026500	0.597875	1.3803	1.38014	2.22041	1.3227	2.59929	2.19553	1.38521
ENSMUSG00000029311	217.552	226.092	237.767	248.214	234.78	246.181	241.983	238.775
ENSMUSG00000028803	29.9685	30.7806	33.5066	33.2388	32.9023	35.1589	31.8649	34.5436
ENSMUSG00000023931	0	0.207044	0.153349	0.26914	0.082669	0	0.0593387	0.0865754
ENSMUSG00000026121	23.2424	18.565	17.4051	18.9744	18.0218	18.5371	17.9796	17.4017
ENSMUSG00000039375	0.224203	0.207044	0.306697	0.26914	0.165338	0.205207	0.237355	0.0865754
ENSMUSG00000026812	78.2469	72.8796	71.3837	76.3685	82.0903	73.9431	76.4283	80.2554
ENSMUSG00000024909	40.805	32.506	28.5995	22.8096	28.0248	27.9082	27.9485	22.5096
ENSMUSG00000018339	93.6422	93.0319	72.8405	71.2548	74.4848	75.6531	85.2698	79.5628
ENSMUSG00000035235	6.42716	7.72966	8.51084	8.61248	7.35754	8.96072	6.5866	7.61864
ENSMUSG00000030663	80.5637	73.5008	77.5177	86.5958	73.2448	84.8875	78.2678	73.6757
ENSMUSG00000078656	0.298938	0.0690148	0.383371	0.40371	0.413345	0.27361	0.178016	0.432877
ENSMUSG00000020653	21.2246	28.158	22.3889	23.4825	26.5368	25.1037	22.43	20.5184
ENSMUSG00000093674	695.777	654.881	445.477	604.421	435.17	597.017	663.407	635.723
ENSMUSG00000039176	79.3679	73.2247	74.6807	78.1179	79.7756	79.0049	73.5207	83.199
ENSMUSG00000022111	11.6586	9.59306	9.8143	11.3712	10.9123	10.3972	11.7491	12.034
ENSMUSG00000026946	16.8152	14.9762	25.0725	28.9326	19.6752	20.726	20.3532	21.5573
ENSMUSG00000028274	26.3812	31.3327	29.0595	33.3734	29.8435	29.8919	30.5594	26.4055
ENSMUSG00000042873	0.149469	0.276059	0	0.336425	0.248007	0.410415	0.0593387	0.173151
ENSMUSG00000048911	5.82928	4.69301	5.75057	2.15312	4.21612	4.51456	4.56908	4.5885
ENSMUSG00000028278	28.0254	31.5398	40.1006	35.9975	41.8305	40.2891	43.0206	49.0883
ENSMUSG00000037410	179.736	179.507	205.87	199.231	183.691	188.791	197.064	193.929
ENSMUSG00000038987	1.41995	1.72537	0.996765	1.3457	1.0747	1.50485	1.18677	1.55836
ENSMUSG00000036553	63.2253	58.6626	62.3362	58.7398	55.9669	53.6959	58.6267	60.2565
ENSMUSG00000030747	1.19575	0.966207	0.690068	1.00928	0.578683	1.36805	0.94942	0.692604
ENSMUSG00000045691	8.07132	6.62542	5.29052	7.06493	5.78683	7.79788	6.17123	7.79179
ENSMUSG00000038827	15.8437	15.7354	17.7118	13.3897	15.4591	14.7065	14.2413	13.6789
ENSMUSG00000089704	3.96092	6.14232	5.0605	3.90253	5.12548	2.6677	3.20429	3.98247
ENSMUSG00000028646	310.148	320.781	363.743	336.896	338.612	324.638	341.672	358.163
ENSMUSG00000022421	1.34522	2.48453	1.53349	0.80742	1.98406	1.98367	2.13619	1.55836
ENSMUSG00000032966	165.611	155.628	116.928	129.12	121.937	137.899	134.224	132.634
ENSMUSG00000046658	15.6942	16.9086	15.1815	13.457	11.5737	12.7913	15.7841	18.1808
ENSMUSG00000090622	4.48406	4.62399	3.60369	3.02783	4.5468	4.71977	4.80644	3.03014
ENSMUSG00000035890	29.5201	28.4341	24.7658	28.2597	25.3794	26.8822	26.2871	29.782
ENSMUSG00000014329	15.5448	13.1128	6.67066	5.18095	8.10157	4.58297	5.39982	5.45425
ENSMUSG00000037747	0.149469	0.0690148	0.0766743	0.13457	0	0.136805	0.118677	0
ENSMUSG00000055067	13.0038	12.9748	14.4148	11.3712	9.83761	12.3808	13.5292	14.5447
ENSMUSG00000020694	49.3247	42.5131	50.7584	45.4174	45.3853	40.7679	41.3591	44.0669
ENSMUSG00000079065	7.92185	7.72966	8.0508	10.4292	11.0777	8.55031	7.12065	9.35015
ENSMUSG00000023224	9.64074	6.69444	5.29052	4.23896	8.68025	7.38747	6.94263	7.70521
ENSMUSG00000009633	0.0747344	0.414089	0.153349	0	0.248007	0.342012	0.118677	0.0865754
ENSMUSG00000036896	2033.07	2090.04	1808.29	2380.21	1740.93	2260.77	2317.59	2192.96
ENSMUSG00000067889	1.94309	2.41552	2.53025	2.62412	1.57071	2.39409	1.42413	1.64493
ENSMUSG00000022354	21.7477	21.6706	14.8748	20.1855	16.0378	18.8791	19.2851	18.4406
ENSMUSG00000054065	0	0.0690148	0.383371	0.13457	0.248007	0.205207	0.296694	0.0865754
ENSMUSG00000040913	30.118	31.9538	27.1427	31.0857	32.6543	32.5596	34.1791	34.2839
ENSMUSG00000028528	0.149469	0.207044	0.230023	0.067285	0.248007	0.342012	0.296694	0.346302
ENSMUSG00000004319	51.4173	50.5188	55.5888	58.1342	54.8096	53.6275	55.363	60.4297
ENSMUSG00000067629	4.783	6.34936	6.05727	7.33407	5.53883	6.84025	7.06131	5.2811
ENSMUSG00000027859	4.63353	4.34793	1.53349	1.07656	2.14939	2.46249	2.37355	2.07781
ENSMUSG00000037007	15.5448	15.1833	14.7981	14.2644	11.491	13.2701	13.2325	13.246
ENSMUSG00000074215	0.523141	0.345074	0.0766743	0.53828	0.330676	0.82083	0.593387	0.95233
ENSMUSG00000001313	5.75455	6.69444	4.44711	8.14149	4.5468	7.59267	6.46792	5.6274
ENSMUSG00000023022	154.028	151.695	111.331	126.967	129.212	135.095	129.062	133.672
ENSMUSG00000027220	4.70827	4.2099	1.22679	1.61484	2.06673	1.71006	2.49223	1.99124
ENSMUSG00000110185	12.6301	12.4917	10.4277	9.82361	10.995	11.3548	12.8765	12.5534
ENSMUSG00000034118	15.9184	14.148	32.8166	32.8351	14.5497	17.9899	20.1158	16.6225
ENSMUSG00000008683	327.561	317.054	268.743	292.959	258.506	290.026	303.874	303.707
ENSMUSG00000041747	33.4063	34.9905	35.0401	35.5265	33.1503	34.4748	34.5351	33.5047
ENSMUSG00000021319	4.03566	2.89862	1.99353	1.74941	2.81075	1.23124	1.60215	2.25096
ENSMUSG00000020362	101.564	96.2066	102.053	98.909	98.2935	100.415	92.9838	97.7437
ENSMUSG00000022678	42.5986	40.8568	49.0715	44.0717	45.468	46.3085	48.8951	42.9414
ENSMUSG00000027562	0.224203	0.621133	0.920091	0.40371	1.48804	0.82083	0.593387	0.865754
ENSMUSG00000045410	29.4454	28.4341	28.7528	35.5938	27.9421	28.2502	31.1528	28.743
ENSMUSG00000015377	8.14605	7.4536	6.51731	5.58466	6.20018	5.67741	6.05255	6.83946
ENSMUSG00000025266	26.3812	21.8777	22.3122	21.1948	20.5846	22.2308	20.9466	21.0378
ENSMUSG00000068184	6.35242	5.45217	3.98706	5.98837	4.96014	4.85658	5.93387	7.18576
ENSMUSG00000051851	3.81145	5.45217	4.60046	4.0371	5.29082	4.99338	5.04379	5.97371
ENSMUSG00000044703	3.58725	2.69158	20.012	18.6379	7.52288	11.6968	8.66346	9.00385
ENSMUSG00000043866	42.1502	47.4822	44.3177	43.1297	42.9052	37.553	45.9282	49.954
ENSMUSG00000034023	2.09256	2.76059	2.3769	1.54756	2.72808	1.84687	2.9076	1.21206
ENSMUSG00000048481	1.94309	2.13946	1.38014	1.27842	1.65338	2.12048	1.78016	1.55836
ENSMUSG00000032480	54.5561	54.6597	54.8221	54.5009	57.951	54.8588	56.1938	58.6982
ENSMUSG00000027852	134.671	144.241	149.515	158.322	160.957	153.085	153.509	153.671
ENSMUSG00000053436	259.403	233.891	261.153	259.787	229.572	237.493	243.348	244.229
ENSMUSG00000039109	381.968	377.649	151.508	163.435	156.244	169.843	130.367	167.35
ENSMUSG00000038506	19.2815	15.2523	16.8683	19.7818	21.9073	18.6739	19.8785	17.8345
ENSMUSG00000032744	2.01783	0.897192	1.99353	1.41299	1.3227	1.36805	1.18677	1.73151
ENSMUSG00000044730	20.6267	24.9143	22.0055	24.4917	22.1553	21.9572	19.0477	23.8082
ENSMUSG00000022972	2.31677	1.31128	1.68683	1.61484	0.992028	2.39409	2.19553	1.55836
ENSMUSG00000037868	11.3596	8.69586	9.58428	9.21805	10.1683	10.3972	8.66346	9.8696
ENSMUSG00000038812	38.264	30.2285	31.7431	34.5172	29.5955	33.5856	34.6538	34.3705
ENSMUSG00000052821	57.5455	59.7668	74.604	73.4752	68.7806	72.1646	61.7716	64.4121
ENSMUSG00000062591	0.822078	0.621133	0.53672	1.14385	1.57071	1.43645	0.593387	0.95233
ENSMUSG00000009621	69.0546	76.1233	58.3491	62.2386	60.1004	57.3897	54.3543	60.4297
ENSMUSG00000026628	199.616	202.075	261.306	277.349	303.643	313.899	281.147	283.967
ENSMUSG00000024220	18.6089	19.6002	15.6415	15.7447	17.1125	15.9378	13.7666	15.8433
ENSMUSG00000050675	1.27048	0.966207	1.38014	0.605565	1.15737	1.84687	1.0681	0.95233
ENSMUSG00000035621	68.0083	65.5641	60.8794	63.517	72.0047	72.4382	74.6481	64.9316
ENSMUSG00000027953	30.7906	31.6778	30.823	31.7585	30.7529	33.1068	35.4846	32.5524
ENSMUSG00000041840	11.7333	10.3522	9.66096	7.46864	9.50694	8.2767	9.25684	8.57097
ENSMUSG00000021501	29.0717	29.8834	30.133	30.682	26.7021	27.0874	33.111	38.7858
ENSMUSG00000029153	2.76517	1.8634	2.91362	2.42226	1.65338	2.8729	3.08561	3.20329
ENSMUSG00000020227	43.9438	42.03	48.6881	47.3686	41.9132	40.9047	43.6733	44.2401
ENSMUSG00000028766	4.5588	4.2099	1.84018	0.94199	1.81872	1.64166	3.14495	1.55836
ENSMUSG00000003070	1.27048	1.10424	0.766743	0.94199	0.330676	0.478817	0.415371	0.259726
ENSMUSG00000047671	2.24203	2.76059	1.53349	1.21113	3.63744	2.25728	2.31421	1.99124
ENSMUSG00000036442	34.8262	36.5778	30.363	30.4128	30.8355	30.9863	35.8999	32.8121
ENSMUSG00000037960	59.7128	60.1119	63.4863	62.7769	68.1193	69.7021	68.8329	62.5075
ENSMUSG00000024045	124.209	120.362	125.592	120.373	113.257	119.157	110.726	109.778
ENSMUSG00000032456	12.107	12.3536	10.581	11.1693	8.18423	10.4656	10.5623	12.034
ENSMUSG00000067767	0.0747344	0	0.230023	0.13457	0.248007	0.0684025	0.0593387	0.173151
ENSMUSG00000017969	0.149469	0.552118	0.153349	0	0.330676	0	0.356032	0.173151
ENSMUSG00000032333	38.4882	39.7525	43.3976	52.3477	42.4092	41.9991	41.2404	40.3442
ENSMUSG00000055717	0	0.276059	0.0766743	0	0.082669	0.0684025	0.118677	0.173151
ENSMUSG00000096188	63.0758	52.8653	50.2216	52.2805	52.2468	51.8491	48.7764	52.1184
ENSMUSG00000045409	25.6339	27.2608	25.5325	22.5405	27.7768	26.0613	24.0915	27.0981
ENSMUSG00000037013	84.3751	86.9586	78.8211	76.5031	77.6262	78.1156	78.2085	78.5239
ENSMUSG00000014504	30.4916	31.6778	31.5131	32.2295	25.2141	31.1231	32.1616	28.743
ENSMUSG00000046330	416.196	424.027	277.101	407.276	273.634	388.458	427.239	426.384
ENSMUSG00000036098	0.298938	0.276059	0.230023	0.470995	0.330676	0.136805	0.296694	0.519453
ENSMUSG00000031669	3.58725	4.83104	3.75704	4.70995	3.55477	4.10415	3.91636	4.32877
ENSMUSG00000053475	0.298938	0.0690148	0.230023	0.26914	0.330676	0.205207	0.237355	0.173151
ENSMUSG00000078995	3.88619	4.34793	4.7538	4.57538	5.12548	3.89894	4.09437	4.41535
ENSMUSG00000029802	15.0216	15.7354	18.9385	16.283	15.7898	16.9638	14.7753	19.1332
ENSMUSG00000026473	645.481	680.21	489.642	559.811	508.001	556.454	544.848	527.418
ENSMUSG00000078902	0.896813	0.690148	0.613394	1.07656	0.744021	0.82083	0.771404	0.519453
ENSMUSG00000030785	1.41995	0.690148	0.920091	1.3457	1.24004	1.29965	1.12744	0.95233
ENSMUSG00000022372	32.8084	28.2271	35.6535	34.0462	27.1981	30.2339	32.3989	31.7732
ENSMUSG00000040606	2.01783	1.51833	1.30346	1.61484	1.98406	1.98367	1.42413	1.03891
ENSMUSG00000031367	144.163	135.131	145.604	147.758	143.017	141.73	151.076	158.779
ENSMUSG00000090799	6.12822	5.86626	2.9903	1.74941	2.31473	2.53089	3.08561	3.28987
ENSMUSG00000072966	0.149469	0	0.0766743	0.201855	0	0.0684025	0.237355	0
ENSMUSG00000017754	1881.96	1980.79	2711.43	2380.81	2819.18	2367.2	2310	2309.66
ENSMUSG00000051497	0	0.13803	0.153349	0.336425	0.413345	0.54722	0.296694	0.346302
ENSMUSG00000055760	4.03566	3.58877	3.22032	2.62412	1.98406	3.62533	3.73834	3.46302
ENSMUSG00000030213	81.1616	85.2333	102.513	104.224	99.9469	94.1218	90.7289	88.7398
ENSMUSG00000006378	0.448406	0.483104	0.0766743	0.605565	0.165338	0.27361	0.237355	0.0865754
ENSMUSG00000050912	172.711	151.349	160.556	165.319	143.1	145.629	138.378	137.049
ENSMUSG00000031201	22.8687	22.0847	25.1492	24.4245	23.0647	27.0874	25.8123	28.3102
ENSMUSG00000098781	0.0747344	0.207044	0.306697	0.067285	0.165338	0	0	0.0865754
ENSMUSG00000021997	0.224203	0.207044	0.53672	0.53828	0.496014	0.136805	0.47471	0.0865754
ENSMUSG00000044162	40.7303	28.5721	60.6493	57.0577	51.4201	45.3508	34.9505	45.0192
ENSMUSG00000090891	0.224203	0.621133	0.153349	0.26914	0.248007	0.136805	0.47471	0.173151
ENSMUSG00000073411	2936.17	3016.02	4577.15	4648.59	4262.99	4707.18	4939.36	4728.06
ENSMUSG00000032041	24.2887	22.5678	26.836	25.2319	24.8834	24.8301	23.4981	26.0592
ENSMUSG00000027454	3.81145	2.89862	1.45681	2.89326	2.48007	3.35172	2.67024	3.11672
ENSMUSG00000074500	1.79363	1.10424	1.68683	1.88398	1.48804	1.64166	1.78016	1.90466
ENSMUSG00000064141	2.6157	2.48453	2.14688	1.8167	1.65338	2.32568	1.42413	1.90466
ENSMUSG00000091971	0.822078	2.20847	1.15011	1.88398	0.992028	2.25728	2.6109	2.33754
ENSMUSG00000021904	1.04628	0.276059	1.76351	1.27842	0.992028	0.684025	1.72082	2.42411
ENSMUSG00000056763	30.118	29.2623	30.4397	28.9326	28.7688	32.97	26.7618	31.4269
ENSMUSG00000037214	7.39871	8.28178	10.121	7.53592	6.53085	6.70344	6.05255	7.61864
ENSMUSG00000028413	147.302	150.521	151.202	146.95	147.647	149.596	148.05	163.454
ENSMUSG00000078941	9.49127	9.93813	12.0379	11.2366	8.59758	12.1756	9.79089	10.0428
ENSMUSG00000000563	137.138	132.646	120.992	132.619	120.366	132.974	132.859	132.547
ENSMUSG00000022820	25.7086	24.0862	21.0854	27.856	17.2778	24.5565	26.2277	23.2022
ENSMUSG00000043671	7.62291	5.5902	10.8111	7.67049	10.0856	10.0552	9.4942	9.09042
ENSMUSG00000004934	36.6946	38.7173	34.2734	33.5752	37.8624	38.8526	36.5527	38.5261
ENSMUSG00000057236	138.558	140.445	119.612	129.793	120.862	134	126.392	121.812
ENSMUSG00000041052	0.67261	0.621133	0.766743	1.8167	0.413345	0.615622	0.415371	1.29863
ENSMUSG00000029622	760.124	771.378	781.771	797.664	719.634	819.051	883.969	811.039
ENSMUSG00000034729	20.7762	18.703	16.485	21.1948	19.6752	24.3513	22.7267	21.4707
ENSMUSG00000033114	10.7618	11.4565	12.9579	14.6008	12.5657	13.8173	13.8259	13.4192
ENSMUSG00000072553	0.149469	0.0690148	0	0.336425	0.082669	0.0684025	0	0.346302
ENSMUSG00000021886	98.201	95.9306	130.27	124.141	111.603	105.408	105.445	104.843
ENSMUSG00000061838	27.577	30.5736	28.4461	28.0578	24.3047	23.3936	26.3464	29.3491
ENSMUSG00000029093	0.822078	1.93241	0.843417	0.874705	1.24004	1.02604	0.712065	2.16439
ENSMUSG00000002129	50.2215	57.0062	62.0295	57.7305	63.7378	56.8425	55.4817	53.9365
ENSMUSG00000033220	177.345	167.361	207.02	197.011	187.741	188.175	200.921	183.713
ENSMUSG00000021556	12.2564	13.3889	11.4245	12.1113	14.6324	13.4069	11.3337	11.6011
ENSMUSG00000029027	7.62291	10.7663	8.0508	9.28533	6.36552	8.89232	7.95139	8.05152
ENSMUSG00000039577	2.1673	2.41552	2.83695	2.01855	1.81872	1.84687	2.25487	1.55836
ENSMUSG00000004056	141.995	155.628	147.675	150.517	137.313	150.417	156.358	149.516
ENSMUSG00000017002	0.224203	0.276059	0.230023	0.53828	0.413345	0.410415	0.712065	0.432877
ENSMUSG00000017830	47.9795	37.13	119.305	122.728	54.2309	64.914	61.5343	71.5979
ENSMUSG00000029767	196.85	177.575	160.556	144.394	160.626	155.547	146.567	146.745
ENSMUSG00000026701	70.3998	69.2218	70.6937	65.401	69.3593	63.2723	74.3514	65.7973
ENSMUSG00000020941	41.5523	44.6526	48.8415	47.3014	56.3803	52.0543	46.8183	49.1749
ENSMUSG00000050379	7.09977	8.14375	7.20738	6.66122	10.0856	8.89232	7.53602	11.2548
ENSMUSG00000025646	14.349	17.7368	65.8632	71.7931	55.8843	58.1421	55.4224	55.3217
ENSMUSG00000045034	0.373672	0.13803	0.0766743	0	0.082669	0.205207	0.771404	0.173151
ENSMUSG00000039768	54.1824	54.4527	55.8955	53.7607	53.9002	53.3539	53.2268	56.1875
ENSMUSG00000017721	74.7344	84.4051	90.9357	79.1272	92.672	87.9656	85.6851	91.4237
ENSMUSG00000026077	1.04628	1.10424	1.22679	1.14385	1.0747	1.09444	1.12744	1.38521
ENSMUSG00000024347	1.19575	1.8634	2.14688	2.08584	1.81872	2.12048	2.6109	2.16439
ENSMUSG00000074746	62.5527	59.9739	64.1763	58.3361	62.7458	60.673	57.5586	57.0532
ENSMUSG00000035852	0.67261	0.345074	1.84018	2.01855	1.15737	0.752427	1.24611	1.21206
ENSMUSG00000023938	7.54817	8.97192	7.66743	6.39208	9.17626	9.02913	8.54478	7.09919
ENSMUSG00000050295	9.566	9.38601	2.76027	3.70068	3.80278	2.59929	5.34049	4.67507
ENSMUSG00000064373	6735.29	6915.21	6105.19	6162.16	6277.97	5969.55	6241.07	6305.03
ENSMUSG00000092077	0.0747344	0.345074	0.230023	0.470995	0.082669	0.136805	0.296694	0.432877
ENSMUSG00000016308	40.1324	36.5778	39.8706	33.4406	39.0198	39.6734	39.4009	39.565
ENSMUSG00000020444	21.2993	21.1875	21.0087	23.0788	21.0806	24.4881	25.3376	22.8559
ENSMUSG00000026980	13.228	12.2156	5.59722	4.37353	7.77089	6.77185	5.69652	5.02138
ENSMUSG00000024598	1.64416	1.65636	0.460046	0.40371	0.496014	0.478817	0.47471	0.779179
ENSMUSG00000048218	0.67261	1.03522	0.53672	0.53828	0.413345	0.410415	0.356032	0.346302
ENSMUSG00000013973	6.7261	5.52118	8.35749	7.46864	6.11751	8.61871	7.95139	8.31124
ENSMUSG00000046668	5.08194	3.7268	1.76351	1.07656	1.73605	1.02604	1.89884	1.47178
ENSMUSG00000029415	28.3991	21.4636	23.0023	26.7794	20.3366	21.9572	22.074	21.1244
ENSMUSG00000034382	0.822078	0.897192	1.68683	0.80742	1.73605	0.957635	1.24611	0.865754
ENSMUSG00000031997	1.19575	1.31128	0.53672	0.26914	0.992028	1.09444	1.48347	2.07781
ENSMUSG00000027412	2.91464	3.03665	1.84018	1.07656	1.65338	1.71006	1.72082	2.42411
ENSMUSG00000052374	0.0747344	0.345074	0.153349	0.067285	0.248007	0.136805	0.0593387	0.0865754
ENSMUSG00000055632	0.224203	0.276059	0.460046	0.53828	0.413345	0.54722	0.237355	0.779179
ENSMUSG00000001674	36.3957	34.8525	38.1838	29.6054	34.3076	31.8072	29.61	32.7255
ENSMUSG00000032855	128.693	124.296	123.139	113.375	138.14	119.362	114.286	117.137
ENSMUSG00000059552	76.3038	72.3275	81.8114	75.3592	77.0475	75.3795	78.2678	77.3119
ENSMUSG00000022884	341.611	345.626	330.773	332.186	343.407	330.794	327.847	322.667
ENSMUSG00000001558	0.0747344	0.276059	0.306697	0.336425	0.248007	0	0	0.259726
ENSMUSG00000058351	12.4059	14.4931	7.4374	10.7656	7.10954	9.43954	12.4611	10.7354
ENSMUSG00000024660	46.7837	47.3441	39.8706	43.4661	47.0387	45.214	43.436	44.8461
ENSMUSG00000019990	29.3706	37.8201	72.0738	71.524	53.6522	59.4418	58.2113	60.0834
ENSMUSG00000037005	0	0.0690148	0.383371	0.13457	0	0.205207	0	0.0865754
ENSMUSG00000053338	0	0.276059	0.766743	0.605565	0.082669	0.410415	0	0.173151
ENSMUSG00000028228	120.621	127.608	146.678	148.363	132.684	129.144	126.273	133.586
ENSMUSG00000075028	9.26707	11.0424	6.97736	7.60321	7.85356	8.75552	8.54478	6.92604
ENSMUSG00000060377	0.597875	0.966207	0.460046	1.27842	0.578683	0.684025	1.12744	1.21206
ENSMUSG00000040321	12.8543	11.8705	11.8078	11.7076	11.1603	11.0128	10.4436	8.65754
ENSMUSG00000097148	0.0747344	0	0.0766743	0.067285	0.248007	0.136805	0.178016	0.173151
ENSMUSG00000029208	36.7693	37.0609	38.4905	39.6309	41.1692	36.8005	36.5527	42.9414
ENSMUSG00000032409	28.9222	23.8101	28.5228	28.5961	27.6941	22.9148	24.3882	25.8861
ENSMUSG00000021495	120.846	124.986	99.5232	108.733	110.859	104.861	106.988	109.951
ENSMUSG00000034059	0.523141	1.10424	0.383371	0.067285	0.413345	0.342012	0.415371	0.346302
ENSMUSG00000024083	92.8949	85.9924	97.223	99.2454	97.7148	94.7374	91.441	90.125
ENSMUSG00000061118	11.5091	14.079	9.35426	11.7749	11.3257	11.4916	11.9864	10.3891
ENSMUSG00000041718	17.2636	17.1847	15.7182	14.87	16.8645	14.7749	15.8434	17.6614
ENSMUSG00000049691	0.747344	0	0.0766743	0	0.082669	0.0684025	0.0593387	0.0865754
ENSMUSG00000024191	16.7405	14.9072	15.0282	14.3317	12.8964	14.6381	13.5292	14.2849
ENSMUSG00000038759	44.3922	50.0357	47.6914	41.4476	47.948	45.1456	40.113	40.171
ENSMUSG00000041974	20.3278	17.1847	18.7085	16.9558	19.0139	16.2114	16.1401	17.0554
ENSMUSG00000051335	3.73672	2.62256	2.53025	1.95127	2.31473	2.8729	2.19553	2.68384
ENSMUSG00000030327	81.3858	77.6416	102.513	95.5447	92.7547	91.1805	83.6676	87.7875
ENSMUSG00000049303	0.224203	0.759163	0.306697	0.336425	0.413345	0.54722	0.296694	0.346302
ENSMUSG00000071847	0.597875	0.828178	0.53672	0.40371	0.909359	0.478817	1.30545	1.03891
ENSMUSG00000022833	5.08194	5.17611	6.59399	6.59393	7.52288	5.4038	5.57784	5.10795
ENSMUSG00000023411	6.7261	6.62542	3.60369	3.36425	3.96811	4.58297	3.85702	2.94357
ENSMUSG00000020973	0.971547	0.966207	1.07344	0.53828	0.744021	0.54722	0.94942	1.29863
ENSMUSG00000040435	17.4131	18.0819	20.7787	19.3781	19.1792	17.3742	16.9709	16.3628
ENSMUSG00000045205	87.514	88.822	86.3352	86.8649	92.424	81.9462	88.9488	88.9996
ENSMUSG00000058298	15.2458	14.9762	17.6351	14.6008	17.6085	16.6902	12.8765	17.4882
ENSMUSG00000039450	55.5277	53.9696	40.024	50.8002	38.6891	46.5137	56.8465	45.7984
ENSMUSG00000069565	78.3217	68.9458	66.8599	65.6029	63.5725	66.5556	75.7756	68.5678
ENSMUSG00000031924	91.4002	92.4108	86.5652	88.8835	87.7118	89.5388	84.3797	84.1513
ENSMUSG00000001847	352.746	371.162	389.199	357.754	384.576	364.654	365.764	374.785
ENSMUSG00000001229	70.6987	70.2571	74.604	64.2572	72.1701	64.2983	68.4176	62.2477
ENSMUSG00000058440	27.6517	27.3299	27.7561	29.4708	26.7848	29.4815	23.9728	28.4833
ENSMUSG00000046096	33.481	25.3974	31.8965	31.2202	29.0995	30.4391	31.2715	29.2625
ENSMUSG00000020917	148.871	154.317	145.681	148.363	147.812	155.958	149.89	141.984
ENSMUSG00000037239	21.8972	19.7382	19.0152	17.6287	20.0886	20.5207	18.3357	18.0077
ENSMUSG00000020781	14.0501	16.8396	12.4212	12.9187	11.739	12.0388	13.6479	14.8044
ENSMUSG00000062859	0.448406	0.276059	0.613394	0.40371	0.330676	0.889232	0.356032	0.519453
ENSMUSG00000028958	7.62291	9.04094	9.73763	10.0928	9.09359	10.6708	9.96891	10.2159
ENSMUSG00000043432	6.27769	6.48739	6.59399	5.98837	6.03484	6.08782	7.17999	6.57973
ENSMUSG00000079465	0.67261	0.345074	0.460046	0.40371	0.248007	0.54722	0.356032	0.0865754
ENSMUSG00000030271	9.04286	10.6973	10.4277	8.5452	8.68025	9.91836	10.2063	10.3025
ENSMUSG00000020547	16.591	14.7692	10.4277	10.2946	14.1364	12.3124	10.1469	12.034
ENSMUSG00000040328	1.71889	2.3465	8.58752	10.4292	5.62149	4.44616	3.44165	4.67507
ENSMUSG00000008932	0	0.207044	0.230023	0.13457	0.082669	0.0684025	0.178016	0.259726
ENSMUSG00000021200	1.04628	0.414089	1.07344	0.874705	1.0747	1.57326	1.30545	1.29863
ENSMUSG00000038930	5.15667	6.48739	4.7538	4.64267	5.62149	5.26699	4.03503	4.84822
ENSMUSG00000023707	20.7014	20.4974	17.7118	20.9929	14.5497	19.8367	20.2938	21.3841
ENSMUSG00000042523	9.79021	9.38601	10.0443	9.48719	11.3257	9.02913	10.6216	10.0428
ENSMUSG00000033671	115.166	93.17	150.512	129.524	130.369	117.173	111.557	112.894
ENSMUSG00000001768	141.472	145.276	173.591	172.048	188.237	172.169	162.647	166.917
ENSMUSG00000007989	1.94309	1.51833	0.690068	0.740135	1.0747	0.957635	0.771404	1.12548
ENSMUSG00000053560	30.7158	35.2666	28.5228	24.088	29.7609	28.3186	28.9573	30.994
ENSMUSG00000042641	2.24203	1.65636	1.99353	2.28769	1.65338	2.18888	1.66148	2.25096
ENSMUSG00000056770	130.337	129.127	120.685	125.89	121.027	132.085	120.932	128.651
ENSMUSG00000057286	1.27048	1.79438	0.53672	0.605565	1.3227	0.684025	1.36479	0.519453
ENSMUSG00000072673	0.971547	1.03522	1.15011	0.94199	1.24004	0.957635	0.534049	1.03891
ENSMUSG00000073489	168.451	152.73	473.003	479.406	246.354	279.766	264.057	270.548
ENSMUSG00000035919	11.9575	12.2156	13.188	10.0928	12.483	11.902	12.7578	14.6313
ENSMUSG00000024855	83.2541	93.5841	89.2488	84.2408	97.7975	88.5128	91.5597	94.3672
ENSMUSG00000070808	40.1324	42.7892	53.0586	45.3501	51.5028	48.2237	45.5721	51.6855
ENSMUSG00000028688	10.9112	8.21276	8.97089	9.48719	7.10954	8.68711	8.30742	11.2548
ENSMUSG00000041757	0.373672	0.483104	0.230023	0.470995	0.330676	0.752427	0.118677	0.432877
ENSMUSG00000032717	1.04628	1.31128	0.613394	0.26914	0.578683	0.54722	0.652726	0.606028
ENSMUSG00000063063	0.0747344	0.0690148	0	0.067285	0.165338	0.0684025	0.118677	0.173151
ENSMUSG00000032120	25.5592	24.5693	29.9796	26.914	29.2648	32.5596	30.6781	32.0329
ENSMUSG00000038235	3.21358	2.13946	7.82077	6.7285	7.44021	6.56664	7.77337	5.02138
ENSMUSG00000025171	52.912	52.6583	37.2637	46.7631	40.9212	46.9925	46.7589	46.8373
ENSMUSG00000028927	8.29552	11.3874	9.89098	9.95818	10.3336	11.4916	11.6304	9.78303
ENSMUSG00000025241	65.4673	59.1457	70.847	68.227	72.7487	61.9042	59.6948	64.9316
ENSMUSG00000022214	84.3751	87.4417	91.8558	101.129	83.5784	92.8906	103.071	96.7048
ENSMUSG00000029405	75.9302	73.6388	79.1278	84.7118	77.9569	79.6889	73.4614	82.5064
ENSMUSG00000027347	1.27048	0.552118	3.14364	3.56611	0.413345	1.43645	0.652726	0.692604
ENSMUSG00000052336	34.3778	27.4679	44.7011	38.6889	41.0038	34.2012	34.3571	35.1496
ENSMUSG00000024429	50.9689	48.7935	52.0618	54.7027	51.4201	55.1324	50.6159	51.6855
ENSMUSG00000026659	8.44499	7.72966	5.75057	7.67049	8.2669	6.84025	5.57784	6.83946
ENSMUSG00000029245	0	0.0690148	0.153349	0.26914	0.082669	0.205207	0	0
ENSMUSG00000018819	39.0114	44.6526	86.2585	89.8928	74.2368	91.3173	94.4673	100.254
ENSMUSG00000028073	3.43778	2.48453	2.45358	1.3457	2.48007	1.57326	2.19553	1.64493
ENSMUSG00000034799	9.1176	10.0071	10.121	11.7749	10.1683	11.0128	11.6304	10.7354
ENSMUSG00000037795	36.9935	36.9919	32.4332	35.0555	36.7877	32.0808	33.5264	36.6214
ENSMUSG00000069808	3.88619	3.51975	3.29699	3.02783	2.31473	2.94131	2.07686	2.07781
ENSMUSG00000004018	8.29552	7.86769	9.20091	8.34334	8.18423	7.93469	8.66346	7.61864
ENSMUSG00000049321	1.56942	1.17325	0.920091	0.874705	0.578683	0.82083	1.24611	0.173151
ENSMUSG00000031592	69.503	65.7021	73.9907	70.2455	76.3035	67.2396	73.402	73.6757
ENSMUSG00000057342	78.7701	75.7782	93.3892	89.6236	91.1013	88.9916	93.8145	87.268
ENSMUSG00000021700	0	0	0	0.26914	0.248007	0.136805	0.0593387	0.0865754
ENSMUSG00000069633	1.71889	1.72537	2.30023	2.15312	1.57071	2.05207	2.25487	2.59726
ENSMUSG00000030268	11.7333	8.69586	3.83371	4.91181	6.69619	6.77185	4.7471	4.5885
ENSMUSG00000052673	0.448406	0.276059	0.383371	0.40371	0.661352	0.410415	0.534049	0.519453
ENSMUSG00000019302	367.843	354.943	414.808	390.186	431.863	391.331	399.528	406.125
ENSMUSG00000056758	17.7121	19.5312	22.3122	19.0417	25.0487	24.2145	19.5224	24.2411
ENSMUSG00000028187	27.2781	24.7073	26.2226	25.3664	27.5288	28.6606	26.9398	30.3014
ENSMUSG00000018166	5.08194	5.38315	9.58428	9.62176	10.747	8.2767	9.79089	9.8696
ENSMUSG00000026288	432.712	465.643	484.275	456.125	498.825	463.29	466.818	454.781
ENSMUSG00000022468	1.04628	1.51833	1.45681	1.14385	0.413345	0.82083	0.94942	0.865754
ENSMUSG00000027368	3.51252	2.07044	4.7538	3.43154	2.81075	3.21492	2.9076	1.99124
ENSMUSG00000000957	116.81	95.5855	95.0761	81.3476	71.8394	55.1324	51.0907	47.9628
ENSMUSG00000003527	26.5307	28.9172	28.4461	28.1251	26.9501	29.0711	32.1616	27.7041
ENSMUSG00000074886	53.2856	58.3865	52.9819	54.77	51.8335	55.6112	58.3893	60.8625
ENSMUSG00000047988	0.298938	0.345074	0.460046	0.336425	0.413345	0.205207	0.237355	0.692604
ENSMUSG00000028461	7.99658	7.31557	8.12747	7.87235	7.68822	8.4135	10.0282	9.69645
ENSMUSG00000078763	3.36305	2.96764	84.1117	78.9926	23.0647	32.2176	32.2209	32.0329
ENSMUSG00000006611	219.271	230.371	204.337	211.006	207.995	201.993	214.866	205.27
ENSMUSG00000061723	1.34522	1.03522	0.766743	0.874705	0.661352	1.09444	1.0681	1.21206
ENSMUSG00000029384	0.448406	0.483104	0.0766743	0.067285	0.330676	0.136805	0.178016	0.0865754
ENSMUSG00000031622	110.607	110.355	101.133	114.788	96.8881	112.522	123.662	113.414
ENSMUSG00000048410	21.374	25.9496	25.0725	23.3479	25.2141	24.3513	21.718	22.5962
ENSMUSG00000029343	7.39871	8.28178	9.12424	9.08348	9.25893	8.13989	7.00197	10.1293
ENSMUSG00000026385	66.3642	62.0443	45.3145	56.7885	46.8733	59.7838	56.8465	60.6028
ENSMUSG00000030110	6.20296	4.69301	1.84018	1.41299	4.5468	2.12048	2.19553	1.64493
ENSMUSG00000019518	31.5379	29.3313	28.5228	28.2597	32.4889	31.944	27.7705	30.5611
ENSMUSG00000048038	0.0747344	0.345074	0.153349	0.067285	0	0.136805	0.118677	0.173151
ENSMUSG00000047810	93.7169	93.101	100.75	105.032	78.5356	95.6951	100.876	96.1853
ENSMUSG00000094724	1.71889	1.93241	1.76351	3.09511	1.98406	1.50485	3.14495	1.73151
ENSMUSG00000061535	0.448406	0	0.0766743	0	0.082669	0.136805	0.0593387	0.0865754
ENSMUSG00000062075	13.6764	12.7677	11.8078	14.0626	13.8884	14.9801	14.8347	14.1118
ENSMUSG00000074867	1.79363	2.55355	1.61016	1.68213	2.64541	1.77846	2.13619	3.20329
ENSMUSG00000031297	1.49469	1.10424	1.84018	2.55683	0.82669	1.23124	1.24611	1.03891
ENSMUSG00000001482	32.6589	36.5778	39.0272	43.0624	41.3345	42.6831	45.2755	38.8724
ENSMUSG00000012117	41.6271	49.2075	46.0046	44.8791	45.1373	43.5724	41.0031	41.3831
ENSMUSG00000028869	47.7553	44.1695	43.781	44.7445	44.4759	45.0772	47.0556	48.0494
ENSMUSG00000033819	28.7727	30.0905	32.0498	27.9906	28.9342	28.9342	30.9748	30.6477
ENSMUSG00000019810	73.2397	77.0895	86.0285	85.8557	84.9011	89.4704	96.0101	94.2807
ENSMUSG00000028212	3.96092	3.93384	3.06697	2.15312	3.30676	3.21492	2.84826	2.77041
ENSMUSG00000043557	2.98938	3.51975	3.68036	3.70068	4.13345	3.35172	3.61966	4.32877
ENSMUSG00000028601	0.896813	2.62256	0.383371	0.26914	0.578683	0.752427	0.830742	0.519453
ENSMUSG00000041992	27.4275	27.5369	31.2064	28.798	34.473	28.045	25.8123	27.7907
ENSMUSG00000020986	43.1218	41.4779	39.1805	37.3432	38.7718	38.7158	40.4097	38.6126
ENSMUSG00000036111	0.373672	0.207044	0.0766743	0.201855	0.330676	0.0684025	0.178016	0.692604
ENSMUSG00000050103	9.93968	10.0762	9.20091	10.7656	10.5816	9.23433	11.6304	11.428
ENSMUSG00000026843	63.7484	56.9372	46.6946	58.4034	52.7428	56.6373	55.0663	49.5212
ENSMUSG00000020743	74.9586	78.2628	89.3255	85.6538	81.5117	90.2229	83.1929	81.9869
ENSMUSG00000003541	45.7375	47.1371	31.0531	30.8838	39.2678	42.0675	33.8824	29.9551
ENSMUSG00000033847	0.597875	0.345074	0.230023	0.40371	0.330676	0.615622	0.296694	0.346302
ENSMUSG00000021203	4.63353	3.17468	2.9903	3.70068	3.55477	4.24095	4.09437	5.6274
ENSMUSG00000013150	1.79363	2.00143	0.996765	1.48027	1.24004	0.957635	1.66148	1.29863
ENSMUSG00000054763	0.149469	0.207044	0.230023	0.336425	0.496014	0.205207	0.296694	0
ENSMUSG00000021514	26.157	31.1257	28.8295	28.3943	32.8196	31.5335	30.6781	26.2324
ENSMUSG00000026839	3.88619	3.65778	2.76027	3.22968	2.64541	3.07811	3.79768	3.11672
ENSMUSG00000041827	10.0144	7.24655	126.206	113.51	41.9959	54.2432	52.3368	56.1009
ENSMUSG00000037355	31.0148	35.4736	36.957	33.6425	38.9371	31.2599	31.2715	34.2839
ENSMUSG00000040928	45.289	42.099	47.078	47.6378	47.1213	48.0869	45.9282	45.9716
ENSMUSG00000030528	7.1745	6.00429	7.97412	6.25751	8.43224	6.70344	4.86578	7.09919
ENSMUSG00000032601	80.0405	77.9867	65.4798	66.0066	67.6233	68.9497	68.7736	62.8538
ENSMUSG00000033423	48.951	50.3118	45.6979	38.487	42.7399	38.9894	43.1986	42.9414
ENSMUSG00000026399	5.82928	3.17468	6.82401	7.73778	4.29879	3.55693	3.79768	4.5885
ENSMUSG00000036995	1.49469	1.44931	1.22679	1.48027	1.15737	1.64166	1.95818	1.29863
ENSMUSG00000034647	78.3217	80.4713	94.0026	92.7187	96.5574	86.4607	83.6083	86.056
ENSMUSG00000020910	16.2921	16.9776	19.2452	20.6565	17.7738	17.9214	21.54	19.2197
ENSMUSG00000013662	80.3395	71.2233	85.5685	84.51	78.3702	81.1937	73.8767	80.0823
ENSMUSG00000019841	25.4844	26.7777	27.066	23.7516	32.5716	26.4034	24.8629	25.5398
ENSMUSG00000038248	1.04628	0.759163	0.230023	0.201855	0.082669	0.410415	0.296694	0.606028
ENSMUSG00000024905	2.01783	1.65636	2.30023	2.35498	1.65338	2.05207	2.37355	2.16439
ENSMUSG00000107504	0.373672	0.414089	0.383371	0.26914	0.496014	0.0684025	0.237355	0.173151
ENSMUSG00000020536	31.7621	34.0243	38.4905	29.8745	39.6811	33.5172	34.1198	33.0718
ENSMUSG00000049091	77.1259	77.7107	69.7736	75.4938	72.1701	77.0896	83.7863	79.13
ENSMUSG00000055003	0.224203	0.0690148	0	0.13457	0.082669	0.0684025	0.118677	0.0865754
ENSMUSG00000026885	0.896813	1.10424	0.996765	0.470995	0.909359	0.957635	0.771404	0.432877
ENSMUSG00000079614	47.3069	49.9667	46.2346	48.5798	45.3026	52.2595	43.436	43.2877
ENSMUSG00000095687	1.56942	1.58734	1.07344	2.08584	0.992028	0.54722	0.593387	1.21206
ENSMUSG00000030249	0.67261	0.483104	0.766743	0.53828	0.992028	0.54722	0.593387	0.95233
ENSMUSG00000043424	1.86836	4.48596	1.45681	2.15312	1.73605	2.05207	0.890081	1.81808
ENSMUSG00000021669	128.767	134.579	121.299	120.642	127.476	129.007	121.704	127.006
ENSMUSG00000038398	27.0539	27.813	23.309	25.7702	21.4939	27.2926	30.2034	27.4444
ENSMUSG00000005533	56.9476	59.8358	31.6665	33.5079	42.1612	37.6214	33.111	36.0154
ENSMUSG00000027832	8.96813	9.10995	2.53025	2.89326	4.29879	3.83054	4.15371	3.37644
ENSMUSG00000006676	205.37	219.398	208.324	227.154	222.38	233.047	225.487	211.071
ENSMUSG00000001419	177.718	177.023	181.795	171.913	200.059	180.514	155.883	170.987
ENSMUSG00000037210	56.275	56.8682	60.1126	59.4127	62.1671	67.1028	55.7784	57.3129
ENSMUSG00000073418	8.22078	5.86626	25.2258	22.8769	20.7499	23.3252	19.9378	18.7003
ENSMUSG00000030849	9.26707	7.59163	3.37367	2.35498	3.14142	2.39409	3.44165	1.73151
ENSMUSG00000034801	60.3854	59.4908	61.7228	60.9602	74.2368	59.2365	58.6267	63.5464
ENSMUSG00000024583	60.9085	60.1809	48.6115	56.4521	49.3534	57.4581	59.042	50.9929
ENSMUSG00000020427	7.54817	2.48453	5.75057	4.10439	8.59758	4.71977	7.6547	7.09919
ENSMUSG00000019820	65.6168	61.9753	60.956	58.7398	61.2578	58.3473	57.6773	58.0055
ENSMUSG00000072612	1.79363	1.17325	0.306697	0.605565	0.909359	1.23124	1.18677	0.432877
ENSMUSG00000040219	14.7227	11.4565	12.5746	11.4385	13.6404	13.2701	11.7491	10.5622
ENSMUSG00000049939	0.67261	0.828178	1.68683	2.08584	2.14939	2.18888	1.00876	1.47178
ENSMUSG00000024827	0.0747344	0.13803	0.383371	0.13457	0.496014	0.27361	0.296694	0.259726
ENSMUSG00000057541	14.7227	14.6311	13.648	12.7842	17.1125	11.8336	14.2413	14.0252
ENSMUSG00000075284	249.314	283.858	306.007	284.481	294.632	290.163	297.406	302.321
ENSMUSG00000020682	0.597875	0.483104	0.53672	0.40371	0.82669	0.54722	0.47471	0.519453
ENSMUSG00000029640	86.7666	85.7854	107.037	103.148	95.6481	89.06	88.0587	96.3585
ENSMUSG00000039958	9.64074	9.17897	8.12747	8.34334	10.0856	8.68711	10.2656	8.39782
ENSMUSG00000025781	138.857	131.473	118.308	130.129	113.091	117.447	127.578	133.413
ENSMUSG00000010175	0.373672	0.13803	0.53672	0.53828	0.413345	0.0684025	0.415371	0.259726
ENSMUSG00000043313	0.298938	0.897192	0.306697	0.067285	0.082669	0	0.0593387	0
ENSMUSG00000024878	6.35242	5.10709	5.98059	5.31552	5.8695	5.26699	5.45916	6.83946
ENSMUSG00000025532	24.3634	23.8101	24.7658	21.0602	23.726	26.0613	26.9991	21.9036
ENSMUSG00000059586	26.456	26.6397	30.2863	27.7214	28.1075	28.387	28.7199	28.0504
ENSMUSG00000093989	0.971547	1.8634	0.460046	1.21113	0.496014	1.57326	1.36479	0.779179
ENSMUSG00000078157	0.149469	0	0.230023	0.067285	0.248007	0.27361	0.415371	0.173151
ENSMUSG00000029552	22.794	19.1861	21.0854	18.7052	17.6085	20.3155	22.7267	19.7392
ENSMUSG00000027889	33.1073	34.7835	38.7205	35.9302	39.8465	36.3217	37.6208	36.2751
ENSMUSG00000045282	6.42716	6.28035	5.21385	5.04638	5.29082	4.30936	5.28115	5.88713
ENSMUSG00000021660	221.662	228.784	220.899	224.732	212.79	225.66	216.527	215.14
ENSMUSG00000041592	0.971547	0.828178	0.766743	0.201855	0.82669	0.410415	0.652726	0.519453
ENSMUSG00000031913	51.9404	48.2413	47.9981	51.7422	45.964	51.2335	53.4642	46.0581
ENSMUSG00000020580	140.65	135.062	137.477	129.053	147.151	130.649	125.383	129.603
ENSMUSG00000048967	0.448406	0.552118	0.460046	0.26914	0.165338	0.27361	0.356032	0.519453
ENSMUSG00000038763	0.149469	0.13803	0	0.336425	0.082669	0	0.178016	0
ENSMUSG00000029559	32.6589	29.1242	29.2896	32.6332	28.6035	33.7224	38.1548	34.6302
ENSMUSG00000107877	0.747344	0.759163	0.230023	0.94199	0.496014	0.957635	0.830742	0.173151
ENSMUSG00000008318	7.1745	8.4198	4.21708	6.19022	6.20018	5.19859	6.5866	7.01261
ENSMUSG00000021785	38.6377	40.9948	35.5769	38.6889	35.465	40.6311	40.291	37.314
ENSMUSG00000033022	3.88619	3.31271	1.61016	1.8167	2.06673	1.57326	2.6109	1.21206
ENSMUSG00000040034	3.36305	4.76202	4.98383	4.0371	4.62947	4.65137	5.69652	2.77041
ENSMUSG00000024841	22.7193	22.9819	21.7755	24.559	23.478	23.12	25.753	24.9337
ENSMUSG00000034265	153.803	166.602	135.79	127.707	146.242	132.632	133.631	135.317
ENSMUSG00000021114	97.0053	95.9306	101.977	103.619	90.2746	110.128	118.737	110.211
ENSMUSG00000024537	12.0322	10.2142	9.35426	10.8329	8.68025	10.192	10.9777	11.5145
ENSMUSG00000026051	0.149469	0.0690148	0.0766743	0.067285	0.165338	0.0684025	0	0.173151
ENSMUSG00000041245	0.298938	0.897192	0.306697	0.067285	0.413345	0.54722	0.296694	0.0865754
ENSMUSG00000041439	81.3858	91.2376	96.5329	95.9484	101.435	108.76	114.583	108.825
ENSMUSG00000024135	16.1426	14.01	13.878	14.87	14.7978	14.9117	15.9621	14.6313
ENSMUSG00000035547	26.157	24.9143	37.2637	34.3154	37.5317	32.9016	35.7813	31.3403
ENSMUSG00000029270	19.8046	23.0509	22.3889	28.1924	19.7579	24.0777	24.9223	24.9337
ENSMUSG00000051486	0.298938	0.0690148	0.230023	0.201855	0	0.0684025	0	0.0865754
ENSMUSG00000039851	0.597875	0.13803	0.383371	0.40371	0.496014	0.478817	0.771404	0.173151
ENSMUSG00000035754	55.3035	53.4175	54.5154	53.4916	60.6791	54.722	58.2113	57.919
ENSMUSG00000036333	202.904	209.805	202.42	211.208	209.897	223.676	203.888	207.521
ENSMUSG00000078349	1.27048	1.31128	4.06374	3.83525	2.14939	1.50485	1.72082	2.07781
ENSMUSG00000040729	0.971547	0.345074	0.996765	0.13457	0.496014	1.23124	0.415371	0.95233
ENSMUSG00000057894	23.6161	24.1552	25.9926	25.501	25.4621	23.8041	22.9641	25.1069
ENSMUSG00000064330	0.67261	0.690148	0.153349	0.605565	0	0.27361	0.118677	0.0865754
ENSMUSG00000035863	7.02503	6.0733	3.14364	2.96054	4.13345	4.30936	3.91636	3.54959
ENSMUSG00000021357	62.478	59.8358	65.7098	66.5449	60.3484	67.0344	62.8397	67.3557
ENSMUSG00000031543	2.76517	2.27749	3.91039	3.36425	3.38943	3.89894	4.27239	4.67507
ENSMUSG00000024168	0.523141	1.17325	1.07344	0.80742	0.992028	1.23124	1.42413	0.519453
ENSMUSG00000073678	113.895	111.252	111.254	115.999	118.299	127.707	122.238	122.851
ENSMUSG00000002032	1.19575	0.414089	0.613394	1.41299	0.992028	1.50485	1.36479	1.38521
ENSMUSG00000036432	11.7333	8.69586	11.1944	9.21805	11.9043	9.71315	10.5623	10.3891
ENSMUSG00000011382	34.2284	36.7159	42.8609	37.3432	34.0596	34.6117	36.968	38.4395
ENSMUSG00000025809	630.908	618.097	652.498	664.17	655.896	651.944	629.109	641.524
ENSMUSG00000031385	7.77238	8.69586	8.58752	9.21805	10.251	9.84996	10.9777	8.74412
ENSMUSG00000024982	44.6164	47.0681	49.6082	53.0879	52.0815	51.0966	51.3873	48.3091
ENSMUSG00000074272	6.50189	6.14232	7.05403	8.41063	8.43224	7.18226	8.96015	7.61864
ENSMUSG00000022336	185.341	179.576	158.332	167.809	168.231	166.081	175.346	155.143
ENSMUSG00000030103	12.4806	11.8705	14.0314	10.5637	15.7071	13.4069	14.6567	14.3715
ENSMUSG00000024241	31.6874	33.8863	38.2605	33.3734	40.5905	35.4325	35.7813	31.0806
ENSMUSG00000019846	9.26707	9.17897	9.73763	6.19022	12.1523	8.82392	11.9271	9.8696
ENSMUSG00000046085	7.92185	7.72966	7.89745	7.33407	8.43224	8.00309	6.34924	8.05152
ENSMUSG00000075229	15.5448	15.2523	12.8813	13.928	11.9043	11.9704	12.4611	12.2071
ENSMUSG00000063253	29.5201	27.3299	23.999	24.7609	28.3555	24.5565	26.2871	27.0115
ENSMUSG00000005871	124.508	130.438	142.537	139.953	154.839	147.339	140.277	140.858
ENSMUSG00000024831	11.4344	14.148	15.3349	16.6867	15.3764	13.7489	16.6742	14.2849
ENSMUSG00000011884	342.059	353.011	345.264	332.926	359.28	355.077	369.206	342.839
ENSMUSG00000025958	83.4783	75.2261	82.2715	84.039	76.3862	79.0733	83.4303	84.4976
ENSMUSG00000032217	97.3789	98.07	114.091	108.598	116.894	107.802	101.41	103.717
ENSMUSG00000027737	1.64416	0.414089	1.22679	1.00928	1.24004	1.36805	0.771404	0.865754
ENSMUSG00000013858	132.205	147.761	130.116	131.071	136.487	137.079	140.217	131.162
ENSMUSG00000046753	11.2849	13.872	13.2646	11.8422	13.6404	12.5177	12.3425	13.9386
ENSMUSG00000006019	47.6058	43.4103	53.0586	45.1482	51.0895	50.0022	48.6578	55.062
ENSMUSG00000047034	0.0747344	0	0.153349	0.26914	0.165338	0.0684025	0.0593387	0
ENSMUSG00000025486	17.3384	18.9101	13.9547	16.8213	13.4751	18.2635	16.1995	19.0466
ENSMUSG00000041697	116.586	121.052	98.7564	122.391	93.168	120.046	124.315	118.608
ENSMUSG00000071650	206.94	212.842	229.256	213.092	217.998	222.445	205.668	204.924
ENSMUSG00000049353	0.448406	0.897192	0.996765	1.74941	1.40537	1.43645	1.72082	1.38521
ENSMUSG00000047591	0.0747344	0.276059	0.0766743	0	0.248007	0.205207	0.118677	0.346302
ENSMUSG00000031155	2.69044	2.55355	2.9903	2.42226	2.56274	2.18888	1.95818	1.81808
ENSMUSG00000060166	32.5842	33.1271	36.727	30.0764	34.969	30.0287	32.933	31.6866
ENSMUSG00000028911	19.5057	17.0467	16.2549	19.5127	22.5686	17.5794	18.8104	18.96
ENSMUSG00000026696	60.0865	59.5598	53.672	68.698	57.8683	65.5296	62.6024	56.4472
ENSMUSG00000032872	83.4783	83.853	69.0068	73.1388	69.194	68.0605	74.1141	72.9831
ENSMUSG00000016283	1.34522	0.483104	1.53349	1.48027	0.330676	0.342012	0.593387	0.432877
ENSMUSG00000046573	7.02503	7.10852	5.67389	7.46864	8.10157	6.84025	6.70528	5.97371
ENSMUSG00000037720	78.6206	75.8473	72.2271	73.2734	72.0874	72.575	73.758	72.2905
ENSMUSG00000069833	756.536	749.432	896.399	874.369	921.016	966.732	869.194	876.144
ENSMUSG00000024248	231.303	239.688	206.56	220.022	184.435	216.152	233.201	226.914
ENSMUSG00000057604	2.54097	3.51975	1.07344	1.41299	1.57071	1.50485	1.95818	1.47178
ENSMUSG00000067365	28.9969	29.6764	31.3598	32.5659	25.8754	32.628	32.2803	30.2148
ENSMUSG00000037759	13.0785	15.7354	14.1081	15.2064	15.0458	17.1006	18.039	17.8345
ENSMUSG00000021614	22.1214	19.1861	17.4051	15.2737	20.3366	19.3579	15.1314	14.4581
ENSMUSG00000015405	0.448406	0.0690148	0	0.13457	0	0.136805	0.296694	0
ENSMUSG00000090266	13.5269	17.4607	14.3381	18.0997	14.7151	15.1169	16.1401	18.8734
ENSMUSG00000025156	45.8869	44.7216	40.1773	44.139	42.4919	45.1456	42.4865	44.0669
ENSMUSG00000050967	4.40933	3.79581	5.90392	3.36425	5.53883	4.44616	4.62842	3.72274
ENSMUSG00000040111	154.252	189.377	166.766	157.985	163.767	154.658	167.217	174.103
ENSMUSG00000067924	7.54817	6.97049	8.12747	6.52665	6.9442	5.4038	7.06131	7.01261
ENSMUSG00000037568	3.28831	1.93241	1.38014	1.41299	2.72808	2.46249	2.43289	1.99124
ENSMUSG00000022247	20.6267	21.8087	22.0055	22.1368	22.982	22.9832	21.6586	24.068
ENSMUSG00000071311	0.523141	0.483104	0.306697	0.336425	0.413345	0.27361	0.296694	0.0865754
ENSMUSG00000038495	40.9545	46.3779	36.4969	40.2364	35.3823	41.3835	40.647	42.422
ENSMUSG00000051224	5.45561	3.93384	5.21385	5.11366	4.5468	4.44616	4.62842	5.45425
ENSMUSG00000020892	0.373672	0.13803	0	0.13457	0.496014	0.136805	0.178016	0.259726
ENSMUSG00000048458	5.82928	4.96907	6.51731	5.3828	5.20815	4.99338	6.76462	6.49316
ENSMUSG00000000244	15.0216	18.427	26.7593	28.798	26.1234	26.4718	27.8892	26.5787
ENSMUSG00000029819	1.86836	2.89862	2.83695	2.48955	3.88544	3.69373	4.03503	3.63617
ENSMUSG00000019373	23.1677	26.0186	29.2129	21.5985	26.6194	24.3513	24.0322	24.2411
ENSMUSG00000038738	1.04628	0.897192	1.30346	0.53828	1.24004	0.957635	0.771404	0.865754
ENSMUSG00000028096	20.3278	18.496	23.8457	21.2621	23.0647	22.7096	23.9135	23.1156
ENSMUSG00000037134	25.036	26.5017	27.6794	25.8374	24.3047	27.019	23.0828	30.9074
ENSMUSG00000070871	15.0216	14.217	13.5713	12.1786	15.2111	11.56	13.3512	12.8997
ENSMUSG00000000439	21.673	21.0495	25.6092	19.5127	20.6673	21.8204	20.2938	20.1721
ENSMUSG00000035372	8.96813	7.03951	7.20738	6.05565	6.86153	7.18226	5.69652	5.80055
ENSMUSG00000025533	47.6806	44.5145	47.538	49.8582	47.2867	49.3866	53.9389	54.2828
ENSMUSG00000036966	36.6199	32.506	34.2734	36.5358	37.4491	40.0839	38.8669	38.7858
ENSMUSG00000014496	102.536	105.524	107.114	98.7744	98.4588	100.483	99.3924	105.276
ENSMUSG00000033917	37.3672	35.8187	38.4138	37.3432	42.5746	41.9307	39.9943	41.2965
ENSMUSG00000028468	53.5098	52.7963	51.8318	55.6447	52.5775	49.7286	49.0731	48.0494
ENSMUSG00000020389	2.98938	2.55355	2.9903	2.42226	2.48007	3.21492	2.84826	2.85699
ENSMUSG00000027327	35.723	32.2989	34.0434	35.6611	30.2569	28.5922	33.2297	34.1107
ENSMUSG00000034575	23.0929	23.8101	48.5348	41.4476	27.3634	31.3283	27.6519	27.4444
ENSMUSG00000041375	111.877	121.88	110.028	132.619	98.2108	130.854	119.924	126.314
ENSMUSG00000003623	50.1468	49.6216	46.3879	47.8396	48.4441	51.3019	53.5829	51.0795
ENSMUSG00000069899	5.97875	7.72966	6.36396	5.24823	5.8695	6.01942	5.04379	8.48439
ENSMUSG00000003068	136.988	130.576	129.426	136.858	120.531	137.215	142.294	134.019
ENSMUSG00000057193	60.9833	62.5274	81.3514	73.6098	80.437	74.0115	69.1296	74.1086
ENSMUSG00000036019	3.43778	4.55498	3.22032	3.09511	2.3974	2.6677	2.96694	1.99124
ENSMUSG00000055882	0.149469	0.345074	0.230023	0.067285	0.082669	0.0684025	0.0593387	0.346302
ENSMUSG00000046719	1.27048	1.3803	0.460046	0.67285	0.82669	0.478817	0.712065	0.259726
ENSMUSG00000025932	14.6479	16.4945	20.3187	19.5799	20.9153	21.41	17.6236	23.3754
ENSMUSG00000068876	0.149469	0.0690148	0.153349	0	0.082669	0.136805	0.118677	0
ENSMUSG00000025245	22.5698	22.8439	18.4018	19.7145	21.8246	17.6478	17.0302	18.8734
ENSMUSG00000059689	10.4628	13.5269	11.1178	11.7749	12.5657	11.4232	12.5798	11.6011
ENSMUSG00000051146	0.224203	1.58734	1.61016	0.67285	1.0747	0.752427	0.890081	0.779179
ENSMUSG00000078496	0.523141	0.207044	0.306697	0.201855	0.413345	0.205207	0.118677	0.259726
ENSMUSG00000022686	2.69044	2.82961	1.38014	0.94199	2.14939	1.57326	1.42413	1.21206
ENSMUSG00000025473	379.95	438.175	696.279	662.219	796.681	763.987	664.356	714.94
ENSMUSG00000026683	4.783	5.45217	5.44387	5.04638	4.05078	4.30936	5.69652	5.54083
ENSMUSG00000045098	92.5212	92.4798	91.0123	93.7953	92.8373	92.1381	83.727	84.3245
ENSMUSG00000055994	8.44499	7.72966	16.715	13.7934	8.10157	11.218	10.0876	10.2159
ENSMUSG00000020620	2.31677	3.03665	5.52055	5.58466	4.62947	4.71977	3.9757	5.36768
ENSMUSG00000115338	54.2572	54.3146	98.3731	113.51	66.7966	71.1386	67.8242	73.1563
ENSMUSG00000043962	237.805	239.688	249.651	263.084	237.839	260.066	241.212	247.346
ENSMUSG00000044199	0.523141	0.414089	0.766743	0.874705	0.744021	0.615622	0.712065	0.432877
ENSMUSG00000033082	1.94309	2.3465	4.90715	2.96054	3.80278	3.69373	4.7471	3.28987
ENSMUSG00000026228	7.99658	7.66064	10.351	10.0255	10.5816	9.57635	11.9271	12.8132
ENSMUSG00000027894	0.523141	0.690148	0.383371	0.40371	0.578683	1.02604	0.296694	0.865754
ENSMUSG00000031534	19.6551	23.9481	18.4018	21.1275	18.5179	17.3742	21.1839	22.5096
ENSMUSG00000047766	4.93247	6.00429	8.35749	6.79579	8.76292	7.52427	7.47668	6.23343
ENSMUSG00000033256	3.81145	2.62256	2.0702	2.48955	1.40537	2.53089	2.07686	3.28987
ENSMUSG00000025176	1.71889	1.72537	1.76351	1.3457	0.992028	2.39409	2.13619	1.12548
ENSMUSG00000032892	0	0	0.0766743	0.201855	0.082669	0.0684025	0.237355	0.259726
ENSMUSG00000020250	118.828	114.358	114.398	120.911	130.286	136.053	103.724	108.739
ENSMUSG00000043998	94.6138	94.2052	83.3449	94.8719	76.4689	99.936	94.6453	86.7486
ENSMUSG00000031896	0.373672	0.621133	0.690068	0.53828	0.413345	0.54722	0.771404	0.779179
ENSMUSG00000027247	100.742	102.97	109.721	105.099	109.784	104.724	102.003	104.497
ENSMUSG00000075596	0.149469	0.621133	0.230023	0.13457	0.330676	0.136805	0	0.259726
ENSMUSG00000063358	174.131	182.682	184.632	172.855	190.304	160.883	169.175	184.319
ENSMUSG00000075467	31.0895	32.782	21.7755	25.8374	21.99	27.1558	27.1178	25.7995
ENSMUSG00000056174	3.96092	2.82961	1.38014	2.15312	1.24004	0.82083	2.07686	0.865754
ENSMUSG00000063785	32.5842	33.4032	31.6665	33.7771	29.0995	32.1492	35.7813	37.314
ENSMUSG00000055707	27.6517	24.8453	26.0692	23.4152	29.1822	26.0613	25.5157	23.8082
ENSMUSG00000063145	7.32397	6.48739	5.75057	5.58466	5.04281	5.74581	7.41734	6.66631
ENSMUSG00000025784	0.149469	0.0690148	0.0766743	0.13457	0.165338	0.205207	0.118677	0.0865754
ENSMUSG00000029686	101.564	98.139	105.044	106.849	106.312	99.5256	92.7464	103.285
ENSMUSG00000035278	45.3638	42.3061	39.7173	41.1111	35.1343	47.7449	52.6335	46.0581
ENSMUSG00000005371	120.173	123.605	120.149	121.315	124.665	124.287	111.972	110.643
ENSMUSG00000052302	3.06411	2.76059	2.60692	3.1624	2.48007	2.59929	2.13619	2.77041
ENSMUSG00000038604	35.7978	38.3722	43.551	40.1019	42.6572	46.3085	42.2492	40.0844
ENSMUSG00000022364	37.4419	35.8187	33.0466	33.6425	39.1851	34.5433	34.2385	31.1672
ENSMUSG00000031216	141.472	156.733	154.652	149.844	158.229	150.485	156.002	156.702
ENSMUSG00000031821	7.84711	7.24655	5.82724	7.26678	6.53085	6.70344	8.66346	8.39782
ENSMUSG00000057335	103.507	97.5179	127.739	121.786	137.148	118.541	114.642	118.349
ENSMUSG00000024270	35.3494	34.9215	36.1902	36.3339	38.1104	35.5693	37.2054	36.8811
ENSMUSG00000024012	129.291	122.156	137.017	128.985	120.862	125.382	134.996	134.885
ENSMUSG00000064128	13.3775	11.6635	16.945	14.7354	11.987	14.8433	13.3512	16.103
ENSMUSG00000020003	26.8297	27.5369	22.5422	27.1831	20.2539	25.0353	26.4651	23.6351
ENSMUSG00000078937	0.373672	0.345074	0.306697	0.605565	0.578683	0.342012	0.356032	0.606028
ENSMUSG00000005378	23.8403	22.2228	27.5261	25.7029	24.8007	22.778	28.1859	27.531
ENSMUSG00000036586	0.224203	0.207044	0	0.13457	0.165338	0.136805	0.0593387	0.173151
ENSMUSG00000033159	151.636	158.458	159.559	167.943	156.658	175.794	173.388	175.575
ENSMUSG00000039427	26.3812	26.2946	27.6027	27.385	26.0407	24.0777	27.8299	24.5009
ENSMUSG00000020273	18.9825	17.5988	19.0919	20.1182	20.9979	19.6315	17.6829	21.2976
ENSMUSG00000001707	7.39871	7.59163	6.21061	7.33407	5.37349	8.61871	8.4261	10.0428
ENSMUSG00000032841	9.49127	9.10995	24.3057	22.7423	16.2858	18.1267	18.4543	17.5748
ENSMUSG00000020180	44.8406	45.9639	29.2129	39.6309	26.2061	43.9144	41.2998	43.3743
ENSMUSG00000050271	4.85774	3.58877	5.52055	3.90253	6.9442	5.4038	4.15371	5.45425
ENSMUSG00000020205	5.30614	3.51975	3.37367	2.6914	4.29879	4.30936	1.72082	2.94357
ENSMUSG00000056124	421.054	421.542	508.274	509.617	499.982	478.749	454.297	479.888
ENSMUSG00000033826	0.0747344	0.0690148	0.153349	0.067285	0.330676	0.0684025	0.534049	0.346302
ENSMUSG00000020057	52.912	42.03	57.2757	61.5658	50.5934	52.7383	51.0313	47.0105
ENSMUSG00000034488	9.41653	10.4212	6.21061	5.45009	6.36552	3.69373	6.17123	4.67507
ENSMUSG00000032262	0.822078	0.759163	0.460046	0.874705	0.578683	0.889232	1.00876	0.346302
ENSMUSG00000031286	0	0.621133	0.230023	0.067285	0.082669	0.27361	0.0593387	0.0865754
ENSMUSG00000037750	17.1142	16.7016	21.5455	19.4454	20.3366	16.2114	20.6499	20.0855
ENSMUSG00000046567	6.50189	6.76345	6.67066	5.8538	5.04281	6.15622	3.9757	6.23343
ENSMUSG00000114133	4.85774	3.38172	3.45034	3.02783	5.04281	4.71977	4.80644	3.37644
ENSMUSG00000004347	4.03566	5.03808	6.13394	4.77724	6.28285	6.08782	6.17123	5.88713
ENSMUSG00000051590	0.0747344	0.207044	0.0766743	0.201855	0.082669	0.205207	0	0.0865754
ENSMUSG00000006398	7.77238	7.4536	5.82724	6.99764	5.53883	7.72948	9.85023	4.84822
ENSMUSG00000019082	26.2318	22.9819	49.9149	48.8489	33.6463	32.5596	33.1704	32.2061
ENSMUSG00000037805	391.907	381.997	320.805	312.606	306.95	313.01	363.746	361.712
ENSMUSG00000031125	0.373672	0.621133	0.0766743	0.201855	0.082669	0.478817	0.356032	0.173151
ENSMUSG00000030225	30.1927	28.9172	27.3727	29.9418	26.5368	27.0874	28.898	31.0806
ENSMUSG00000021242	1289.99	1327.29	1486.25	1546.14	1303.28	1522.84	1479.49	1439.32
ENSMUSG00000038085	3.43778	4.76202	3.45034	3.29697	3.38943	3.62533	3.44165	4.67507
ENSMUSG00000010663	152.159	157.354	134.717	130.398	141.695	134.411	131.673	134.798
ENSMUSG00000026791	33.6305	34.4384	32.5099	30.4801	32.5716	27.8398	33.2297	30.5611
ENSMUSG00000061981	81.5352	68.3246	82.0414	79.5309	80.0236	83.1774	83.3116	81.2943
ENSMUSG00000037296	13.4522	13.941	15.3349	13.457	13.8057	11.6284	16.7929	12.034
ENSMUSG00000030523	1.04628	0.621133	0.306697	0.94199	0.496014	0.478817	0.890081	0.95233
ENSMUSG00000003778	79.3679	82.8178	85.6451	86.7304	87.7945	82.9038	82.2435	83.9782
ENSMUSG00000050199	5.30614	4.48596	1.45681	2.22041	2.64541	3.00971	2.19553	2.94357
ENSMUSG00000051950	26.3812	24.3622	17.5584	21.5312	23.23	16.827	19.7598	18.7003
ENSMUSG00000067276	0.373672	1.31128	0.0766743	0.201855	0.413345	0.27361	0.0593387	0.0865754
ENSMUSG00000041777	34.7515	33.7482	35.8069	33.3734	38.3584	30.2339	31.7462	31.9463
ENSMUSG00000027580	84.973	71.3613	314.671	276.609	137.892	147.407	144.371	148.39
ENSMUSG00000074165	14.7227	14.9072	11.6545	12.2459	16.5338	14.7065	13.1139	17.4882
ENSMUSG00000005148	0.298938	0.552118	0.0766743	0.201855	0.165338	0.342012	0.356032	0.259726
ENSMUSG00000046364	550.045	530.448	451.381	468.035	406.649	436.066	509.008	464.65
ENSMUSG00000028402	9.41653	8.62685	5.52055	3.63339	5.78683	4.85658	4.7471	5.10795
ENSMUSG00000081512	0.67261	0.621133	1.61016	1.07656	0.661352	1.16284	1.42413	1.03891
ENSMUSG00000020952	45.7375	44.8596	46.2346	45.4174	44.1453	41.6571	36.3746	45.885
ENSMUSG00000005718	12.2564	13.1818	9.96765	11.6403	7.85356	11.218	14.3006	12.034
ENSMUSG00000031444	0.224203	0.0690148	0.306697	0.53828	0.248007	0.0684025	0.178016	0.0865754
ENSMUSG00000059816	0	0.13803	0.0766743	0.067285	0.248007	0.410415	0	0.0865754
ENSMUSG00000021192	48.7268	53.9696	57.0456	54.3663	56.3803	54.5852	53.5829	53.5036
ENSMUSG00000054057	1.19575	0.828178	0.766743	0.740135	0.248007	0.684025	0.652726	0.346302
ENSMUSG00000066687	1.79363	3.31271	3.75704	4.23896	4.29879	4.44616	3.50099	4.06905
ENSMUSG00000020018	16.4416	16.2875	6.74733	15.6774	4.46413	14.5013	15.7248	14.7178
ENSMUSG00000063652	7.69764	6.97049	3.68036	5.11366	4.7948	5.13019	4.62842	5.2811
ENSMUSG00000020641	102.087	69.3599	413.428	393.214	109.206	156.915	142.116	169.688
ENSMUSG00000000983	0.597875	0.621133	1.07344	0.740135	0.744021	0.889232	1.0681	0.432877
ENSMUSG00000026029	132.429	140.376	139.777	140.558	131.113	134.616	137.666	136.01
ENSMUSG00000046139	66.6631	62.7344	65.4031	60.2874	76.0555	63.6143	63.8485	66.7497
ENSMUSG00000034430	26.8297	26.3637	26.2226	31.153	26.2061	27.361	28.3639	26.7518
ENSMUSG00000078570	5.60508	5.52118	4.14041	4.10439	3.88544	3.96734	4.7471	5.36768
ENSMUSG00000049969	48.6521	45.8948	55.0521	55.5774	48.196	52.2595	49.1325	54.5425
ENSMUSG00000060429	3.43778	3.51975	1.99353	1.8167	1.57071	1.36805	0.94942	1.03891
ENSMUSG00000025137	56.8729	55.764	45.1611	50.1273	45.964	50.4126	50.6753	46.9239
ENSMUSG00000016940	38.563	36.6469	31.5131	36.5358	39.3505	33.8592	36.3746	34.457
ENSMUSG00000060586	13.6017	14.9762	43.1676	41.784	36.457	43.2304	34.1198	33.245
ENSMUSG00000045215	0.298938	0.0690148	0	0.13457	0.082669	0.0684025	0.118677	0.259726
ENSMUSG00000061607	58.2181	59.6978	58.0424	55.3756	57.3723	55.5428	53.7609	51.1661
ENSMUSG00000049130	329.728	366.538	449.388	463.863	520.402	498.312	385.346	374.179
ENSMUSG00000046865	43.9438	46.0329	32.9699	40.4383	34.473	41.6571	42.7832	40.777
ENSMUSG00000045039	91.4749	85.5093	82.8849	83.5007	81.0157	85.1611	83.6083	86.4889
ENSMUSG00000062619	4.70827	3.79581	3.37367	4.57538	3.14142	3.83054	4.03503	3.46302
ENSMUSG00000019768	8.37025	8.76488	9.12424	6.79579	8.68025	8.07149	7.358	8.05152
ENSMUSG00000046961	0.224203	0.13803	0	0	0.248007	0.136805	0.0593387	0
ENSMUSG00000025892	0.224203	0	0.153349	0.336425	0.082669	0.205207	0.178016	0
ENSMUSG00000073791	1.86836	1.79438	1.22679	1.41299	1.0747	1.02604	1.60215	1.64493
ENSMUSG00000048988	0.523141	0.828178	0.306697	0.26914	0.165338	0.205207	0.178016	0.519453
ENSMUSG00000029924	27.2033	29.9524	25.9926	26.5103	25.7927	28.7974	28.8386	28.9162
ENSMUSG00000026418	0.224203	0	0.153349	0.13457	0.082669	0	0.118677	0.173151
ENSMUSG00000021431	56.2003	53.1414	49.6082	50.1946	51.9988	54.5168	52.3961	48.8286
ENSMUSG00000001555	40.6555	37.6131	20.9321	12.4477	20.2539	17.0322	18.3357	20.7781
ENSMUSG00000021846	81.2363	85.5093	71.8438	62.9788	72.5834	73.9431	71.3845	65.2779
ENSMUSG00000031662	70.7735	69.2218	85.9518	76.7049	73.1621	71.8226	79.4546	77.485
ENSMUSG00000044092	7.62291	7.38458	8.58752	8.74705	11.3257	11.9704	8.4261	8.91727
ENSMUSG00000027189	104.553	107.042	99.1398	99.4472	98.4588	98.0207	85.7445	96.6182
ENSMUSG00000048617	0.149469	0.828178	0.383371	0.40371	0.413345	0.478817	0.237355	0.432877
ENSMUSG00000004996	13.6764	13.1818	9.04756	11.3712	8.51491	10.192	12.7578	12.64
ENSMUSG00000051065	1.94309	2.55355	1.61016	2.89326	3.22409	3.35172	2.49223	1.81808
ENSMUSG00000048232	15.2458	16.0804	14.2614	13.3224	15.9551	14.5013	12.5798	14.891
ENSMUSG00000022329	22.2709	23.189	26.6826	23.5498	30.1742	24.0777	21.54	25.7995
ENSMUSG00000028654	1.64416	1.72537	0.996765	1.00928	1.24004	0.889232	1.0681	0.432877
ENSMUSG00000037070	35.5736	32.0229	25.6092	32.1622	26.7021	32.4228	31.0342	30.2148
ENSMUSG00000026393	138.034	138.927	152.352	141.433	148.143	142.824	146.863	162.329
ENSMUSG00000049001	4.25986	4.48596	2.53025	3.1624	3.72011	1.84687	3.26363	1.99124
ENSMUSG00000055485	41.0292	40.8568	42.8609	39.2272	47.204	48.5658	38.6295	43.028
ENSMUSG00000030142	53.9582	17.8748	77.0576	88.3452	21.6593	27.2242	16.2588	15.9299
ENSMUSG00000020720	56.275	56.3161	54.8988	58.1342	57.8683	57.1845	56.7872	61.6417
ENSMUSG00000049960	18.4594	19.6002	17.2517	17.696	15.4591	18.8107	21.0653	18.5271
ENSMUSG00000002250	44.9154	47.8273	41.7875	45.1482	51.9162	53.0119	51.0907	45.885
ENSMUSG00000027654	1.86836	1.79438	1.53349	0.336425	1.3227	1.09444	1.30545	1.64493
ENSMUSG00000037876	208.509	217.88	258.086	245.052	275.04	246.386	223.826	240.42
ENSMUSG00000029054	0.373672	0.345074	1.53349	0.740135	0.578683	0.957635	1.24611	0.865754
ENSMUSG00000025607	52.613	47.2751	50.375	51.1366	44.0626	49.0446	51.3873	47.2702
ENSMUSG00000023982	14.1995	13.3199	13.878	12.4477	12.235	15.0485	14.9534	16.3628
ENSMUSG00000022494	5.23141	5.38315	6.82401	7.60321	7.85356	5.81421	8.24808	8.31124
ENSMUSG00000010110	106.945	109.319	105.504	104.561	106.643	107.802	107.047	104.929
ENSMUSG00000021671	12.0322	15.9424	11.5011	12.5823	14.3017	12.1756	12.9952	12.2071
ENSMUSG00000026153	12.3312	11.3184	9.35426	10.0928	10.1683	8.3451	8.78213	8.48439
ENSMUSG00000038836	4.48406	5.65921	4.60046	4.97909	4.96014	5.26699	5.69652	5.71398
ENSMUSG00000026456	94.0159	93.17	82.2715	92.3823	97.7975	85.5031	88.7707	89.7787
ENSMUSG00000027966	5.08194	5.38315	2.53025	2.82597	2.31473	2.39409	2.49223	2.33754
ENSMUSG00000059534	32.5095	35.6806	28.1395	32.7678	25.2967	34.5433	43.97	38.2663
ENSMUSG00000073805	0.149469	0.13803	0.383371	0.336425	0.165338	0.410415	0.237355	0.173151
ENSMUSG00000033460	3.28831	3.65778	3.75704	3.70068	3.22409	4.10415	4.15371	5.6274
ENSMUSG00000043388	0.149469	0	0	0.067285	0.165338	0.136805	0.178016	0.259726
ENSMUSG00000043635	0	0.276059	0.0766743	0.067285	0.248007	0.136805	0.118677	0.0865754
ENSMUSG00000049872	2.24203	2.07044	1.15011	1.27842	1.0747	0.615622	1.66148	1.55836
ENSMUSG00000027180	110.159	112.149	110.181	111.02	103.998	111.496	112.803	114.712
ENSMUSG00000040904	0.67261	0.207044	0.0766743	0	0.165338	0.342012	0.356032	0.259726
ENSMUSG00000026176	199.541	216.292	199.046	206.901	196.752	211.295	210	222.153
ENSMUSG00000027430	5.45561	5.31414	3.91039	5.8538	6.28285	5.13019	5.10313	4.84822
ENSMUSG00000031843	10.2386	10.6283	9.8143	10.0255	11.8217	8.82392	10.0282	10.5622
ENSMUSG00000056468	0.224203	0.345074	0.53672	0.067285	0.330676	0.136805	0	0
ENSMUSG00000015850	11.2849	12.0776	9.58428	9.35262	10.3336	8.68711	8.96015	9.69645
ENSMUSG00000048329	1.64416	0.759163	0.460046	1.00928	0.578683	0.410415	0.534049	0.692604
ENSMUSG00000031353	96.7811	87.4417	70.847	75.0901	67.2099	77.5684	75.4195	72.8099
ENSMUSG00000021900	18.0857	17.3917	14.7981	14.4663	14.7151	13.5437	14.7753	13.6789
ENSMUSG00000030443	4.63353	2.89862	4.83048	3.56611	3.96811	3.28332	3.14495	4.5885
ENSMUSG00000064302	43.6449	42.5131	43.321	42.1877	48.3614	40.0154	40.825	42.6817
ENSMUSG00000047669	4.18513	4.83104	5.3672	5.98837	5.29082	4.78817	5.28115	5.80055
ENSMUSG00000051149	3.73672	3.45074	4.52378	3.43154	4.46413	2.25728	2.9076	3.8959
ENSMUSG00000074829	34.7515	35.1975	42.1708	45.2828	41.5825	37.3478	36.4933	40.4307
ENSMUSG00000079450	1.19575	1.17325	1.22679	1.07656	1.15737	1.29965	1.00876	1.03891
ENSMUSG00000038365	19.3562	20.4974	19.3219	21.3966	20.6673	21.2048	20.7092	20.2587
ENSMUSG00000037890	24.6624	25.6735	25.3792	27.3177	26.2888	21.8888	24.2102	21.9902
ENSMUSG00000068264	31.6127	37.544	39.7173	37.4777	36.8704	35.9797	40.1723	41.2099
ENSMUSG00000039531	50.4457	42.4441	85.1851	81.5494	49.8494	52.4647	56.1938	52.4647
ENSMUSG00000030062	145.358	138.099	158.946	148.969	174.597	166.355	141.048	159.818
ENSMUSG00000068134	43.8691	43.8934	49.9916	51.4057	48.196	50.0022	50.4973	56.7935
ENSMUSG00000032612	98.201	101.659	108.034	103.888	107.222	110.06	107.759	103.631
ENSMUSG00000025138	99.621	109.388	97.8363	110.415	98.6242	107.597	118.915	107.786
ENSMUSG00000042286	3917.65	4149.45	3134.14	3057.23	3779.63	3451.18	3370.62	3364.24
ENSMUSG00000093930	57.9939	54.9358	50.9884	49.4545	46.212	46.1717	45.1568	47.5299
ENSMUSG00000057421	29.5201	26.6397	25.7625	25.3664	27.2808	28.2502	27.2958	26.5787
ENSMUSG00000035047	14.0501	13.3889	12.2679	15.0046	14.4671	14.9117	15.2501	16.6225
ENSMUSG00000096145	6.87557	6.28035	4.7538	5.45009	3.96811	5.4722	5.63718	6.49316
ENSMUSG00000021294	0.298938	0.345074	0.843417	0.13457	0.992028	0.342012	0.415371	0.95233
ENSMUSG00000048027	28.2496	26.9848	28.9062	28.6634	31.7449	34.4064	29.4914	30.0417
ENSMUSG00000042682	117.184	115.945	109.031	114.721	104.659	130.649	140.336	116.531
ENSMUSG00000041645	93.0443	99.4503	130.653	114.048	108.214	103.493	107.581	103.025
ENSMUSG00000017718	5.53035	3.7268	5.3672	4.77724	4.5468	3.62533	3.26363	4.15562
ENSMUSG00000109901	87.7382	90.6854	96.2262	92.7187	95.6481	91.7961	99.6297	97.3108
ENSMUSG00000071073	0.597875	0.552118	0.306697	0.26914	0.744021	0.54722	0.94942	0.519453
ENSMUSG00000060981	0.896813	0.897192	0.153349	0.201855	0.165338	0.27361	1.0681	0.173151
ENSMUSG00000029321	0.0747344	0.345074	0.0766743	0.067285	0.082669	0.342012	0.118677	0.346302
ENSMUSG00000034563	0.523141	0.690148	0.996765	1.27842	0.330676	0.478817	1.00876	1.12548
ENSMUSG00000024935	0.747344	0.690148	0.460046	0.605565	0.578683	0.478817	0.47471	0.432877
ENSMUSG00000091405	1.49469	2.3465	2.9903	2.08584	1.90139	2.25728	1.72082	0.865754
ENSMUSG00000024298	50.9689	53.8315	54.6687	55.6447	59.2737	57.2529	45.8688	51.8587
ENSMUSG00000018411	0.448406	0.13803	0.460046	0.53828	0.330676	0.27361	0.47471	0.432877
ENSMUSG00000040276	0.149469	0.276059	0.0766743	0.201855	0.165338	0	0.178016	0.173151
ENSMUSG00000014243	6.7261	4.76202	3.68036	4.5081	3.55477	4.85658	4.27239	4.50192
ENSMUSG00000022179	6.20296	7.24655	8.58752	6.39208	6.03484	6.22463	5.10313	6.32001
ENSMUSG00000026956	200.587	221.607	238.687	219.618	217.75	225.455	244.654	254.099
ENSMUSG00000000028	3.51252	2.76059	3.06697	1.8167	2.48007	2.8045	2.96694	2.77041
ENSMUSG00000002831	8.96813	6.62542	0.306697	1.07656	1.24004	0.752427	1.54281	1.12548
ENSMUSG00000042203	21.8224	17.6678	21.3154	17.8978	17.3605	20.7944	21.4806	19.6526
ENSMUSG00000022861	1.27048	1.10424	2.9903	1.00928	1.57071	2.46249	1.60215	2.07781
ENSMUSG00000001983	5.90402	6.97049	8.28082	8.0742	7.68822	7.72948	8.01073	8.05152
ENSMUSG00000028890	28.3991	25.0524	28.2161	28.9998	28.1075	30.2339	26.2871	29.3491
ENSMUSG00000051048	8.74393	8.55783	3.45034	2.62412	4.13345	4.17255	4.09437	4.15562
ENSMUSG00000022893	29.1464	26.2256	9.04756	7.93963	11.491	7.25066	11.6897	8.48439
ENSMUSG00000074802	70.2503	72.6036	80.968	73.5425	83.5784	82.767	81.2941	77.3119
ENSMUSG00000055319	55.3035	49.6907	65.5565	57.7305	59.3564	52.3963	51.9807	53.417
ENSMUSG00000057666	94.6885	83.4389	90.1689	80.9439	113.091	87.0764	91.619	88.0472
ENSMUSG00000078897	0.224203	0.0690148	0.153349	0.26914	0.165338	0.136805	0.237355	0.432877
ENSMUSG00000026857	10.8365	11.8705	9.58428	9.95818	8.10157	9.78155	10.3249	11.2548
ENSMUSG00000040105	23.1677	20.5664	21.9288	20.9929	20.2539	20.726	18.4543	22.7693
ENSMUSG00000068917	69.503	72.1895	65.4031	65.5356	66.3832	68.4709	67.8835	66.8362
ENSMUSG00000059493	1.49469	1.44931	0.920091	0.605565	0.992028	0.752427	0.712065	0.346302
ENSMUSG00000021099	0.0747344	0.13803	0.153349	0.13457	0.082669	0.0684025	0.0593387	0
ENSMUSG00000018861	7.84711	7.10852	5.75057	7.13221	7.35754	7.86628	8.48544	7.70521
ENSMUSG00000046179	3.73672	4.48596	6.21061	5.65194	7.02687	6.90865	3.56032	4.50192
ENSMUSG00000049739	63.7484	68.2556	74.7574	68.8998	72.7487	65.8716	66.222	73.0697
ENSMUSG00000045176	22.7193	22.0157	19.1686	22.4059	17.8565	26.0613	26.6431	23.1156
ENSMUSG00000061414	12.4059	12.1466	11.1944	10.4292	12.235	11.3548	11.5117	11.2548
ENSMUSG00000032733	21.673	21.5326	25.3792	23.3479	25.2141	28.387	25.931	23.4619
ENSMUSG00000023236	0.224203	0.13803	0.153349	0.201855	0.248007	0.205207	0.118677	0.259726
ENSMUSG00000034416	5.97875	5.38315	2.45358	4.10439	3.55477	2.8045	4.03503	4.2422
ENSMUSG00000050148	63.7484	68.7387	65.7865	59.1435	69.5247	63.9563	63.9078	64.845
ENSMUSG00000029364	85.1225	86.6826	98.9098	84.6445	92.3413	83.3142	88.296	89.6922
ENSMUSG00000033948	0.373672	0	0.230023	0.067285	0.082669	0.0684025	0.237355	0.346302
ENSMUSG00000026483	279.432	270.331	296.423	301.639	265.45	283.665	311.706	290.461
ENSMUSG00000021468	55.9013	65.081	65.0198	65.6702	63.9032	61.5622	63.3144	58.8713
ENSMUSG00000038615	194.608	192.965	190.459	202.259	182.947	211.911	193.088	192.63
ENSMUSG00000038013	46.8585	51.0019	56.6623	48.8489	53.1562	47.2661	46.2249	44.8461
ENSMUSG00000022906	78.2469	69.981	174.587	174.874	91.5146	111.496	102.715	109.431
ENSMUSG00000031976	14.9469	11.8705	15.1815	13.3897	13.8884	13.5437	11.5117	16.0165
ENSMUSG00000051413	64.3463	64.1838	76.4442	71.7258	72.1701	64.9824	67.1714	65.451
ENSMUSG00000022621	7.39871	10.0071	8.28082	10.5637	9.83761	11.0128	11.6897	10.8219
ENSMUSG00000068036	46.1111	49.4836	41.0974	41.9858	51.8335	45.8297	43.436	41.5562
ENSMUSG00000034189	49.4742	52.4512	50.375	46.6285	46.212	51.8491	50.4379	48.2225
ENSMUSG00000021645	16.7405	17.2537	16.6383	15.4756	17.4432	19.4263	17.1489	17.2285
ENSMUSG00000051169	0.747344	0.552118	0.460046	0.605565	0.248007	0.615622	0.178016	0.173151
ENSMUSG00000030722	7.99658	6.97049	10.6577	10.4965	8.51491	7.52427	7.47668	8.39782
ENSMUSG00000044768	114.045	99.5193	128.429	119.835	113.753	111.564	111.438	106.661
ENSMUSG00000024766	24.8866	22.0157	19.0152	20.3201	19.1792	20.4523	21.3619	18.6137
ENSMUSG00000024914	83.0299	82.6107	68.8535	94.4682	72.6661	97.1999	100.223	82.593
ENSMUSG00000034424	19.5057	20.7044	20.8554	17.9651	21.1633	18.6055	16.9709	19.3063
ENSMUSG00000026439	56.6487	55.833	70.387	63.3152	69.442	64.4351	62.721	64.0658
ENSMUSG00000021972	81.311	76.7445	84.265	86.0575	81.3463	83.8614	78.9799	78.0045
ENSMUSG00000069135	23.0929	23.189	24.0757	22.9442	23.3953	23.8725	27.7112	28.5699
ENSMUSG00000025068	92.3717	94.6193	78.5144	88.4798	76.2208	86.3923	101.647	90.7311
ENSMUSG00000042590	23.9897	22.6369	21.0854	22.0695	26.7848	20.9312	22.7267	24.5874
ENSMUSG00000060152	8.66919	7.24655	7.05403	8.94891	8.10157	7.86628	9.96891	6.83946
ENSMUSG00000033589	30.1927	31.8158	31.5898	31.3548	32.0756	29.8235	33.5264	29.1759
ENSMUSG00000046997	0.597875	0.345074	0.53672	0.067285	0.248007	0.410415	0.237355	0.346302
ENSMUSG00000014158	42.8228	40.4427	35.1935	34.4499	34.8037	37.6898	36.078	35.4094
ENSMUSG00000054931	1.64416	2.3465	1.68683	2.48955	2.23206	3.21492	2.25487	4.41535
ENSMUSG00000030468	0.747344	1.31128	0.920091	0.605565	0.992028	0.54722	1.54281	1.55836
ENSMUSG00000078787	0.597875	0.483104	0.460046	0.80742	0.165338	0.410415	0.712065	0.692604
ENSMUSG00000020251	0.0747344	0.276059	0	0.067285	0.248007	0.0684025	0.178016	0.0865754
ENSMUSG00000035027	108.141	105.8	98.9098	100.053	94.0774	103.903	107.64	108.219
ENSMUSG00000079057	112.027	102.97	134.563	123.939	128.881	115.669	121.348	121.898
ENSMUSG00000029036	26.0076	26.0186	26.2993	21.3966	27.0328	23.0516	24.3882	27.7041
ENSMUSG00000026398	0.0747344	0.0690148	0.153349	0.067285	0.165338	0	0.296694	0.173151
ENSMUSG00000075520	0.0747344	0.207044	0.0766743	0.201855	0.248007	0.136805	0	0.0865754
ENSMUSG00000035770	123.162	121.397	134.103	136.858	131.444	129.623	127.816	132.98
ENSMUSG00000073650	1.12102	0.897192	0.383371	0.740135	0.744021	0.82083	0.771404	0.779179
ENSMUSG00000030410	18.4594	22.6369	22.3889	22.1368	23.23	22.9832	22.1927	20.605
ENSMUSG00000036242	0.448406	0.207044	0.153349	0.201855	0.165338	0.0684025	0.0593387	0.173151
ENSMUSG00000006021	9.86494	13.1818	8.58752	10.4292	8.59758	8.82392	10.7996	14.5447
ENSMUSG00000021678	0.224203	0.0690148	0.0766743	0.067285	0.165338	0	0.0593387	0.519453
ENSMUSG00000029920	41.0292	46.2399	45.1611	46.2921	44.7239	45.214	47.0556	46.1447
ENSMUSG00000010064	0.224203	0.207044	0.153349	0.26914	0.248007	0.478817	0.178016	0.519453
ENSMUSG00000028133	3.58725	3.10567	2.9903	2.62412	1.98406	3.00971	2.37355	1.99124
ENSMUSG00000035000	0.0747344	0.207044	0.230023	0.470995	0	0.27361	0.0593387	0.0865754
ENSMUSG00000028847	65.3179	68.1866	60.8027	75.4265	55.1402	72.0962	77.3184	68.3946
ENSMUSG00000027381	158.811	169.569	179.034	191.83	177.077	178.257	176.533	179.817
ENSMUSG00000028545	0.224203	0.207044	0.306697	0.067285	0.082669	0.205207	0.118677	0.259726
ENSMUSG00000097487	1.12102	0.897192	0.690068	1.14385	0.992028	1.02604	1.60215	1.12548
ENSMUSG00000027800	8.96813	7.86769	7.89745	4.91181	8.51491	8.2083	12.0458	7.09919
ENSMUSG00000025428	434.805	422.647	365.583	389.984	352.418	375.324	389.737	388.291
ENSMUSG00000026634	69.9514	67.7035	72.2271	77.5123	72.6661	78.3892	74.4701	78.2642
ENSMUSG00000074671	10.986	11.2494	12.2679	12.4477	12.235	12.9965	10.5623	12.8997
ENSMUSG00000021814	136.913	133.682	166.536	161.955	163.685	159.173	147.931	166.917
ENSMUSG00000026563	16.0679	15.6664	16.3316	13.9953	16.4511	14.7065	16.3182	18.354
ENSMUSG00000060032	82.9552	81.7135	48.4581	70.0437	42.0785	72.6434	91.6783	78.3508
ENSMUSG00000028312	22.7193	25.0524	22.3889	25.7029	26.3714	25.7193	24.6849	25.7129
ENSMUSG00000033777	206.94	213.532	341.584	296.054	387.635	316.635	300.373	315.308
ENSMUSG00000043020	0.149469	0.13803	0	0.067285	0.082669	0.27361	0.0593387	0.259726
ENSMUSG00000035473	25.2602	21.8087	26.4526	27.5196	26.7848	29.0026	29.1353	28.2236
ENSMUSG00000026925	33.1821	28.5031	31.5898	32.3641	36.7877	29.3447	31.6275	31.9463
ENSMUSG00000027669	26.5307	21.8777	23.6157	27.9233	26.3714	24.4197	20.2938	21.2976
ENSMUSG00000026544	11.2849	9.04094	10.1977	12.044	11.739	10.3972	10.7403	11.6877
ENSMUSG00000023961	11.5838	11.3874	38.9505	32.1622	17.5258	21.3416	24.2695	23.8082
ENSMUSG00000060579	0.747344	0.621133	0.613394	0.605565	0.661352	0.478817	0.712065	0.779179
ENSMUSG00000036845	12.8543	13.3199	15.5649	16.0811	15.3764	13.7489	15.3094	14.891
ENSMUSG00000006717	24.5129	24.6383	18.7852	22.1368	18.4352	21.068	27.4738	25.0203
ENSMUSG00000041236	159.558	152.592	165.08	165.723	142.604	156.984	162.647	147.005
ENSMUSG00000058407	70.1009	63.1485	74.4507	66.2757	72.8314	69.0181	71.4438	71.3382
ENSMUSG00000029119	223.456	225.747	288.295	253.463	288.846	269.095	281.978	266.912
ENSMUSG00000006010	67.0368	63.2866	67.78	76.3012	75.8902	66.1452	70.5538	71.4247
ENSMUSG00000059482	8.66919	7.31557	9.35426	8.47791	8.2669	8.3451	8.36676	6.83946
ENSMUSG00000041112	69.5777	69.843	78.8211	72.1968	78.3702	69.0865	66.8748	66.1436
ENSMUSG00000032392	5.67981	4.76202	4.06374	3.83525	5.62149	4.99338	4.86578	6.14686
ENSMUSG00000038346	84.973	96.6207	107.881	93.7953	99.2028	94.6006	99.3924	95.839
ENSMUSG00000057858	15.5448	12.4917	14.4148	12.2459	12.5657	13.8173	15.9028	13.4192
ENSMUSG00000041231	13.0038	13.5269	11.0411	12.044	10.1683	9.02913	10.0282	10.5622
ENSMUSG00000029464	17.4131	19.5312	18.8619	22.4732	17.4432	20.6575	22.8454	21.3841
ENSMUSG00000031399	35.723	35.1285	40.7907	40.1692	39.0198	40.2891	37.9768	38.8724
ENSMUSG00000005510	41.7765	40.0976	34.1967	43.197	32.8196	39.8786	42.9612	40.6905
ENSMUSG00000037669	47.3069	44.5836	46.4646	53.6934	47.6174	48.429	52.9302	49.2614
ENSMUSG00000042743	5.75455	4.96907	4.14041	4.23896	4.05078	4.65137	5.22181	5.02138
ENSMUSG00000059430	73.6881	72.3965	19.6286	18.8398	24.6354	25.3773	27.9485	23.5485
ENSMUSG00000069114	5.15667	4.76202	4.29376	4.30624	3.30676	3.14651	4.09437	4.50192
ENSMUSG00000032598	39.9829	36.3708	37.8004	35.8629	45.22	35.8429	33.289	38.6992
ENSMUSG00000020358	134.746	136.994	100.98	117.412	96.8054	126.134	131.435	131.248
ENSMUSG00000032011	1.19575	0.276059	0.53672	0.740135	1.24004	0.752427	0.237355	0.519453
ENSMUSG00000036309	103.208	108.56	107.727	106.781	116.315	104.793	106.928	106.315
ENSMUSG00000032309	35.7978	37.7511	26.3759	30.0764	29.8435	32.3544	30.5001	32.7255
ENSMUSG00000074384	2.1673	2.13946	1.68683	0.740135	1.81872	1.77846	1.66148	1.12548
ENSMUSG00000022020	15.769	16.9086	20.472	16.4848	16.5338	13.8857	11.7491	14.7178
ENSMUSG00000020807	17.5626	19.4622	21.3154	16.6194	19.2619	18.1267	17.8016	19.4795
ENSMUSG00000007655	9.79021	7.03951	15.5649	12.8514	13.3924	12.4493	11.4524	13.9386
ENSMUSG00000026273	12.0322	12.6297	11.9612	11.8422	11.5737	11.8336	12.1644	12.64
ENSMUSG00000021838	48.8763	56.6611	34.8868	37.4105	38.4411	37.2109	42.9019	44.0669
ENSMUSG00000019301	0.822078	1.10424	0.383371	0.26914	0.413345	0.684025	0.94942	0.519453
ENSMUSG00000039410	3.73672	4.07187	3.29699	1.21113	3.72011	2.53089	2.31421	3.20329
ENSMUSG00000031007	194.833	198.072	216.068	234.354	213.617	219.23	222.876	226.135
ENSMUSG00000028483	27.0539	24.9143	23.999	22.4059	21.4113	23.1884	22.074	21.2976
ENSMUSG00000017344	0.0747344	0.276059	0.230023	0.40371	0	0.27361	0.0593387	0.0865754
ENSMUSG00000074340	0.67261	1.31128	1.07344	0.94199	1.98406	0.889232	0.237355	0.95233
ENSMUSG00000009207	16.8152	15.5973	16.1016	13.928	15.7898	17.5794	16.0808	16.5359
ENSMUSG00000002664	0.373672	0.0690148	0	0.067285	0.578683	0.136805	0.237355	0.0865754
ENSMUSG00000053198	2.69044	2.27749	1.22679	1.21113	1.0747	1.36805	1.12744	1.21206
ENSMUSG00000063576	78.9943	77.8487	71.077	84.039	64.9779	79.0733	77.1404	72.8099
ENSMUSG00000075701	53.5846	50.1047	52.0618	54.5009	45.3853	52.2595	57.4992	51.8587
ENSMUSG00000028300	43.8691	43.4103	55.9722	54.5009	51.5855	56.6373	56.1344	49.954
ENSMUSG00000001348	3.73672	5.45217	10.8877	10.5637	9.3416	11.2864	10.7403	10.5622
ENSMUSG00000028327	2.09256	2.69158	7.05403	6.12294	6.20018	4.37776	3.32297	4.06905
ENSMUSG00000001493	0.149469	0	0.766743	0.336425	0.165338	0.410415	0.296694	0.259726
ENSMUSG00000019856	0.149469	0	0.0766743	0.13457	0.082669	0.136805	0.118677	0.259726
ENSMUSG00000032425	18.5341	20.6354	21.6221	17.696	17.2778	19.3579	16.1401	20.8647
ENSMUSG00000030435	157.465	156.319	123.522	150.517	140.124	155.205	149.593	152.026
ENSMUSG00000095609	104.105	103.246	210.011	206.094	168.231	167.723	164.012	163.628
ENSMUSG00000027932	4.18513	2.07044	2.30023	1.8167	2.64541	1.36805	1.60215	1.55836
ENSMUSG00000057762	4.18513	3.93384	6.13394	4.0371	7.10954	5.4722	5.87453	5.54083
ENSMUSG00000042699	184.743	193.794	193.756	185.101	199.728	182.908	184.009	195.228
ENSMUSG00000075269	0.0747344	0.207044	0.53672	0.26914	0.165338	0.410415	0.118677	0.259726
ENSMUSG00000025024	47.2321	47.4822	45.5445	49.6563	46.212	44.4616	43.8513	46.8373
ENSMUSG00000024007	11.5838	12.5607	11.6545	12.7842	10.5816	12.1756	10.3249	10.3891
ENSMUSG00000033712	59.4886	55.4189	63.0262	59.2781	55.8016	59.5102	62.0683	61.382
ENSMUSG00000017697	2.76517	3.86483	1.91686	2.6914	2.23206	3.55693	3.02628	3.28987
ENSMUSG00000001270	205.146	206.492	202.037	206.094	211.054	200.282	232.964	211.937
ENSMUSG00000052525	0.822078	0.828178	0.230023	0.26914	0.496014	0.615622	0.356032	0.692604
ENSMUSG00000006288	58.8907	59.9048	60.3426	60.2201	57.8683	59.2365	56.3125	59.6505
ENSMUSG00000053985	4.03566	5.03808	5.13717	5.18095	5.37349	5.5406	5.99321	5.88713
ENSMUSG00000027406	121.668	122.777	118.692	125.352	110.611	120.867	135.648	132.807
ENSMUSG00000009378	0.224203	0	0.0766743	0.26914	0.082669	0	0.178016	0
ENSMUSG00000090115	9.26707	9.317	10.9644	9.82361	11.9043	9.98676	10.1469	8.39782
ENSMUSG00000013928	0.149469	0.759163	0.53672	0.53828	0.82669	0.54722	0.94942	0.606028
ENSMUSG00000039131	0.149469	0.414089	0.0766743	0.067285	0.496014	0.136805	0.296694	0.432877
ENSMUSG00000039431	2.3915	4.14089	3.29699	2.75869	2.89342	2.8045	2.43289	2.59726
ENSMUSG00000033278	4.40933	4.48596	3.29699	4.30624	6.53085	4.92498	4.45041	3.28987
ENSMUSG00000033717	2.91464	3.10567	1.91686	1.48027	3.72011	3.42012	2.55157	3.46302
ENSMUSG00000071646	140.351	149.417	147.828	141.299	144.092	146.86	153.094	146.486
ENSMUSG00000032114	18.9825	18.9791	17.175	17.8978	18.1045	16.485	18.751	17.2285
ENSMUSG00000058756	35.0504	37.337	33.5833	35.3919	32.3236	34.2696	37.0867	32.9852
ENSMUSG00000040351	53.5098	50.1738	52.6752	54.299	53.1562	52.7383	47.5303	52.4647
ENSMUSG00000028458	24.5876	23.7411	32.8166	31.2202	30.7529	31.6019	28.9573	33.7644
ENSMUSG00000042570	31.9116	30.8496	30.6697	30.0764	27.8595	30.3707	29.076	29.9551
ENSMUSG00000026878	332.568	317.399	327.936	331.177	321.252	322.586	326.363	336.086
ENSMUSG00000110949	0	0.13803	0.230023	0.201855	0	0	0	0.173151
ENSMUSG00000034157	49.6984	50.3808	60.1893	52.3477	60.7617	59.5786	60.0508	68.0483
ENSMUSG00000072949	1.64416	3.03665	1.22679	1.48027	2.31473	2.8729	2.25487	2.59726
ENSMUSG00000009079	357.828	339.691	341.737	354.996	342.828	351.52	335.086	346.215
ENSMUSG00000028737	8.22078	8.90291	10.5044	9.01619	8.92826	8.55031	10.3249	9.00385
ENSMUSG00000000876	25.4097	23.189	17.3284	22.5405	21.6593	23.12	22.252	23.4619
ENSMUSG00000068854	17.8615	16.9776	19.782	20.3874	18.6005	18.3319	18.1577	19.7392
ENSMUSG00000037761	16.6658	16.7706	16.3316	16.4175	14.7978	16.6902	17.6236	15.7567
ENSMUSG00000056692	148.946	156.18	200.12	205.69	175.92	182.635	167.395	171.333
ENSMUSG00000017837	61.2075	68.2556	69.9269	73.4079	64.1512	66.1452	74.4701	62.5075
ENSMUSG00000022035	18.011	19.6692	22.4656	22.3386	18.8485	18.7423	17.9796	17.8345
ENSMUSG00000026239	20.552	18.9101	17.6351	22.3386	17.6085	20.5207	22.3707	18.7869
ENSMUSG00000032806	21.0004	22.2918	28.3695	23.5498	29.0995	22.7096	25.8123	22.9425
ENSMUSG00000038932	0.224203	0.207044	0.0766743	0.67285	0.165338	0.27361	0.118677	0.259726
ENSMUSG00000029020	63.8232	62.3204	67.4733	69.9091	68.5326	68.7445	69.0109	66.2302
ENSMUSG00000034158	61.2822	63.2176	56.1256	63.0461	55.5536	57.5949	57.7366	56.4472
ENSMUSG00000022051	159.633	161.012	158.179	159.667	156.327	159.309	160.63	167.783
ENSMUSG00000000093	1.71889	0.483104	1.15011	1.27842	0.992028	0.82083	1.66148	1.73151
ENSMUSG00000030127	56.275	56.2471	58.6558	53.7607	60.0177	50.0706	56.6685	55.4083
ENSMUSG00000029048	85.7204	89.7882	86.4119	88.2106	87.1332	82.9722	88.4147	91.0774
ENSMUSG00000000693	75.1828	69.774	47.6914	43.6007	60.7617	60.1258	50.3192	48.9151
ENSMUSG00000041762	62.5527	59.5598	79.8179	83.2988	71.426	71.207	82.7775	83.1124
ENSMUSG00000049184	7.92185	7.86769	6.90068	6.52665	6.36552	6.63504	8.24808	7.27234
ENSMUSG00000001700	17.6373	18.9791	17.3284	15.4083	18.3525	15.5958	15.7841	15.5836
ENSMUSG00000009145	7.99658	5.38315	4.06374	4.84452	3.63744	3.89894	4.92512	4.32877
ENSMUSG00000025280	34.7515	34.7835	37.4937	42.0531	41.2518	38.8526	38.6889	38.0932
ENSMUSG00000029227	64.0474	59.4217	60.726	61.7676	55.8016	58.6893	60.2288	60.6894
ENSMUSG00000020684	0.0747344	0.276059	0	0.40371	0.082669	0.205207	0.0593387	0.0865754
ENSMUSG00000050022	2.98938	3.10567	6.59399	4.0371	8.51491	8.13989	5.93387	4.84822
ENSMUSG00000029177	166.807	191.447	107.267	118.893	119.539	123.261	134.224	138.088
ENSMUSG00000095028	8.37025	10.1452	17.0217	16.4848	15.7071	15.8694	17.7423	15.6702
ENSMUSG00000029209	13.3775	15.5283	16.3316	14.7354	15.9551	14.7065	16.7335	16.1896
ENSMUSG00000032413	12.4059	12.7677	13.8014	11.573	14.3844	12.7229	13.7072	12.034
ENSMUSG00000033658	20.7014	23.0509	26.2226	29.6727	26.8674	25.6509	20.7686	26.8384
ENSMUSG00000032405	96.2579	98.2771	104.814	110.347	102.84	101.236	93.2805	103.025
ENSMUSG00000036932	33.3315	33.8863	23.6157	25.972	25.2141	28.5238	30.7375	27.0115
ENSMUSG00000070643	0.896813	1.3803	0.690068	0.740135	0.909359	0.684025	1.36479	1.12548
ENSMUSG00000002103	265.457	240.724	330.083	318.393	276.528	268.822	267.024	261.631
ENSMUSG00000034997	0.747344	0.345074	0.843417	0.40371	0.413345	0.54722	0.118677	0.346302
ENSMUSG00000038079	10.3881	10.9734	10.581	13.5916	11.4083	10.534	9.55354	11.0817
ENSMUSG00000072974	0.298938	0.759163	0.843417	1.07656	1.3227	1.29965	0.890081	1.12548
ENSMUSG00000009585	94.3896	79.7121	137.17	125.352	93.4987	93.0274	85.5071	85.1902
ENSMUSG00000030138	59.2644	65.6331	63.8697	62.5751	62.4978	65.0508	59.042	66.3168
ENSMUSG00000030340	1.86836	2.07044	2.76027	2.28769	1.81872	2.12048	2.31421	3.11672
ENSMUSG00000029298	58.816	60.457	145.298	153.814	78.4529	92.6854	92.5684	97.9168
ENSMUSG00000012819	3.51252	4.2099	2.91362	3.22968	3.4721	2.7361	2.84826	2.94357
ENSMUSG00000020413	11.9575	12.9748	14.6448	10.3619	12.731	13.6805	10.503	11.6877
ENSMUSG00000055184	2.3915	2.3465	4.14041	5.98837	2.56274	3.42012	2.07686	4.15562
ENSMUSG00000048826	0.373672	0.345074	0.306697	0.40371	0.082669	0.0684025	0.118677	0.0865754
ENSMUSG00000045210	121.967	128.091	160.863	172.048	130.617	143.987	141.286	146.486
ENSMUSG00000025019	11.7333	8.97192	13.1113	13.3224	12.979	12.3808	10.2063	9.8696
ENSMUSG00000048756	170.394	173.434	158.026	165.79	174.597	166.902	173.625	172.199
ENSMUSG00000045817	439.887	448.32	482.434	426.52	482.456	444.89	454.297	464.997
ENSMUSG00000050505	0.149469	0.207044	0.153349	0.067285	0.082669	0.136805	0.415371	0.0865754
ENSMUSG00000028189	32.4347	34.1623	36.0369	37.074	35.6304	36.8689	32.8143	35.0631
ENSMUSG00000060988	0.448406	0.897192	0.460046	0.53828	0.330676	0.478817	0.296694	0.259726
ENSMUSG00000037622	47.5311	52.5893	50.9117	52.2132	54.6442	49.6602	50.9126	50.1272
ENSMUSG00000089774	10.1639	10.2832	5.75057	6.59393	6.77886	7.86628	7.77337	8.22467
ENSMUSG00000001911	37.6661	35.7497	25.1492	21.2621	22.3206	22.8464	27.2958	26.3189
ENSMUSG00000036330	0.896813	2.00143	1.30346	1.95127	2.81075	2.7361	1.30545	2.85699
ENSMUSG00000073492	35.7978	33.4032	34.8868	37.4105	38.1931	35.0221	34.5351	37.0543
ENSMUSG00000031782	25.4097	27.5369	27.1427	28.9998	27.2808	29.2763	29.254	26.4921
ENSMUSG00000002346	4.63353	3.38172	4.29376	2.96054	3.96811	3.96734	3.38231	2.94357
ENSMUSG00000040694	0.298938	0.483104	0	0.201855	0.330676	0.478817	0.0593387	0
ENSMUSG00000021947	35.3494	31.7468	27.6794	29.2017	29.1822	31.1231	36.078	32.8121
ENSMUSG00000014418	89.5318	86.7516	95.9962	96.0157	93.2507	90.4965	88.1774	91.1639
ENSMUSG00000025192	18.7583	18.3579	28.8295	29.2017	24.0567	19.9735	19.4631	19.4795
ENSMUSG00000031774	44.9154	48.4484	50.7584	56.5867	47.7827	52.0543	51.2093	55.4949
ENSMUSG00000024960	92.5959	91.2376	95.8428	88.7489	92.424	91.7277	85.5665	88.913
ENSMUSG00000072772	10.0891	10.0762	9.73763	9.35262	9.17626	9.84996	10.5623	9.43672
ENSMUSG00000030986	30.2674	35.2666	30.5164	34.3826	32.7369	34.2012	36.5527	36.102
ENSMUSG00000021379	1.49469	1.65636	0.843417	0.336425	1.24004	0.957635	1.00876	1.29863
ENSMUSG00000041481	7.92185	5.24512	5.29052	3.96982	3.80278	1.16284	2.31421	3.03014
ENSMUSG00000028444	0.298938	0.345074	0.53672	0.26914	0	0.342012	0.237355	0
ENSMUSG00000005982	71.8198	74.2599	74.7574	71.5912	74.9808	66.8292	65.2726	64.845
ENSMUSG00000051790	19.9541	20.0833	15.1048	16.1484	16.0378	17.1006	17.8016	17.748
ENSMUSG00000074129	20.552	18.496	14.4148	17.1577	13.6404	16.5534	17.6829	16.7956
ENSMUSG00000027708	38.7872	43.0652	38.1071	41.1784	38.9371	40.6311	40.113	38.6126
ENSMUSG00000026097	18.5341	19.8763	15.8716	18.3015	17.2778	17.169	19.7598	17.9211
ENSMUSG00000016984	12.5554	13.3889	13.9547	15.7447	15.7071	12.7229	12.4018	11.6011
ENSMUSG00000029253	23.915	24.2242	23.4623	26.5103	27.4461	25.3773	22.5487	25.0203
ENSMUSG00000047656	2.3915	2.69158	2.53025	1.21113	1.15737	1.98367	2.43289	1.99124
ENSMUSG00000019978	171.814	169.224	161.169	162.426	183.443	159.446	157.9	148.217
ENSMUSG00000028393	7.77238	7.52261	5.98059	7.46864	6.36552	5.4722	6.76462	5.97371
ENSMUSG00000021262	147.003	145.345	186.165	183.554	174.349	158.078	170.005	168.476
ENSMUSG00000031849	1.56942	1.65636	0.843417	0.740135	0.744021	0.54722	0.771404	1.29863
ENSMUSG00000035365	2.3915	2.00143	1.76351	1.74941	2.56274	2.39409	2.13619	1.81808
ENSMUSG00000034216	105.899	112.149	114.321	112.77	110.198	118.61	122.475	121.206
ENSMUSG00000020288	13.3027	15.6664	13.3413	16.1484	16.9472	16.7586	16.3775	15.9299
ENSMUSG00000047678	2.3915	3.38172	4.21708	3.63339	3.30676	4.58297	4.98445	3.28987
ENSMUSG00000030399	0.224203	0.207044	0.0766743	0.336425	0	0.0684025	0.0593387	0
ENSMUSG00000026365	226.296	222.09	119.995	135.243	128.716	116.079	120.754	129.084
ENSMUSG00000071708	30.1927	28.9862	27.9861	31.624	24.966	27.0874	28.2452	30.6477
ENSMUSG00000031740	53.2856	49.5526	28.8295	24.9627	28.6035	28.1134	30.5001	24.5009
ENSMUSG00000070939	85.4962	95.8615	90.0922	90.3638	89.8612	82.3566	83.1929	84.2379
ENSMUSG00000041488	19.8794	20.2903	28.8295	27.6541	25.7101	26.1297	27.1178	33.5047
ENSMUSG00000054945	1.19575	1.79438	1.76351	2.01855	1.90139	1.02604	1.48347	2.07781
ENSMUSG00000004356	33.8547	27.6059	34.7334	30.0764	35.465	33.1752	26.2871	32.5524
ENSMUSG00000038900	344.152	335.895	311.988	310.655	313.646	314.925	320.37	339.549
ENSMUSG00000023913	46.7837	46.792	71.6138	70.111	83.8264	74.6271	60.5255	65.0182
ENSMUSG00000044934	16.89	16.7016	21.4688	22.1368	21.2459	21.752	21.0653	22.8559
ENSMUSG00000034893	53.3604	45.8258	51.9851	55.6447	54.6442	53.7643	49.2512	50.3003
ENSMUSG00000074793	0.597875	1.24227	1.22679	0.94199	1.57071	0.957635	1.12744	0.95233
ENSMUSG00000056952	41.7765	44.6526	44.7011	44.61	44.7239	47.9501	44.6821	40.8636
ENSMUSG00000042210	8.44499	6.14232	2.14688	1.95127	2.23206	2.8045	2.72958	3.03014
ENSMUSG00000042622	5.97875	4.2099	5.44387	3.22968	3.14142	3.42012	2.84826	4.15562
ENSMUSG00000032913	32.8084	35.6116	33.2	38.6889	35.1343	35.4325	34.1198	34.8033
ENSMUSG00000031250	0.298938	0.345074	0.0766743	0.13457	0.248007	0.410415	0.118677	0.173151
ENSMUSG00000029068	177.718	166.533	171.214	182.679	169.141	177.573	172.201	169.082
ENSMUSG00000024955	60.4601	57.7654	46.7713	59.6145	42.3265	57.1161	62.4837	53.1573
ENSMUSG00000030098	0.373672	0.0690148	0.153349	0.067285	0.082669	0.27361	0.415371	0.0865754
ENSMUSG00000032498	13.7511	14.3551	4.98383	2.89326	5.12548	3.89894	5.5185	5.10795
ENSMUSG00000035133	31.6874	26.2256	23.8457	23.146	27.6941	25.1721	23.6168	23.7217
ENSMUSG00000030557	417.691	424.579	427.689	425.578	435.17	431.278	476.075	446.643
ENSMUSG00000053253	45.5133	42.7892	40.3307	44.3408	40.0118	44.4616	52.4554	46.5776
ENSMUSG00000040495	0	0	0.153349	0	0	0.136805	0.237355	0.173151
ENSMUSG00000023011	0.149469	0.276059	0	0.13457	0.082669	0.136805	0.118677	0.0865754
ENSMUSG00000033502	7.02503	6.90148	8.35749	7.80506	9.67228	6.36143	6.05255	7.35891
ENSMUSG00000026469	127.347	129.196	140.237	138.405	149.3	142.004	136.182	143.369
ENSMUSG00000021622	0.0747344	0.0690148	0	0.201855	0.082669	0.27361	0	0
ENSMUSG00000019808	5.67981	5.93527	4.44711	4.44081	4.46413	5.4722	5.04379	5.2811
ENSMUSG00000040855	110.457	120.086	123.446	131.34	120.614	124.15	138.675	141.724
ENSMUSG00000028952	10.3133	11.8015	9.66096	9.28533	8.59758	12.5861	12.2238	11.8608
ENSMUSG00000030878	18.9825	18.427	11.8845	10.4292	10.8296	12.0388	13.4699	11.6877
ENSMUSG00000035441	9.79021	6.90148	5.29052	5.04638	6.20018	4.58297	5.16247	4.50192
ENSMUSG00000023064	0.448406	0.690148	0.153349	0.201855	0.248007	0.205207	0.534049	0.0865754
ENSMUSG00000036863	2.46624	2.07044	0.53672	0.94199	1.48804	0.82083	1.24611	0.692604
ENSMUSG00000040721	16.3668	16.5636	21.4688	15.7447	20.2539	18.8107	18.5137	19.5661
ENSMUSG00000078920	51.1183	38.9934	160.709	170.702	60.1004	83.9298	82.4808	79.6494
ENSMUSG00000029217	90.055	93.308	106.731	97.5633	95.3174	107.802	107.047	107.354
ENSMUSG00000029167	0	0	0.230023	0.201855	0	0.27361	0.178016	0.259726
ENSMUSG00000052681	582.405	531.828	649.431	677.964	621.671	624.583	642.104	618.322
ENSMUSG00000052776	71.8198	57.9034	204.644	185.437	95.9787	112.659	103.546	118.435
ENSMUSG00000021457	533.454	564.058	602.813	588.138	611.668	580.942	549.002	546.031
ENSMUSG00000063882	94.3148	94.8263	70.3103	89.8255	66.5486	92.7538	86.2785	87.9607
ENSMUSG00000026972	70.5493	72.1895	74.8341	71.995	74.8155	70.7282	75.5975	76.0132
ENSMUSG00000005043	144.536	158.182	132.416	125.083	134.916	143.919	144.134	137.482
ENSMUSG00000037946	141.099	141.894	142.614	150.315	151.119	160.951	150.483	143.715
ENSMUSG00000021222	13.8259	15.0452	14.6448	12.9187	14.0537	11.6284	14.36	15.3239
ENSMUSG00000026938	23.915	25.8115	28.4461	31.4221	25.3794	27.4978	25.9904	27.0115
ENSMUSG00000006930	0.896813	0.828178	3.68036	1.48027	0.909359	1.71006	0.890081	1.38521
ENSMUSG00000030306	0.373672	0.483104	0.230023	0.40371	0.578683	0.205207	0.652726	0.0865754
ENSMUSG00000030871	5.30614	5.03808	4.83048	6.25751	7.27487	5.4722	5.45916	6.32001
ENSMUSG00000036533	48.0542	52.7273	46.0812	42.1204	46.5427	46.0349	51.9214	53.417
ENSMUSG00000013415	0.298938	0.13803	0.153349	0.13457	0.413345	0.136805	0	0.606028
ENSMUSG00000031386	168.152	162.944	183.405	167.876	182.864	167.107	154.103	164.234
ENSMUSG00000022556	31.1642	34.2313	30.7464	34.0462	33.8943	34.8169	35.5439	33.7644
ENSMUSG00000022500	388.918	421.818	492.249	457.471	488.491	475.739	466.284	468.719
ENSMUSG00000062797	21.1498	22.3608	20.702	20.5219	17.3605	21.4784	21.9553	20.1721
ENSMUSG00000050705	12.5554	12.0776	14.1847	12.986	17.6085	11.902	11.8084	13.7655
ENSMUSG00000031990	1.49469	1.72537	1.07344	0.336425	1.57071	0.615622	1.24611	1.12548
ENSMUSG00000031730	9.93968	10.5593	9.35426	9.35262	7.27487	10.2604	8.96015	9.5233
ENSMUSG00000001156	30.118	34.3694	41.7108	39.2944	37.9451	38.1686	36.434	41.9025
ENSMUSG00000023826	5.23141	3.93384	5.3672	4.30624	4.62947	5.26699	5.28115	5.71398
ENSMUSG00000052144	76.0796	74.9501	71.6138	75.1574	71.5087	75.1059	70.8504	72.3771
ENSMUSG00000061894	5.97875	6.00429	9.04756	7.53592	5.45616	6.01942	6.23057	7.09919
ENSMUSG00000035246	4.03566	3.86483	4.98383	5.78651	6.69619	6.70344	7.23933	6.92604
ENSMUSG00000005469	96.1832	101.728	88.6354	99.38	98.5415	87.2816	87.2279	88.2204
ENSMUSG00000074364	44.168	38.9243	18.4018	15.0718	23.478	16.485	18.0983	16.4493
ENSMUSG00000071037	4.03566	3.2437	4.67713	3.90253	4.21612	3.76214	5.8152	3.98247
ENSMUSG00000053310	0.0747344	0.0690148	0.153349	0	0.248007	0.0684025	0.0593387	0.0865754
ENSMUSG00000059187	0.822078	0.897192	0.306697	0.470995	0.165338	0.410415	0.356032	0.779179
ENSMUSG00000064363	932.91	906.026	600.436	762.003	659.782	736.968	728.68	705.676
ENSMUSG00000033106	32.8831	33.9553	34.0434	31.7585	34.3076	34.2012	31.4495	35.9288
ENSMUSG00000029131	127.048	128.713	127.739	130.6	129.377	123.877	118.677	127.006
ENSMUSG00000005958	2.01783	1.65636	0.996765	0.470995	0.992028	0.889232	1.0681	0.692604
ENSMUSG00000040451	58.1434	59.9739	57.2757	54.3663	52.1642	56.0216	54.7697	53.6768
ENSMUSG00000038215	10.7618	12.6297	10.8877	12.8514	11.739	13.2017	12.5205	11.8608
ENSMUSG00000029432	55.0793	62.7344	56.4322	57.7305	55.7189	61.9726	60.5848	55.062
ENSMUSG00000042240	4.70827	4.2099	7.36073	6.32479	6.03484	5.4722	5.22181	5.80055
ENSMUSG00000041477	15.0963	14.7002	14.3381	15.0718	16.6165	14.6381	13.1732	13.8521
ENSMUSG00000042292	112.176	115.255	130.04	121.248	127.228	113.069	114.108	107.96
ENSMUSG00000020072	0.597875	0.690148	0.690068	0.67285	0.413345	1.09444	0.356032	0.346302
ENSMUSG00000021241	24.1392	22.6369	25.6859	23.4152	18.9312	23.9409	23.3201	25.28
ENSMUSG00000054404	305.589	249.419	823.328	784.409	369.035	440.033	410.565	436.687
ENSMUSG00000035914	6.57663	5.31414	5.67389	4.10439	6.36552	4.92498	4.50974	4.15562
ENSMUSG00000026556	1.56942	2.41552	1.76351	1.48027	2.06673	1.43645	1.78016	1.90466
ENSMUSG00000021384	109.187	109.181	105.12	113.173	113.257	121.278	130.842	129.69
ENSMUSG00000049580	15.0963	13.1818	10.0443	8.61248	15.3764	14.6381	9.79089	7.18576
ENSMUSG00000066894	6.7261	7.72966	7.59075	5.8538	5.95217	6.63504	6.34924	5.19453
ENSMUSG00000025742	51.2678	51.8991	43.0143	42.6587	42.5746	39.7418	46.6996	51.9453
ENSMUSG00000005656	111.952	114.358	114.781	113.981	114.827	102.809	108.056	107.007
ENSMUSG00000039163	20.6267	22.2228	16.1783	17.696	16.2858	20.6575	23.1421	20.9513
ENSMUSG00000090698	0.597875	0.207044	0.996765	0.40371	0.578683	1.29965	0.890081	0.173151
ENSMUSG00000034501	13.9006	15.2523	13.648	14.1971	16.2858	14.7749	16.5555	14.1984
ENSMUSG00000031432	10.8365	7.4536	6.97736	8.27606	8.51491	8.96072	6.64594	6.14686
ENSMUSG00000027215	76.528	69.912	74.7574	87.4032	63.4898	68.7445	68.7736	61.0357
ENSMUSG00000032589	10.0144	9.59306	9.20091	10.9002	9.09359	6.77185	8.4261	9.69645
ENSMUSG00000040345	159.11	169.638	166.153	183.015	159.799	183.592	195.818	198.344
ENSMUSG00000042997	142.668	147.554	139.317	155.428	143.513	150.827	152.263	148.737
ENSMUSG00000002546	101.564	98.4151	100.29	94.6027	106.56	99.1836	100.876	105.968
ENSMUSG00000030990	45.289	38.2342	48.7648	56.1157	41.7479	44.3932	45.9875	45.5387
ENSMUSG00000056492	27.4275	23.12	19.2452	13.5916	24.0567	16.827	16.7335	15.497
ENSMUSG00000036545	30.3422	26.4327	15.9482	14.5336	20.5019	16.9638	19.1664	15.4104
ENSMUSG00000022661	4.70827	4.27892	1.99353	2.89326	3.22409	2.18888	3.61966	3.28987
ENSMUSG00000062743	12.2564	10.8353	13.1113	11.8422	11.3257	14.0909	13.9446	12.3803
ENSMUSG00000023755	5.23141	6.00429	3.52702	4.57538	2.56274	4.78817	4.50974	4.2422
ENSMUSG00000032491	7.99658	6.34936	6.67066	8.41063	5.70416	8.2767	10.6216	8.91727
ENSMUSG00000031601	46.3353	46.861	46.5413	47.6378	44.2279	47.8817	46.1655	47.9628
ENSMUSG00000024610	74.8091	66.8753	209.934	201.922	215.684	195.563	145.677	150.814
ENSMUSG00000027628	30.4916	28.4341	35.1168	36.6703	31.1662	33.1752	33.2297	31.6866
ENSMUSG00000049719	0.448406	0.207044	0.0766743	0.13457	0.413345	0.0684025	0.237355	0
ENSMUSG00000062981	22.8687	21.5326	23.6157	26.0393	19.7579	26.2666	25.753	20.6915
ENSMUSG00000026586	46.6343	39.9596	16.3316	16.754	20.7499	17.511	18.3357	19.6526
ENSMUSG00000033653	39.5345	40.9258	42.0942	36.7376	42.9879	35.7745	38.9855	35.4959
ENSMUSG00000028478	395.793	416.987	385.671	417.773	398.134	405.49	462.961	413.138
ENSMUSG00000026072	4.18513	4.48596	2.83695	1.95127	2.14939	2.05207	3.14495	2.16439
ENSMUSG00000032384	35.3494	28.2961	30.363	29.0671	30.0915	30.2339	27.6519	25.3666
ENSMUSG00000021895	97.0053	105.662	116.698	116.538	116.398	107.665	104.674	109.258
ENSMUSG00000020644	106.123	106.352	124.902	121.92	146.076	120.252	138.437	148.39
ENSMUSG00000039195	9.26707	10.3522	11.8078	10.2273	11.1603	10.7392	10.3249	10.8219
ENSMUSG00000051557	15.2458	14.079	10.0443	10.7656	10.251	12.244	11.9271	12.2937
ENSMUSG00000064288	1.04628	1.31128	1.45681	1.48027	1.24004	1.36805	1.89884	1.55836
ENSMUSG00000041205	0	0.207044	0.306697	0.13457	0.082669	0.136805	0.0593387	0.173151
ENSMUSG00000036810	34.8262	37.6821	33.2766	38.5543	35.713	35.0221	34.2385	32.2926
ENSMUSG00000046556	34.8262	37.6131	44.4711	45.7538	42.4092	40.9047	42.1898	42.7683
ENSMUSG00000034127	0.373672	0.414089	0	0.067285	0.248007	0.0684025	0	0.0865754
ENSMUSG00000052917	31.4632	33.8863	32.6632	34.6518	34.225	30.6443	28.3639	32.2061
ENSMUSG00000027843	31.1642	31.7468	39.8706	37.2086	41.0038	40.2207	41.0624	39.565
ENSMUSG00000024070	50.1468	48.5174	49.0715	42.3896	50.1801	45.8981	42.8426	42.3354
ENSMUSG00000038718	4.40933	6.21133	5.52055	4.97909	5.12548	5.67741	5.10313	4.84822
ENSMUSG00000002083	41.2534	44.3765	38.4138	40.1019	31.9929	39.947	43.614	45.279
ENSMUSG00000030291	19.6551	18.0819	17.2517	18.3015	13.7231	17.1006	17.0302	16.1896
ENSMUSG00000045251	15.3953	16.4255	16.8683	15.9465	16.4511	16.485	16.6148	17.4882
ENSMUSG00000031103	127.646	130.024	151.738	140.693	154.591	141.114	135.826	125.275
ENSMUSG00000058586	17.2636	18.0819	17.4817	20.3201	16.9472	16.6218	17.7423	18.2674
ENSMUSG00000029120	0.0747344	0.0690148	0.153349	0	0.082669	0.205207	0.118677	0
ENSMUSG00000075420	0.298938	0.414089	0.383371	0.13457	0.413345	0.410415	0.534049	0.432877
ENSMUSG00000052056	111.28	116.359	124.749	127.438	117.39	128.802	121.526	122.331
ENSMUSG00000031714	62.9264	64.5288	53.902	56.0484	58.8604	60.3994	53.0488	47.4433
ENSMUSG00000040795	8.14605	10.4212	10.6577	11.6403	9.01092	10.534	11.037	10.0428
ENSMUSG00000039771	16.9647	20.4284	18.0184	20.3874	17.1952	19.9051	21.1839	18.96
ENSMUSG00000035757	12.7048	13.3889	13.188	13.6589	14.3844	12.7913	16.2588	11.7743
ENSMUSG00000089789	0.224203	0.276059	0.460046	0.201855	0.496014	0.54722	0.178016	0.259726
ENSMUSG00000070732	0.298938	0	0	0.067285	0.082669	0.205207	0.118677	0
ENSMUSG00000057110	62.4032	65.081	81.4281	76.5031	71.6741	76.6792	68.7143	72.8965
ENSMUSG00000035455	3.73672	4.07187	2.9903	3.56611	3.4721	3.28332	3.50099	4.15562
ENSMUSG00000030678	169.124	183.441	156.032	160.811	148.06	151.785	165.377	168.13
ENSMUSG00000025103	82.731	86.1305	74.374	77.7815	84.6531	79.0049	83.9643	80.5152
ENSMUSG00000044244	1.27048	1.10424	2.22355	1.8167	1.48804	1.50485	1.8395	1.21206
ENSMUSG00000038535	19.5804	22.6369	16.485	19.2435	19.3446	19.0843	17.5049	18.7869
ENSMUSG00000037885	30.4169	29.6073	34.7334	35.8629	32.7369	33.654	28.3046	34.0242
ENSMUSG00000019578	23.6908	20.5664	28.6762	22.4732	26.6194	22.6412	23.4981	23.2022
ENSMUSG00000031349	15.6942	17.5298	14.7981	15.1391	14.2191	15.801	15.7248	13.5923
ENSMUSG00000021018	6.42716	5.72823	5.44387	3.70068	4.96014	4.30936	4.03503	4.67507
ENSMUSG00000079017	118.379	117.67	402.54	473.485	246.767	390.783	351.345	378.162
ENSMUSG00000050567	56.7981	55.4879	56.8156	58.2688	62.0018	54.1064	54.3543	52.9842
ENSMUSG00000025104	18.2352	17.6678	14.3381	14.5336	18.5179	14.9117	14.7753	16.1896
ENSMUSG00000021133	275.62	253.974	370.03	342.884	317.449	294.541	298.652	300.244
ENSMUSG00000036249	25.7086	22.7749	41.6341	36.132	31.4969	32.8332	29.3133	33.851
ENSMUSG00000029471	82.2826	93.7911	121.989	116.067	94.408	107.802	97.1968	97.484
ENSMUSG00000024665	8.74393	7.9367	5.44387	4.17167	5.20815	5.33539	2.72958	4.15562
ENSMUSG00000000594	226.744	227.404	255.939	265.103	245.031	264.786	267.796	257.216
ENSMUSG00000029993	32.8084	36.4398	30.6697	34.4499	29.7609	33.654	34.5351	34.3705
ENSMUSG00000032228	94.4643	93.7911	109.107	104.763	120.035	111.086	117.669	123.11
ENSMUSG00000032615	9.26707	11.6635	9.58428	8.14149	8.59758	8.82392	8.96015	9.69645
ENSMUSG00000038412	11.2849	12.3536	8.20414	12.4477	7.27487	15.1853	12.9952	13.7655
ENSMUSG00000053769	13.1533	10.8353	13.7247	11.8422	11.4083	12.8597	11.8084	10.6488
ENSMUSG00000038569	1.94309	2.3465	1.84018	1.54756	3.05875	2.39409	2.19553	1.55836
ENSMUSG00000021918	18.4594	21.2566	18.7852	22.2713	19.2619	17.7162	20.4125	19.7392
ENSMUSG00000000131	104.03	97.7249	112.098	106.579	117.307	105.408	104.852	98.0034
ENSMUSG00000039253	8.59446	12.3536	9.66096	10.8329	12.6484	9.84996	12.1644	10.3025
ENSMUSG00000056429	228.463	235.34	268.437	279.502	268.096	273.268	254.444	252.973
ENSMUSG00000027778	16.3668	13.803	12.7279	14.87	15.6244	14.7065	16.3182	14.7178
ENSMUSG00000038866	56.2003	51.6921	90.7056	81.4821	60.4311	56.8425	58.5673	62.2477
ENSMUSG00000022889	21.2993	23.465	22.4656	22.9442	19.4272	22.6412	23.8542	21.0378
ENSMUSG00000026019	19.5804	17.9438	17.8651	16.3503	13.227	18.1267	17.0302	18.2674
ENSMUSG00000092349	1.79363	1.31128	5.21385	5.8538	4.29879	6.70344	5.34049	5.02138
ENSMUSG00000029334	4.03566	4.34793	2.22355	1.74941	2.06673	2.05207	2.31421	2.59726
ENSMUSG00000036208	12.7048	14.079	12.3446	11.9094	11.243	10.876	11.6897	11.0817
ENSMUSG00000021040	4.25986	3.7268	2.45358	4.37353	1.15737	3.83054	4.98445	4.50192
ENSMUSG00000002100	1.27048	0.759163	0.843417	1.8167	0.82669	1.23124	1.18677	0.95233
ENSMUSG00000042747	35.723	33.2651	28.1395	29.6054	28.9342	32.286	32.2803	30.5611
ENSMUSG00000004462	21.2246	23.189	22.3122	22.0022	23.3953	23.3252	21.4806	23.0291
ENSMUSG00000061393	4.63353	5.52118	4.37043	3.70068	3.88544	4.85658	5.34049	3.03014
ENSMUSG00000078905	0	0.0690148	0	0	0.082669	0.0684025	0.356032	0.259726
ENSMUSG00000070493	156.419	164.531	156.569	156.909	150.458	155.684	158.968	162.069
ENSMUSG00000045934	6.57663	5.65921	10.2743	11.9767	9.92028	8.68711	9.43486	9.09042
ENSMUSG00000034902	194.683	188.203	227.339	211.14	222.38	214.373	206.795	210.725
ENSMUSG00000074277	8.89339	8.90291	9.8143	10.8329	8.34957	11.6968	12.4018	12.8132
ENSMUSG00000025494	1.94309	2.00143	3.98706	2.35498	1.90139	2.6677	2.84826	3.28987
ENSMUSG00000032667	94.7632	97.5869	97.5296	105.436	94.904	100.415	102.656	98.8692
ENSMUSG00000038816	1.94309	1.24227	1.53349	1.41299	1.0747	1.84687	0.94942	1.47178
ENSMUSG00000040428	2.1673	2.27749	1.76351	3.09511	1.81872	1.98367	2.49223	1.81808
ENSMUSG00000029512	119.351	126.849	138.397	120.104	140.372	126.545	131.435	128.045
ENSMUSG00000034471	10.687	10.2832	11.7312	10.6983	10.4163	7.66108	10.3843	11.6011
ENSMUSG00000029335	0.0747344	0	0.0766743	0.201855	0.330676	0.136805	0.118677	0.0865754
ENSMUSG00000039849	59.7128	59.3527	59.4225	60.1528	59.191	55.8164	60.5255	58.8713
ENSMUSG00000049411	10.8365	9.73109	8.89421	11.5057	10.251	10.876	10.3843	10.2159
ENSMUSG00000049470	207.836	214.774	190.766	197.616	195.099	186.807	187.926	179.298
ENSMUSG00000034675	27.2033	24.6383	10.581	9.48719	14.7978	13.0649	15.9621	13.7655
ENSMUSG00000067194	48.0542	46.792	42.4775	39.9	41.5825	42.6147	39.8756	40.777
ENSMUSG00000004730	2244.05	2169.34	2409.18	2637.84	2356.81	2468.85	2361.21	2251.13
ENSMUSG00000027420	1.49469	2.3465	1.22679	2.08584	1.73605	2.05207	1.18677	1.81808
ENSMUSG00000045404	64.4958	64.7359	68.1634	73.5425	80.8503	77.0896	70.7318	68.0483
ENSMUSG00000025006	16.6658	13.7339	6.21061	7.67049	9.25893	7.45587	6.70528	7.96494
ENSMUSG00000059708	3.96092	4.55498	3.98706	4.30624	5.37349	4.24095	5.57784	5.71398
ENSMUSG00000027427	24.6624	29.6764	28.4461	26.914	31.1662	28.5922	27.1771	27.1847
ENSMUSG00000020864	65.0937	75.2261	82.8082	83.097	82.0903	78.2524	83.6676	78.1776
ENSMUSG00000027955	21.374	20.7044	24.3057	20.0509	21.0806	20.726	20.1158	23.6351
ENSMUSG00000039043	11.808	11.2494	8.66419	12.9187	9.42427	10.6024	10.1469	10.3891
ENSMUSG00000045328	10.2386	10.0762	14.3381	11.573	13.227	15.459	16.7929	16.0165
ENSMUSG00000054302	34.901	36.3708	27.7561	35.1901	32.6543	36.3901	36.968	38.0932
ENSMUSG00000031480	2.01783	2.3465	2.53025	1.14385	3.38943	1.91527	2.43289	2.51069
ENSMUSG00000018865	0.0747344	0.0690148	0.153349	0.13457	0.165338	0.205207	0	0
ENSMUSG00000000631	104.105	108.215	118.692	114.25	114.331	113.959	112.328	121.206
ENSMUSG00000104713	1.86836	0.759163	21.6221	22.6078	9.01092	11.0128	9.43486	12.3803
ENSMUSG00000031441	76.528	73.7078	87.4086	72.7351	80.5196	76.9528	75.9536	74.8878
ENSMUSG00000033253	58.0686	60.457	59.9593	56.3848	59.3564	54.8588	54.7103	53.3305
ENSMUSG00000023935	0.373672	0.621133	0.153349	0.470995	0.578683	0.0684025	0.296694	0.0865754
ENSMUSG00000035969	68.3072	77.2966	78.5911	77.5123	96.3094	89.5388	85.2698	80.7749
ENSMUSG00000027884	44.6912	42.7892	43.7043	45.8211	45.468	49.6602	49.1918	50.4735
ENSMUSG00000048834	0.149469	0.207044	0.230023	0.201855	0	0.0684025	0.0593387	0
ENSMUSG00000075588	0	0.0690148	0.0766743	0.13457	0.082669	0.342012	0.0593387	0.0865754
ENSMUSG00000057842	9.566	9.86912	9.58428	11.573	10.0856	9.50794	10.503	11.9474
ENSMUSG00000107928	1.19575	0.621133	0.613394	0.53828	0.661352	0.615622	0.296694	0.519453
ENSMUSG00000042826	5.15667	4.55498	5.90392	5.51737	2.97609	3.96734	5.04379	4.84822
ENSMUSG00000020091	347.739	351.216	318.351	333.599	325.551	337.84	345.589	341.8
ENSMUSG00000028832	25.1108	29.3313	25.7625	25.972	24.718	32.4912	36.3746	32.8987
ENSMUSG00000041540	0.0747344	0.414089	0.0766743	0	0	0.205207	0.0593387	0
ENSMUSG00000028617	11.5091	9.10995	10.121	9.82361	10.3336	9.09753	9.67221	8.91727
ENSMUSG00000024777	20.7014	24.2242	26.9893	26.7794	29.3475	25.2405	27.1178	26.4055
ENSMUSG00000020475	6.35242	4.34793	3.83371	3.56611	2.97609	3.62533	4.33173	4.2422
ENSMUSG00000045776	0.0747344	0.0690148	0.0766743	0.201855	0	0.205207	0.0593387	0.0865754
ENSMUSG00000043456	0.0747344	0.13803	0.153349	0	0.248007	0.136805	0.237355	0.0865754
ENSMUSG00000039828	18.3847	22.7749	20.5487	20.2528	21.4113	23.6673	19.2851	20.4318
ENSMUSG00000034453	29.3706	28.089	33.43	34.1135	29.3475	33.7908	30.4408	27.531
ENSMUSG00000011837	16.4416	17.3917	18.9385	17.3595	18.1872	16.9638	19.5818	16.8822
ENSMUSG00000025130	486.446	453.634	474.384	433.652	503.454	468.625	442.489	449.327
ENSMUSG00000032643	68.4567	58.3175	66.3999	64.3918	61.7538	63.1355	61.5936	60.5162
ENSMUSG00000008036	152.234	148.865	139.394	159.465	136.487	164.918	163.894	154.624
ENSMUSG00000078486	5.38088	6.48739	10.121	9.08348	8.2669	7.59267	9.01949	6.06028
ENSMUSG00000021234	0.67261	1.17325	0.766743	0.740135	0.909359	0.752427	0.415371	1.38521
ENSMUSG00000031209	2.6157	1.58734	1.45681	1.07656	1.65338	1.71006	1.30545	1.99124
ENSMUSG00000032418	11.2849	12.2846	6.90068	6.66122	7.02687	8.07149	6.11189	5.02138
ENSMUSG00000028194	20.0288	14.217	8.35749	6.66122	8.76292	9.43954	7.17999	5.80055
ENSMUSG00000053819	61.4317	60.871	73.8373	75.6956	76.2208	68.6761	66.6967	68.8275
ENSMUSG00000034245	2.54097	2.62256	2.60692	3.83525	2.23206	3.48853	3.44165	3.37644
ENSMUSG00000001948	0.373672	0.828178	0.690068	0.470995	0.330676	0.889232	0.178016	0.346302
ENSMUSG00000027630	68.0083	75.9163	77.5177	84.3081	81.3463	82.4934	81.5314	76.3595
ENSMUSG00000005800	7.24924	7.52261	8.58752	9.82361	27.2808	24.0093	9.67221	13.6789
ENSMUSG00000025758	8.66919	9.73109	8.20414	6.25751	6.61352	8.75552	8.60412	8.65754
ENSMUSG00000039463	52.613	49.4836	54.7454	50.5983	55.4709	50.8914	51.6247	53.0707
ENSMUSG00000021983	1.27048	0.414089	0.690068	0.470995	0.413345	0.684025	0.296694	0.865754
ENSMUSG00000020733	123.162	129.265	123.292	139.751	121.11	138.857	147.338	143.629
ENSMUSG00000051339	30.94	32.0229	26.3759	19.1089	25.0487	20.4523	18.9884	16.8822
ENSMUSG00000039201	7.39871	7.86769	10.8877	9.15076	8.2669	10.7392	9.31618	8.39782
ENSMUSG00000047735	141.622	138.099	354.388	307.56	217.42	218.409	209.584	217.997
ENSMUSG00000036526	1.27048	0.759163	9.12424	8.14149	7.52288	8.13989	7.59536	10.5622
ENSMUSG00000006169	156.12	152.247	172.747	171.577	161.949	164.918	162.41	160.944
ENSMUSG00000032231	254.844	244.174	216.758	231.191	247.511	239.203	248.214	251.675
ENSMUSG00000030094	32.6589	33.3341	32.8933	35.3246	37.2837	37.553	33.1704	32.6389
ENSMUSG00000054737	31.4632	28.5721	30.0563	29.2017	25.9581	28.7974	27.8299	30.3014
ENSMUSG00000063060	0.224203	0.276059	0.843417	0.605565	0.744021	0.82083	0.593387	0.519453
ENSMUSG00000050229	46.0364	48.6554	54.2854	53.8953	48.3614	51.5755	50.7346	48.0494
ENSMUSG00000031691	86.2435	81.1614	71.9204	80.4729	71.7567	81.0569	83.9643	85.6231
ENSMUSG00000029714	152.085	152.316	142.461	151.862	151.45	151.58	154.103	158.693
ENSMUSG00000031309	164.117	161.909	166.306	159.802	161.949	159.378	159.74	166.138
ENSMUSG00000037104	31.7621	35.7497	30.0563	31.624	33.481	29.2079	28.4233	29.9551
ENSMUSG00000057948	37.5914	34.7144	47.3847	43.8698	44.3106	46.5137	48.8358	44.5864
ENSMUSG00000004105	46.3353	44.3075	26.9893	20.0509	33.8943	33.5856	28.898	22.9425
ENSMUSG00000009291	164.64	175.712	166.92	158.725	174.762	164.918	165.199	156.528
ENSMUSG00000035268	43.7196	48.7244	42.6309	42.0531	34.8037	37.2109	46.2249	42.6817
ENSMUSG00000021764	22.7193	25.6735	22.6956	25.9047	24.1394	22.7096	24.7443	24.7606
ENSMUSG00000070501	1.19575	0.345074	3.60369	3.70068	1.15737	1.71006	0.890081	2.42411
ENSMUSG00000027323	3.88619	1.93241	2.0702	2.89326	2.31473	2.8045	2.49223	2.94357
ENSMUSG00000038793	0.523141	0.690148	0.53672	0.26914	0.413345	0.410415	0.415371	0.432877
ENSMUSG00000029290	32.36	38.7863	29.3662	33.9116	29.8435	31.7387	30.3814	33.3315
ENSMUSG00000037075	31.5379	31.9538	41.0207	38.487	40.9212	30.6443	33.3484	35.1496
ENSMUSG00000017679	22.8687	18.565	25.2258	21.5312	24.5527	20.3839	22.1927	24.8472
ENSMUSG00000019947	121.518	110.148	114.628	107.992	103.584	97.4051	99.333	95.4927
ENSMUSG00000036459	18.9825	19.3932	11.7312	13.9953	9.83761	11.7652	12.9358	13.5058
ENSMUSG00000043811	0.0747344	0.345074	0	0.067285	0.330676	0.205207	0.0593387	0
ENSMUSG00000018470	0.373672	1.51833	0.613394	0.13457	0.82669	0.615622	0.712065	0.606028
ENSMUSG00000003346	59.2644	62.7344	51.2184	59.4799	56.959	58.6209	64.0858	60.6028
ENSMUSG00000037994	0.298938	0.345074	2.30023	2.42226	1.65338	1.57326	2.43289	2.51069
ENSMUSG00000022969	215.235	210.978	241.524	231.931	236.185	235.852	248.333	242.844
ENSMUSG00000039637	157.316	151.418	207.711	187.389	200.307	186.26	182.526	186.743
ENSMUSG00000053693	0.448406	0.552118	0.996765	0.874705	0.909359	0.54722	0.534049	0.346302
ENSMUSG00000026679	0.373672	0.345074	0.920091	0.53828	0.248007	0.27361	0.534049	0.346302
ENSMUSG00000001175	502.215	508.156	533.653	575.825	536.357	566.988	540.042	548.196
ENSMUSG00000006281	244.606	262.187	305.01	309.847	315.548	312.736	297.465	301.975
ENSMUSG00000019874	2.6157	1.79438	1.68683	1.95127	1.57071	2.05207	3.26363	3.54959
ENSMUSG00000002602	108.29	99.3123	274.954	241.149	205.102	231.884	206.38	214.621
ENSMUSG00000031954	53.1362	54.5217	48.9182	52.415	43.9799	50.0706	48.1831	52.2916
ENSMUSG00000039943	3.43778	2.89862	2.9903	2.48955	4.05078	2.12048	2.67024	4.32877
ENSMUSG00000042644	19.132	17.1847	24.1524	22.0022	25.7927	22.6412	24.4476	26.3189
ENSMUSG00000022096	0	0.759163	0.230023	0.067285	0.413345	0.0684025	0.415371	0.259726
ENSMUSG00000028558	0.149469	0	0.230023	0	0	0.205207	0.118677	0.259726
ENSMUSG00000024172	0	0.13803	0	0.26914	0.248007	0	0.0593387	0
ENSMUSG00000021782	20.7762	16.4945	7.89745	7.1995	12.4004	10.0552	8.54478	6.06028
ENSMUSG00000024925	33.481	34.9905	26.1459	30.3455	23.3953	29.0026	33.111	34.0242
ENSMUSG00000019789	0	0.0690148	0.153349	0.067285	0.082669	0	0.296694	0.0865754
ENSMUSG00000028017	1.19575	1.51833	1.07344	0.874705	1.0747	1.29965	1.36479	1.29863
ENSMUSG00000045427	141.995	142.792	150.052	156.236	127.476	150.075	143.362	154.191
ENSMUSG00000028909	1.34522	2.62256	1.68683	1.27842	1.65338	1.50485	1.54281	1.81808
ENSMUSG00000013846	141.547	129.679	154.959	149.238	131.526	126.271	121.229	126.487
ENSMUSG00000014599	183.772	152.178	87.792	82.2896	98.4588	93.7114	93.2805	89.7787
ENSMUSG00000028051	0.747344	0.690148	0.920091	0.336425	0.248007	0.410415	0.237355	0.346302
ENSMUSG00000021025	122.265	85.6474	138.55	134.57	99.1202	92.0013	99.9858	94.0209
ENSMUSG00000029014	32.4347	37.199	40.3307	32.2968	38.3584	34.2696	34.8318	35.0631
ENSMUSG00000073460	0.971547	0.828178	0.766743	0.740135	0.992028	0.752427	0.652726	1.12548
ENSMUSG00000038552	0.67261	0.552118	0.460046	0.470995	0.330676	0.205207	0.237355	0.173151
ENSMUSG00000063316	268.595	242.794	204.107	266.516	196.174	269.506	274.857	225.356
ENSMUSG00000030649	75.8554	67.9106	69.0835	80.742	62.0018	75.7215	84.1423	86.4023
ENSMUSG00000073427	2.69044	2.3465	2.83695	3.56611	3.14142	3.55693	3.85702	3.11672
ENSMUSG00000047221	3.36305	4.55498	3.45034	3.02783	3.80278	3.69373	4.45041	4.5885
ENSMUSG00000072647	1.94309	2.3465	2.60692	1.41299	2.31473	2.18888	1.54281	2.94357
ENSMUSG00000068227	0	0	0.460046	0.13457	0.165338	0.136805	0.0593387	0.259726
ENSMUSG00000054435	0.523141	0.828178	1.38014	2.15312	2.06673	2.46249	1.89884	1.64493
ENSMUSG00000040560	61.2822	64.8739	67.9334	63.8535	66.7139	59.1681	63.5518	68.5678
ENSMUSG00000017670	73.5387	78.2628	85.1851	79.7327	84.9838	84.8875	81.2347	83.4587
ENSMUSG00000022516	34.602	32.851	26.7593	35.1901	28.0248	33.5172	34.6538	28.9162
ENSMUSG00000022236	5.30614	4.76202	5.59722	5.51737	5.78683	6.22463	6.05255	5.80055
ENSMUSG00000015947	244.606	229.336	501.373	544.268	339.935	398.513	353.481	392.273
ENSMUSG00000025968	58.9654	60.595	56.7389	56.2503	60.9271	56.2268	58.508	57.8324
ENSMUSG00000030861	62.7022	63.7697	60.956	60.8929	62.4151	62.9303	63.6111	59.8236
ENSMUSG00000027073	0.149469	0	0.0766743	0.13457	0.413345	0.54722	0.178016	0.432877
ENSMUSG00000043366	0.149469	0	0.0766743	0	0	0	0.178016	0.432877
ENSMUSG00000079037	26.7549	28.5721	29.3662	27.7887	27.1981	27.4978	25.931	29.9551
[truncated: 12,377 more rows]
